# Supplementary material for: Liver X receptor agonist T0901317 alleviates sepsis-induced acute lung injury by enhancing macrophage autophagy
Source: Front Pharmacol. 2025 Sep 9;16:1552034. doi: 10.3389/fphar.2025.1552034 (PMC12454352; doi:10.3389/fphar.2025.1552034)
Supplement: Supplementary file 1 [file DataSheet4.csv]

Category	CategoryID	GO	Description	PARENT_GO	LogP	Enrichment	Z-score	#TotalGeneInLibrary	#GeneInGO	#GeneInHitList	#GeneInGOAndHitList	%InGO	STDV %InGO	GeneID	Hits	Log(q-value)	GeneList
Reactome Gene Sets	6	R-HSA-1280215	Cytokine Signaling in Immune system		-67	5.8	24	30286	786	941	142	15	1.2	301|329|330|466|598|604|943|960|1026|1052|1154|1230|1326|1435|1439|1440|1441|1511|1846|1958|1973|2162|2308|2353|2357|2634|2635|2919|2920|2939|3091|3162|3313|3383|3433|3434|3437|3552|3553|3554|3557|3569|3586|3587|3597|3604|3627|3656|3659|3684|3689|3717|3726|3929|3934|4001|4170|4314|4318|4600|4609|4615|4791|4792|4793|5008|5292|5606|5657|5683|5687|5695|5700|5707|5709|5710|5713|5714|5717|5718|5724|57…	ANXA1|BIRC2|BIRC3|ATF1|BCL2L1|BCL6|TNFRSF8|CD44|CDKN1A|CEBPD|CISH|CCR1|MAP3K8|CSF1|CSF2RB|CSF3|CSF3R|CTSG|DUSP4|EGR1|EIF4A1|F13A1|FOXO1|FOS|FPR1|GBP2|GBP3|CXCL1|CXCL2|GSTA2|HIF1A|HMOX1|HSPA9|ICAM1|IFIT2|IFIT1|IFIT3|IL1A|IL1B|IL1R1|IL1RN|IL6|IL10|IL10RA|IL13RA1|TNFRSF9|CXCL10|IRAK2|IRF1|ITGAM|ITGB2|JAK2|JUNB|LBP|LCN2|LMNB1|MCL1|MMP3|MMP9|MX2|MYC|MYD88|NFKB2|NFKBIA|NFKBIB|OSM|PIM1|MAP2K3|PRTN3|PSMA…	-62	MyList
Reactome Gene Sets	6	R-HSA-449147	Signaling by Interleukins		-61	7.3	25	30286	473	941	108	11	1	301|466|598|604|1026|1052|1154|1230|1326|1435|1439|1440|1441|1511|1846|2162|2308|2353|2357|2919|2920|2939|3091|3162|3313|3383|3552|3553|3554|3557|3569|3586|3587|3597|3627|3656|3684|3689|3717|3726|3929|3934|4001|4170|4314|4318|4609|4615|4791|4792|4793|5008|5292|5606|5657|5683|5687|5695|5700|5707|5709|5710|5713|5714|5717|5718|5724|5743|5771|5908|6097|6233|6347|6348|6351|6367|6648|6773|6774|6850|707…	ANXA1|ATF1|BCL2L1|BCL6|CDKN1A|CEBPD|CISH|CCR1|MAP3K8|CSF1|CSF2RB|CSF3|CSF3R|CTSG|DUSP4|F13A1|FOXO1|FOS|FPR1|CXCL1|CXCL2|GSTA2|HIF1A|HMOX1|HSPA9|ICAM1|IL1A|IL1B|IL1R1|IL1RN|IL6|IL10|IL10RA|IL13RA1|CXCL10|IRAK2|ITGAM|ITGB2|JAK2|JUNB|LBP|LCN2|LMNB1|MCL1|MMP3|MMP9|MYC|MYD88|NFKB2|NFKBIA|NFKBIB|OSM|PIM1|MAP2K3|PRTN3|PSMA2|PSMA6|PSMB7|PSMC1|PSMD1|PSMD3|PSMD4|PSMD7|PSMD8|PSMD11|PSMD12|PTAFR|PTGS2|PTPN2|…	-57	MyList
GO Biological Processes	19	GO:0006954	inflammatory response	19_GO:0050896 response to stimulus	-58	6.5	24	30286	563	941	114	12	1.1	101|133|134|135|241|301|604|623|719|728|796|837|929|960|961|1051|1230|1236|1435|1536|1956|1991|1999|2152|2213|2353|2355|2357|2358|2532|2919|2920|2921|3091|3148|3162|3164|3552|3553|3554|3557|3569|3586|3627|3656|3684|3689|3717|3929|4086|4210|4615|4791|4793|4814|5004|5359|5606|5724|5734|5966|5971|6279|6280|6347|6348|6351|6367|6401|6403|6556|6774|6850|7076|7097|7124|7128|7132|7133|8452|8482|8737|8877…	ADAM8|ADM|ADORA1|ADORA2A|ALOX5AP|ANXA1|BCL6|BDKRB1|C3AR1|C5AR1|CALCA|CASP4|CD14|CD44|CD47|CEBPB|CCR1|CCR7|CSF1|CYBB|EGFR|ELANE|ELF3|F3|FCGR2B|FOS|FOSL2|FPR1|FPR2|ACKR1|CXCL1|CXCL2|CXCL3|HIF1A|HMGB2|HMOX1|NR4A1|IL1A|IL1B|IL1R1|IL1RN|IL6|IL10|CXCL10|IRAK2|ITGAM|ITGB2|JAK2|LBP|SMAD1|MEFV|MYD88|NFKB2|NFKBIB|NINJ1|ORM1|PLSCR1|MAP2K3|PTAFR|PTGER4|REL|RELB|S100A8|S100A9|CCL2|CCL3|CCL4|CCL22|SELE|SELP|SL…	-55	MyList
GO Biological Processes	19	GO:0002237	response to molecule of bacterial origin	19_GO:0044419 biological process involved in interspecies interaction between organisms	-58	8.5	25	30286	354	941	93	9.9	0.97	133|249|623|728|820|929|949|1051|1236|1439|1440|1511|1728|1734|1991|2213|2353|2355|2634|2635|2643|2706|2919|2920|2921|3148|3164|3552|3553|3569|3586|3587|3627|3656|3717|3929|4314|4317|4318|4353|4615|4791|4792|4793|4795|5142|5581|5606|5724|5734|5743|6279|6280|6347|6401|6403|6556|6590|6648|7097|7124|7128|7133|7189|7494|7538|8140|8754|8915|9076|9261|9373|9516|9590|10221|10318|10333|10865|10892|11213|…	ADM|ALPL|BDKRB1|C5AR1|CAMP|CD14|SCARB1|CEBPB|CCR7|CSF2RB|CSF3|CTSG|NQO1|DIO2|ELANE|FCGR2B|FOS|FOSL2|GBP2|GBP3|GCH1|GJB2|CXCL1|CXCL2|CXCL3|HMGB2|NR4A1|IL1A|IL1B|IL6|IL10|IL10RA|CXCL10|IRAK2|JAK2|LBP|MMP3|MMP8|MMP9|MPO|MYD88|NFKB2|NFKBIA|NFKBIB|NFKBIL1|PDE4B|PRKCE|MAP2K3|PTAFR|PTGER4|PTGS2|S100A8|S100A9|CCL2|SELE|SELP|SLC11A1|SLPI|SOD2|TLR2|TNF|TNFAIP3|TNFRSF1B|TRAF6|XBP1|ZFP36|SLC7A5|ADAM9|BCL10|C…	-54	MyList
GO Biological Processes	19	GO:0032496	response to lipopolysaccharide	19_GO:0044419 biological process involved in interspecies interaction between organisms	-57	8.7	25	30286	333	941	90	9.6	0.96	133|249|623|820|929|949|1051|1236|1439|1440|1511|1728|1734|1991|2353|2355|2634|2635|2643|2706|2919|2920|2921|3148|3164|3552|3553|3569|3586|3587|3627|3656|3717|3929|4314|4317|4318|4353|4615|4791|4792|4793|4795|5142|5581|5606|5724|5734|5743|6279|6280|6347|6401|6403|6556|6590|6648|7097|7124|7128|7133|7189|7494|7538|8140|8754|8915|9076|9261|9373|9516|9590|10221|10318|10865|10892|11213|22904|25819|261…	ADM|ALPL|BDKRB1|CAMP|CD14|SCARB1|CEBPB|CCR7|CSF2RB|CSF3|CTSG|NQO1|DIO2|ELANE|FOS|FOSL2|GBP2|GBP3|GCH1|GJB2|CXCL1|CXCL2|CXCL3|HMGB2|NR4A1|IL1A|IL1B|IL6|IL10|IL10RA|CXCL10|IRAK2|JAK2|LBP|MMP3|MMP8|MMP9|MPO|MYD88|NFKB2|NFKBIA|NFKBIB|NFKBIL1|PDE4B|PRKCE|MAP2K3|PTAFR|PTGER4|PTGS2|S100A8|S100A9|CCL2|SELE|SELP|SLC11A1|SLPI|SOD2|TLR2|TNF|TNFAIP3|TNFRSF1B|TRAF6|XBP1|ZFP36|SLC7A5|ADAM9|BCL10|CLDN1|MAPKAPK2…	-54	MyList
GO Biological Processes	19	GO:0009617	response to bacterium	19_GO:0044419 biological process involved in interspecies interaction between organisms	-54	5.5	22	30286	710	941	122	13	1.1	133|249|602|623|728|820|837|929|949|1051|1236|1439|1440|1511|1728|1734|1991|2207|2213|2268|2289|2353|2355|2358|2634|2635|2643|2706|2919|2920|2921|3148|3164|3552|3553|3569|3586|3587|3627|3656|3684|3717|3929|3934|4023|4057|4314|4317|4318|4353|4615|4791|4792|4793|4795|5142|5199|5581|5606|5724|5734|5743|5996|6279|6280|6347|6401|6403|6556|6590|6648|6850|7097|7124|7128|7132|7133|7189|7494|7538|8140|875…	ADM|ALPL|BCL3|BDKRB1|C5AR1|CAMP|CASP4|CD14|SCARB1|CEBPB|CCR7|CSF2RB|CSF3|CTSG|NQO1|DIO2|ELANE|FCER1G|FCGR2B|FGR|FKBP5|FOS|FOSL2|FPR2|GBP2|GBP3|GCH1|GJB2|CXCL1|CXCL2|CXCL3|HMGB2|NR4A1|IL1A|IL1B|IL6|IL10|IL10RA|CXCL10|IRAK2|ITGAM|JAK2|LBP|LCN2|LPL|LTF|MMP3|MMP8|MMP9|MPO|MYD88|NFKB2|NFKBIA|NFKBIB|NFKBIL1|PDE4B|CFP|PRKCE|MAP2K3|PTAFR|PTGER4|PTGS2|RGS1|S100A8|S100A9|CCL2|SELE|SELP|SLC11A1|SLPI|SOD2|SY…	-51	MyList
GO Biological Processes	19	GO:0001819	positive regulation of cytokine production	19_GO:0048518 positive regulation of biological process	-45	6.1	20	30286	500	941	94	10	0.98	101|183|301|602|719|728|861|929|943|1051|1236|1536|1654|1958|1991|2152|2207|2213|2268|3091|3148|3162|3315|3552|3553|3554|3569|3586|3659|3717|3929|4023|4210|4317|4615|5004|5008|5142|5144|5452|5603|5724|5734|5743|5795|6348|6556|6675|6774|6850|7097|7124|7189|7494|8140|8482|8737|8780|8877|8915|9188|9261|9447|9590|9641|10010|10333|10538|10865|10892|11213|23601|23765|26191|26253|28984|29110|29126|51284…	ADAM8|AGT|ANXA1|BCL3|C3AR1|C5AR1|RUNX1|CD14|TNFRSF8|CEBPB|CCR7|CYBB|DDX3X|EGR1|ELANE|F3|FCER1G|FCGR2B|FGR|HIF1A|HMGB2|HMOX1|HSPB1|IL1A|IL1B|IL1R1|IL6|IL10|IRF1|JAK2|LBP|LPL|MEFV|MMP8|MYD88|ORM1|OSM|PDE4B|PDE4D|POU2F2|MAPK13|PTAFR|PTGER4|PTGS2|PTPRJ|CCL3|SLC11A1|UAP1|STAT3|SYK|TLR2|TNF|TRAF6|XBP1|SLC7A5|SEMA7A|RIPK1|RIOK3|SPHK1|BCL10|DDX21|MAPKAPK2|AIM2|AKAP12|IKBKE|TANK|TLR6|BATF|ARID5A|MALT1|IRA…	-42	MyList
GO Biological Processes	19	GO:0071345	cellular response to cytokine stimulus	19_GO:0050896 response to stimulus	-44	4.9	19	30286	738	941	112	12	1.1	329|330|355|796|820|960|961|1230|1236|1237|1435|1439|1440|1441|1511|1843|1958|2117|2152|2207|2266|2353|2532|2634|2635|2730|2919|2920|2921|3059|3091|3099|3383|3434|3552|3553|3554|3569|3587|3597|3625|3627|3656|3659|3717|4015|4486|4615|4691|4783|4792|5008|5603|5795|6347|6348|6351|6367|6662|6688|6773|6774|6850|7097|7124|7132|7133|7189|7357|7494|7538|7706|7804|7850|8519|8531|8651|8737|9021|9034|9076|9…	BIRC2|BIRC3|FAS|CALCA|CAMP|CD44|CD47|CCR1|CCR7|CCR8|CSF1|CSF2RB|CSF3|CSF3R|CTSG|DUSP1|EGR1|ETV3|F3|FCER1G|FGG|FOS|ACKR1|GBP2|GBP3|GCLM|CXCL1|CXCL2|CXCL3|HCLS1|HIF1A|HK2|ICAM1|IFIT1|IL1A|IL1B|IL1R1|IL6|IL10RA|IL13RA1|INHBB|CXCL10|IRAK2|IRF1|JAK2|LOX|MST1R|MYD88|NCL|NFIL3|NFKBIA|OSM|MAPK13|PTPRJ|CCL2|CCL3|CCL4|CCL22|SOX9|SPI1|STAT2|STAT3|SYK|TLR2|TNF|TNFRSF1A|TNFRSF1B|TRAF6|UGCG|XBP1|ZFP36|TRIM25|L…	-41	MyList
GO Biological Processes	19	GO:0050727	regulation of inflammatory response	19_GO:0050896 response to stimulus	-44	6.5	20	30286	425	941	86	9.1	0.94	100|101|134|135|183|241|301|313|329|330|604|683|837|961|1051|1236|1991|2213|2268|2358|3553|3554|3569|3586|3587|3717|3929|4023|4210|4314|4317|4318|4363|4615|4792|4814|5008|5045|5467|5603|5687|5734|5743|5771|6279|6280|6348|6401|6774|6850|7097|7124|7128|7132|7133|7538|7941|8482|8737|8870|8877|8993|9021|9180|9447|10318|22904|23765|26471|27250|27293|27347|51284|51704|53833|64116|64332|79651|90268|1145…	ADA|ADAM8|ADORA1|ADORA2A|AGT|ALOX5AP|ANXA1|AOAH|BIRC2|BIRC3|BCL6|BST1|CASP4|CD47|CEBPB|CCR7|ELANE|FCGR2B|FGR|FPR2|IL1B|IL1R1|IL6|IL10|IL10RA|JAK2|LBP|LPL|MEFV|MMP3|MMP8|MMP9|ABCC1|MYD88|NFKBIA|NINJ1|OSM|FURIN|PPARD|MAPK13|PSMA6|PTGER4|PTGS2|PTPN2|S100A8|S100A9|CCL3|SELE|STAT3|SYK|TLR2|TNF|TNFAIP3|TNFRSF1A|TNFRSF1B|ZFP36|PLA2G7|SEMA7A|RIPK1|IER3|SPHK1|PGLYRP1|SOCS3|OSMR|AIM2|TNIP1|SBNO2|IL17RA|NUP…	-41	MyList
GO Biological Processes	19	GO:0032103	positive regulation of response to external stimulus	19_GO:0048518 positive regulation of biological process	-43	5.6	20	30286	561	941	97	10	0.99	101|183|241|719|728|837|929|961|1051|1230|1236|1435|1654|1902|2152|2358|2634|3148|3315|3553|3569|3627|3656|3929|4023|4057|4210|4317|4363|4615|4792|4814|5008|5156|5228|5327|5359|5581|5603|5734|5743|6279|6280|6348|6351|6688|6850|7097|7124|7128|7132|7189|7409|7706|7941|8428|8737|8780|8915|9180|9261|9447|9641|9750|10133|10318|10333|11213|23328|23765|26191|26253|26471|27250|27347|29110|29126|51284|512…	ADAM8|AGT|ALOX5AP|C3AR1|C5AR1|CASP4|CD14|CD47|CEBPB|CCR1|CCR7|CSF1|DDX3X|LPAR1|F3|FPR2|GBP2|HMGB2|HSPB1|IL1B|IL6|CXCL10|IRAK2|LBP|LPL|LTF|MEFV|MMP8|ABCC1|MYD88|NFKBIA|NINJ1|OSM|PDGFRA|PGF|PLAT|PLSCR1|PRKCE|MAPK13|PTGER4|PTGS2|S100A8|S100A9|CCL3|CCL4|SPI1|SYK|TLR2|TNF|TNFAIP3|TNFRSF1A|TRAF6|VAV1|TRIM25|PLA2G7|STK24|RIPK1|RIOK3|BCL10|OSMR|MAPKAPK2|AIM2|IKBKE|RIPOR2|OPTN|TNIP1|TLR6|IRAK3|SASH1|IL17R…	-40	MyList
GO Biological Processes	19	GO:0031349	positive regulation of defense response	19_GO:0048518 positive regulation of biological process	-39	6.1	19	30286	422	941	80	8.5	0.91	101|183|241|837|929|961|1051|1236|1654|2358|2634|3148|3553|3569|3656|3929|4023|4057|4210|4317|4363|4615|4792|4814|5008|5359|5581|5603|5734|5743|6279|6280|6348|6688|6850|7097|7124|7128|7132|7189|7409|7706|7941|8737|8780|8915|9180|9261|9447|9641|10133|10318|10333|11213|23765|26191|26253|26471|27250|29110|29126|51284|51296|51704|56253|57162|64332|79132|83666|84034|90268|91543|92610|114548|114609|115…	ADAM8|AGT|ALOX5AP|CASP4|CD14|CD47|CEBPB|CCR7|DDX3X|FPR2|GBP2|HMGB2|IL1B|IL6|IRAK2|LBP|LPL|LTF|MEFV|MMP8|ABCC1|MYD88|NFKBIA|NINJ1|OSM|PLSCR1|PRKCE|MAPK13|PTGER4|PTGS2|S100A8|S100A9|CCL3|SPI1|SYK|TLR2|TNF|TNFAIP3|TNFRSF1A|TRAF6|VAV1|TRIM25|PLA2G7|RIPK1|RIOK3|BCL10|OSMR|MAPKAPK2|AIM2|IKBKE|OPTN|TNIP1|TLR6|IRAK3|IL17RA|PTPN22|CLEC4E|NUPR1|PDCD4|TBK1|CD274|TLR7|SLC15A3|GPRC5B|CRTAM|PELI1|NFKBIZ|DHX58|…	-35	MyList
GO Biological Processes	19	GO:0071216	cellular response to biotic stimulus	19_GO:0050896 response to stimulus	-37	8.1	20	30286	247	941	62	6.6	0.81	820|929|949|1440|1511|2213|2634|2635|2919|2920|2921|3148|3552|3553|3569|3586|3627|3656|3717|3929|4314|4317|4318|4615|4792|4793|4795|5142|5581|5606|5724|6347|6850|7097|7124|7128|7133|7189|7494|7538|8140|8754|8915|9373|9516|10318|10333|10628|10865|10892|11213|22904|26191|27250|29126|64332|80149|84919|114548|114609|115362|730249	CAMP|CD14|SCARB1|CSF3|CTSG|FCGR2B|GBP2|GBP3|CXCL1|CXCL2|CXCL3|HMGB2|IL1A|IL1B|IL6|IL10|CXCL10|IRAK2|JAK2|LBP|MMP3|MMP8|MMP9|MYD88|NFKBIA|NFKBIB|NFKBIL1|PDE4B|PRKCE|MAP2K3|PTAFR|CCL2|SYK|TLR2|TNF|TNFAIP3|TNFRSF1B|TRAF6|XBP1|ZFP36|SLC7A5|ADAM9|BCL10|PLAA|LITAF|TNIP1|TLR6|TXNIP|ARID5A|MALT1|IRAK3|SBNO2|PTPN22|PDCD4|CD274|NFKBIZ|ZC3H12A|PPP1R15B|NLRP3|TIRAP|GBP5|ACOD1	-34	MyList
GO Biological Processes	19	GO:0071219	cellular response to molecule of bacterial origin	19_GO:0044419 biological process involved in interspecies interaction between organisms	-37	8.6	20	30286	221	941	59	6.3	0.79	820|929|949|1440|1511|2213|2634|2635|2919|2920|2921|3148|3552|3553|3569|3586|3627|3656|3717|3929|4314|4317|4318|4615|4792|4793|4795|5142|5581|5606|5724|6347|7097|7124|7128|7133|7189|7494|7538|8140|8754|8915|9373|9516|10318|10333|10865|10892|11213|22904|26191|27250|29126|64332|80149|114548|114609|115362|730249	CAMP|CD14|SCARB1|CSF3|CTSG|FCGR2B|GBP2|GBP3|CXCL1|CXCL2|CXCL3|HMGB2|IL1A|IL1B|IL6|IL10|CXCL10|IRAK2|JAK2|LBP|MMP3|MMP8|MMP9|MYD88|NFKBIA|NFKBIB|NFKBIL1|PDE4B|PRKCE|MAP2K3|PTAFR|CCL2|TLR2|TNF|TNFAIP3|TNFRSF1B|TRAF6|XBP1|ZFP36|SLC7A5|ADAM9|BCL10|PLAA|LITAF|TNIP1|TLR6|ARID5A|MALT1|IRAK3|SBNO2|PTPN22|PDCD4|CD274|NFKBIZ|ZC3H12A|NLRP3|TIRAP|GBP5|ACOD1	-34	MyList
GO Biological Processes	19	GO:0071396	cellular response to lipid	19_GO:0050896 response to stimulus	-36	5.2	17	30286	536	941	86	9.1	0.94	301|476|687|820|929|949|1440|1511|1616|1902|1946|1956|2353|2634|2635|2706|2919|2920|2921|3148|3552|3553|3569|3586|3625|3627|3656|3717|3929|4023|4314|4317|4318|4615|4792|4793|4795|5142|5166|5292|5467|5581|5606|5724|5734|6097|6337|6347|6446|6662|6850|6879|7097|7124|7128|7133|7189|7494|7538|7804|8140|8204|8754|8915|9076|9373|9516|10318|10865|10892|11170|11213|22904|26191|27250|29126|54206|54541|5765…	ANXA1|ATP1A1|KLF9|CAMP|CD14|SCARB1|CSF3|CTSG|DAXX|LPAR1|EFNA5|EGFR|FOS|GBP2|GBP3|GJB2|CXCL1|CXCL2|CXCL3|HMGB2|IL1A|IL1B|IL6|IL10|INHBB|CXCL10|IRAK2|JAK2|LBP|LPL|MMP3|MMP8|MMP9|MYD88|NFKBIA|NFKBIB|NFKBIL1|PDE4B|PDK4|PIM1|PPARD|PRKCE|MAP2K3|PTAFR|PTGER4|RORC|SCNN1A|CCL2|SGK1|SOX9|SYK|TAF7|TLR2|TNF|TNFAIP3|TNFRSF1B|TRAF6|XBP1|ZFP36|LRP8|SLC7A5|NRIP1|ADAM9|BCL10|CLDN1|PLAA|LITAF|TNIP1|ARID5A|MALT1|FA…	-33	MyList
GO Biological Processes	19	GO:0002831	regulation of response to biotic stimulus	19_GO:0050896 response to stimulus	-36	5.2	17	30286	524	941	85	9	0.93	101|329|330|384|929|1654|2213|2268|2358|2634|3148|3553|3656|3659|3929|4057|4210|4615|4792|4795|4814|5359|5581|5770|5771|6279|6280|6688|6773|6850|7097|7124|7128|7189|7409|7706|7804|8780|8878|8887|8915|9261|9447|9641|10133|10221|10318|10333|10875|10906|11213|11314|23220|23328|26191|26253|27293|29110|29126|29997|51284|51296|54941|55366|55666|55914|56253|57162|64332|79132|80149|83666|84034|84640|9026…	ADAM8|BIRC2|BIRC3|ARG2|CD14|DDX3X|FCGR2B|FGR|FPR2|GBP2|HMGB2|IL1B|IRAK2|IRF1|LBP|LTF|MEFV|MYD88|NFKBIA|NFKBIL1|NINJ1|PLSCR1|PRKCE|PTPN1|PTPN2|S100A8|S100A9|SPI1|STAT2|SYK|TLR2|TNF|TNFAIP3|TRAF6|VAV1|TRIM25|LRP8|RIOK3|SQSTM1|TAX1BP1|BCL10|MAPKAPK2|AIM2|IKBKE|OPTN|TRIB1|TNIP1|TLR6|FGL2|TRAFD1|IRAK3|CD300A|DTX4|SASH1|PTPN22|CLEC4E|SMPDL3B|TBK1|CD274|NOP53|TLR7|SLC15A3|RNF125|LGR4|NPLOC4|ERBIN|CRTAM|…	-33	MyList
GO Biological Processes	19	GO:0071222	cellular response to lipopolysaccharide	19_GO:0044419 biological process involved in interspecies interaction between organisms	-36	8.7	20	30286	208	941	56	6	0.77	820|929|949|1440|1511|2634|2635|2919|2920|2921|3148|3552|3553|3569|3586|3627|3656|3717|3929|4314|4317|4318|4615|4792|4793|4795|5142|5581|5606|5724|6347|7097|7124|7128|7133|7189|7494|7538|8140|8754|8915|9373|9516|10318|10865|10892|11213|22904|26191|27250|29126|64332|80149|114548|115362|730249	CAMP|CD14|SCARB1|CSF3|CTSG|GBP2|GBP3|CXCL1|CXCL2|CXCL3|HMGB2|IL1A|IL1B|IL6|IL10|CXCL10|IRAK2|JAK2|LBP|MMP3|MMP8|MMP9|MYD88|NFKBIA|NFKBIB|NFKBIL1|PDE4B|PRKCE|MAP2K3|PTAFR|CCL2|TLR2|TNF|TNFAIP3|TNFRSF1B|TRAF6|XBP1|ZFP36|SLC7A5|ADAM9|BCL10|PLAA|LITAF|TNIP1|ARID5A|MALT1|IRAK3|SBNO2|PTPN22|PDCD4|CD274|NFKBIZ|ZC3H12A|NLRP3|GBP5|ACOD1	-33	MyList
GO Biological Processes	19	GO:0045087	innate immune response	19_GO:0044419 biological process involved in interspecies interaction between organisms	-35	4.3	17	30286	775	941	103	11	1	301|384|481|820|837|929|961|1435|1536|1654|1728|2207|2268|2355|2634|2635|2643|3148|3433|3434|3437|3627|3659|3684|3717|3929|3934|3958|4057|4210|4314|4486|4600|4615|4791|5199|5966|5971|6279|6280|6347|6348|6351|6367|6556|6590|6675|6773|6850|7097|7124|7189|7706|8519|8780|8887|8915|8993|9023|9051|9076|9188|9447|9641|10010|10096|10133|10333|10581|10865|10892|10955|23601|23765|26253|27293|29110|51284|51…	ANXA1|ARG2|ATP1B1|CAMP|CASP4|CD14|CD47|CSF1|CYBB|DDX3X|NQO1|FCER1G|FGR|FOSL2|GBP2|GBP3|GCH1|HMGB2|IFIT2|IFIT1|IFIT3|CXCL10|IRF1|ITGAM|JAK2|LBP|LCN2|LGALS3|LTF|MEFV|MMP3|MST1R|MX2|MYD88|NFKB2|CFP|REL|RELB|S100A8|S100A9|CCL2|CCL3|CCL4|CCL22|SLC11A1|SLPI|UAP1|STAT2|SYK|TLR2|TNF|TRAF6|TRIM25|IFITM1|RIOK3|TAX1BP1|BCL10|PGLYRP1|CH25H|PSTPIP1|CLDN1|DDX21|AIM2|IKBKE|TANK|ACTR3|OPTN|TLR6|IFITM2|ARID5A|MAL…	-32	MyList
Reactome Gene Sets	6	R-HSA-6798695	Neutrophil degranulation		-34	5.4	17	30286	480	941	80	8.5	0.91	101|272|683|719|728|820|929|932|945|960|961|963|967|1511|1512|1536|1654|1991|2040|2207|2268|2357|2358|2495|2919|3684|3689|3934|3958|4057|4317|4318|4353|5004|5199|5236|5315|5329|5657|5683|5695|5707|5709|5713|5717|5718|5724|5768|5795|5908|6279|6280|6556|6590|6836|7097|7133|8993|9218|9535|9588|9861|9961|10213|10562|10875|10970|11314|23601|51316|51646|53831|54509|56888|57126|64386|80301|116844|338339…	ADAM8|AMPD3|BST1|C3AR1|C5AR1|CAMP|CD14|MS4A3|CD33|CD44|CD47|CD53|CD63|CTSG|CTSH|CYBB|DDX3X|ELANE|STOM|FCER1G|FGR|FPR1|FPR2|FTH1|CXCL1|ITGAM|ITGB2|LCN2|LGALS3|LTF|MMP8|MMP9|MPO|ORM1|CFP|PGM1|PKM|PLAUR|PRTN3|PSMA2|PSMB7|PSMD1|PSMD3|PSMD7|PSMD11|PSMD12|PTAFR|QSOX1|PTPRJ|RAP1B|S100A8|S100A9|SLC11A1|SLPI|SURF4|TLR2|TNFRSF1B|PGLYRP1|VAPA|GMFG|PRDX6|PSMD6|MVP|PSMD14|OLFM4|FGL2|CKAP4|CD300A|CLEC5A|PLAC8|…	-31	MyList
GO Biological Processes	19	GO:0045088	regulation of innate immune response	19_GO:0044419 biological process involved in interspecies interaction between organisms	-34	5.6	17	30286	440	941	76	8.1	0.89	101|329|330|929|1654|2213|2268|2358|2634|3148|3656|3659|3929|4057|4210|4615|4792|4795|4814|5359|5581|5770|5771|6279|6280|6688|6773|6850|7097|7124|7128|7189|7409|7706|7804|8780|8878|8887|8915|9261|9447|9641|10318|10333|10906|11213|11314|23220|26191|26253|27293|29110|29126|29997|51284|51296|54941|55366|55666|55914|56253|57162|64332|79132|83666|84640|90268|91543|92610|114548|114609|115362|118788|144…	ADAM8|BIRC2|BIRC3|CD14|DDX3X|FCGR2B|FGR|FPR2|GBP2|HMGB2|IRAK2|IRF1|LBP|LTF|MEFV|MYD88|NFKBIA|NFKBIL1|NINJ1|PLSCR1|PRKCE|PTPN1|PTPN2|S100A8|S100A9|SPI1|STAT2|SYK|TLR2|TNF|TNFAIP3|TRAF6|VAV1|TRIM25|LRP8|RIOK3|SQSTM1|TAX1BP1|BCL10|MAPKAPK2|AIM2|IKBKE|TNIP1|TLR6|TRAFD1|IRAK3|CD300A|DTX4|PTPN22|CLEC4E|SMPDL3B|TBK1|CD274|NOP53|TLR7|SLC15A3|RNF125|LGR4|NPLOC4|ERBIN|CRTAM|PELI1|NFKBIZ|DHX58|PARP9|USP38|O…	-31	MyList
GO Biological Processes	19	GO:0050778	positive regulation of immune response	19_GO:0002376 immune system process	-33	4.5	16	30286	654	941	91	9.7	0.96	100|101|301|719|728|868|929|1236|1493|1511|1654|1991|2207|2213|2268|2355|2357|2358|2634|3148|3553|3554|3569|3586|3656|3684|3689|3717|3929|3937|4057|4210|4615|4792|4814|5142|5144|5199|5359|5581|5724|5795|6461|6556|6688|6850|7097|7124|7128|7189|7409|7494|7706|8780|8892|8915|9261|9447|9473|9564|9641|10318|10333|10865|10892|11213|26191|26253|28984|29110|29126|51284|51296|56253|57126|57162|64332|79132…	ADA|ADAM8|ANXA1|C3AR1|C5AR1|CBLB|CD14|CCR7|CTLA4|CTSG|DDX3X|ELANE|FCER1G|FCGR2B|FGR|FOSL2|FPR1|FPR2|GBP2|HMGB2|IL1B|IL1R1|IL6|IL10|IRAK2|ITGAM|ITGB2|JAK2|LBP|LCP2|LTF|MEFV|MYD88|NFKBIA|NINJ1|PDE4B|PDE4D|CFP|PLSCR1|PRKCE|PTAFR|PTPRJ|SHB|SLC11A1|SPI1|SYK|TLR2|TNF|TNFAIP3|TRAF6|VAV1|XBP1|TRIM25|RIOK3|EIF2B2|BCL10|MAPKAPK2|AIM2|THEMIS2|BCAR1|IKBKE|TNIP1|TLR6|ARID5A|MALT1|IRAK3|PTPN22|CLEC4E|RGCC|TBK1…	-30	MyList
Reactome Gene Sets	6	R-HSA-6785807	Interleukin-4 and Interleukin-13 signaling		-32	12	20	30286	108	941	40	4.3	0.66	301|598|604|1026|1052|2162|2308|2353|3091|3162|3383|3552|3553|3569|3586|3597|3684|3689|3717|3726|3929|3934|4170|4314|4318|4609|5008|5292|5743|6097|6347|6367|6774|7076|7124|7133|8651|9021|10538|58480	ANXA1|BCL2L1|BCL6|CDKN1A|CEBPD|F13A1|FOXO1|FOS|HIF1A|HMOX1|ICAM1|IL1A|IL1B|IL6|IL10|IL13RA1|ITGAM|ITGB2|JAK2|JUNB|LBP|LCN2|MCL1|MMP3|MMP9|MYC|OSM|PIM1|PTGS2|RORC|CCL2|CCL22|STAT3|TIMP1|TNF|TNFRSF1B|SOCS1|SOCS3|BATF|RHOU	-29	MyList
GO Biological Processes	19	GO:0019221	cytokine-mediated signaling pathway	19_GO:0050896 response to stimulus	-32	5.8	17	30286	386	941	69	7.3	0.85	329|330|355|960|1230|1236|1237|1435|1439|1440|1441|1511|1958|2152|2207|2532|2919|2920|2921|3059|3552|3553|3554|3569|3587|3597|3627|3656|3659|3717|4486|4615|4792|5008|5795|6347|6348|6351|6367|6688|6773|6774|6850|7124|7132|7133|7189|7357|7804|7850|8519|8651|8737|9034|9180|9447|9641|10010|10581|11213|23765|27347|29110|53833|54838|57007|64332|92610|146722	BIRC2|BIRC3|FAS|CD44|CCR1|CCR7|CCR8|CSF1|CSF2RB|CSF3|CSF3R|CTSG|EGR1|F3|FCER1G|ACKR1|CXCL1|CXCL2|CXCL3|HCLS1|IL1A|IL1B|IL1R1|IL6|IL10RA|IL13RA1|CXCL10|IRAK2|IRF1|JAK2|MST1R|MYD88|NFKBIA|OSM|PTPRJ|CCL2|CCL3|CCL4|CCL22|SPI1|STAT2|STAT3|SYK|TNF|TNFRSF1A|TNFRSF1B|TRAF6|UGCG|LRP8|IL1R2|IFITM1|SOCS1|RIPK1|CCRL2|OSMR|AIM2|IKBKE|TANK|IFITM2|IRAK3|IL17RA|STK39|TBK1|IL20RB|WBP1L|ACKR3|NFKBIZ|TIFA|CD300LF	-29	MyList
GO Biological Processes	19	GO:0030335	positive regulation of cell migration	19_GO:0040011 locomotion	-32	4.7	16	30286	580	941	84	8.9	0.93	101|183|301|389|623|719|728|949|961|1230|1236|1364|1435|1512|1902|1956|2152|2159|2268|2358|2651|3091|3162|3315|3383|3552|3553|3554|3569|3627|3717|3918|3929|3958|4193|4318|4323|5156|5228|5581|5606|5724|5743|6348|6351|6401|6403|6648|6662|6774|7049|7124|7494|7941|8482|8660|8754|8877|9076|9373|9448|9510|9564|9590|9750|10253|10501|10507|10630|10894|11170|23328|27347|29126|54910|57007|57381|80149|11460…	ADAM8|AGT|ANXA1|RHOC|BDKRB1|C3AR1|C5AR1|SCARB1|CD47|CCR1|CCR7|CLDN4|CSF1|CTSH|LPAR1|EGFR|F3|F10|FGR|FPR2|GCNT2|HIF1A|HMOX1|HSPB1|ICAM1|IL1A|IL1B|IL1R1|IL6|CXCL10|JAK2|LAMC2|LBP|LGALS3|MDM2|MMP9|MMP14|PDGFRA|PGF|PRKCE|MAP2K3|PTAFR|PTGS2|CCL3|CCL4|SELE|SELP|SOD2|SOX9|STAT3|TGFBR3|TNF|XBP1|PLA2G7|SEMA7A|IRS2|ADAM9|SPHK1|CLDN1|PLAA|MAP4K4|ADAMTS1|BCAR1|AKAP12|RIPOR2|SPRY2|SEMA6B|SEMA4D|PDPN|LYVE1|FAM…	-29	MyList
GO Biological Processes	19	GO:0050865	regulation of cell activation	19_GO:0032501 multicellular organismal process	-31	4.4	16	30286	630	941	87	9.2	0.94	100|101|135|301|384|604|683|861|868|945|961|1026|1051|1236|1326|1493|1511|2207|2213|2268|2319|2729|3398|3552|3553|3569|3586|3604|3659|3717|3726|3929|3958|4317|4323|4615|5156|5341|5359|5771|6347|6348|6385|6403|6461|6541|6688|6850|7124|7128|7133|7189|7409|7494|7704|8651|8660|8744|8877|8915|8993|9306|9473|9750|10333|10538|10630|10875|10892|11314|26191|29126|53833|56253|57162|64092|64332|80149|83593|…	ADA|ADAM8|ADORA2A|ANXA1|ARG2|BCL6|BST1|RUNX1|CBLB|CD33|CD47|CDKN1A|CEBPB|CCR7|MAP3K8|CTLA4|CTSG|FCER1G|FCGR2B|FGR|FLOT2|GCLC|ID2|IL1A|IL1B|IL6|IL10|TNFRSF9|IRF1|JAK2|JUNB|LBP|LGALS3|MMP8|MMP14|MYD88|PDGFRA|PLEK|PLSCR1|PTPN2|CCL2|CCL3|SDC4|SELP|SHB|SLC7A1|SPI1|SYK|TNF|TNFAIP3|TNFRSF1B|TRAF6|VAV1|XBP1|ZBTB16|SOCS1|IRS2|TNFSF9|SPHK1|BCL10|PGLYRP1|SOCS6|THEMIS2|RIPOR2|TLR6|BATF|PDPN|FGL2|MALT1|CD300A…	-28	MyList
GO Biological Processes	19	GO:2000147	positive regulation of cell motility	19_GO:0040011 locomotion	-31	4.5	16	30286	607	941	85	9	0.93	101|183|301|389|604|623|719|728|949|961|1230|1236|1364|1435|1512|1902|1956|2152|2159|2268|2358|2651|3091|3162|3315|3383|3552|3553|3554|3569|3627|3717|3918|3929|3958|4193|4318|4323|5156|5228|5581|5606|5724|5743|6348|6351|6401|6403|6648|6662|6774|7049|7124|7494|7941|8482|8660|8754|8877|9076|9373|9448|9510|9564|9590|9750|10253|10501|10507|10630|10894|11170|23328|27347|29126|54910|57007|57381|80149|1…	ADAM8|AGT|ANXA1|RHOC|BCL6|BDKRB1|C3AR1|C5AR1|SCARB1|CD47|CCR1|CCR7|CLDN4|CSF1|CTSH|LPAR1|EGFR|F3|F10|FGR|FPR2|GCNT2|HIF1A|HMOX1|HSPB1|ICAM1|IL1A|IL1B|IL1R1|IL6|CXCL10|JAK2|LAMC2|LBP|LGALS3|MDM2|MMP9|MMP14|PDGFRA|PGF|PRKCE|MAP2K3|PTAFR|PTGS2|CCL3|CCL4|SELE|SELP|SOD2|SOX9|STAT3|TGFBR3|TNF|XBP1|PLA2G7|SEMA7A|IRS2|ADAM9|SPHK1|CLDN1|PLAA|MAP4K4|ADAMTS1|BCAR1|AKAP12|RIPOR2|SPRY2|SEMA6B|SEMA4D|PDPN|LYVE…	-28	MyList
GO Biological Processes	19	GO:0040017	positive regulation of locomotion	19_GO:0040011 locomotion	-30	4.4	15	30286	621	941	85	9	0.93	101|183|301|389|604|623|719|728|949|961|1230|1236|1364|1435|1512|1902|1956|2152|2159|2268|2358|2651|3091|3162|3315|3383|3552|3553|3554|3569|3627|3717|3918|3929|3958|4193|4318|4323|5156|5228|5581|5606|5724|5743|6348|6351|6401|6403|6648|6662|6774|7049|7124|7494|7941|8482|8660|8754|8877|9076|9373|9448|9510|9564|9590|9750|10253|10501|10507|10630|10894|11170|23328|27347|29126|54910|57007|57381|80149|1…	ADAM8|AGT|ANXA1|RHOC|BCL6|BDKRB1|C3AR1|C5AR1|SCARB1|CD47|CCR1|CCR7|CLDN4|CSF1|CTSH|LPAR1|EGFR|F3|F10|FGR|FPR2|GCNT2|HIF1A|HMOX1|HSPB1|ICAM1|IL1A|IL1B|IL1R1|IL6|CXCL10|JAK2|LAMC2|LBP|LGALS3|MDM2|MMP9|MMP14|PDGFRA|PGF|PRKCE|MAP2K3|PTAFR|PTGS2|CCL3|CCL4|SELE|SELP|SOD2|SOX9|STAT3|TGFBR3|TNF|XBP1|PLA2G7|SEMA7A|IRS2|ADAM9|SPHK1|CLDN1|PLAA|MAP4K4|ADAMTS1|BCAR1|AKAP12|RIPOR2|SPRY2|SEMA6B|SEMA4D|PDPN|LYVE…	-27	MyList
GO Biological Processes	19	GO:0043408	regulation of MAPK cascade	19_GO:0050896 response to stimulus	-30	4.2	15	30286	669	941	88	9.4	0.95	101|134|183|259|355|467|728|960|1230|1236|1647|1843|1844|1846|1902|1956|1991|2213|2266|2308|2358|2651|3383|3486|3487|3552|3553|3569|3717|4486|4609|4615|5008|5156|5187|5581|5606|5770|5771|5795|5908|6347|6348|6351|6367|6503|6688|6850|7124|7189|7345|7430|8412|8482|8737|8754|8877|9448|9518|9590|10048|10114|10253|10318|10333|10912|11213|11314|23328|23533|26191|27250|27347|28996|54910|56924|57007|80149…	ADAM8|ADORA1|AGT|AMBP|FAS|ATF3|C5AR1|CD44|CCR1|CCR7|GADD45A|DUSP1|DUSP2|DUSP4|LPAR1|EGFR|ELANE|FCGR2B|FGG|FOXO1|FPR2|GCNT2|ICAM1|IGFBP3|IGFBP4|IL1A|IL1B|IL6|JAK2|MST1R|MYC|MYD88|OSM|PDGFRA|PER1|PRKCE|MAP2K3|PTPN1|PTPN2|PTPRJ|RAP1B|CCL2|CCL3|CCL4|CCL22|SLA|SPI1|SYK|TNF|TRAF6|UCHL1|EZR|BCAR3|SEMA7A|RIPK1|ADAM9|SPHK1|MAP4K4|GDF15|AKAP12|RANBP9|HIPK3|SPRY2|TNIP1|TLR6|GADD45G|IRAK3|CD300A|SASH1|PIK3R5…	-27	MyList
GO Biological Processes	19	GO:0002683	negative regulation of immune system process	19_GO:0002376 immune system process	-29	4.7	15	30286	526	941	77	8.2	0.89	100|134|135|259|301|347|384|604|861|868|945|1051|1493|1511|1843|2213|2268|3162|3313|3398|3586|3659|3958|4057|4210|4609|4795|5045|5734|5771|5795|6347|6348|6385|6662|6688|6773|6850|7124|7128|7430|8651|8780|8878|8887|8993|9306|9404|9750|10221|10333|10875|10906|11213|11314|23220|26191|27293|28514|29126|53833|54941|55366|55666|55914|56253|57162|64092|79132|79651|80149|83593|84640|146722|201633|441864|…	ADA|ADORA1|ADORA2A|AMBP|ANXA1|APOD|ARG2|BCL6|RUNX1|CBLB|CD33|CEBPB|CTLA4|CTSG|DUSP1|FCGR2B|FGR|HMOX1|HSPA9|ID2|IL10|IRF1|LGALS3|LTF|MEFV|MYC|NFKBIL1|FURIN|PTGER4|PTPN2|PTPRJ|CCL2|CCL3|SDC4|SOX9|SPI1|STAT2|SYK|TNF|TNFAIP3|EZR|SOCS1|RIOK3|SQSTM1|TAX1BP1|PGLYRP1|SOCS6|LPXN|RIPOR2|TRIB1|TLR6|FGL2|TRAFD1|IRAK3|CD300A|DTX4|PTPN22|SMPDL3B|DLL1|CD274|IL20RB|RNF125|LGR4|NPLOC4|ERBIN|CRTAM|PELI1|SAMSN1|DHX…	-26	MyList
WikiPathways	27	WP2882	Nuclear receptors meta pathway		-29	6.1	16	30286	314	941	60	6.4	0.8	218|241|329|330|645|874|1728|1956|1958|2040|2289|2308|2495|2729|2730|2877|2936|2938|2939|2941|3162|3553|3726|3727|4609|4791|5142|5166|5226|5467|5552|5743|6337|6347|6513|6774|7049|7124|7128|7296|8140|8204|8507|8553|8660|8878|9588|10560|11182|11254|23516|23657|23764|27173|51129|56262|57007|64116|80315|140809	ALDH3A1|ALOX5AP|BIRC2|BIRC3|BLVRB|CBR3|NQO1|EGFR|EGR1|STOM|FKBP5|FOXO1|FTH1|GCLC|GCLM|GPX2|GSR|GSTA1|GSTA2|GSTA4|HMOX1|IL1B|JUNB|JUND|MYC|NFKB2|PDE4B|PDK4|PGD|PPARD|SRGN|PTGS2|SCNN1A|CCL2|SLC2A1|STAT3|TGFBR3|TNF|TNFAIP3|TXNRD1|SLC7A5|NRIP1|ENC1|BHLHE40|IRS2|SQSTM1|PRDX6|SLC19A2|SLC2A6|SLC6A14|SLC39A14|SLC7A11|MAFF|SLC39A1|ANGPTL4|LRRC8A|ACKR3|SLC39A8|CPEB4|SRXN1	-26	MyList
GO Biological Processes	19	GO:0002694	regulation of leukocyte activation	19_GO:0002376 immune system process	-29	4.5	15	30286	573	941	80	8.5	0.91	100|101|135|301|384|604|683|861|868|945|961|1026|1051|1236|1326|1493|1511|2213|2268|2319|3398|3552|3553|3569|3586|3604|3659|3717|3726|3929|3958|4317|4323|4615|5359|5771|6347|6348|6385|6461|6541|6688|6850|7124|7128|7133|7189|7409|7494|7704|8651|8660|8744|8877|8915|8993|9306|9473|9750|10333|10538|10875|10892|11314|26191|29126|53833|56253|57162|64092|64332|80149|83593|114548|114609|146722|201633|283…	ADA|ADAM8|ADORA2A|ANXA1|ARG2|BCL6|BST1|RUNX1|CBLB|CD33|CD47|CDKN1A|CEBPB|CCR7|MAP3K8|CTLA4|CTSG|FCGR2B|FGR|FLOT2|ID2|IL1A|IL1B|IL6|IL10|TNFRSF9|IRF1|JAK2|JUNB|LBP|LGALS3|MMP8|MMP14|MYD88|PLSCR1|PTPN2|CCL2|CCL3|SDC4|SHB|SLC7A1|SPI1|SYK|TNF|TNFAIP3|TNFRSF1B|TRAF6|VAV1|XBP1|ZBTB16|SOCS1|IRS2|TNFSF9|SPHK1|BCL10|PGLYRP1|SOCS6|THEMIS2|RIPOR2|TLR6|BATF|FGL2|MALT1|CD300A|PTPN22|CD274|IL20RB|CRTAM|PELI1|S…	-26	MyList
Reactome Gene Sets	6	R-HSA-6783783	Interleukin-10 signaling		-28	18	21	30286	47	941	27	2.9	0.54	1230|1435|1440|2357|2919|2920|3383|3552|3553|3554|3557|3569|3586|3587|3627|5724|5743|6347|6348|6351|6367|6774|7076|7124|7132|7133|7850	CCR1|CSF1|CSF3|FPR1|CXCL1|CXCL2|ICAM1|IL1A|IL1B|IL1R1|IL1RN|IL6|IL10|IL10RA|CXCL10|PTAFR|PTGS2|CCL2|CCL3|CCL4|CCL22|STAT3|TIMP1|TNF|TNFRSF1A|TNFRSF1B|IL1R2	-25	MyList
GO Biological Processes	19	GO:0002764	immune response-regulating signaling pathway	19_GO:0002376 immune system process	-28	5.7	16	30286	352	941	62	6.6	0.81	100|719|728|868|929|945|1493|1512|2207|2213|2268|2355|2357|2358|3656|3684|3929|3937|4210|4615|4792|5142|5144|5581|5795|6461|6850|7097|7124|7128|7189|7409|7706|8892|8915|9261|9447|9473|9564|10318|10333|10892|11213|26191|26253|29110|29126|51284|53833|64332|79132|80149|89857|90268|92610|114548|114609|118788|144811|146722|151888|338339	ADA|C3AR1|C5AR1|CBLB|CD14|CD33|CTLA4|CTSH|FCER1G|FCGR2B|FGR|FOSL2|FPR1|FPR2|IRAK2|ITGAM|LBP|LCP2|MEFV|MYD88|NFKBIA|PDE4B|PDE4D|PRKCE|PTPRJ|SHB|SYK|TLR2|TNF|TNFAIP3|TRAF6|VAV1|TRIM25|EIF2B2|BCL10|MAPKAPK2|AIM2|THEMIS2|BCAR1|TNIP1|TLR6|MALT1|IRAK3|PTPN22|CLEC4E|TBK1|CD274|TLR7|IL20RB|NFKBIZ|DHX58|ZC3H12A|KLHL6|OTULIN|TIFA|NLRP3|TIRAP|PIK3AP1|LACC1|CD300LF|BTLA|CLEC4D	-25	MyList
GO Biological Processes	19	GO:0001775	cell activation	19_GO:0032501 multicellular organismal process	-27	3.9	14	30286	726	941	88	9.4	0.95	100|135|301|602|604|728|820|868|953|960|1236|1316|1435|1511|1956|1958|2207|2213|2266|2355|2730|3315|3383|3553|3569|3586|3627|3659|3684|3689|3717|3929|3937|4193|4615|4783|4791|5156|5327|5341|5359|5581|5734|5771|5795|5971|6097|6348|6461|6556|6688|6774|6850|7097|7124|7189|7409|8754|9021|9590|10320|10333|10397|10538|10630|10672|10875|10892|22904|23657|23765|26191|26253|27347|28514|28984|53833|55636|5…	ADA|ADORA2A|ANXA1|BCL3|BCL6|C5AR1|CAMP|CBLB|ENTPD1|CD44|CCR7|KLF6|CSF1|CTSG|EGFR|EGR1|FCER1G|FCGR2B|FGG|FOSL2|GCLM|HSPB1|ICAM1|IL1B|IL6|IL10|CXCL10|IRF1|ITGAM|ITGB2|JAK2|LBP|LCP2|MDM2|MYD88|NFIL3|NFKB2|PDGFRA|PLAT|PLEK|PLSCR1|PRKCE|PTGER4|PTPN2|PTPRJ|RELB|RORC|CCL3|SHB|SLC11A1|SPI1|STAT3|SYK|TLR2|TNF|TRAF6|VAV1|ADAM9|SOCS3|AKAP12|IKZF1|TLR6|NDRG1|BATF|PDPN|GNA13|FGL2|MALT1|SBNO2|SLC7A11|IL17RA|PT…	-24	MyList
Reactome Gene Sets	6	R-HSA-9711123	Cellular response to chemical stress		-27	7.2	16	30286	215	941	48	5.1	0.72	571|598|645|1026|1536|1728|2729|2730|2877|2936|2938|3162|4363|4609|4689|5226|5683|5687|5695|5700|5707|5709|5710|5713|5714|5717|5718|6233|6347|6648|6774|7296|7316|7975|8452|8878|9588|9861|10213|10628|23657|25824|27244|55666|81631|83667|114548|140809	BACH1|BCL2L1|BLVRB|CDKN1A|CYBB|NQO1|GCLC|GCLM|GPX2|GSR|GSTA1|HMOX1|ABCC1|MYC|NCF4|PGD|PSMA2|PSMA6|PSMB7|PSMC1|PSMD1|PSMD3|PSMD4|PSMD7|PSMD8|PSMD11|PSMD12|RPS27A|CCL2|SOD2|STAT3|TXNRD1|UBC|MAFK|CUL3|SQSTM1|PRDX6|PSMD6|PSMD14|TXNIP|SLC7A11|PRDX5|SESN1|NPLOC4|MAP1LC3B|SESN2|NLRP3|SRXN1	-24	MyList
Reactome Gene Sets	6	R-HSA-9755511	KEAP1-NFE2L2 pathway		-26	9.7	18	30286	126	941	38	4	0.64	571|598|1026|1728|2729|2730|2936|2938|3162|4363|4609|5226|5683|5687|5695|5700|5707|5709|5710|5713|5714|5717|5718|6233|6347|7296|7316|7975|8452|8878|9861|10213|23657|27244|55666|81631|83667|140809	BACH1|BCL2L1|CDKN1A|NQO1|GCLC|GCLM|GSR|GSTA1|HMOX1|ABCC1|MYC|PGD|PSMA2|PSMA6|PSMB7|PSMC1|PSMD1|PSMD3|PSMD4|PSMD7|PSMD8|PSMD11|PSMD12|RPS27A|CCL2|TXNRD1|UBC|MAFK|CUL3|SQSTM1|PSMD6|PSMD14|SLC7A11|SESN1|NPLOC4|MAP1LC3B|SESN2|SRXN1	-24	MyList
GO Biological Processes	19	GO:1902532	negative regulation of intracellular signal transduction	19_GO:0048519 negative regulation of biological process	-26	4.2	14	30286	591	941	77	8.2	0.89	183|259|467|598|604|960|1032|1654|1827|1843|1844|1846|1859|1902|2308|2907|3091|3315|3553|3586|4193|4318|4609|4792|4795|5144|5187|5329|5341|5494|5606|5743|5770|5771|5795|6648|6688|7049|7128|7345|7430|7494|8452|8531|8737|8780|9447|9516|9709|9750|10010|10048|10114|10133|10253|10318|11213|11261|11314|23189|26191|27244|27250|29110|29997|54541|57007|64116|64798|80149|80824|81848|83667|114548|161742|284…	AGT|AMBP|ATF3|BCL2L1|BCL6|CD44|CDKN2D|DDX3X|RCAN1|DUSP1|DUSP2|DUSP4|DYRK1A|LPAR1|FOXO1|GRINA|HIF1A|HSPB1|IL1B|IL10|MDM2|MMP9|MYC|NFKBIA|NFKBIL1|PDE4D|PER1|PLAUR|PLEK|PPM1A|MAP2K3|PTGS2|PTPN1|PTPN2|PTPRJ|SOD2|SPI1|TGFBR3|TNFAIP3|UCHL1|EZR|XBP1|CUL3|YBX3|RIPK1|RIOK3|AIM2|LITAF|HERPUD1|RIPOR2|TANK|RANBP9|HIPK3|OPTN|SPRY2|TNIP1|IRAK3|CHP1|CD300A|KANK1|PTPN22|SESN1|PDCD4|TBK1|NOP53|DDIT4|ACKR3|SLC39A8…	-23	MyList
GO Biological Processes	19	GO:0031401	positive regulation of protein modification process	19_GO:0048518 positive regulation of biological process	-26	3.7	14	30286	764	941	88	9.4	0.95	134|183|329|330|355|796|820|868|945|960|1026|1236|1407|1435|1440|1616|1654|1859|1946|1956|1958|1991|2358|3059|3553|3569|3717|3937|4057|4318|4486|5008|5228|5329|5606|5743|5770|5795|6556|6662|6850|7124|7132|7189|7804|8412|8452|8482|8737|8754|8795|8877|8878|8915|10010|10253|10318|10333|10507|10865|10892|11170|11261|11314|23261|23328|23533|23645|26191|26272|26471|28984|28996|29110|29997|51704|54838|5…	ADORA1|AGT|BIRC2|BIRC3|FAS|CALCA|CAMP|CBLB|CD33|CD44|CDKN1A|CCR7|CRY1|CSF1|CSF3|DAXX|DDX3X|DYRK1A|EFNA5|EGFR|EGR1|ELANE|FPR2|HCLS1|IL1B|IL6|JAK2|LCP2|LTF|MMP9|MST1R|OSM|PGF|PLAUR|MAP2K3|PTGS2|PTPN1|PTPRJ|SLC11A1|SOX9|SYK|TNF|TNFRSF1A|TRAF6|LRP8|BCAR3|CUL3|SEMA7A|RIPK1|ADAM9|TNFRSF10B|SPHK1|SQSTM1|BCL10|TANK|SPRY2|TNIP1|TLR6|SEMA4D|ARID5A|MALT1|FAM107A|CHP1|CD300A|CAMTA1|SASH1|PIK3R5|PPP1R15A|PTPN…	-23	MyList
GO Biological Processes	19	GO:0002757	immune response-activating signaling pathway	19_GO:0002376 immune system process	-25	5.7	15	30286	319	941	56	6	0.77	100|719|728|868|929|1493|2207|2268|2355|2357|2358|3656|3684|3929|3937|4210|4615|4792|5142|5144|5581|5795|6461|6850|7097|7124|7128|7189|7409|7706|8892|8915|9261|9447|9473|9564|10318|10333|10892|11213|26191|26253|29110|29126|51284|64332|79132|80149|89857|90268|92610|114548|114609|118788|144811|146722	ADA|C3AR1|C5AR1|CBLB|CD14|CTLA4|FCER1G|FGR|FOSL2|FPR1|FPR2|IRAK2|ITGAM|LBP|LCP2|MEFV|MYD88|NFKBIA|PDE4B|PDE4D|PRKCE|PTPRJ|SHB|SYK|TLR2|TNF|TNFAIP3|TRAF6|VAV1|TRIM25|EIF2B2|BCL10|MAPKAPK2|AIM2|THEMIS2|BCAR1|TNIP1|TLR6|MALT1|IRAK3|PTPN22|CLEC4E|TBK1|CD274|TLR7|NFKBIZ|DHX58|ZC3H12A|KLHL6|OTULIN|TIFA|NLRP3|TIRAP|PIK3AP1|LACC1|CD300LF	-23	MyList
GO Biological Processes	19	GO:0006935	chemotaxis	19_GO:0040011 locomotion	-25	5.4	15	30286	344	941	58	6.2	0.78	101|301|719|728|796|1230|1236|1237|1441|1511|1902|1946|2207|2357|2358|2919|2920|2921|3148|3164|3553|3569|3586|3627|3689|3929|3958|4015|4363|4814|5142|5156|5228|5329|5724|5795|6279|6280|6347|6348|6351|6367|6850|7409|8482|9023|9034|9564|9750|10501|10507|23765|54210|54910|57007|60675|120425|284340	ADAM8|ANXA1|C3AR1|C5AR1|CALCA|CCR1|CCR7|CCR8|CSF3R|CTSG|LPAR1|EFNA5|FCER1G|FPR1|FPR2|CXCL1|CXCL2|CXCL3|HMGB2|NR4A1|IL1B|IL6|IL10|CXCL10|ITGB2|LBP|LGALS3|LOX|ABCC1|NINJ1|PDE4B|PDGFRA|PGF|PLAUR|PTAFR|PTPRJ|S100A8|S100A9|CCL2|CCL3|CCL4|CCL22|SYK|VAV1|SEMA7A|CH25H|CCRL2|BCAR1|RIPOR2|SEMA6B|SEMA4D|IL17RA|TREM1|SEMA4C|ACKR3|PROK2|JAML|CXCL17	-23	MyList
GO Biological Processes	19	GO:0043068	positive regulation of programmed cell death	19_GO:0048518 positive regulation of biological process	-25	4.2	14	30286	574	941	75	8	0.88	101|133|135|183|220|355|467|604|694|837|943|1026|1493|1512|1647|1654|1728|1902|2308|2634|2635|2643|3162|3164|3433|3486|3569|3586|3625|3717|4170|4293|4318|4609|5326|5366|5743|5771|6279|6280|6347|6348|6498|6648|6850|7052|7124|7132|7133|7704|8737|8795|8878|8915|9590|10333|10514|10628|10912|10955|22926|26471|27250|28984|29126|79845|80149|80758|84034|90427|115362|150094|162989|338442|407010	ADAM8|ADM|ADORA2A|AGT|ALDH1A3|FAS|ATF3|BCL6|BTG1|CASP4|TNFRSF8|CDKN1A|CTLA4|CTSH|GADD45A|DDX3X|NQO1|LPAR1|FOXO1|GBP2|GBP3|GCH1|HMOX1|NR4A1|IFIT2|IGFBP3|IL6|IL10|INHBB|JAK2|MCL1|MAP3K9|MMP9|MYC|PLAGL2|PMAIP1|PTGS2|PTPN2|S100A8|S100A9|CCL2|CCL3|SKIL|SOD2|SYK|TGM2|TNF|TNFRSF1A|TNFRSF1B|ZBTB16|RIPK1|TNFRSF10B|SQSTM1|BCL10|AKAP12|TLR6|MYBBP1A|TXNIP|GADD45G|SERINC3|ATF6|NUPR1|PDCD4|RGCC|CD274|RNF122|ZC…	-23	MyList
GO Biological Processes	19	GO:0042330	taxis	19_GO:0040011 locomotion	-25	5.4	15	30286	346	941	58	6.2	0.78	101|301|719|728|796|1230|1236|1237|1441|1511|1902|1946|2207|2357|2358|2919|2920|2921|3148|3164|3553|3569|3586|3627|3689|3929|3958|4015|4363|4814|5142|5156|5228|5329|5724|5795|6279|6280|6347|6348|6351|6367|6850|7409|8482|9023|9034|9564|9750|10501|10507|23765|54210|54910|57007|60675|120425|284340	ADAM8|ANXA1|C3AR1|C5AR1|CALCA|CCR1|CCR7|CCR8|CSF3R|CTSG|LPAR1|EFNA5|FCER1G|FPR1|FPR2|CXCL1|CXCL2|CXCL3|HMGB2|NR4A1|IL1B|IL6|IL10|CXCL10|ITGB2|LBP|LGALS3|LOX|ABCC1|NINJ1|PDE4B|PDGFRA|PGF|PLAUR|PTAFR|PTPRJ|S100A8|S100A9|CCL2|CCL3|CCL4|CCL22|SYK|VAV1|SEMA7A|CH25H|CCRL2|BCAR1|RIPOR2|SEMA6B|SEMA4D|IL17RA|TREM1|SEMA4C|ACKR3|PROK2|JAML|CXCL17	-22	MyList
GO Biological Processes	19	GO:0051249	regulation of lymphocyte activation	19_GO:0002376 immune system process	-25	4.5	14	30286	506	941	70	7.4	0.86	100|101|135|301|384|604|683|861|868|961|1026|1051|1236|1326|1493|1511|2213|2268|2319|3398|3552|3553|3569|3586|3604|3659|3717|3726|3958|4323|4615|5771|6347|6385|6461|6541|6688|6850|7128|7133|7189|7409|7494|7704|8651|8660|8744|8915|8993|9306|9473|9750|10538|10875|10892|11314|26191|29126|53833|56253|57162|64092|64332|80149|83593|114548|114609|201633|283234|441864	ADA|ADAM8|ADORA2A|ANXA1|ARG2|BCL6|BST1|RUNX1|CBLB|CD47|CDKN1A|CEBPB|CCR7|MAP3K8|CTLA4|CTSG|FCGR2B|FGR|FLOT2|ID2|IL1A|IL1B|IL6|IL10|TNFRSF9|IRF1|JAK2|JUNB|LGALS3|MMP14|MYD88|PTPN2|CCL2|SDC4|SHB|SLC7A1|SPI1|SYK|TNFAIP3|TNFRSF1B|TRAF6|VAV1|XBP1|ZBTB16|SOCS1|IRS2|TNFSF9|BCL10|PGLYRP1|SOCS6|THEMIS2|RIPOR2|BATF|FGL2|MALT1|CD300A|PTPN22|CD274|IL20RB|CRTAM|PELI1|SAMSN1|NFKBIZ|ZC3H12A|RASSF5|NLRP3|TIRAP|T…	-22	MyList
GO Biological Processes	19	GO:0040011	locomotion	19_GO:0040011 locomotion	-25	5.2	14	30286	366	941	59	6.3	0.79	101|301|719|728|796|1230|1236|1237|1441|1511|1827|1902|1946|2207|2357|2358|2919|2920|2921|3148|3164|3553|3569|3586|3627|3689|3929|3958|4015|4363|4814|5142|5156|5228|5329|5724|5795|6279|6280|6347|6348|6351|6367|6850|7409|8482|9023|9034|9564|9750|10501|10507|23765|54210|54910|57007|60675|120425|284340	ADAM8|ANXA1|C3AR1|C5AR1|CALCA|CCR1|CCR7|CCR8|CSF3R|CTSG|RCAN1|LPAR1|EFNA5|FCER1G|FPR1|FPR2|CXCL1|CXCL2|CXCL3|HMGB2|NR4A1|IL1B|IL6|IL10|CXCL10|ITGB2|LBP|LGALS3|LOX|ABCC1|NINJ1|PDE4B|PDGFRA|PGF|PLAUR|PTAFR|PTPRJ|S100A8|S100A9|CCL2|CCL3|CCL4|CCL22|SYK|VAV1|SEMA7A|CH25H|CCRL2|BCAR1|RIPOR2|SEMA6B|SEMA4D|IL17RA|TREM1|SEMA4C|ACKR3|PROK2|JAML|CXCL17	-22	MyList
GO Biological Processes	19	GO:0002833	positive regulation of response to biotic stimulus	19_GO:0048518 positive regulation of biological process	-24	5.7	15	30286	307	941	54	5.7	0.76	101|929|1654|2358|2634|3148|3656|3929|4057|4210|4615|4792|4814|5359|5581|6688|6850|7097|7124|7128|7189|7409|7706|8780|8915|9261|9447|9641|10318|10333|11213|23328|26191|26253|29110|29126|51284|51296|56253|57162|64332|79132|83666|84034|90268|91543|92610|114548|114609|115362|118788|144811|146722|730249	ADAM8|CD14|DDX3X|FPR2|GBP2|HMGB2|IRAK2|LBP|LTF|MEFV|MYD88|NFKBIA|NINJ1|PLSCR1|PRKCE|SPI1|SYK|TLR2|TNF|TNFAIP3|TRAF6|VAV1|TRIM25|RIOK3|BCL10|MAPKAPK2|AIM2|IKBKE|TNIP1|TLR6|IRAK3|SASH1|PTPN22|CLEC4E|TBK1|CD274|TLR7|SLC15A3|CRTAM|PELI1|NFKBIZ|DHX58|PARP9|EMILIN2|OTULIN|RSAD2|TIFA|NLRP3|TIRAP|GBP5|PIK3AP1|LACC1|CD300LF|ACOD1	-22	MyList
WikiPathways	27	WP5115	Network map of SARS CoV 2 signaling pathway		-24	6.8	15	30286	218	941	46	4.9	0.7	183|347|929|1051|1843|1958|1978|2266|2353|2919|2920|2921|3091|3434|3486|3552|3553|3569|3586|3627|3717|3726|3929|4086|4615|4791|5199|5743|6347|6348|6351|6367|6403|7124|7189|7850|8519|9332|23367|29110|54541|64386|64798|81631|114548|116844	AGT|APOD|CD14|CEBPB|DUSP1|EGR1|EIF4EBP1|FGG|FOS|CXCL1|CXCL2|CXCL3|HIF1A|IFIT1|IGFBP3|IL1A|IL1B|IL6|IL10|CXCL10|JAK2|JUNB|LBP|SMAD1|MYD88|NFKB2|CFP|PTGS2|CCL2|CCL3|CCL4|CCL22|SELP|TNF|TRAF6|IL1R2|IFITM1|CD163|LARP1|TBK1|DDIT4|MMP25|DEPTOR|MAP1LC3B|NLRP3|LRG1	-22	MyList
GO Biological Processes	19	GO:0002253	activation of immune response	19_GO:0002376 immune system process	-24	5	14	30286	385	941	60	6.4	0.8	100|719|728|868|929|1493|2207|2268|2355|2357|2358|2634|3656|3684|3929|3937|4210|4615|4792|5142|5144|5199|5581|5795|6461|6850|7097|7124|7128|7189|7409|7706|8892|8915|9261|9447|9473|9564|10318|10333|10892|11213|26191|26253|28984|29110|29126|51284|64332|79132|80149|89857|90268|92610|114548|114609|115362|118788|144811|146722	ADA|C3AR1|C5AR1|CBLB|CD14|CTLA4|FCER1G|FGR|FOSL2|FPR1|FPR2|GBP2|IRAK2|ITGAM|LBP|LCP2|MEFV|MYD88|NFKBIA|PDE4B|PDE4D|CFP|PRKCE|PTPRJ|SHB|SYK|TLR2|TNF|TNFAIP3|TRAF6|VAV1|TRIM25|EIF2B2|BCL10|MAPKAPK2|AIM2|THEMIS2|BCAR1|TNIP1|TLR6|MALT1|IRAK3|PTPN22|CLEC4E|RGCC|TBK1|CD274|TLR7|NFKBIZ|DHX58|ZC3H12A|KLHL6|OTULIN|TIFA|NLRP3|TIRAP|GBP5|PIK3AP1|LACC1|CD300LF	-22	MyList
GO Biological Processes	19	GO:0022407	regulation of cell-cell adhesion	19_GO:0050789 regulation of biological process	-24	4.4	14	30286	496	941	68	7.2	0.84	100|101|135|301|384|604|861|868|960|961|1051|1236|1326|1493|1511|1946|1991|2266|2319|2651|3552|3553|3557|3569|3586|3659|3689|3717|3958|5329|5724|5771|6347|6385|6401|6403|6461|6541|6688|6850|7124|7189|7409|7494|7704|8651|8744|8915|9306|9750|10630|10875|10892|11314|23560|26191|28984|29126|53833|56253|57162|64332|80149|84034|114548|201633|283234|441864	ADA|ADAM8|ADORA2A|ANXA1|ARG2|BCL6|RUNX1|CBLB|CD44|CD47|CEBPB|CCR7|MAP3K8|CTLA4|CTSG|EFNA5|ELANE|FGG|FLOT2|GCNT2|IL1A|IL1B|IL1RN|IL6|IL10|IRF1|ITGB2|JAK2|LGALS3|PLAUR|PTAFR|PTPN2|CCL2|SDC4|SELE|SELP|SHB|SLC7A1|SPI1|SYK|TNF|TRAF6|VAV1|XBP1|ZBTB16|SOCS1|TNFSF9|BCL10|SOCS6|RIPOR2|PDPN|FGL2|MALT1|CD300A|GTPBP4|PTPN22|RGCC|CD274|IL20RB|CRTAM|PELI1|NFKBIZ|ZC3H12A|EMILIN2|NLRP3|TIGIT|CCDC88B|TARM1	-21	MyList
GO Biological Processes	19	GO:0045089	positive regulation of innate immune response	19_GO:0044419 biological process involved in interspecies interaction between organisms	-24	5.8	15	30286	281	941	51	5.4	0.74	101|929|1654|2358|2634|3148|3656|3929|4057|4210|4615|4792|4814|5359|5581|6688|6850|7097|7124|7128|7189|7409|7706|8780|8915|9261|9447|9641|10318|10333|11213|26191|26253|29110|29126|51284|51296|56253|57162|64332|79132|83666|90268|91543|92610|114548|114609|115362|118788|144811|146722	ADAM8|CD14|DDX3X|FPR2|GBP2|HMGB2|IRAK2|LBP|LTF|MEFV|MYD88|NFKBIA|NINJ1|PLSCR1|PRKCE|SPI1|SYK|TLR2|TNF|TNFAIP3|TRAF6|VAV1|TRIM25|RIOK3|BCL10|MAPKAPK2|AIM2|IKBKE|TNIP1|TLR6|IRAK3|PTPN22|CLEC4E|TBK1|CD274|TLR7|SLC15A3|CRTAM|PELI1|NFKBIZ|DHX58|PARP9|OTULIN|RSAD2|TIFA|NLRP3|TIRAP|GBP5|PIK3AP1|LACC1|CD300LF	-21	MyList
Reactome Gene Sets	6	R-HSA-9759194	Nuclear events mediated by NFE2L2		-24	11	17	30286	97	941	32	3.4	0.59	571|598|1728|2729|2730|2936|2938|3162|4363|4609|5226|5683|5687|5695|5700|5707|5709|5710|5713|5714|5717|5718|6233|6347|7296|7316|7975|8878|9861|10213|23657|140809	BACH1|BCL2L1|NQO1|GCLC|GCLM|GSR|GSTA1|HMOX1|ABCC1|MYC|PGD|PSMA2|PSMA6|PSMB7|PSMC1|PSMD1|PSMD3|PSMD4|PSMD7|PSMD8|PSMD11|PSMD12|RPS27A|CCL2|TXNRD1|UBC|MAFK|SQSTM1|PSMD6|PSMD14|SLC7A11|SRXN1	-21	MyList
GO Biological Processes	19	GO:0009725	response to hormone	19_GO:0050896 response to stimulus	-24	3.5	13	30286	785	941	86	9.1	0.94	49|133|183|249|301|476|687|694|1026|1236|1364|1407|1408|1512|1536|1616|1728|1946|1956|1958|2308|2353|2355|2706|2729|2730|3059|3148|3164|3557|3569|3586|3625|3692|3717|4015|4193|4323|5166|5315|5447|5467|5581|5724|5734|5743|5770|5771|6337|6446|6513|6773|6774|6879|6898|7049|7076|7097|7124|7357|7494|7538|7706|8412|8660|8754|8805|8892|9076|9564|10628|10865|11170|23516|27250|27347|28999|54206|54541|8366…	ACR|ADM|AGT|ALPL|ANXA1|ATP1A1|KLF9|BTG1|CDKN1A|CCR7|CLDN4|CRY1|CRY2|CTSH|CYBB|DAXX|NQO1|EFNA5|EGFR|EGR1|FOXO1|FOS|FOSL2|GJB2|GCLC|GCLM|HCLS1|HMGB2|NR4A1|IL1RN|IL6|IL10|INHBB|EIF6|JAK2|LOX|MDM2|MMP14|PDK4|PKM|POR|PPARD|PRKCE|PTAFR|PTGER4|PTGS2|PTPN1|PTPN2|SCNN1A|SGK1|SLC2A1|STAT2|STAT3|TAF7|TAT|TGFBR3|TIMP1|TLR2|TNF|UGCG|XBP1|ZFP36|TRIM25|BCAR3|IRS2|ADAM9|TRIM24|EIF2B2|CLDN1|BCAR1|TXNIP|ARID5A|FAM…	-21	MyList
WikiPathways	27	WP3888	VEGFA VEGFR2 signaling		-23	4.6	14	30286	432	941	62	6.6	0.81	301|355|389|598|1536|1827|1958|2152|2266|2308|3164|3315|3383|3486|3939|4193|4323|4691|4792|5226|5228|5230|5329|5581|5606|5710|5717|5743|5770|5795|5908|6181|6347|6401|6461|6541|6648|6747|6774|7170|7430|8754|9034|9261|9510|9564|9588|9709|10397|10628|22926|23189|24147|26986|27289|55379|56999|57007|57381|81575|84790|114789	ANXA1|FAS|RHOC|BCL2L1|CYBB|RCAN1|EGR1|F3|FGG|FOXO1|NR4A1|HSPB1|ICAM1|IGFBP3|LDHA|MDM2|MMP14|NCL|NFKBIA|PGD|PGF|PGK1|PLAUR|PRKCE|MAP2K3|PSMD4|PSMD11|PTGS2|PTPN1|PTPRJ|RAP1B|RPLP2|CCL2|SELE|SHB|SLC7A1|SOD2|SSR3|STAT3|TPM3|EZR|ADAM9|CCRL2|MAPKAPK2|ADAMTS1|BCAR1|PRDX6|HERPUD1|NDRG1|TXNIP|ATF6|KANK1|FJX1|PABPC1|RND1|LRRC59|ADAMTS9|ACKR3|RHOJ|APOLD1|TUBA1C|SLC25A25	-20	MyList
GO Biological Processes	19	GO:0050900	leukocyte migration	19_GO:0002376 immune system process	-23	6.2	15	30286	245	941	47	5	0.71	100|101|134|301|728|796|1230|1236|1435|1441|1511|1991|2207|2919|2920|2921|3383|3553|3569|3586|3627|3689|3929|3958|4814|5142|5657|6279|6280|6347|6348|6351|6367|6401|6403|6850|7124|7409|9023|23765|54210|56253|57126|64083|120425|255231|284340	ADA|ADAM8|ADORA1|ANXA1|C5AR1|CALCA|CCR1|CCR7|CSF1|CSF3R|CTSG|ELANE|FCER1G|CXCL1|CXCL2|CXCL3|ICAM1|IL1B|IL6|IL10|CXCL10|ITGB2|LBP|LGALS3|NINJ1|PDE4B|PRTN3|S100A8|S100A9|CCL2|CCL3|CCL4|CCL22|SELE|SELP|SYK|TNF|VAV1|CH25H|IL17RA|TREM1|CRTAM|CD177|GOLPH3|JAML|MCOLN2|CXCL17	-20	MyList
GO Biological Processes	19	GO:0050729	positive regulation of inflammatory response	19_GO:0048518 positive regulation of biological process	-23	8	16	30286	153	941	38	4	0.64	101|183|241|837|961|1051|1236|3553|3569|3929|4023|4210|4317|4363|4792|4814|5008|5603|5734|5743|6279|6280|6348|7097|7124|7132|7941|8737|9180|9447|10318|23765|26471|27250|51284|51704|64332|114548	ADAM8|AGT|ALOX5AP|CASP4|CD47|CEBPB|CCR7|IL1B|IL6|LBP|LPL|MEFV|MMP8|ABCC1|NFKBIA|NINJ1|OSM|MAPK13|PTGER4|PTGS2|S100A8|S100A9|CCL3|TLR2|TNF|TNFRSF1A|PLA2G7|RIPK1|OSMR|AIM2|TNIP1|IL17RA|NUPR1|PDCD4|TLR7|GPRC5B|NFKBIZ|NLRP3	-20	MyList
GO Biological Processes	19	GO:1903037	regulation of leukocyte cell-cell adhesion	19_GO:0050789 regulation of biological process	-23	4.9	14	30286	382	941	58	6.2	0.78	100|101|135|301|384|604|861|868|960|961|1051|1236|1326|1493|1511|1991|2319|3552|3553|3569|3586|3659|3689|3717|3958|5724|5771|6347|6385|6401|6403|6461|6541|6850|7124|7189|7409|7494|7704|8651|8744|8915|9306|9750|10875|10892|11314|26191|29126|53833|56253|57162|64332|80149|114548|201633|283234|441864	ADA|ADAM8|ADORA2A|ANXA1|ARG2|BCL6|RUNX1|CBLB|CD44|CD47|CEBPB|CCR7|MAP3K8|CTLA4|CTSG|ELANE|FLOT2|IL1A|IL1B|IL6|IL10|IRF1|ITGB2|JAK2|LGALS3|PTAFR|PTPN2|CCL2|SDC4|SELE|SELP|SHB|SLC7A1|SYK|TNF|TRAF6|VAV1|XBP1|ZBTB16|SOCS1|TNFSF9|BCL10|SOCS6|RIPOR2|FGL2|MALT1|CD300A|PTPN22|CD274|IL20RB|CRTAM|PELI1|NFKBIZ|ZC3H12A|NLRP3|TIGIT|CCDC88B|TARM1	-20	MyList
GO Biological Processes	19	GO:0043065	positive regulation of apoptotic process	19_GO:0048518 positive regulation of biological process	-23	4.1	13	30286	552	941	70	7.4	0.86	101|133|135|183|220|355|467|604|694|837|943|1493|1512|1647|1654|1728|1902|2308|2643|3162|3164|3433|3486|3569|3586|3625|3717|4170|4293|4318|4609|5326|5366|5743|5771|6279|6280|6347|6348|6498|6648|7052|7124|7132|7133|7704|8737|8795|8878|8915|9590|10333|10514|10628|10912|10955|22926|26471|27250|28984|29126|79845|80149|80758|84034|90427|150094|162989|338442|407010	ADAM8|ADM|ADORA2A|AGT|ALDH1A3|FAS|ATF3|BCL6|BTG1|CASP4|TNFRSF8|CTLA4|CTSH|GADD45A|DDX3X|NQO1|LPAR1|FOXO1|GCH1|HMOX1|NR4A1|IFIT2|IGFBP3|IL6|IL10|INHBB|JAK2|MCL1|MAP3K9|MMP9|MYC|PLAGL2|PMAIP1|PTGS2|PTPN2|S100A8|S100A9|CCL2|CCL3|SKIL|SOD2|TGM2|TNF|TNFRSF1A|TNFRSF1B|ZBTB16|RIPK1|TNFRSF10B|SQSTM1|BCL10|AKAP12|TLR6|MYBBP1A|TXNIP|GADD45G|SERINC3|ATF6|NUPR1|PDCD4|RGCC|CD274|RNF122|ZC3H12A|PRR7|EMILIN2|BM…	-20	MyList
GO Biological Processes	19	GO:0060326	cell chemotaxis	19_GO:0040011 locomotion	-23	6.6	15	30286	215	941	44	4.7	0.69	101|301|728|796|1230|1236|1237|1441|1511|1902|2207|2919|2920|2921|3148|3164|3553|3569|3586|3627|3689|3929|3958|4015|4363|4814|5142|5156|6279|6280|6347|6348|6351|6367|6850|7409|9023|9034|9564|23765|54210|57007|120425|284340	ADAM8|ANXA1|C5AR1|CALCA|CCR1|CCR7|CCR8|CSF3R|CTSG|LPAR1|FCER1G|CXCL1|CXCL2|CXCL3|HMGB2|NR4A1|IL1B|IL6|IL10|CXCL10|ITGB2|LBP|LGALS3|LOX|ABCC1|NINJ1|PDE4B|PDGFRA|S100A8|S100A9|CCL2|CCL3|CCL4|CCL22|SYK|VAV1|CH25H|CCRL2|BCAR1|IL17RA|TREM1|ACKR3|JAML|CXCL17	-20	MyList
GO Biological Processes	19	GO:0009615	response to virus	19_GO:0044419 biological process involved in interspecies interaction between organisms	-22	4.8	13	30286	379	941	57	6.1	0.78	598|602|1654|2268|2634|2635|2962|3091|3315|3433|3434|3437|3569|3627|3659|3717|4486|4600|4615|4953|5359|5366|5452|5683|6210|6351|6367|6675|6773|7097|7124|7189|7706|8519|8780|9188|9447|9641|10010|10581|10955|11213|23765|29110|51284|54541|56829|64108|79132|80149|83666|91543|114548|115362|151636|201626|730249	BCL2L1|BCL3|DDX3X|FGR|GBP2|GBP3|GTF2F1|HIF1A|HSPB1|IFIT2|IFIT1|IFIT3|IL6|CXCL10|IRF1|JAK2|MST1R|MX2|MYD88|ODC1|PLSCR1|PMAIP1|POU2F2|PSMA2|RPS15A|CCL4|CCL22|UAP1|STAT2|TLR2|TNF|TRAF6|TRIM25|IFITM1|RIOK3|DDX21|AIM2|IKBKE|TANK|IFITM2|SERINC3|IRAK3|IL17RA|TBK1|TLR7|DDIT4|ZC3HAV1|RTP4|DHX58|ZC3H12A|PARP9|RSAD2|NLRP3|GBP5|DTX3L|PDE12|ACOD1	-20	MyList
GO Biological Processes	19	GO:0044092	negative regulation of molecular function	19_GO:0065007 biological regulation	-22	3.5	12	30286	751	941	81	8.6	0.91	183|602|831|868|960|1026|1032|1408|1647|1654|1843|2810|2962|3315|3398|3433|3434|3553|3586|3656|3717|3958|4057|4318|4792|4794|4795|5292|5329|5581|5770|5795|6590|6688|6879|7076|7124|7128|7345|7538|8301|8553|8660|8887|9446|9447|9750|9961|10049|10114|10221|10253|10959|11213|11261|11314|23516|23560|23645|23704|26191|26471|27250|27347|51129|54206|55914|64793|64798|80149|80824|81848|83666|84062|90007|90…	AGT|BCL3|CAST|CBLB|CD44|CDKN1A|CDKN2D|CRY2|GADD45A|DDX3X|DUSP1|SFN|GTF2F1|HSPB1|ID2|IFIT2|IFIT1|IL1B|IL10|IRAK2|JAK2|LGALS3|LTF|MMP9|NFKBIA|NFKBIE|NFKBIL1|PIM1|PLAUR|PRKCE|PTPN1|PTPRJ|SLPI|SPI1|TAF7|TIMP1|TNF|TNFAIP3|UCHL1|ZFP36|PICALM|BHLHE40|IRS2|TAX1BP1|GSTO1|AIM2|RIPOR2|MVP|DNAJB6|HIPK3|TRIB1|SPRY2|TMED2|IRAK3|CHP1|CD300A|SLC39A14|GTPBP4|PPP1R15A|KCNE4|PTPN22|NUPR1|PDCD4|STK39|ANGPTL4|ERRFI1|…	-19	MyList
Reactome Gene Sets	6	R-HSA-166016	Toll Like Receptor 4 (TLR4) Cascade		-22	7.9	15	30286	147	941	36	3.8	0.63	329|330|466|929|1326|1846|2266|2353|3656|3684|3689|3929|4615|4791|4792|4793|5606|6233|6279|6280|7097|7189|7316|7323|8651|8737|9261|9641|10010|10133|10333|11213|29110|57162|92610|114609	BIRC2|BIRC3|ATF1|CD14|MAP3K8|DUSP4|FGG|FOS|IRAK2|ITGAM|ITGB2|LBP|MYD88|NFKB2|NFKBIA|NFKBIB|MAP2K3|RPS27A|S100A8|S100A9|TLR2|TRAF6|UBC|UBE2D3|SOCS1|RIPK1|MAPKAPK2|IKBKE|TANK|OPTN|TLR6|IRAK3|TBK1|PELI1|TIFA|TIRAP	-19	MyList
KEGG Pathway	24	hsa04668	TNF signaling pathway		-21	9	15	30286	114	941	32	3.4	0.59	329|330|355|602|1051|1326|1435|2353|2919|2920|2921|3383|3553|3569|3627|3659|3726|4314|4318|4323|4792|5603|5606|5743|6347|6401|7124|7128|7132|7133|8737|9021	BIRC2|BIRC3|FAS|BCL3|CEBPB|MAP3K8|CSF1|FOS|CXCL1|CXCL2|CXCL3|ICAM1|IL1B|IL6|CXCL10|IRF1|JUNB|MMP3|MMP9|MMP14|NFKBIA|MAPK13|MAP2K3|PTGS2|CCL2|SELE|TNF|TNFAIP3|TNFRSF1A|TNFRSF1B|RIPK1|SOCS3	-19	MyList
Reactome Gene Sets	6	R-HSA-1280218	Adaptive Immune System		-21	3.4	12	30286	768	941	81	8.6	0.91	868|929|945|1326|1493|1512|1536|2213|2266|3383|3689|3937|4615|4689|4792|4793|4794|5683|5687|5695|5700|5707|5709|5710|5713|5714|5717|5718|5795|5908|5930|5966|6233|6279|6280|6850|6890|7097|7189|7277|7316|7323|7409|7704|8139|8452|8519|8651|8915|9021|9861|10213|10333|10517|10892|11275|11314|25897|26191|26232|26234|26272|29116|29126|51666|51807|54210|56253|79791|79865|80176|84790|114609|114907|118424|…	CBLB|CD14|CD33|MAP3K8|CTLA4|CTSH|CYBB|FCGR2B|FGG|ICAM1|ITGB2|LCP2|MYD88|NCF4|NFKBIA|NFKBIB|NFKBIE|PSMA2|PSMA6|PSMB7|PSMC1|PSMD1|PSMD3|PSMD4|PSMD7|PSMD8|PSMD11|PSMD12|PTPRJ|RAP1B|RBBP6|REL|RPS27A|S100A8|S100A9|SYK|TAP1|TLR2|TRAF6|TUBA4A|UBC|UBE2D3|VAV1|ZBTB16|GAN|CUL3|IFITM1|SOCS1|BCL10|SOCS3|PSMD6|PSMD14|TLR6|FBXW10|MALT1|KLHL2|CD300A|RNF19A|PTPN22|FBXO2|FBXL5|FBXO4|MYLIP|CD274|ASB4|TUBA8|TREM1|C…	-19	MyList
KEGG Pathway	24	hsa05169	Epstein-Barr virus infection		-21	6.5	14	30286	202	941	41	4.4	0.67	355|953|956|960|1026|1647|3383|3569|3627|4193|4609|4615|4791|4792|4793|4794|5603|5606|5700|5707|5709|5710|5713|5714|5717|5718|5971|6773|6774|6850|6890|7097|7124|7128|7189|8737|9641|9861|10213|10912|29110	FAS|ENTPD1|ENTPD3|CD44|CDKN1A|GADD45A|ICAM1|IL6|CXCL10|MDM2|MYC|MYD88|NFKB2|NFKBIA|NFKBIB|NFKBIE|MAPK13|MAP2K3|PSMC1|PSMD1|PSMD3|PSMD4|PSMD7|PSMD8|PSMD11|PSMD12|RELB|STAT2|STAT3|SYK|TAP1|TLR2|TNF|TNFAIP3|TRAF6|RIPK1|IKBKE|PSMD6|PSMD14|GADD45G|TBK1	-19	MyList
KEGG Pathway	24	hsa05417	Lipid and atherosclerosis		-21	6.3	14	30286	215	941	42	4.5	0.67	355|598|929|1536|2353|2919|2920|2921|3383|3553|3569|3717|3929|4314|4318|4615|4689|4792|5452|5603|5606|5908|6347|6348|6401|6403|6648|6774|7097|7124|7132|7189|7409|7494|8795|9641|10010|10333|22926|29110|114548|114609	FAS|BCL2L1|CD14|CYBB|FOS|CXCL1|CXCL2|CXCL3|ICAM1|IL1B|IL6|JAK2|LBP|MMP3|MMP9|MYD88|NCF4|NFKBIA|POU2F2|MAPK13|MAP2K3|RAP1B|CCL2|CCL3|SELE|SELP|SOD2|STAT3|TLR2|TNF|TNFRSF1A|TRAF6|VAV1|XBP1|TNFRSF10B|IKBKE|TANK|TLR6|ATF6|TBK1|NLRP3|TIRAP	-18	MyList
GO Biological Processes	19	GO:0043410	positive regulation of MAPK cascade	19_GO:0048518 positive regulation of biological process	-21	4.2	13	30286	475	941	62	6.6	0.81	101|134|728|960|1230|1236|1647|1902|1956|1991|2213|2266|2358|2651|3383|3486|3487|3552|3553|3569|3717|4486|4615|5008|5156|5581|5606|5770|5795|5908|6347|6348|6351|6367|6688|6850|7124|7189|8412|8482|8737|8754|8877|9518|9590|10253|10333|10912|23328|23533|26191|27347|28996|54910|57007|80149|114609|284340|285016|338557|407010|768211	ADAM8|ADORA1|C5AR1|CD44|CCR1|CCR7|GADD45A|LPAR1|EGFR|ELANE|FCGR2B|FGG|FPR2|GCNT2|ICAM1|IGFBP3|IGFBP4|IL1A|IL1B|IL6|JAK2|MST1R|MYD88|OSM|PDGFRA|PRKCE|MAP2K3|PTPN1|PTPRJ|RAP1B|CCL2|CCL3|CCL4|CCL22|SPI1|SYK|TNF|TRAF6|BCAR3|SEMA7A|RIPK1|ADAM9|SPHK1|GDF15|AKAP12|SPRY2|TLR6|GADD45G|SASH1|PIK3R5|PTPN22|STK39|HIPK2|SEMA4C|ACKR3|ZC3H12A|TIRAP|CXCL17|ALKAL2|FFAR4|MIR23A|RELL1	-18	MyList
GO Biological Processes	19	GO:0030097	hemopoiesis	19_GO:0032502 developmental process	-21	3.5	12	30286	683	941	75	8	0.88	100|301|602|604|861|1051|1052|1236|1316|1435|1440|1958|2120|2207|2213|2353|2355|3059|3091|3313|3398|3569|3586|3659|3717|3726|4318|4615|4783|5156|5341|5657|5734|5771|5795|5971|6097|6461|6521|6648|6688|6774|6850|7049|7097|7124|7189|7409|7538|7704|8301|8651|9021|9846|10320|10538|10892|22904|23212|23601|25976|26191|26253|28514|28996|29887|54838|55636|56262|64332|80758|91543|114609|171023|338339	ADA|ANXA1|BCL3|BCL6|RUNX1|CEBPB|CEBPD|CCR7|KLF6|CSF1|CSF3|EGR1|ETV6|FCER1G|FCGR2B|FOS|FOSL2|HCLS1|HIF1A|HSPA9|ID2|IL6|IL10|IRF1|JAK2|JUNB|MMP9|MYD88|NFIL3|PDGFRA|PLEK|PRTN3|PTGER4|PTPN2|PTPRJ|RELB|RORC|SHB|SLC4A1|SOD2|SPI1|STAT3|SYK|TGFBR3|TLR2|TNF|TRAF6|VAV1|ZFP36|ZBTB16|PICALM|SOCS1|SOCS3|GAB2|IKZF1|BATF|MALT1|SBNO2|RRS1|CLEC5A|TIPARP|PTPN22|CLEC4E|DLL1|HIPK2|SNX10|WBP1L|CHD7|LRRC8A|NFKBIZ|PRR7…	-18	MyList
GO Biological Processes	19	GO:0050863	regulation of T cell activation	19_GO:0002376 immune system process	-21	4.6	13	30286	382	941	55	5.8	0.76	100|101|135|301|384|604|861|868|961|1051|1236|1326|1493|1511|2319|3552|3553|3569|3586|3604|3659|3717|3726|3958|5771|6347|6385|6461|6541|6850|7133|7189|7409|7494|7704|8651|8744|8915|9306|9750|10538|10875|10892|11314|26191|29126|53833|56253|57162|64332|80149|114548|201633|283234|441864	ADA|ADAM8|ADORA2A|ANXA1|ARG2|BCL6|RUNX1|CBLB|CD47|CEBPB|CCR7|MAP3K8|CTLA4|CTSG|FLOT2|IL1A|IL1B|IL6|IL10|TNFRSF9|IRF1|JAK2|JUNB|LGALS3|PTPN2|CCL2|SDC4|SHB|SLC7A1|SYK|TNFRSF1B|TRAF6|VAV1|XBP1|ZBTB16|SOCS1|TNFSF9|BCL10|SOCS6|RIPOR2|BATF|FGL2|MALT1|CD300A|PTPN22|CD274|IL20RB|CRTAM|PELI1|NFKBIZ|ZC3H12A|NLRP3|TIGIT|CCDC88B|TARM1	-18	MyList
Reactome Gene Sets	6	R-HSA-168898	Toll-like Receptor Cascades		-20	7	14	30286	169	941	37	3.9	0.63	329|330|466|929|1326|1846|2266|2353|3656|3684|3689|3929|4615|4791|4792|4793|5606|6233|6279|6280|7097|7189|7316|7323|8651|8737|9261|9641|10010|10133|10333|11213|29110|51284|57162|92610|114609	BIRC2|BIRC3|ATF1|CD14|MAP3K8|DUSP4|FGG|FOS|IRAK2|ITGAM|ITGB2|LBP|MYD88|NFKB2|NFKBIA|NFKBIB|MAP2K3|RPS27A|S100A8|S100A9|TLR2|TRAF6|UBC|UBE2D3|SOCS1|RIPK1|MAPKAPK2|IKBKE|TANK|OPTN|TLR6|IRAK3|TBK1|TLR7|PELI1|TIFA|TIRAP	-18	MyList
GO Biological Processes	19	GO:0043122	regulation of canonical NF-kappaB signal transduction	19_GO:0050896 response to stimulus	-20	5.3	13	30286	286	941	47	5	0.71	329|330|389|1236|1902|2319|3162|3315|3552|3553|4057|4615|4792|4793|4795|5187|5494|5581|5966|7049|7124|7128|7132|7189|7706|8737|8780|8795|8878|8915|9188|9218|9516|9641|10010|10133|10318|10333|10892|29110|51704|57162|64116|80149|92610|114609|338339	BIRC2|BIRC3|RHOC|CCR7|LPAR1|FLOT2|HMOX1|HSPB1|IL1A|IL1B|LTF|MYD88|NFKBIA|NFKBIB|NFKBIL1|PER1|PPM1A|PRKCE|REL|TGFBR3|TNF|TNFAIP3|TNFRSF1A|TRAF6|TRIM25|RIPK1|RIOK3|TNFRSF10B|SQSTM1|BCL10|DDX21|VAPA|LITAF|IKBKE|TANK|OPTN|TNIP1|TLR6|MALT1|TBK1|GPRC5B|PELI1|SLC39A8|ZC3H12A|TIFA|TIRAP|CLEC4D	-18	MyList
GO Biological Processes	19	GO:0045936	negative regulation of phosphate metabolic process	19_GO:0048519 negative regulation of biological process	-20	4.6	13	30286	378	941	54	5.7	0.76	183|623|868|1026|1032|1408|1647|1843|2810|3315|3486|3553|3958|5144|5341|5770|5771|5795|6521|6774|6879|7124|7345|8651|8660|8870|9021|9961|10114|10221|10253|10507|10959|11137|11213|11261|11314|23645|26191|26471|27250|54206|54541|64092|64793|64798|79893|80149|80824|81848|84062|84919|90007|161742	AGT|BDKRB1|CBLB|CDKN1A|CDKN2D|CRY2|GADD45A|DUSP1|SFN|HSPB1|IGFBP3|IL1B|LGALS3|PDE4D|PLEK|PTPN1|PTPN2|PTPRJ|SLC4A1|STAT3|TAF7|TNF|UCHL1|SOCS1|IRS2|IER3|SOCS3|MVP|HIPK3|TRIB1|SPRY2|SEMA4D|TMED2|PWP1|IRAK3|CHP1|CD300A|PPP1R15A|PTPN22|NUPR1|PDCD4|ERRFI1|DDIT4|SAMSN1|CEP85|DEPTOR|GGNBP2|ZC3H12A|DUSP16|SPRY4|DTNBP1|PPP1R15B|MIDN|SPRED1	-18	MyList
GO Biological Processes	19	GO:0010563	negative regulation of phosphorus metabolic process	19_GO:0048519 negative regulation of biological process	-20	4.6	13	30286	379	941	54	5.7	0.76	183|623|868|1026|1032|1408|1647|1843|2810|3315|3486|3553|3958|5144|5341|5770|5771|5795|6521|6774|6879|7124|7345|8651|8660|8870|9021|9961|10114|10221|10253|10507|10959|11137|11213|11261|11314|23645|26191|26471|27250|54206|54541|64092|64793|64798|79893|80149|80824|81848|84062|84919|90007|161742	AGT|BDKRB1|CBLB|CDKN1A|CDKN2D|CRY2|GADD45A|DUSP1|SFN|HSPB1|IGFBP3|IL1B|LGALS3|PDE4D|PLEK|PTPN1|PTPN2|PTPRJ|SLC4A1|STAT3|TAF7|TNF|UCHL1|SOCS1|IRS2|IER3|SOCS3|MVP|HIPK3|TRIB1|SPRY2|SEMA4D|TMED2|PWP1|IRAK3|CHP1|CD300A|PPP1R15A|PTPN22|NUPR1|PDCD4|ERRFI1|DDIT4|SAMSN1|CEP85|DEPTOR|GGNBP2|ZC3H12A|DUSP16|SPRY4|DTNBP1|PPP1R15B|MIDN|SPRED1	-18	MyList
Reactome Gene Sets	6	R-HSA-9020702	Interleukin-1 signaling		-20	8.7	15	30286	115	941	31	3.3	0.58	1326|3552|3553|3554|3557|3656|4615|4791|4792|4793|5683|5687|5695|5700|5707|5709|5710|5713|5714|5717|5718|6233|7189|7316|7850|8878|9861|10213|11213|57162|92610	MAP3K8|IL1A|IL1B|IL1R1|IL1RN|IRAK2|MYD88|NFKB2|NFKBIA|NFKBIB|PSMA2|PSMA6|PSMB7|PSMC1|PSMD1|PSMD3|PSMD4|PSMD7|PSMD8|PSMD11|PSMD12|RPS27A|TRAF6|UBC|IL1R2|SQSTM1|PSMD6|PSMD14|IRAK3|PELI1|TIFA	-18	MyList
GO Biological Processes	19	GO:1903555	regulation of tumor necrosis factor superfamily cytokine production	19_GO:0032501 multicellular organismal process	-20	6.5	14	30286	194	941	39	4.1	0.65	101|384|602|929|943|945|961|1536|2213|3315|3552|3569|3586|3717|3929|4023|4057|4317|4615|4795|5004|5724|5795|6348|6774|6850|7097|7128|7538|8737|8915|9261|9590|10865|11213|26191|29126|80149|114609	ADAM8|ARG2|BCL3|CD14|TNFRSF8|CD33|CD47|CYBB|FCGR2B|HSPB1|IL1A|IL6|IL10|JAK2|LBP|LPL|LTF|MMP8|MYD88|NFKBIL1|ORM1|PTAFR|PTPRJ|CCL3|STAT3|SYK|TLR2|TNFAIP3|ZFP36|RIPK1|BCL10|MAPKAPK2|AKAP12|ARID5A|IRAK3|PTPN22|CD274|ZC3H12A|TIRAP	-18	MyList
Reactome Gene Sets	6	R-HSA-446652	Interleukin-1 family signaling		-20	7.4	14	30286	153	941	35	3.7	0.62	1326|1511|3552|3553|3554|3557|3656|4615|4791|4792|4793|5683|5687|5695|5700|5707|5709|5710|5713|5714|5717|5718|5771|6233|6774|7189|7316|7850|8878|9861|10213|11213|29110|57162|92610	MAP3K8|CTSG|IL1A|IL1B|IL1R1|IL1RN|IRAK2|MYD88|NFKB2|NFKBIA|NFKBIB|PSMA2|PSMA6|PSMB7|PSMC1|PSMD1|PSMD3|PSMD4|PSMD7|PSMD8|PSMD11|PSMD12|PTPN2|RPS27A|STAT3|TRAF6|UBC|IL1R2|SQSTM1|PSMD6|PSMD14|IRAK3|TBK1|PELI1|TIFA	-17	MyList
GO Biological Processes	19	GO:0002685	regulation of leukocyte migration	19_GO:0040011 locomotion	-20	5.9	13	30286	230	941	42	4.5	0.67	100|101|134|301|347|623|683|719|728|961|1230|1236|1435|1843|1991|2358|3162|3383|3552|3554|3569|3627|3929|3958|4323|4615|5228|5724|5734|6347|6348|6351|6401|6403|7124|7941|9750|10894|11314|27347|114609|284340	ADA|ADAM8|ADORA1|ANXA1|APOD|BDKRB1|BST1|C3AR1|C5AR1|CD47|CCR1|CCR7|CSF1|DUSP1|ELANE|FPR2|HMOX1|ICAM1|IL1A|IL1R1|IL6|CXCL10|LBP|LGALS3|MMP14|MYD88|PGF|PTAFR|PTGER4|CCL2|CCL3|CCL4|SELE|SELP|TNF|PLA2G7|RIPOR2|LYVE1|CD300A|STK39|TIRAP|CXCL17	-17	MyList
GO Biological Processes	19	GO:0045859	regulation of protein kinase activity	19_GO:0008152 metabolic process	-20	4.1	12	30286	470	941	60	6.4	0.8	183|728|796|868|1026|1032|1236|1435|1616|1647|1654|1843|1956|1991|2268|2810|3315|3553|3717|3937|4057|4486|5606|5770|5795|6556|6879|7124|7189|7345|7804|8754|8795|9961|10114|10221|10253|10309|10333|10892|11213|11261|11314|23328|23533|23560|26191|27250|28984|51704|54206|64793|64798|80824|80829|81848|84062|161742|219771|285489	AGT|C5AR1|CALCA|CBLB|CDKN1A|CDKN2D|CCR7|CSF1|DAXX|GADD45A|DDX3X|DUSP1|EGFR|ELANE|FGR|SFN|HSPB1|IL1B|JAK2|LCP2|LTF|MST1R|MAP2K3|PTPN1|PTPRJ|SLC11A1|TAF7|TNF|TRAF6|UCHL1|LRP8|ADAM9|TNFRSF10B|MVP|HIPK3|TRIB1|SPRY2|CCNO|TLR6|MALT1|IRAK3|CHP1|CD300A|SASH1|PIK3R5|GTPBP4|PTPN22|PDCD4|RGCC|GPRC5B|ERRFI1|CEP85|DEPTOR|DUSP16|ZFP91|SPRY4|DTNBP1|SPRED1|CCNY|DOK7	-17	MyList
GO Biological Processes	19	GO:0062207	regulation of pattern recognition receptor signaling pathway	19_GO:0044419 biological process involved in interspecies interaction between organisms	-20	7	14	30286	166	941	36	3.8	0.63	329|330|929|1654|2634|3659|3929|4057|4210|4615|4795|4814|6279|6280|7128|8780|8878|8887|10333|11213|11314|26191|27293|29997|51296|54941|55366|55666|55914|57162|79132|91543|114609|115362|146722|730249	BIRC2|BIRC3|CD14|DDX3X|GBP2|IRF1|LBP|LTF|MEFV|MYD88|NFKBIL1|NINJ1|S100A8|S100A9|TNFAIP3|RIOK3|SQSTM1|TAX1BP1|TLR6|IRAK3|CD300A|PTPN22|SMPDL3B|NOP53|SLC15A3|RNF125|LGR4|NPLOC4|ERBIN|PELI1|DHX58|RSAD2|TIRAP|GBP5|CD300LF|ACOD1	-17	MyList
GO Biological Processes	19	GO:0030595	leukocyte chemotaxis	19_GO:0040011 locomotion	-19	7.4	14	30286	148	941	34	3.6	0.61	101|301|728|796|1230|1236|1441|1511|2207|2919|2920|2921|3553|3569|3586|3627|3689|3929|3958|4814|5142|6279|6280|6347|6348|6351|6367|6850|7409|9023|23765|54210|120425|284340	ADAM8|ANXA1|C5AR1|CALCA|CCR1|CCR7|CSF3R|CTSG|FCER1G|CXCL1|CXCL2|CXCL3|IL1B|IL6|IL10|CXCL10|ITGB2|LBP|LGALS3|NINJ1|PDE4B|S100A8|S100A9|CCL2|CCL3|CCL4|CCL22|SYK|VAV1|CH25H|IL17RA|TREM1|JAML|CXCL17	-17	MyList
GO Biological Processes	19	GO:0045321	leukocyte activation	19_GO:0002376 immune system process	-19	3.6	12	30286	601	941	68	7.2	0.84	100|301|602|604|728|820|868|960|1236|1316|1435|1511|1958|2207|2213|2355|3383|3569|3586|3659|3684|3689|3717|3929|3937|4615|4783|5581|5734|5771|5795|5971|6097|6348|6461|6556|6688|6774|6850|7097|7124|7189|7409|8754|9021|10320|10333|10397|10538|10875|10892|22904|26191|26253|27347|28514|53833|55636|56253|56262|57162|64332|79865|80758|83593|91543|120425|338339	ADA|ANXA1|BCL3|BCL6|C5AR1|CAMP|CBLB|CD44|CCR7|KLF6|CSF1|CTSG|EGR1|FCER1G|FCGR2B|FOSL2|ICAM1|IL6|IL10|IRF1|ITGAM|ITGB2|JAK2|LBP|LCP2|MYD88|NFIL3|PRKCE|PTGER4|PTPN2|PTPRJ|RELB|RORC|CCL3|SHB|SLC11A1|SPI1|STAT3|SYK|TLR2|TNF|TRAF6|VAV1|ADAM9|SOCS3|IKZF1|TLR6|NDRG1|BATF|FGL2|MALT1|SBNO2|PTPN22|CLEC4E|STK39|DLL1|IL20RB|CHD7|CRTAM|LRRC8A|PELI1|NFKBIZ|TREML2|PRR7|RASSF5|RSAD2|JAML|CLEC4D	-17	MyList
GO Biological Processes	19	GO:0097529	myeloid leukocyte migration	19_GO:0002376 immune system process	-19	7.6	14	30286	139	941	33	3.5	0.6	301|728|796|1236|1435|1441|1511|2207|2919|2920|2921|3553|3569|3627|3689|3929|3958|5142|5657|6279|6280|6347|6348|6351|6367|6850|7409|23765|54210|57126|120425|255231|284340	ANXA1|C5AR1|CALCA|CCR7|CSF1|CSF3R|CTSG|FCER1G|CXCL1|CXCL2|CXCL3|IL1B|IL6|CXCL10|ITGB2|LBP|LGALS3|PDE4B|PRTN3|S100A8|S100A9|CCL2|CCL3|CCL4|CCL22|SYK|VAV1|IL17RA|TREM1|CD177|JAML|MCOLN2|CXCL17	-17	MyList
GO Biological Processes	19	GO:0002221	pattern recognition receptor signaling pathway	19_GO:0044419 biological process involved in interspecies interaction between organisms	-19	8.2	14	30286	121	941	31	3.3	0.58	929|3656|3929|4210|4615|4792|5581|7097|7124|7128|7189|7706|8915|9261|9447|10318|10333|11213|26253|29110|29126|51284|64332|79132|90268|92610|114548|114609|118788|144811|146722	CD14|IRAK2|LBP|MEFV|MYD88|NFKBIA|PRKCE|TLR2|TNF|TNFAIP3|TRAF6|TRIM25|BCL10|MAPKAPK2|AIM2|TNIP1|TLR6|IRAK3|CLEC4E|TBK1|CD274|TLR7|NFKBIZ|DHX58|OTULIN|TIFA|NLRP3|TIRAP|PIK3AP1|LACC1|CD300LF	-17	MyList
KEGG Pathway	24	hsa04064	NF-kappa B signaling pathway		-19	8.9	15	30286	105	941	29	3.1	0.56	329|330|598|929|1647|2919|2920|2921|3383|3553|3554|3929|4615|4791|4792|5743|5971|6351|6850|7124|7128|7132|7189|7706|8737|8915|10892|10912|114609	BIRC2|BIRC3|BCL2L1|CD14|GADD45A|CXCL1|CXCL2|CXCL3|ICAM1|IL1B|IL1R1|LBP|MYD88|NFKB2|NFKBIA|PTGS2|RELB|CCL4|SYK|TNF|TNFAIP3|TNFRSF1A|TRAF6|TRIM25|RIPK1|BCL10|MALT1|GADD45G|TIRAP	-17	MyList
GO Biological Processes	19	GO:0043549	regulation of kinase activity	19_GO:0008152 metabolic process	-19	3.8	12	30286	532	941	63	6.7	0.81	183|728|796|868|1026|1032|1236|1435|1616|1647|1654|1843|1956|1991|2268|2810|3315|3553|3717|3937|4057|4486|5156|5606|5770|5795|6556|6879|7124|7189|7345|7804|8660|8754|8795|9961|10114|10221|10253|10309|10333|10892|11213|11261|11314|23328|23533|23560|26191|27250|28984|51704|54206|64793|64798|80824|80829|81848|84062|90007|161742|219771|285489	AGT|C5AR1|CALCA|CBLB|CDKN1A|CDKN2D|CCR7|CSF1|DAXX|GADD45A|DDX3X|DUSP1|EGFR|ELANE|FGR|SFN|HSPB1|IL1B|JAK2|LCP2|LTF|MST1R|PDGFRA|MAP2K3|PTPN1|PTPRJ|SLC11A1|TAF7|TNF|TRAF6|UCHL1|LRP8|IRS2|ADAM9|TNFRSF10B|MVP|HIPK3|TRIB1|SPRY2|CCNO|TLR6|MALT1|IRAK3|CHP1|CD300A|SASH1|PIK3R5|GTPBP4|PTPN22|PDCD4|RGCC|GPRC5B|ERRFI1|CEP85|DEPTOR|DUSP16|ZFP91|SPRY4|DTNBP1|MIDN|SPRED1|CCNY|DOK7	-17	MyList
GO Biological Processes	19	GO:0051336	regulation of hydrolase activity	19_GO:0065007 biological regulation	-19	3.3	11	30286	746	941	76	8.1	0.89	329|330|355|389|728|831|945|950|960|1032|1364|1408|1512|1654|1902|1946|1956|2152|2810|3148|3717|3958|4057|4210|4318|4609|5045|5156|5329|5341|5362|5366|5504|5657|5900|5996|6279|6280|6347|6348|6351|6367|6401|6774|6850|7052|7076|7124|7409|8301|8412|8477|8915|9373|9447|9448|9750|10010|10049|10507|10892|10959|11138|11261|11314|23516|23645|26999|51129|64063|64065|64786|80758|84919|112574|114548	BIRC2|BIRC3|FAS|RHOC|C5AR1|CAST|CD33|SCARB2|CD44|CDKN2D|CLDN4|CRY2|CTSH|DDX3X|LPAR1|EFNA5|EGFR|F3|SFN|HMGB2|JAK2|LGALS3|LTF|MEFV|MMP9|MYC|FURIN|PDGFRA|PLAUR|PLEK|PLXNA2|PMAIP1|PPP1R2|PRTN3|RALGDS|RGS1|S100A8|S100A9|CCL2|CCL3|CCL4|CCL22|SELE|STAT3|SYK|TGM2|TIMP1|TNF|VAV1|PICALM|BCAR3|GPR65|BCL10|PLAA|AIM2|MAP4K4|RIPOR2|TANK|DNAJB6|SEMA4D|MALT1|TMED2|TBC1D8|CHP1|CD300A|SLC39A14|PPP1R15A|CYFIP2|ANGP…	-17	MyList
GO Biological Processes	19	GO:0048871	multicellular organismal-level homeostasis	19_GO:0042592 homeostatic process	-19	3.6	11	30286	603	941	67	7.1	0.84	100|134|249|301|355|604|1236|1435|1512|1958|2308|2355|2651|3059|3091|3162|3313|3398|3552|3553|3569|3587|3717|5142|5366|5467|5743|5771|6337|6498|6513|6521|6556|6648|6662|6774|7049|7128|7189|8301|8878|9076|9447|9518|9657|10320|10644|11171|25987|26234|27347|28514|28996|29887|53833|54206|55366|56667|64116|64332|84879|114789|128866|145226|171023|284207|338442	ADA|ADORA1|ALPL|ANXA1|FAS|BCL6|CCR7|CSF1|CTSH|EGR1|FOXO1|FOSL2|GCNT2|HCLS1|HIF1A|HMOX1|HSPA9|ID2|IL1A|IL1B|IL6|IL10RA|JAK2|PDE4B|PMAIP1|PPARD|PTGS2|PTPN2|SCNN1A|SKIL|SLC2A1|SLC4A1|SLC11A1|SOD2|SOX9|STAT3|TGFBR3|TNFAIP3|TRAF6|PICALM|SQSTM1|CLDN1|AIM2|GDF15|IQCB1|IKZF1|IGF2BP2|STRAP|TSKU|FBXL5|STK39|DLL1|HIPK2|SNX10|IL20RB|ERRFI1|LGR4|MUC13|SLC39A8|NFKBIZ|MFSD2A|SLC25A25|CHMP4B|RDH12|ASXL1|METRNL|H…	-16	MyList
GO Biological Processes	19	GO:0007162	negative regulation of cell adhesion	19_GO:0048519 negative regulation of biological process	-19	4.9	12	30286	310	941	47	5	0.71	135|301|347|384|604|861|868|1051|1493|1511|1843|1946|2651|3557|3586|3659|3717|3958|4070|4323|5362|5771|6385|6688|7045|8651|9306|9404|9448|9750|10507|10875|11170|11314|23189|23560|26191|27289|28984|29126|53833|56253|57162|80149|81848|201633|441864	ADORA2A|ANXA1|APOD|ARG2|BCL6|RUNX1|CBLB|CEBPB|CTLA4|CTSG|DUSP1|EFNA5|GCNT2|IL1RN|IL10|IRF1|JAK2|LGALS3|TACSTD2|MMP14|PLXNA2|PTPN2|SDC4|SPI1|TGFBI|SOCS1|SOCS6|LPXN|MAP4K4|RIPOR2|SEMA4D|FGL2|FAM107A|CD300A|KANK1|GTPBP4|PTPN22|RND1|RGCC|CD274|IL20RB|CRTAM|PELI1|ZC3H12A|SPRY4|TIGIT|TARM1	-16	MyList
GO Biological Processes	19	GO:2001233	regulation of apoptotic signaling pathway	19_GO:0050896 response to stimulus	-18	4.3	12	30286	396	941	53	5.6	0.75	135|183|355|467|598|960|1032|1512|1654|2213|2266|2729|2730|2907|3091|3148|3162|3315|3383|3552|3553|3586|3625|3717|3958|4170|4193|4318|4609|5326|5329|5366|5743|5770|5771|6279|6280|6498|6648|7124|7128|7494|8531|8737|8870|8915|9709|10333|10955|26471|57007|64798|162989	ADORA2A|AGT|FAS|ATF3|BCL2L1|CD44|CDKN2D|CTSH|DDX3X|FCGR2B|FGG|GCLC|GCLM|GRINA|HIF1A|HMGB2|HMOX1|HSPB1|ICAM1|IL1A|IL1B|IL10|INHBB|JAK2|LGALS3|MCL1|MDM2|MMP9|MYC|PLAGL2|PLAUR|PMAIP1|PTGS2|PTPN1|PTPN2|S100A8|S100A9|SKIL|SOD2|TNF|TNFAIP3|XBP1|YBX3|RIPK1|IER3|BCL10|HERPUD1|TLR6|SERINC3|NUPR1|ACKR3|DEPTOR|DEDD2	-16	MyList
WikiPathways	27	WP2431	Spinal cord injury		-18	8	14	30286	120	941	30	3.2	0.57	301|328|389|961|1282|1462|1647|1956|1958|2353|2919|2920|3164|3383|3552|3553|3554|3569|3627|3958|4318|4609|5362|5743|6347|6403|6662|7124|7538|50515	ANXA1|APEX1|RHOC|CD47|COL4A1|VCAN|GADD45A|EGFR|EGR1|FOS|CXCL1|CXCL2|NR4A1|ICAM1|IL1A|IL1B|IL1R1|IL6|CXCL10|LGALS3|MMP9|MYC|PLXNA2|PTGS2|CCL2|SELP|SOX9|TNF|ZFP36|CHST11	-16	MyList
GO Biological Processes	19	GO:0010562	positive regulation of phosphorus metabolic process	19_GO:0048518 positive regulation of biological process	-18	3.3	11	30286	702	941	72	7.7	0.87	117|134|183|355|796|820|945|960|1026|1236|1435|1440|1616|1654|1946|1956|1991|2358|3059|3553|3569|3717|3937|4057|4318|4486|5008|5156|5228|5329|5341|5606|5724|5743|5770|5795|6556|6662|6850|7124|7132|7189|7804|8412|8482|8737|8754|8795|8877|8878|8915|10253|10333|10507|10892|11261|11314|23261|23328|23533|23645|28984|28996|29110|51704|80829|83666|84062|84919|85456|219771|285489	ADCYAP1R1|ADORA1|AGT|FAS|CALCA|CAMP|CD33|CD44|CDKN1A|CCR7|CSF1|CSF3|DAXX|DDX3X|EFNA5|EGFR|ELANE|FPR2|HCLS1|IL1B|IL6|JAK2|LCP2|LTF|MMP9|MST1R|OSM|PDGFRA|PGF|PLAUR|PLEK|MAP2K3|PTAFR|PTGS2|PTPN1|PTPRJ|SLC11A1|SOX9|SYK|TNF|TNFRSF1A|TRAF6|LRP8|BCAR3|SEMA7A|RIPK1|ADAM9|TNFRSF10B|SPHK1|SQSTM1|BCL10|SPRY2|TLR6|SEMA4D|MALT1|CHP1|CD300A|CAMTA1|SASH1|PIK3R5|PPP1R15A|RGCC|HIPK2|TBK1|GPRC5B|ZFP91|PARP9|DTNBP1…	-16	MyList
GO Biological Processes	19	GO:0045937	positive regulation of phosphate metabolic process	19_GO:0048518 positive regulation of biological process	-18	3.3	11	30286	702	941	72	7.7	0.87	117|134|183|355|796|820|945|960|1026|1236|1435|1440|1616|1654|1946|1956|1991|2358|3059|3553|3569|3717|3937|4057|4318|4486|5008|5156|5228|5329|5341|5606|5724|5743|5770|5795|6556|6662|6850|7124|7132|7189|7804|8412|8482|8737|8754|8795|8877|8878|8915|10253|10333|10507|10892|11261|11314|23261|23328|23533|23645|28984|28996|29110|51704|80829|83666|84062|84919|85456|219771|285489	ADCYAP1R1|ADORA1|AGT|FAS|CALCA|CAMP|CD33|CD44|CDKN1A|CCR7|CSF1|CSF3|DAXX|DDX3X|EFNA5|EGFR|ELANE|FPR2|HCLS1|IL1B|IL6|JAK2|LCP2|LTF|MMP9|MST1R|OSM|PDGFRA|PGF|PLAUR|PLEK|MAP2K3|PTAFR|PTGS2|PTPN1|PTPRJ|SLC11A1|SOX9|SYK|TNF|TNFRSF1A|TRAF6|LRP8|BCAR3|SEMA7A|RIPK1|ADAM9|TNFRSF10B|SPHK1|SQSTM1|BCL10|SPRY2|TLR6|SEMA4D|MALT1|CHP1|CD300A|CAMTA1|SASH1|PIK3R5|PPP1R15A|RGCC|HIPK2|TBK1|GPRC5B|ZFP91|PARP9|DTNBP1…	-16	MyList
GO Biological Processes	19	GO:0002758	innate immune response-activating signaling pathway	19_GO:0044419 biological process involved in interspecies interaction between organisms	-18	7.3	13	30286	142	941	32	3.4	0.59	929|3656|3929|4210|4615|4792|5581|6850|7097|7124|7128|7189|7706|8915|9261|9447|10318|10333|11213|26253|29110|29126|51284|64332|79132|90268|92610|114548|114609|118788|144811|146722	CD14|IRAK2|LBP|MEFV|MYD88|NFKBIA|PRKCE|SYK|TLR2|TNF|TNFAIP3|TRAF6|TRIM25|BCL10|MAPKAPK2|AIM2|TNIP1|TLR6|IRAK3|CLEC4E|TBK1|CD274|TLR7|NFKBIZ|DHX58|OTULIN|TIFA|NLRP3|TIRAP|PIK3AP1|LACC1|CD300LF	-16	MyList
GO Biological Processes	19	GO:0008285	negative regulation of cell population proliferation	19_GO:0048519 negative regulation of biological process	-18	3.1	11	30286	791	941	77	8.2	0.89	133|134|135|347|384|604|687|694|868|943|945|1026|1032|1051|1493|1843|2117|2213|2495|2810|2919|3159|3162|3437|3486|3552|3553|3569|3586|3604|3659|3717|4086|4609|5008|5467|5743|5771|5795|6347|6385|6648|6662|6774|7049|7097|7124|7128|7536|7704|8519|8805|9510|10221|10253|10397|10630|10672|11314|23560|26232|26272|26471|27250|28514|28984|29126|51621|53833|56253|57007|57162|79893|83593|201501|406935|407010	ADM|ADORA1|ADORA2A|APOD|ARG2|BCL6|KLF9|BTG1|CBLB|TNFRSF8|CD33|CDKN1A|CDKN2D|CEBPB|CTLA4|DUSP1|ETV3|FCGR2B|FTH1|SFN|CXCL1|HMGA1|HMOX1|IFIT3|IGFBP3|IL1A|IL1B|IL6|IL10|TNFRSF9|IRF1|JAK2|SMAD1|MYC|OSM|PPARD|PTGS2|PTPN2|PTPRJ|CCL2|SDC4|SOD2|SOX9|STAT3|TGFBR3|TLR2|TNF|TNFAIP3|SF1|ZBTB16|IFITM1|TRIM24|ADAMTS1|TRIB1|SPRY2|NDRG1|PDPN|GNA13|CD300A|GTPBP4|FBXO2|FBXO4|NUPR1|PDCD4|DLL1|RGCC|CD274|KLF13|IL20RB…	-16	MyList
GO Biological Processes	19	GO:0051250	negative regulation of lymphocyte activation	19_GO:0002376 immune system process	-18	6.6	13	30286	165	941	34	3.6	0.61	135|301|384|604|861|868|1051|1493|1511|2213|2268|3398|3586|3659|3958|5771|6385|7128|8651|8993|9306|9750|10875|11314|26191|29126|53833|56253|57162|64092|80149|83593|201633|441864	ADORA2A|ANXA1|ARG2|BCL6|RUNX1|CBLB|CEBPB|CTLA4|CTSG|FCGR2B|FGR|ID2|IL10|IRF1|LGALS3|PTPN2|SDC4|TNFAIP3|SOCS1|PGLYRP1|SOCS6|RIPOR2|FGL2|CD300A|PTPN22|CD274|IL20RB|CRTAM|PELI1|SAMSN1|ZC3H12A|RASSF5|TIGIT|TARM1	-15	MyList
GO Biological Processes	19	GO:0032102	negative regulation of response to external stimulus	19_GO:0048519 negative regulation of biological process	-18	4	11	30286	453	941	56	6	0.77	100|134|135|313|384|1843|1991|2213|2266|2268|2358|3586|3587|4057|4210|4795|5045|5156|5327|5467|5734|5771|6347|6773|6774|6850|7124|7128|7132|7133|7538|8482|8634|8870|8993|9021|10221|10501|10507|10875|10906|11213|23220|27293|53833|54910|64116|79132|79651|84640|90268|114548|284207|284340|338557|730249	ADA|ADORA1|ADORA2A|AOAH|ARG2|DUSP1|ELANE|FCGR2B|FGG|FGR|FPR2|IL10|IL10RA|LTF|MEFV|NFKBIL1|FURIN|PDGFRA|PLAT|PPARD|PTGER4|PTPN2|CCL2|STAT2|STAT3|SYK|TNF|TNFAIP3|TNFRSF1A|TNFRSF1B|ZFP36|SEMA7A|RTCA|IER3|PGLYRP1|SOCS3|TRIB1|SEMA6B|SEMA4D|FGL2|TRAFD1|IRAK3|DTX4|SMPDL3B|IL20RB|SEMA4C|SLC39A8|DHX58|RHBDF2|USP38|OTULIN|NLRP3|METRNL|CXCL17|FFAR4|ACOD1	-15	MyList
WikiPathways	27	WP3617	Photodynamic therapy induced NF kB survival signaling		-18	17	16	30286	35	941	18	1.9	0.45	329|330|2920|3383|3552|3553|3569|4314|4318|4791|5743|5966|5971|6401|7124|7132|7189|112398	BIRC2|BIRC3|CXCL2|ICAM1|IL1A|IL1B|IL6|MMP3|MMP9|NFKB2|PTGS2|REL|RELB|SELE|TNF|TNFRSF1A|TRAF6|EGLN2	-15	MyList
GO Biological Processes	19	GO:0031400	negative regulation of protein modification process	19_GO:0048519 negative regulation of biological process	-18	4.1	11	30286	426	941	54	5.7	0.76	183|623|868|1026|1407|1408|1647|1843|2729|2810|3315|3486|3553|3958|5144|5581|5770|5771|5795|6879|7124|7128|7345|8651|8878|9021|9373|9961|10114|10221|10253|10507|10959|11137|11213|11261|11314|23560|23645|26191|27250|28999|54206|64092|64793|64798|79893|80149|80824|81848|84062|84919|151636|161742	AGT|BDKRB1|CBLB|CDKN1A|CRY1|CRY2|GADD45A|DUSP1|GCLC|SFN|HSPB1|IGFBP3|IL1B|LGALS3|PDE4D|PRKCE|PTPN1|PTPN2|PTPRJ|TAF7|TNF|TNFAIP3|UCHL1|SOCS1|SQSTM1|SOCS3|PLAA|MVP|HIPK3|TRIB1|SPRY2|SEMA4D|TMED2|PWP1|IRAK3|CHP1|CD300A|GTPBP4|PPP1R15A|PTPN22|PDCD4|KLF15|ERRFI1|SAMSN1|CEP85|DEPTOR|GGNBP2|ZC3H12A|DUSP16|SPRY4|DTNBP1|PPP1R15B|DTX3L|SPRED1	-15	MyList
GO Biological Processes	19	GO:0032680	regulation of tumor necrosis factor production	19_GO:0032501 multicellular organismal process	-18	6.1	13	30286	189	941	36	3.8	0.63	384|602|929|943|945|961|1536|2213|3315|3552|3569|3586|3717|3929|4023|4057|4317|4615|4795|5004|5724|5795|6348|6774|6850|7097|7128|7538|8737|9261|9590|10865|11213|26191|80149|114609	ARG2|BCL3|CD14|TNFRSF8|CD33|CD47|CYBB|FCGR2B|HSPB1|IL1A|IL6|IL10|JAK2|LBP|LPL|LTF|MMP8|MYD88|NFKBIL1|ORM1|PTAFR|PTPRJ|CCL3|STAT3|SYK|TLR2|TNFAIP3|ZFP36|RIPK1|MAPKAPK2|AKAP12|ARID5A|IRAK3|PTPN22|ZC3H12A|TIRAP	-15	MyList
GO Biological Processes	19	GO:0002218	activation of innate immune response	19_GO:0044419 biological process involved in interspecies interaction between organisms	-18	6.6	13	30286	167	941	34	3.6	0.61	929|2634|3656|3929|4210|4615|4792|5581|6850|7097|7124|7128|7189|7706|8915|9261|9447|10318|10333|11213|26253|29110|29126|51284|64332|79132|90268|92610|114548|114609|115362|118788|144811|146722	CD14|GBP2|IRAK2|LBP|MEFV|MYD88|NFKBIA|PRKCE|SYK|TLR2|TNF|TNFAIP3|TRAF6|TRIM25|BCL10|MAPKAPK2|AIM2|TNIP1|TLR6|IRAK3|CLEC4E|TBK1|CD274|TLR7|NFKBIZ|DHX58|OTULIN|TIFA|NLRP3|TIRAP|GBP5|PIK3AP1|LACC1|CD300LF	-15	MyList
Reactome Gene Sets	6	R-HSA-9006934	Signaling by Receptor Tyrosine Kinases		-18	3.7	11	30286	534	941	61	6.5	0.8	117|135|466|1111|1282|1536|1846|1956|1958|2152|2353|2962|2963|3091|3178|3315|3398|3717|3726|3727|3918|4318|4486|4609|4664|4689|5045|5156|5228|5327|5581|5603|5770|5771|5795|5900|5908|6233|6446|6461|6774|7049|7316|7409|8651|8660|8877|9261|9306|9564|9846|10048|10221|10253|26018|26999|29126|50617|55914|161742|285016	ADCYAP1R1|ADORA2A|ATF1|CHEK1|COL4A1|CYBB|DUSP4|EGFR|EGR1|F3|FOS|GTF2F1|GTF2F2|HIF1A|HNRNPA1|HSPB1|ID2|JAK2|JUNB|JUND|LAMC2|MMP9|MST1R|MYC|NAB1|NCF4|FURIN|PDGFRA|PGF|PLAT|PRKCE|MAPK13|PTPN1|PTPN2|PTPRJ|RALGDS|RAP1B|RPS27A|SGK1|SHB|STAT3|TGFBR3|UBC|VAV1|SOCS1|IRS2|SPHK1|MAPKAPK2|SOCS6|BCAR1|GAB2|RANBP9|TRIB1|SPRY2|LRIG1|CYFIP2|CD274|ATP6V0A4|ERBIN|SPRED1|ALKAL2	-15	MyList
Reactome Gene Sets	6	R-HSA-5357801	Programmed Cell Death		-18	5.7	12	30286	213	941	38	4	0.64	329|330|355|598|837|929|1991|2319|2810|3148|3552|3553|3659|4001|5366|5683|5687|5695|5700|5707|5709|5710|5713|5714|5717|5718|6233|6774|7029|7316|8428|8737|8795|9861|10213|57162|90427|128866	BIRC2|BIRC3|FAS|BCL2L1|CASP4|CD14|ELANE|FLOT2|SFN|HMGB2|IL1A|IL1B|IRF1|LMNB1|PMAIP1|PSMA2|PSMA6|PSMB7|PSMC1|PSMD1|PSMD3|PSMD4|PSMD7|PSMD8|PSMD11|PSMD12|RPS27A|STAT3|TFDP2|UBC|STK24|RIPK1|TNFRSF10B|PSMD6|PSMD14|PELI1|BMF|CHMP4B	-15	MyList
GO Biological Processes	19	GO:0002697	regulation of immune effector process	19_GO:0002376 immune system process	-18	4.3	12	30286	385	941	51	5.4	0.74	301|604|2213|2268|3383|3553|3554|3569|3586|3684|3689|3726|3929|3958|4615|5199|5724|6280|6461|6688|6850|7124|7133|7189|7409|7494|8140|8482|8915|8993|9188|9261|9516|9846|10538|10865|10875|10892|11213|11314|51284|51704|53833|56253|57126|64332|79132|80149|91543|114548|144811	ANXA1|BCL6|FCGR2B|FGR|ICAM1|IL1B|IL1R1|IL6|IL10|ITGAM|ITGB2|JUNB|LBP|LGALS3|MYD88|CFP|PTAFR|S100A9|SHB|SPI1|SYK|TNF|TNFRSF1B|TRAF6|VAV1|XBP1|SLC7A5|SEMA7A|BCL10|PGLYRP1|DDX21|MAPKAPK2|LITAF|GAB2|BATF|ARID5A|FGL2|MALT1|IRAK3|CD300A|TLR7|GPRC5B|IL20RB|CRTAM|CD177|NFKBIZ|DHX58|ZC3H12A|RSAD2|NLRP3|LACC1	-15	MyList
GO Biological Processes	19	GO:0097530	granulocyte migration	19_GO:0002376 immune system process	-18	8.7	14	30286	100	941	27	2.9	0.54	301|728|1441|2207|2919|2920|2921|3553|3627|3689|3929|3958|5142|5657|6279|6280|6347|6348|6351|6367|6850|7409|23765|54210|57126|120425|255231	ANXA1|C5AR1|CSF3R|FCER1G|CXCL1|CXCL2|CXCL3|IL1B|CXCL10|ITGB2|LBP|LGALS3|PDE4B|PRTN3|S100A8|S100A9|CCL2|CCL3|CCL4|CCL22|SYK|VAV1|IL17RA|TREM1|CD177|JAML|MCOLN2	-15	MyList
GO Biological Processes	19	GO:0050866	negative regulation of cell activation	19_GO:0048519 negative regulation of biological process	-17	5.7	12	30286	215	941	38	4	0.64	135|301|384|604|861|868|945|1051|1493|1511|2213|2268|2729|3398|3586|3659|3958|5156|5771|6385|7128|8651|8993|9306|9750|10875|11314|26191|29126|53833|56253|57162|64092|80149|83593|146722|201633|441864	ADORA2A|ANXA1|ARG2|BCL6|RUNX1|CBLB|CD33|CEBPB|CTLA4|CTSG|FCGR2B|FGR|GCLC|ID2|IL10|IRF1|LGALS3|PDGFRA|PTPN2|SDC4|TNFAIP3|SOCS1|PGLYRP1|SOCS6|RIPOR2|FGL2|CD300A|PTPN22|CD274|IL20RB|CRTAM|PELI1|SAMSN1|ZC3H12A|RASSF5|CD300LF|TIGIT|TARM1	-15	MyList
GO Biological Processes	19	GO:0002695	negative regulation of leukocyte activation	19_GO:0002376 immune system process	-17	6	13	30286	192	941	36	3.8	0.63	135|301|384|604|861|868|945|1051|1493|1511|2213|2268|3398|3586|3659|3958|5771|6385|7128|8651|8993|9306|9750|10875|11314|26191|29126|53833|56253|57162|64092|80149|83593|146722|201633|441864	ADORA2A|ANXA1|ARG2|BCL6|RUNX1|CBLB|CD33|CEBPB|CTLA4|CTSG|FCGR2B|FGR|ID2|IL10|IRF1|LGALS3|PTPN2|SDC4|TNFAIP3|SOCS1|PGLYRP1|SOCS6|RIPOR2|FGL2|CD300A|PTPN22|CD274|IL20RB|CRTAM|PELI1|SAMSN1|ZC3H12A|RASSF5|CD300LF|TIGIT|TARM1	-15	MyList
GO Biological Processes	19	GO:0051338	regulation of transferase activity	19_GO:0065007 biological regulation	-17	3.4	11	30286	639	941	67	7.1	0.84	183|728|796|868|1026|1032|1236|1435|1616|1647|1654|1843|1956|1991|2268|2810|3315|3553|3717|3937|4057|4486|4609|4751|5156|5606|5770|5795|6556|6879|7124|7189|7345|7538|7804|8660|8754|8795|9961|10114|10221|10253|10309|10333|10892|11213|11261|11314|23328|23533|23560|26191|27250|28984|51704|54206|64793|64798|80824|80829|81848|84062|90007|151636|161742|219771|285489	AGT|C5AR1|CALCA|CBLB|CDKN1A|CDKN2D|CCR7|CSF1|DAXX|GADD45A|DDX3X|DUSP1|EGFR|ELANE|FGR|SFN|HSPB1|IL1B|JAK2|LCP2|LTF|MST1R|MYC|NEK2|PDGFRA|MAP2K3|PTPN1|PTPRJ|SLC11A1|TAF7|TNF|TRAF6|UCHL1|ZFP36|LRP8|IRS2|ADAM9|TNFRSF10B|MVP|HIPK3|TRIB1|SPRY2|CCNO|TLR6|MALT1|IRAK3|CHP1|CD300A|SASH1|PIK3R5|GTPBP4|PTPN22|PDCD4|RGCC|GPRC5B|ERRFI1|CEP85|DEPTOR|DUSP16|ZFP91|SPRY4|DTNBP1|MIDN|DTX3L|SPRED1|CCNY|DOK7	-15	MyList
KEGG Pathway	24	hsa04657	IL-17 signaling pathway		-17	8.9	14	30286	94	941	26	2.8	0.53	1051|1440|2353|2919|2920|2921|3553|3569|3627|3727|3934|4314|4318|4792|5597|5603|5743|6279|6280|6347|7124|7128|7189|9641|23765|29110	CEBPB|CSF3|FOS|CXCL1|CXCL2|CXCL3|IL1B|IL6|CXCL10|JUND|LCN2|MMP3|MMP9|NFKBIA|MAPK6|MAPK13|PTGS2|S100A8|S100A9|CCL2|TNF|TNFAIP3|TRAF6|IKBKE|IL17RA|TBK1	-15	MyList
GO Biological Processes	19	GO:1901652	response to peptide	19_GO:0050896 response to stimulus	-17	3.8	11	30286	469	941	56	6	0.77	133|183|249|694|837|1407|1408|1536|1958|2213|2308|2353|2355|2358|2706|2729|3164|3383|3586|3625|3692|3717|4193|4314|4318|4363|4792|5166|5315|5743|5770|5771|6337|6513|6773|6774|7049|7076|7097|7124|7128|7494|8412|8660|8805|8892|9564|10333|23516|26191|28999|54206|55914|83667|84275|406935	ADM|AGT|ALPL|BTG1|CASP4|CRY1|CRY2|CYBB|EGR1|FCGR2B|FOXO1|FOS|FOSL2|FPR2|GJB2|GCLC|NR4A1|ICAM1|IL10|INHBB|EIF6|JAK2|MDM2|MMP3|MMP9|ABCC1|NFKBIA|PDK4|PKM|PTGS2|PTPN1|PTPN2|SCNN1A|SLC2A1|STAT2|STAT3|TGFBR3|TIMP1|TLR2|TNF|TNFAIP3|XBP1|BCAR3|IRS2|TRIM24|EIF2B2|BCAR1|TLR6|SLC39A14|PTPN22|KLF15|ERRFI1|ERBIN|SESN2|SLC25A33|MIR143	-15	MyList
WikiPathways	27	WP4136	Fibrin complement receptor 3 signaling pathway		-17	14	16	30286	43	941	19	2	0.46	868|929|2266|2921|3569|3627|3656|3684|3689|3929|4615|5327|5966|6347|6850|7124|7189|83593|114609	CBLB|CD14|FGG|CXCL3|IL6|CXCL10|IRAK2|ITGAM|ITGB2|LBP|MYD88|PLAT|REL|CCL2|SYK|TNF|TRAF6|RASSF5|TIRAP	-15	MyList
GO Biological Processes	19	GO:1903706	regulation of hemopoiesis	19_GO:0002376 immune system process	-17	4	11	30286	424	941	53	5.6	0.75	100|101|301|604|861|1051|1230|1435|1440|1441|1493|2213|2353|3059|3091|3148|3313|3398|3586|3659|3692|3726|4015|4057|4323|4609|4792|5771|6348|6461|6688|6774|6850|7124|7189|7494|7538|7704|8328|8651|8737|8744|8993|10221|10538|10875|10892|28514|51621|56253|64332|80149|114548	ADA|ADAM8|ANXA1|BCL6|RUNX1|CEBPB|CCR1|CSF1|CSF3|CSF3R|CTLA4|FCGR2B|FOS|HCLS1|HIF1A|HMGB2|HSPA9|ID2|IL10|IRF1|EIF6|JUNB|LOX|LTF|MMP14|MYC|NFKBIA|PTPN2|CCL3|SHB|SPI1|STAT3|SYK|TNF|TRAF6|XBP1|ZFP36|ZBTB16|GFI1B|SOCS1|RIPK1|TNFSF9|PGLYRP1|TRIB1|BATF|FGL2|MALT1|DLL1|KLF13|CRTAM|NFKBIZ|ZC3H12A|NLRP3	-15	MyList
GO Biological Processes	19	GO:0001818	negative regulation of cytokine production	19_GO:0048519 negative regulation of biological process	-17	4.2	11	30286	381	941	50	5.3	0.73	301|347|384|602|604|945|1236|1991|2213|3569|3586|3625|3929|4057|4210|4795|5004|5045|5552|5734|5966|5971|6556|7124|7128|7430|7538|7850|8452|8993|10333|11213|25987|26191|27250|28514|28984|29126|53833|54941|55366|55666|55914|79132|79589|80149|114548|201633|338557|730249	ANXA1|APOD|ARG2|BCL3|BCL6|CD33|CCR7|ELANE|FCGR2B|IL6|IL10|INHBB|LBP|LTF|MEFV|NFKBIL1|ORM1|FURIN|SRGN|PTGER4|REL|RELB|SLC11A1|TNF|TNFAIP3|EZR|ZFP36|IL1R2|CUL3|PGLYRP1|TLR6|IRAK3|TSKU|PTPN22|PDCD4|DLL1|RGCC|CD274|IL20RB|RNF125|LGR4|NPLOC4|ERBIN|DHX58|RNF128|ZC3H12A|NLRP3|TIGIT|FFAR4|ACOD1	-15	MyList
GO Biological Processes	19	GO:0031329	regulation of cellular catabolic process	19_GO:0008152 metabolic process	-17	3.1	11	30286	788	941	75	8	0.88	101|328|339|949|950|1153|2308|2521|3091|3162|3315|3553|3569|3586|3587|3692|4170|4210|4615|5045|5768|5770|6521|6556|6774|7076|7124|7133|7345|7538|8140|8531|8660|8754|8870|8878|9238|9261|9531|9641|10133|10644|11011|11067|11182|22926|23185|23367|23589|25819|26191|26353|26471|26986|27244|29110|29116|54541|55571|55603|56829|57104|64798|80149|83667|84879|85456|90427|112574|114609|128866|151636|201626|2…	ADAM8|APEX1|APOBEC1|SCARB1|SCARB2|CIRBP|FOXO1|FUS|HIF1A|HMOX1|HSPB1|IL1B|IL6|IL10|IL10RA|EIF6|MCL1|MEFV|MYD88|FURIN|QSOX1|PTPN1|SLC4A1|SLC11A1|STAT3|TIMP1|TNF|TNFRSF1B|UCHL1|ZFP36|SLC7A5|YBX3|IRS2|ADAM9|IER3|SQSTM1|TBRG4|MAPKAPK2|BAG3|IKBKE|OPTN|IGF2BP2|TLK2|DEPP1|SLC2A6|ATF6|LARP4B|LARP1|CARHSP1|NOCT|PTPN22|HSPB8|NUPR1|PABPC1|SESN1|TBK1|MYLIP|DDIT4|CNOT11|TENT5A|ZC3HAV1|PNPLA2|DEPTOR|ZC3H12A|SES…	-15	MyList
KEGG Pathway	24	hsa04621	NOD-like receptor signaling pathway		-17	6.1	12	30286	186	941	35	3.7	0.62	329|330|598|820|837|1536|2634|2635|2919|2920|2921|3553|3569|4210|4615|4792|4793|5603|6347|6773|7124|7128|7189|8737|9051|9447|9641|10010|10135|10628|29110|55914|81631|114548|115362	BIRC2|BIRC3|BCL2L1|CAMP|CASP4|CYBB|GBP2|GBP3|CXCL1|CXCL2|CXCL3|IL1B|IL6|MEFV|MYD88|NFKBIA|NFKBIB|MAPK13|CCL2|STAT2|TNF|TNFAIP3|TRAF6|RIPK1|PSTPIP1|AIM2|IKBKE|TANK|NAMPT|TXNIP|TBK1|ERBIN|MAP1LC3B|NLRP3|GBP5	-15	MyList
GO Biological Processes	19	GO:0071214	cellular response to abiotic stimulus	19_GO:0050896 response to stimulus	-17	4.6	11	30286	318	941	45	4.8	0.7	355|598|943|1026|1111|1407|1408|1647|1654|1956|1958|2729|3553|3659|4193|4314|4318|4609|4615|5603|5724|5734|5743|5971|6337|6513|6662|7076|7132|7507|8450|8531|8795|8915|9531|10010|11011|11261|26272|27347|51284|85456|90427|114548|163859	FAS|BCL2L1|TNFRSF8|CDKN1A|CHEK1|CRY1|CRY2|GADD45A|DDX3X|EGFR|EGR1|GCLC|IL1B|IRF1|MDM2|MMP3|MMP9|MYC|MYD88|MAPK13|PTAFR|PTGER4|PTGS2|RELB|SCNN1A|SLC2A1|SOX9|TIMP1|TNFRSF1A|XPA|CUL4B|YBX3|TNFRSF10B|BCL10|BAG3|TANK|TLK2|CHP1|FBXO4|STK39|TLR7|TNKS1BP1|BMF|NLRP3|SDE2	-14	MyList
GO Biological Processes	19	GO:0104004	cellular response to environmental stimulus	19_GO:0050896 response to stimulus	-17	4.6	11	30286	318	941	45	4.8	0.7	355|598|943|1026|1111|1407|1408|1647|1654|1956|1958|2729|3553|3659|4193|4314|4318|4609|4615|5603|5724|5734|5743|5971|6337|6513|6662|7076|7132|7507|8450|8531|8795|8915|9531|10010|11011|11261|26272|27347|51284|85456|90427|114548|163859	FAS|BCL2L1|TNFRSF8|CDKN1A|CHEK1|CRY1|CRY2|GADD45A|DDX3X|EGFR|EGR1|GCLC|IL1B|IRF1|MDM2|MMP3|MMP9|MYC|MYD88|MAPK13|PTAFR|PTGER4|PTGS2|RELB|SCNN1A|SLC2A1|SOX9|TIMP1|TNFRSF1A|XPA|CUL4B|YBX3|TNFRSF10B|BCL10|BAG3|TANK|TLK2|CHP1|FBXO4|STK39|TLR7|TNKS1BP1|BMF|NLRP3|SDE2	-14	MyList
GO Biological Processes	19	GO:0002768	immune response-regulating cell surface receptor signaling pathway	19_GO:0002376 immune system process	-17	4.8	12	30286	279	941	42	4.5	0.67	100|719|728|868|929|1493|2207|2213|2268|2355|2357|2358|3656|3684|3929|3937|4615|4792|5142|5144|5581|5795|6461|6850|7097|7189|7409|8892|8915|9473|9564|10892|26191|26253|29110|64332|80149|89857|114609|118788|151888|338339	ADA|C3AR1|C5AR1|CBLB|CD14|CTLA4|FCER1G|FCGR2B|FGR|FOSL2|FPR1|FPR2|IRAK2|ITGAM|LBP|LCP2|MYD88|NFKBIA|PDE4B|PDE4D|PRKCE|PTPRJ|SHB|SYK|TLR2|TRAF6|VAV1|EIF2B2|BCL10|THEMIS2|BCAR1|MALT1|PTPN22|CLEC4E|TBK1|NFKBIZ|ZC3H12A|KLHL6|TIRAP|PIK3AP1|BTLA|CLEC4D	-14	MyList
WikiPathways	27	WP5039	SARS CoV 2 innate immunity evasion and cell specific immune response		-17	11	14	30286	66	941	22	2.3	0.49	2919|2920|2921|3433|3569|3586|3627|6347|6348|6351|6773|7124|7189|7706|8519|8737|10010|23367|29110|51284|79132|284340	CXCL1|CXCL2|CXCL3|IFIT2|IL6|IL10|CXCL10|CCL2|CCL3|CCL4|STAT2|TNF|TRAF6|TRIM25|IFITM1|RIPK1|TANK|LARP1|TBK1|TLR7|DHX58|CXCL17	-14	MyList
KEGG Pathway	24	hsa05202	Transcriptional misregulation in cancer		-17	5.8	12	30286	193	941	35	3.7	0.62	329|330|466|598|604|861|929|1026|1051|1647|1991|2120|2308|2521|3398|3486|3569|3684|4086|4193|4299|4314|4318|4353|4609|5327|5966|6688|7704|7850|10912|26471|64332|85414|221037	BIRC2|BIRC3|ATF1|BCL2L1|BCL6|RUNX1|CD14|CDKN1A|CEBPB|GADD45A|ELANE|ETV6|FOXO1|FUS|ID2|IGFBP3|IL6|ITGAM|SMAD1|MDM2|AFF1|MMP3|MMP9|MPO|MYC|PLAT|REL|SPI1|ZBTB16|IL1R2|GADD45G|NUPR1|NFKBIZ|SLC45A3|JMJD1C	-14	MyList
GO Biological Processes	19	GO:0051090	regulation of DNA-binding transcription factor activity	19_GO:0008152 metabolic process	-16	4.1	11	30286	381	941	49	5.2	0.72	183|602|3398|3553|3569|3586|3656|4057|4615|4792|4794|4795|5292|5687|6279|6280|6446|6688|6774|6850|7097|7124|7128|7189|7706|7804|8553|8737|8877|8887|8915|9447|9641|10221|10333|10892|11213|11261|26471|28984|28996|55914|80149|90268|114548|114609|150094|200186|730249	AGT|BCL3|ID2|IL1B|IL6|IL10|IRAK2|LTF|MYD88|NFKBIA|NFKBIE|NFKBIL1|PIM1|PSMA6|S100A8|S100A9|SGK1|SPI1|STAT3|SYK|TLR2|TNF|TNFAIP3|TRAF6|TRIM25|LRP8|BHLHE40|RIPK1|SPHK1|TAX1BP1|BCL10|AIM2|IKBKE|TRIB1|TLR6|MALT1|IRAK3|CHP1|NUPR1|RGCC|HIPK2|ERBIN|ZC3H12A|OTULIN|NLRP3|TIRAP|SIK1|CRTC2|ACOD1	-14	MyList
GO Biological Processes	19	GO:1990266	neutrophil migration	19_GO:0002376 immune system process	-16	8.7	13	30286	92	941	25	2.7	0.52	728|1441|2207|2919|2920|2921|3553|3627|3689|3929|3958|5142|5657|6279|6280|6347|6348|6351|6367|6850|7409|54210|57126|120425|255231	C5AR1|CSF3R|FCER1G|CXCL1|CXCL2|CXCL3|IL1B|CXCL10|ITGB2|LBP|LGALS3|PDE4B|PRTN3|S100A8|S100A9|CCL2|CCL3|CCL4|CCL22|SYK|VAV1|TREM1|CD177|JAML|MCOLN2	-14	MyList
GO Biological Processes	19	GO:0051046	regulation of secretion	19_GO:0051179 localization	-16	3.3	10	30286	621	941	64	6.8	0.82	100|101|134|135|183|301|945|1407|1408|1946|1956|2213|2266|2268|2308|3091|3552|3553|3569|3625|3684|3689|3717|5008|5029|5581|5724|5908|6279|6385|6446|6688|6850|7097|7124|7132|7133|7494|8447|8609|8660|8754|9846|10815|11314|27347|28984|51092|51762|55503|55636|55784|56262|57126|64083|79651|84062|90007|91543|91608|91683|338442|338557|415116	ADA|ADAM8|ADORA1|ADORA2A|AGT|ANXA1|CD33|CRY1|CRY2|EFNA5|EGFR|FCGR2B|FGG|FGR|FOXO1|HIF1A|IL1A|IL1B|IL6|INHBB|ITGAM|ITGB2|JAK2|OSM|P2RY2|PRKCE|PTAFR|RAP1B|S100A8|SDC4|SGK1|SPI1|SYK|TLR2|TNF|TNFRSF1A|TNFRSF1B|XBP1|DOC2B|KLF7|IRS2|ADAM9|GAB2|CPLX1|CD300A|STK39|RGCC|SIDT2|RAB8B|TRPV6|CHD7|MCTP2|LRRC8A|CD177|GOLPH3|RHBDF2|DTNBP1|MIDN|RSAD2|RASL10B|SYT12|HCAR2|FFAR4|PIM3	-14	MyList
GO Biological Processes	19	GO:0042742	defense response to bacterium	19_GO:0044419 biological process involved in interspecies interaction between organisms	-16	4.5	11	30286	312	941	44	4.7	0.69	602|728|820|837|1051|1511|1991|2207|2268|2358|2634|2635|3148|3553|3569|3586|3929|3934|4057|4353|4615|5199|6279|6280|6403|6556|6590|6850|7097|7124|7132|8993|10133|10333|26253|29110|51316|54210|64332|114609|115362|163351|219972|338339	BCL3|C5AR1|CAMP|CASP4|CEBPB|CTSG|ELANE|FCER1G|FGR|FPR2|GBP2|GBP3|HMGB2|IL1B|IL6|IL10|LBP|LCN2|LTF|MPO|MYD88|CFP|S100A8|S100A9|SELP|SLC11A1|SLPI|SYK|TLR2|TNF|TNFRSF1A|PGLYRP1|OPTN|TLR6|CLEC4E|TBK1|PLAC8|TREM1|NFKBIZ|TIRAP|GBP5|GBP6|MPEG1|CLEC4D	-14	MyList
GO Biological Processes	19	GO:0071496	cellular response to external stimulus	19_GO:0050896 response to stimulus	-16	4.4	11	30286	326	941	45	4.8	0.7	123|355|440|467|943|1026|1111|1647|1956|2308|2353|2729|2752|3178|3553|3625|3659|4023|4193|4615|5166|5292|5366|5467|5734|5743|6513|6662|7132|7494|8140|8428|8795|8915|9531|10514|11170|27244|51284|80149|80315|81631|81788|83667|84879	PLIN2|FAS|ASNS|ATF3|TNFRSF8|CDKN1A|CHEK1|GADD45A|EGFR|FOXO1|FOS|GCLC|GLUL|HNRNPA1|IL1B|INHBB|IRF1|LPL|MDM2|MYD88|PDK4|PIM1|PMAIP1|PPARD|PTGER4|PTGS2|SLC2A1|SOX9|TNFRSF1A|XBP1|SLC7A5|STK24|TNFRSF10B|BCL10|BAG3|MYBBP1A|FAM107A|SESN1|TLR7|ZC3H12A|CPEB4|MAP1LC3B|NUAK2|SESN2|MFSD2A	-14	MyList
GO Biological Processes	19	GO:0008283	cell population proliferation	19_GO:0009987 cellular process	-16	3.1	10	30286	710	941	69	7.3	0.85	100|133|598|604|694|861|868|949|1026|1051|1111|1164|1435|1627|1956|1958|2120|2268|2353|2355|2752|2810|3091|3162|3398|3486|3487|3569|3586|3726|4086|4323|4953|5467|5908|6461|6556|6662|6774|7045|7049|7124|7296|7345|7704|8660|8805|8877|8878|8894|10460|10892|23189|23367|26272|26471|27111|28996|29110|51092|51646|53833|54206|55366|57162|60675|64332|65108|83593	ADA|ADM|BCL2L1|BCL6|BTG1|RUNX1|CBLB|SCARB1|CDKN1A|CEBPB|CHEK1|CKS2|CSF1|DBN1|EGFR|EGR1|ETV6|FGR|FOS|FOSL2|GLUL|SFN|HIF1A|HMOX1|ID2|IGFBP3|IGFBP4|IL6|IL10|JUNB|SMAD1|MMP14|ODC1|PPARD|RAP1B|SHB|SLC11A1|SOX9|STAT3|TGFBI|TGFBR3|TNF|TXNRD1|UCHL1|ZBTB16|IRS2|TRIM24|SPHK1|SQSTM1|EIF2S2|TACC3|MALT1|KANK1|LARP1|FBXO4|NUPR1|SDCBP2|HIPK2|TBK1|SIDT2|YPEL5|IL20RB|ERRFI1|LGR4|PELI1|PROK2|NFKBIZ|MARCKSL1|RASSF5	-14	MyList
GO Biological Processes	19	GO:0042326	negative regulation of phosphorylation	19_GO:0048519 negative regulation of biological process	-16	4.5	11	30286	316	941	44	4.7	0.69	183|623|868|1026|1032|1647|1843|2810|3315|3486|3553|5144|5770|5771|5795|6879|7345|8651|8660|9021|9961|10114|10221|10253|10507|10959|11137|11213|11261|11314|26191|27250|54206|64092|64793|64798|79893|80149|80824|81848|84062|84919|90007|161742	AGT|BDKRB1|CBLB|CDKN1A|CDKN2D|GADD45A|DUSP1|SFN|HSPB1|IGFBP3|IL1B|PDE4D|PTPN1|PTPN2|PTPRJ|TAF7|UCHL1|SOCS1|IRS2|SOCS3|MVP|HIPK3|TRIB1|SPRY2|SEMA4D|TMED2|PWP1|IRAK3|CHP1|CD300A|PTPN22|PDCD4|ERRFI1|SAMSN1|CEP85|DEPTOR|GGNBP2|ZC3H12A|DUSP16|SPRY4|DTNBP1|PPP1R15B|MIDN|SPRED1	-14	MyList
GO Biological Processes	19	GO:0071621	granulocyte chemotaxis	19_GO:0040011 locomotion	-16	9	13	30286	86	941	24	2.6	0.51	301|728|1441|2207|2919|2920|2921|3553|3627|3689|3929|3958|5142|6279|6280|6347|6348|6351|6367|6850|7409|23765|54210|120425	ANXA1|C5AR1|CSF3R|FCER1G|CXCL1|CXCL2|CXCL3|IL1B|CXCL10|ITGB2|LBP|LGALS3|PDE4B|S100A8|S100A9|CCL2|CCL3|CCL4|CCL22|SYK|VAV1|IL17RA|TREM1|JAML	-14	MyList
GO Biological Processes	19	GO:0031348	negative regulation of defense response	19_GO:0048519 negative regulation of biological process	-16	4.6	11	30286	291	941	42	4.5	0.67	100|134|135|313|384|1991|2213|2268|2358|3586|3587|4210|5045|5467|5734|5771|6773|6774|6850|7128|7132|7133|7538|8870|8993|9021|10875|10906|11213|23220|27293|53833|64116|79132|79651|84640|90268|114548|284207|284340|338557|730249	ADA|ADORA1|ADORA2A|AOAH|ARG2|ELANE|FCGR2B|FGR|FPR2|IL10|IL10RA|MEFV|FURIN|PPARD|PTGER4|PTPN2|STAT2|STAT3|SYK|TNFAIP3|TNFRSF1A|TNFRSF1B|ZFP36|IER3|PGLYRP1|SOCS3|FGL2|TRAFD1|IRAK3|DTX4|SMPDL3B|IL20RB|SLC39A8|DHX58|RHBDF2|USP38|OTULIN|NLRP3|METRNL|CXCL17|FFAR4|ACOD1	-14	MyList
Reactome Gene Sets	6	R-HSA-1236975	Antigen processing-Cross presentation		-16	8	13	30286	105	941	26	2.8	0.53	929|1536|2266|4615|4689|5683|5687|5695|5700|5707|5709|5710|5713|5714|5717|5718|6233|6279|6280|6890|7097|7316|9861|10213|10333|114609	CD14|CYBB|FGG|MYD88|NCF4|PSMA2|PSMA6|PSMB7|PSMC1|PSMD1|PSMD3|PSMD4|PSMD7|PSMD8|PSMD11|PSMD12|RPS27A|S100A8|S100A9|TAP1|TLR2|UBC|PSMD6|PSMD14|TLR6|TIRAP	-14	MyList
GO Biological Processes	19	GO:0002521	leukocyte differentiation	19_GO:0032502 developmental process	-16	3.9	11	30286	423	941	51	5.4	0.74	100|301|602|604|861|1236|1316|1435|1440|1958|2207|2213|2353|2355|3569|3586|3659|3726|4318|4615|4783|5657|5734|5771|5795|5971|6097|6688|6774|6850|7097|7124|7189|7409|8651|9021|9846|10320|10538|10892|22904|26191|26253|28514|29887|55636|56262|64332|80758|91543|338339	ADA|ANXA1|BCL3|BCL6|RUNX1|CCR7|KLF6|CSF1|CSF3|EGR1|FCER1G|FCGR2B|FOS|FOSL2|IL6|IL10|IRF1|JUNB|MMP9|MYD88|NFIL3|PRTN3|PTGER4|PTPN2|PTPRJ|RELB|RORC|SPI1|STAT3|SYK|TLR2|TNF|TRAF6|VAV1|SOCS1|SOCS3|GAB2|IKZF1|BATF|MALT1|SBNO2|PTPN22|CLEC4E|DLL1|SNX10|CHD7|LRRC8A|NFKBIZ|PRR7|RSAD2|CLEC4D	-14	MyList
Reactome Gene Sets	6	R-HSA-983169	Class I MHC mediated antigen processing & presentation		-16	4.1	11	30286	381	941	48	5.1	0.72	868|929|1536|2266|4615|4689|5683|5687|5695|5700|5707|5709|5710|5713|5714|5717|5718|5930|6233|6279|6280|6890|7097|7316|7323|7704|8139|8452|8651|9021|9861|10213|10333|10517|11275|25897|26232|26234|26272|29116|51666|79791|80176|114609|114907|118424|127544|151636	CBLB|CD14|CYBB|FGG|MYD88|NCF4|PSMA2|PSMA6|PSMB7|PSMC1|PSMD1|PSMD3|PSMD4|PSMD7|PSMD8|PSMD11|PSMD12|RBBP6|RPS27A|S100A8|S100A9|TAP1|TLR2|UBC|UBE2D3|ZBTB16|GAN|CUL3|SOCS1|SOCS3|PSMD6|PSMD14|TLR6|FBXW10|KLHL2|RNF19A|FBXO2|FBXL5|FBXO4|MYLIP|ASB4|FBXO31|SPSB1|TIRAP|FBXO32|UBE2J2|RNF19B|DTX3L	-13	MyList
GO Biological Processes	19	GO:0048545	response to steroid hormone	19_GO:0050896 response to stimulus	-16	4.7	11	30286	283	941	41	4.4	0.67	49|133|249|301|476|687|1026|1364|1536|1616|1956|2353|2355|2706|3148|3557|3569|3586|3717|4015|4193|5467|5724|5743|6337|6446|6879|6898|7097|7124|7538|8754|9076|10628|11170|27347|54206|54541|112398|114907|730249	ACR|ADM|ALPL|ANXA1|ATP1A1|KLF9|CDKN1A|CLDN4|CYBB|DAXX|EGFR|FOS|FOSL2|GJB2|HMGB2|IL1RN|IL6|IL10|JAK2|LOX|MDM2|PPARD|PTAFR|PTGS2|SCNN1A|SGK1|TAF7|TAT|TLR2|TNF|ZFP36|ADAM9|CLDN1|TXNIP|FAM107A|STK39|ERRFI1|DDIT4|EGLN2|FBXO32|ACOD1	-13	MyList
GO Biological Processes	19	GO:0030163	protein catabolic process	19_GO:0008152 metabolic process	-16	3.1	10	30286	711	941	68	7.2	0.84	49|329|868|1512|1728|1991|4193|5366|5683|5687|5695|5700|5707|5709|5710|5713|5714|5717|5718|5930|6233|7128|7316|7323|7345|7494|7706|8450|8452|8507|8737|8805|8878|9306|9373|9531|9709|9861|10213|10845|10892|22898|22926|23220|23765|25897|26232|26234|26272|29116|51104|54941|55666|57162|79589|79720|79791|79845|80176|80232|84640|90007|90637|118424|127544|128866|151636|284996	ACR|BIRC2|CBLB|CTSH|NQO1|ELANE|MDM2|PMAIP1|PSMA2|PSMA6|PSMB7|PSMC1|PSMD1|PSMD3|PSMD4|PSMD7|PSMD8|PSMD11|PSMD12|RBBP6|RPS27A|TNFAIP3|UBC|UBE2D3|UCHL1|XBP1|TRIM25|CUL4B|CUL3|ENC1|RIPK1|TRIM24|SQSTM1|SOCS6|PLAA|BAG3|HERPUD1|PSMD6|PSMD14|CLPX|MALT1|DENND3|ATF6|DTX4|IL17RA|RNF19A|FBXO2|FBXL5|FBXO4|MYLIP|ABHD17B|RNF125|NPLOC4|PELI1|RNF128|VPS37B|FBXO31|RNF122|SPSB1|WDR26|USP38|MIDN|ZFAND2A|UBE2J2|RNF19…	-13	MyList
KEGG Pathway	24	hsa04060	Cytokine-cytokine receptor interaction		-16	4.6	11	30286	297	941	42	4.5	0.67	355|943|1230|1236|1237|1435|1439|1440|1441|2919|2920|2921|3552|3553|3554|3557|3569|3586|3587|3597|3604|3625|3627|5008|6347|6348|6351|6367|7124|7132|7133|7850|8744|8795|9180|9518|23765|53833|57007|84957|284340|768211	FAS|TNFRSF8|CCR1|CCR7|CCR8|CSF1|CSF2RB|CSF3|CSF3R|CXCL1|CXCL2|CXCL3|IL1A|IL1B|IL1R1|IL1RN|IL6|IL10|IL10RA|IL13RA1|TNFRSF9|INHBB|CXCL10|OSM|CCL2|CCL3|CCL4|CCL22|TNF|TNFRSF1A|TNFRSF1B|IL1R2|TNFSF9|TNFRSF10B|OSMR|GDF15|IL17RA|IL20RB|ACKR3|RELT|CXCL17|RELL1	-13	MyList
GO Biological Processes	19	GO:0002687	positive regulation of leukocyte migration	19_GO:0040011 locomotion	-16	6.5	12	30286	149	941	30	3.2	0.57	101|623|719|728|961|1230|1236|1435|2358|3383|3552|3554|3569|3627|3929|3958|4323|5228|5724|6348|6351|6401|6403|7124|7941|9750|10894|27347|114609|284340	ADAM8|BDKRB1|C3AR1|C5AR1|CD47|CCR1|CCR7|CSF1|FPR2|ICAM1|IL1A|IL1R1|IL6|CXCL10|LBP|LGALS3|MMP14|PGF|PTAFR|CCL3|CCL4|SELE|SELP|TNF|PLA2G7|RIPOR2|LYVE1|STK39|TIRAP|CXCL17	-13	MyList
Reactome Gene Sets	6	R-HSA-1236974	ER-Phagosome pathway		-16	8.6	13	30286	90	941	24	2.6	0.51	929|2266|4615|5683|5687|5695|5700|5707|5709|5710|5713|5714|5717|5718|6233|6279|6280|6890|7097|7316|9861|10213|10333|114609	CD14|FGG|MYD88|PSMA2|PSMA6|PSMB7|PSMC1|PSMD1|PSMD3|PSMD4|PSMD7|PSMD8|PSMD11|PSMD12|RPS27A|S100A8|S100A9|TAP1|TLR2|UBC|PSMD6|PSMD14|TLR6|TIRAP	-13	MyList
GO Biological Processes	19	GO:0051607	defense response to virus	19_GO:0044419 biological process involved in interspecies interaction between organisms	-15	4.7	11	30286	272	941	40	4.3	0.66	598|2634|2635|3433|3434|3437|3569|3627|3659|4600|4615|5359|5366|6675|6773|7097|7124|7189|7706|8519|8780|9188|9447|9641|10010|10581|10955|29110|51284|54541|56829|64108|79132|80149|83666|91543|115362|151636|201626|730249	BCL2L1|GBP2|GBP3|IFIT2|IFIT1|IFIT3|IL6|CXCL10|IRF1|MX2|MYD88|PLSCR1|PMAIP1|UAP1|STAT2|TLR2|TNF|TRAF6|TRIM25|IFITM1|RIOK3|DDX21|AIM2|IKBKE|TANK|IFITM2|SERINC3|TBK1|TLR7|DDIT4|ZC3HAV1|RTP4|DHX58|ZC3H12A|PARP9|RSAD2|GBP5|DTX3L|PDE12|ACOD1	-13	MyList
GO Biological Processes	19	GO:0001934	positive regulation of protein phosphorylation	19_GO:0048518 positive regulation of biological process	-15	3.3	10	30286	578	941	60	6.4	0.8	183|355|796|820|960|1026|1236|1435|1440|1616|1654|1946|1956|1991|2358|3059|3553|3569|3717|3937|4057|4318|4486|5008|5228|5329|5606|5743|5770|5795|6556|6662|6850|7124|7132|7189|7804|8412|8482|8737|8754|8795|8877|8878|10253|10333|10507|10892|23328|23533|28984|28996|29110|51704|80829|83666|84062|85456|219771|285489	AGT|FAS|CALCA|CAMP|CD44|CDKN1A|CCR7|CSF1|CSF3|DAXX|DDX3X|EFNA5|EGFR|ELANE|FPR2|HCLS1|IL1B|IL6|JAK2|LCP2|LTF|MMP9|MST1R|OSM|PGF|PLAUR|MAP2K3|PTGS2|PTPN1|PTPRJ|SLC11A1|SOX9|SYK|TNF|TNFRSF1A|TRAF6|LRP8|BCAR3|SEMA7A|RIPK1|ADAM9|TNFRSF10B|SPHK1|SQSTM1|SPRY2|TLR6|SEMA4D|MALT1|SASH1|PIK3R5|RGCC|HIPK2|TBK1|GPRC5B|ZFP91|PARP9|DTNBP1|TNKS1BP1|CCNY|DOK7	-13	MyList
GO Biological Processes	19	GO:0019725	cellular homeostasis	19_GO:0042592 homeostatic process	-15	3.1	10	30286	683	941	66	7	0.83	134|249|328|476|481|796|1230|1534|1728|1991|2308|2495|2729|2730|2827|2907|2936|3091|3099|3162|3383|3552|3569|4015|4170|4609|5029|6279|6280|6337|6347|6348|6521|6556|6648|7052|7296|7494|8301|8660|9373|9447|9531|9588|9709|11261|23516|23657|25824|25932|26234|26272|27347|28999|29887|50617|55647|56262|63933|64116|79568|79689|112398|118987|144811|162989	ADORA1|ALPL|APEX1|ATP1A1|ATP1B1|CALCA|CCR1|CYB561|NQO1|ELANE|FOXO1|FTH1|GCLC|GCLM|GPR3|GRINA|GSR|HIF1A|HK2|HMOX1|ICAM1|IL1A|IL6|LOX|MCL1|MYC|P2RY2|S100A8|S100A9|SCNN1A|CCL2|CCL3|SLC4A1|SLC11A1|SOD2|TGM2|TXNRD1|XBP1|PICALM|IRS2|PLAA|AIM2|BAG3|PRDX6|HERPUD1|CHP1|SLC39A14|SLC7A11|PRDX5|CLIC4|FBXL5|FBXO4|STK39|KLF15|SNX10|ATP6V0A4|RAB20|LRRC8A|MCUR1|SLC39A8|MAIP1|STEAP4|EGLN2|PDZD8|LACC1|DEDD2	-13	MyList
GO Biological Processes	19	GO:1901699	cellular response to nitrogen compound	19_GO:0050896 response to stimulus	-15	3.2	10	30286	631	941	63	6.7	0.81	183|598|820|837|1051|1111|1282|1536|1616|1956|1958|2213|2308|2353|2358|2706|2729|2730|3164|3383|3434|3625|3717|4193|4314|4363|5029|5156|5166|5315|5603|5724|5743|5770|5771|5908|6337|6662|6774|7052|7124|7430|7494|8140|8412|8452|8651|8660|8780|9564|10333|23367|23516|26191|27244|28999|55151|64083|80315|83667|84275|201626|406935	AGT|BCL2L1|CAMP|CASP4|CEBPB|CHEK1|COL4A1|CYBB|DAXX|EGFR|EGR1|FCGR2B|FOXO1|FOS|FPR2|GJB2|GCLC|GCLM|NR4A1|ICAM1|IFIT1|INHBB|JAK2|MDM2|MMP3|ABCC1|P2RY2|PDGFRA|PDK4|PKM|MAPK13|PTAFR|PTGS2|PTPN1|PTPN2|RAP1B|SCNN1A|SOX9|STAT3|TGM2|TNF|EZR|XBP1|SLC7A5|BCAR3|CUL3|SOCS1|IRS2|RIOK3|BCAR1|TLR6|LARP1|SLC39A14|PTPN22|SESN1|KLF15|TMEM38B|GOLPH3|CPEB4|SESN2|SLC25A33|PDE12|MIR143	-13	MyList
GO Biological Processes	19	GO:0002429	immune response-activating cell surface receptor signaling pathway	19_GO:0002376 immune system process	-15	4.9	11	30286	248	941	38	4	0.64	100|719|728|868|929|1493|2207|2268|2355|2357|2358|3656|3684|3929|3937|4615|4792|5142|5144|5581|5795|6461|6850|7097|7189|7409|8892|8915|9473|9564|10892|26191|29110|64332|80149|89857|114609|118788	ADA|C3AR1|C5AR1|CBLB|CD14|CTLA4|FCER1G|FGR|FOSL2|FPR1|FPR2|IRAK2|ITGAM|LBP|LCP2|MYD88|NFKBIA|PDE4B|PDE4D|PRKCE|PTPRJ|SHB|SYK|TLR2|TRAF6|VAV1|EIF2B2|BCL10|THEMIS2|BCAR1|MALT1|PTPN22|TBK1|NFKBIZ|ZC3H12A|KLHL6|TIRAP|PIK3AP1	-13	MyList
GO Biological Processes	19	GO:0034612	response to tumor necrosis factor	19_GO:0050896 response to stimulus	-15	5.4	11	30286	210	941	35	3.7	0.62	329|330|355|796|820|929|2353|2634|2635|2643|3717|4792|5743|6347|6348|6351|6367|6401|7124|7132|7133|7189|7538|8531|8737|8754|8877|9076|9447|9590|10010|55914|80149|92610|730249	BIRC2|BIRC3|FAS|CALCA|CAMP|CD14|FOS|GBP2|GBP3|GCH1|JAK2|NFKBIA|PTGS2|CCL2|CCL3|CCL4|CCL22|SELE|TNF|TNFRSF1A|TNFRSF1B|TRAF6|ZFP36|YBX3|RIPK1|ADAM9|SPHK1|CLDN1|AIM2|AKAP12|TANK|ERBIN|ZC3H12A|TIFA|ACOD1	-13	MyList
GO Biological Processes	19	GO:0071347	cellular response to interleukin-1	19_GO:0050896 response to stimulus	-15	8	13	30286	101	941	25	2.7	0.52	820|961|1958|2266|2634|2635|3091|3553|3554|3625|3656|4615|4792|5603|6347|6348|6351|6367|6662|7189|9590|10010|11213|80149|730249	CAMP|CD47|EGR1|FGG|GBP2|GBP3|HIF1A|IL1B|IL1R1|INHBB|IRAK2|MYD88|NFKBIA|MAPK13|CCL2|CCL3|CCL4|CCL22|SOX9|TRAF6|AKAP12|TANK|IRAK3|ZC3H12A|ACOD1	-13	MyList
Reactome Gene Sets	6	R-HSA-1169091	Activation of NF-kappaB in B cells		-15	10	13	30286	67	941	21	2.2	0.48	4792|4793|4794|5683|5687|5695|5700|5707|5709|5710|5713|5714|5717|5718|5966|6233|7316|8915|9861|10213|10892	NFKBIA|NFKBIB|NFKBIE|PSMA2|PSMA6|PSMB7|PSMC1|PSMD1|PSMD3|PSMD4|PSMD7|PSMD8|PSMD11|PSMD12|REL|RPS27A|UBC|BCL10|PSMD6|PSMD14|MALT1	-13	MyList
Reactome Gene Sets	6	R-HSA-5668541	TNFR2 non-canonical NF-kB pathway		-15	7.9	12	30286	102	941	25	2.7	0.52	329|330|943|3604|4791|5683|5687|5695|5700|5707|5709|5710|5713|5714|5717|5718|5971|6233|7124|7132|7133|7316|8744|9861|10213	BIRC2|BIRC3|TNFRSF8|TNFRSF9|NFKB2|PSMA2|PSMA6|PSMB7|PSMC1|PSMD1|PSMD3|PSMD4|PSMD7|PSMD8|PSMD11|PSMD12|RELB|RPS27A|TNF|TNFRSF1A|TNFRSF1B|UBC|TNFSF9|PSMD6|PSMD14	-13	MyList
GO Biological Processes	19	GO:0050728	negative regulation of inflammatory response	19_GO:0048519 negative regulation of biological process	-15	5.4	11	30286	201	941	34	3.6	0.61	100|134|135|313|1991|2213|2268|2358|3586|3587|4210|5045|5467|5734|5771|6774|6850|7128|7132|7133|7538|8870|8993|9021|27293|53833|64116|79651|90268|114548|284207|284340|338557|730249	ADA|ADORA1|ADORA2A|AOAH|ELANE|FCGR2B|FGR|FPR2|IL10|IL10RA|MEFV|FURIN|PPARD|PTGER4|PTPN2|STAT3|SYK|TNFAIP3|TNFRSF1A|TNFRSF1B|ZFP36|IER3|PGLYRP1|SOCS3|SMPDL3B|IL20RB|SLC39A8|RHBDF2|OTULIN|NLRP3|METRNL|CXCL17|FFAR4|ACOD1	-13	MyList
GO Biological Processes	19	GO:0042327	positive regulation of phosphorylation	19_GO:0048518 positive regulation of biological process	-15	3.2	9.9	30286	623	941	62	6.6	0.81	183|355|796|820|960|1026|1236|1435|1440|1616|1654|1946|1956|1991|2358|3059|3553|3569|3717|3937|4057|4318|4486|5008|5156|5228|5329|5606|5743|5770|5795|6556|6662|6850|7124|7132|7189|7804|8412|8482|8737|8754|8795|8877|8878|8915|10253|10333|10507|10892|23328|23533|28984|28996|29110|51704|80829|83666|84062|85456|219771|285489	AGT|FAS|CALCA|CAMP|CD44|CDKN1A|CCR7|CSF1|CSF3|DAXX|DDX3X|EFNA5|EGFR|ELANE|FPR2|HCLS1|IL1B|IL6|JAK2|LCP2|LTF|MMP9|MST1R|OSM|PDGFRA|PGF|PLAUR|MAP2K3|PTGS2|PTPN1|PTPRJ|SLC11A1|SOX9|SYK|TNF|TNFRSF1A|TRAF6|LRP8|BCAR3|SEMA7A|RIPK1|ADAM9|TNFRSF10B|SPHK1|SQSTM1|BCL10|SPRY2|TLR6|SEMA4D|MALT1|SASH1|PIK3R5|RGCC|HIPK2|TBK1|GPRC5B|ZFP91|PARP9|DTNBP1|TNKS1BP1|CCNY|DOK7	-13	MyList
GO Biological Processes	19	GO:1903557	positive regulation of tumor necrosis factor superfamily cytokine production	19_GO:0048518 positive regulation of biological process	-15	7.4	12	30286	113	941	26	2.8	0.53	101|929|943|1536|2213|3315|3552|3569|3717|3929|4023|4317|4615|5004|5724|5795|6348|6774|6850|7097|8737|8915|9261|9590|10865|114609	ADAM8|CD14|TNFRSF8|CYBB|FCGR2B|HSPB1|IL1A|IL6|JAK2|LBP|LPL|MMP8|MYD88|ORM1|PTAFR|PTPRJ|CCL3|STAT3|SYK|TLR2|RIPK1|BCL10|MAPKAPK2|AKAP12|ARID5A|TIRAP	-13	MyList
GO Biological Processes	19	GO:0071417	cellular response to organonitrogen compound	19_GO:0050896 response to stimulus	-15	3.4	10	30286	556	941	58	6.2	0.78	183|598|820|837|1051|1111|1282|1536|1956|1958|2213|2308|2353|2358|2706|2729|2730|3164|3383|3625|3717|4193|4363|5029|5156|5166|5315|5603|5724|5743|5770|5771|5908|6337|6662|6774|7052|7124|7430|7494|8140|8412|8452|8651|8660|9564|10333|23367|23516|26191|27244|28999|55151|64083|80315|83667|84275|406935	AGT|BCL2L1|CAMP|CASP4|CEBPB|CHEK1|COL4A1|CYBB|EGFR|EGR1|FCGR2B|FOXO1|FOS|FPR2|GJB2|GCLC|GCLM|NR4A1|ICAM1|INHBB|JAK2|MDM2|ABCC1|P2RY2|PDGFRA|PDK4|PKM|MAPK13|PTAFR|PTGS2|PTPN1|PTPN2|RAP1B|SCNN1A|SOX9|STAT3|TGM2|TNF|EZR|XBP1|SLC7A5|BCAR3|CUL3|SOCS1|IRS2|BCAR1|TLR6|LARP1|SLC39A14|PTPN22|SESN1|KLF15|TMEM38B|GOLPH3|CPEB4|SESN2|SLC25A33|MIR143	-13	MyList
GO Biological Processes	19	GO:0070663	regulation of leukocyte proliferation	19_GO:0050789 regulation of biological process	-15	4.7	11	30286	267	941	39	4.1	0.65	100|301|384|598|604|683|868|1026|1051|1435|1439|1493|2213|3552|3553|3569|3586|3604|3659|3717|3958|4615|6385|6541|6850|7128|7133|7189|8660|8744|11314|26191|29126|53833|56253|57162|83593|114609|283234	ADA|ANXA1|ARG2|BCL2L1|BCL6|BST1|CBLB|CDKN1A|CEBPB|CSF1|CSF2RB|CTLA4|FCGR2B|IL1A|IL1B|IL6|IL10|TNFRSF9|IRF1|JAK2|LGALS3|MYD88|SDC4|SLC7A1|SYK|TNFAIP3|TNFRSF1B|TRAF6|IRS2|TNFSF9|CD300A|PTPN22|CD274|IL20RB|CRTAM|PELI1|RASSF5|TIRAP|CCDC88B	-13	MyList
GO Biological Processes	19	GO:0032944	regulation of mononuclear cell proliferation	19_GO:0050789 regulation of biological process	-15	4.9	11	30286	241	941	37	3.9	0.63	100|301|384|598|604|683|868|1026|1051|1435|1493|2213|3552|3553|3569|3586|3604|3659|3717|3958|4615|6385|6541|6850|7133|7189|8660|8744|11314|26191|29126|53833|56253|57162|83593|114609|283234	ADA|ANXA1|ARG2|BCL2L1|BCL6|BST1|CBLB|CDKN1A|CEBPB|CSF1|CTLA4|FCGR2B|IL1A|IL1B|IL6|IL10|TNFRSF9|IRF1|JAK2|LGALS3|MYD88|SDC4|SLC7A1|SYK|TNFRSF1B|TRAF6|IRS2|TNFSF9|CD300A|PTPN22|CD274|IL20RB|CRTAM|PELI1|RASSF5|TIRAP|CCDC88B	-13	MyList
WikiPathways	27	WP5434	Pathways in cancer		-15	3.5	10	30286	509	941	55	5.8	0.76	183|329|330|355|598|623|861|1026|1282|1439|1441|1647|1728|1902|1956|2308|2353|2938|2939|2941|3091|3162|3569|3597|3717|3918|4193|4314|4609|4791|4792|5156|5228|5292|5366|5467|5734|5743|5900|6513|6688|6773|6774|7170|7189|7296|7704|8030|9446|10672|10912|28514|55970|83593|112398	AGT|BIRC2|BIRC3|FAS|BCL2L1|BDKRB1|RUNX1|CDKN1A|COL4A1|CSF2RB|CSF3R|GADD45A|NQO1|LPAR1|EGFR|FOXO1|FOS|GSTA1|GSTA2|GSTA4|HIF1A|HMOX1|IL6|IL13RA1|JAK2|LAMC2|MDM2|MMP3|MYC|NFKB2|NFKBIA|PDGFRA|PGF|PIM1|PMAIP1|PPARD|PTGER4|PTGS2|RALGDS|SLC2A1|SPI1|STAT2|STAT3|TPM3|TRAF6|TXNRD1|ZBTB16|CCDC6|GSTO1|GNA13|GADD45G|DLL1|GNG12|RASSF5|EGLN2	-13	MyList
GO Biological Processes	19	GO:0001933	negative regulation of protein phosphorylation	19_GO:0048519 negative regulation of biological process	-15	4.5	11	30286	296	941	41	4.4	0.67	183|623|868|1026|1647|1843|2810|3315|3486|3553|5144|5770|5771|5795|6879|7345|8651|9021|9961|10114|10221|10253|10507|10959|11137|11213|11261|11314|26191|27250|54206|64092|64793|64798|79893|80149|80824|81848|84062|84919|161742	AGT|BDKRB1|CBLB|CDKN1A|GADD45A|DUSP1|SFN|HSPB1|IGFBP3|IL1B|PDE4D|PTPN1|PTPN2|PTPRJ|TAF7|UCHL1|SOCS1|SOCS3|MVP|HIPK3|TRIB1|SPRY2|SEMA4D|TMED2|PWP1|IRAK3|CHP1|CD300A|PTPN22|PDCD4|ERRFI1|SAMSN1|CEP85|DEPTOR|GGNBP2|ZC3H12A|DUSP16|SPRY4|DTNBP1|PPP1R15B|SPRED1	-13	MyList
Canonical Pathways	11	M183	PID IL6 7 PATHWAY		-15	12	14	30286	47	941	18	1.9	0.45	598|1051|1052|2266|2308|2353|3569|3659|3717|3726|3929|4170|4609|6774|7076|7409|9021|9846	BCL2L1|CEBPB|CEBPD|FGG|FOXO1|FOS|IL6|IRF1|JAK2|JUNB|LBP|MCL1|MYC|STAT3|TIMP1|VAV1|SOCS3|GAB2	-13	MyList
GO Biological Processes	19	GO:0022409	positive regulation of cell-cell adhesion	19_GO:0048518 positive regulation of biological process	-15	4.3	11	30286	325	941	43	4.6	0.68	100|101|301|604|861|960|961|1236|1326|1511|1991|2266|2319|2651|3552|3553|3569|3586|3689|3717|5329|5724|6347|6401|6403|6461|6541|6850|7124|7189|7409|7494|7704|8651|8744|8915|10630|10892|29126|64332|84034|114548|283234	ADA|ADAM8|ANXA1|BCL6|RUNX1|CD44|CD47|CCR7|MAP3K8|CTSG|ELANE|FGG|FLOT2|GCNT2|IL1A|IL1B|IL6|IL10|ITGB2|JAK2|PLAUR|PTAFR|CCL2|SELE|SELP|SHB|SLC7A1|SYK|TNF|TRAF6|VAV1|XBP1|ZBTB16|SOCS1|TNFSF9|BCL10|PDPN|MALT1|CD274|NFKBIZ|EMILIN2|NLRP3|CCDC88B	-13	MyList
GO Biological Processes	19	GO:0043086	negative regulation of catalytic activity	19_GO:0065007 biological regulation	-15	3.7	10	30286	449	941	51	5.4	0.74	183|831|868|960|1026|1032|1408|1647|1654|1843|2810|3315|3434|3553|3958|4057|4318|5329|5770|5795|6879|7076|7124|7345|7538|8301|8660|9961|10049|10114|10221|10253|10959|11213|11261|11314|23516|23645|26191|27250|51129|54206|64793|64798|80824|81848|83666|84062|90007|151636|161742	AGT|CAST|CBLB|CD44|CDKN1A|CDKN2D|CRY2|GADD45A|DDX3X|DUSP1|SFN|HSPB1|IFIT1|IL1B|LGALS3|LTF|MMP9|PLAUR|PTPN1|PTPRJ|TAF7|TIMP1|TNF|UCHL1|ZFP36|PICALM|IRS2|MVP|DNAJB6|HIPK3|TRIB1|SPRY2|TMED2|IRAK3|CHP1|CD300A|SLC39A14|PPP1R15A|PTPN22|PDCD4|ANGPTL4|ERRFI1|CEP85|DEPTOR|DUSP16|SPRY4|PARP9|DTNBP1|MIDN|DTX3L|SPRED1	-13	MyList
KEGG Pathway	24	hsa05200	Pathways in cancer		-15	3.4	10	30286	531	941	56	6	0.77	183|329|330|355|598|623|861|1026|1164|1282|1439|1441|1647|1728|1902|1956|2308|2353|2938|2939|2941|3091|3162|3569|3597|3717|3918|4193|4318|4609|4791|4792|5156|5228|5292|5366|5467|5734|5743|5900|6513|6688|6773|6774|7170|7189|7296|7704|8030|9446|10672|10912|28514|55970|83593|112398	AGT|BIRC2|BIRC3|FAS|BCL2L1|BDKRB1|RUNX1|CDKN1A|CKS2|COL4A1|CSF2RB|CSF3R|GADD45A|NQO1|LPAR1|EGFR|FOXO1|FOS|GSTA1|GSTA2|GSTA4|HIF1A|HMOX1|IL6|IL13RA1|JAK2|LAMC2|MDM2|MMP9|MYC|NFKB2|NFKBIA|PDGFRA|PGF|PIM1|PMAIP1|PPARD|PTGER4|PTGS2|RALGDS|SLC2A1|SPI1|STAT2|STAT3|TPM3|TRAF6|TXNRD1|ZBTB16|CCDC6|GSTO1|GNA13|GADD45G|DLL1|GNG12|RASSF5|EGLN2	-13	MyList
GO Biological Processes	19	GO:1903530	regulation of secretion by cell	19_GO:0051179 localization	-15	3.3	9.9	30286	566	941	58	6.2	0.78	101|134|135|183|301|945|1407|1408|1946|1956|2213|2266|2268|2308|3091|3552|3553|3569|3625|3684|3689|3717|5008|5581|5724|5908|6385|6688|6850|7097|7124|7132|7133|8447|8609|8660|8754|9846|10815|11314|28984|51092|51762|55503|55636|55784|56262|57126|64083|79651|84062|90007|91543|91608|91683|338442|338557|415116	ADAM8|ADORA1|ADORA2A|AGT|ANXA1|CD33|CRY1|CRY2|EFNA5|EGFR|FCGR2B|FGG|FGR|FOXO1|HIF1A|IL1A|IL1B|IL6|INHBB|ITGAM|ITGB2|JAK2|OSM|PRKCE|PTAFR|RAP1B|SDC4|SPI1|SYK|TLR2|TNF|TNFRSF1A|TNFRSF1B|DOC2B|KLF7|IRS2|ADAM9|GAB2|CPLX1|CD300A|RGCC|SIDT2|RAB8B|TRPV6|CHD7|MCTP2|LRRC8A|CD177|GOLPH3|RHBDF2|DTNBP1|MIDN|RSAD2|RASL10B|SYT12|HCAR2|FFAR4|PIM3	-13	MyList
Reactome Gene Sets	6	R-HSA-8951664	Neddylation		-15	4.8	11	30286	246	941	37	3.9	0.63	1026|1154|3091|5683|5687|5695|5700|5707|5709|5710|5713|5714|5717|5718|6233|7316|7323|7704|8139|8450|8452|8878|9021|9306|9861|10213|10517|11275|26232|26234|26272|51666|55666|79269|79791|80176|114907	CDKN1A|CISH|HIF1A|PSMA2|PSMA6|PSMB7|PSMC1|PSMD1|PSMD3|PSMD4|PSMD7|PSMD8|PSMD11|PSMD12|RPS27A|UBC|UBE2D3|ZBTB16|GAN|CUL4B|CUL3|SQSTM1|SOCS3|SOCS6|PSMD6|PSMD14|FBXW10|KLHL2|FBXO2|FBXL5|FBXO4|ASB4|NPLOC4|DCAF10|FBXO31|SPSB1|FBXO32	-13	MyList
GO Biological Processes	19	GO:0050868	negative regulation of T cell activation	19_GO:0002376 immune system process	-14	6.7	12	30286	129	941	27	2.9	0.54	135|301|384|604|861|868|1051|1493|1511|3586|3659|3958|5771|6385|8651|9306|9750|10875|11314|26191|29126|53833|56253|57162|80149|201633|441864	ADORA2A|ANXA1|ARG2|BCL6|RUNX1|CBLB|CEBPB|CTLA4|CTSG|IL10|IRF1|LGALS3|PTPN2|SDC4|SOCS1|SOCS6|RIPOR2|FGL2|CD300A|PTPN22|CD274|IL20RB|CRTAM|PELI1|ZC3H12A|TIGIT|TARM1	-12	MyList
GO Biological Processes	19	GO:0070555	response to interleukin-1	19_GO:0050896 response to stimulus	-14	6.7	12	30286	129	941	27	2.9	0.54	820|961|1958|2266|2634|2635|2729|3091|3553|3554|3625|3656|4615|4792|5603|6347|6348|6351|6367|6401|6662|7189|9590|10010|11213|80149|730249	CAMP|CD47|EGR1|FGG|GBP2|GBP3|GCLC|HIF1A|IL1B|IL1R1|INHBB|IRAK2|MYD88|NFKBIA|MAPK13|CCL2|CCL3|CCL4|CCL22|SELE|SOX9|TRAF6|AKAP12|TANK|IRAK3|ZC3H12A|ACOD1	-12	MyList
GO Biological Processes	19	GO:0030593	neutrophil chemotaxis	19_GO:0040011 locomotion	-14	8.7	12	30286	81	941	22	2.3	0.49	728|1441|2207|2919|2920|2921|3553|3627|3689|3929|3958|5142|6279|6280|6347|6348|6351|6367|6850|7409|54210|120425	C5AR1|CSF3R|FCER1G|CXCL1|CXCL2|CXCL3|IL1B|CXCL10|ITGB2|LBP|LGALS3|PDE4B|S100A8|S100A9|CCL2|CCL3|CCL4|CCL22|SYK|VAV1|TREM1|JAML	-12	MyList
GO Biological Processes	19	GO:0050867	positive regulation of cell activation	19_GO:0048518 positive regulation of biological process	-14	3.9	10	30286	380	941	46	4.9	0.7	100|101|301|604|683|861|961|1026|1236|1326|2319|3552|3553|3569|3586|3717|3929|4317|4323|4615|5341|6347|6348|6403|6461|6541|6688|6850|7124|7189|7409|7494|7704|8651|8660|8744|8915|10333|10892|29126|57162|64332|114548|114609|283234|338339	ADA|ADAM8|ANXA1|BCL6|BST1|RUNX1|CD47|CDKN1A|CCR7|MAP3K8|FLOT2|IL1A|IL1B|IL6|IL10|JAK2|LBP|MMP8|MMP14|MYD88|PLEK|CCL2|CCL3|SELP|SHB|SLC7A1|SPI1|SYK|TNF|TRAF6|VAV1|XBP1|ZBTB16|SOCS1|IRS2|TNFSF9|BCL10|TLR6|MALT1|CD274|PELI1|NFKBIZ|NLRP3|TIRAP|CCDC88B|CLEC4D	-12	MyList
WikiPathways	27	WP2884	NRF2 pathway		-14	6.4	11	30286	141	941	28	3	0.55	218|645|874|1728|1958|2495|2729|2730|2877|2936|2938|2939|2941|3162|5226|5467|6513|7296|8878|9588|11182|11254|23516|23657|23764|27173|64116|140809	ALDH3A1|BLVRB|CBR3|NQO1|EGR1|FTH1|GCLC|GCLM|GPX2|GSR|GSTA1|GSTA2|GSTA4|HMOX1|PGD|PPARD|SLC2A1|TXNRD1|SQSTM1|PRDX6|SLC2A6|SLC6A14|SLC39A14|SLC7A11|MAFF|SLC39A1|SLC39A8|SRXN1	-12	MyList
GO Biological Processes	19	GO:0009636	response to toxic substance	19_GO:0050896 response to stimulus	-14	4.8	11	30286	240	941	36	3.8	0.63	241|1026|1728|2098|2353|2877|2936|2938|3625|4193|4353|5292|5743|6280|6348|6351|6556|6648|7097|7124|7296|7782|9076|9446|9588|11254|23135|23657|25824|25841|26471|27244|64116|83667|140809|145226	ALOX5AP|CDKN1A|NQO1|ESD|FOS|GPX2|GSR|GSTA1|INHBB|MDM2|MPO|PIM1|PTGS2|S100A9|CCL3|CCL4|SLC11A1|SOD2|TLR2|TNF|TXNRD1|SLC30A4|CLDN1|GSTO1|PRDX6|SLC6A14|KDM6B|SLC7A11|PRDX5|ABTB2|NUPR1|SESN1|SLC39A8|SESN2|SRXN1|RDH12	-12	MyList
GO Biological Processes	19	GO:0045765	regulation of angiogenesis	19_GO:0032502 developmental process	-14	4	10	30286	353	941	44	4.7	0.69	133|694|719|728|820|861|1512|1536|1647|2152|2752|3091|3099|3162|3315|3552|3553|3569|3586|3627|4086|4814|5228|5230|5315|6774|7124|7128|7494|8877|9510|10253|23328|28514|28984|28996|51129|56999|57381|80149|84034|116844|161742|406935	ADM|BTG1|C3AR1|C5AR1|CAMP|RUNX1|CTSH|CYBB|GADD45A|F3|GLUL|HIF1A|HK2|HMOX1|HSPB1|IL1A|IL1B|IL6|IL10|CXCL10|SMAD1|NINJ1|PGF|PGK1|PKM|STAT3|TNF|TNFAIP3|XBP1|SPHK1|ADAMTS1|SPRY2|SASH1|DLL1|RGCC|HIPK2|ANGPTL4|ADAMTS9|RHOJ|ZC3H12A|EMILIN2|LRG1|SPRED1|MIR143	-12	MyList
GO Biological Processes	19	GO:1903320	regulation of protein modification by small protein conjugation or removal	19_GO:0008152 metabolic process	-14	4.8	11	30286	241	941	36	3.8	0.63	329|330|868|1407|1616|1654|1958|2729|3091|5581|7128|7189|8452|8877|8878|8915|9373|9709|10010|10253|10318|10892|11170|11261|23328|23560|26191|26232|26272|29997|54838|57162|80149|83593|151636|254170	BIRC2|BIRC3|CBLB|CRY1|DAXX|DDX3X|EGR1|GCLC|HIF1A|PRKCE|TNFAIP3|TRAF6|CUL3|SPHK1|SQSTM1|BCL10|PLAA|HERPUD1|TANK|SPRY2|TNIP1|MALT1|FAM107A|CHP1|SASH1|GTPBP4|PTPN22|FBXO2|FBXO4|NOP53|WBP1L|PELI1|ZC3H12A|RASSF5|DTX3L|FBXO33	-12	MyList
GO Biological Processes	19	GO:0051603	proteolysis involved in protein catabolic process	19_GO:0008152 metabolic process	-14	3.2	9.6	30286	598	941	59	6.3	0.79	49|329|1512|4193|5366|5683|5687|5695|5700|5707|5709|5710|5713|5714|5717|5718|5930|6233|7128|7316|7323|7345|7494|7706|8450|8452|8507|8878|9306|9373|9709|9861|10213|10845|10892|22926|23220|25897|26232|26234|26272|29116|54941|55666|57162|79589|79720|79791|79845|80176|80232|84640|90007|90637|118424|127544|128866|151636|284996	ACR|BIRC2|CTSH|MDM2|PMAIP1|PSMA2|PSMA6|PSMB7|PSMC1|PSMD1|PSMD3|PSMD4|PSMD7|PSMD8|PSMD11|PSMD12|RBBP6|RPS27A|TNFAIP3|UBC|UBE2D3|UCHL1|XBP1|TRIM25|CUL4B|CUL3|ENC1|SQSTM1|SOCS6|PLAA|HERPUD1|PSMD6|PSMD14|CLPX|MALT1|ATF6|DTX4|RNF19A|FBXO2|FBXL5|FBXO4|MYLIP|RNF125|NPLOC4|PELI1|RNF128|VPS37B|FBXO31|RNF122|SPSB1|WDR26|USP38|MIDN|ZFAND2A|UBE2J2|RNF19B|CHMP4B|DTX3L|RNF149	-12	MyList
GO Biological Processes	19	GO:0051345	positive regulation of hydrolase activity	19_GO:0065007 biological regulation	-14	3.5	9.8	30286	482	941	52	5.5	0.74	355|389|728|945|1364|1512|1654|1902|1956|2152|3148|3717|4210|4609|5156|5341|5366|5657|5900|5996|6279|6280|6347|6348|6351|6367|6401|6774|6850|7052|7124|8301|8412|8477|8915|9373|9447|9448|10010|10507|10892|11138|11314|23645|26999|64063|64065|64786|80758|84919|112574|114548	FAS|RHOC|C5AR1|CD33|CLDN4|CTSH|DDX3X|LPAR1|EGFR|F3|HMGB2|JAK2|MEFV|MYC|PDGFRA|PLEK|PMAIP1|PRTN3|RALGDS|RGS1|S100A8|S100A9|CCL2|CCL3|CCL4|CCL22|SELE|STAT3|SYK|TGM2|TNF|PICALM|BCAR3|GPR65|BCL10|PLAA|AIM2|MAP4K4|TANK|SEMA4D|MALT1|TBC1D8|CD300A|PPP1R15A|CYFIP2|PRSS22|PERP|TBC1D15|PRR7|PPP1R15B|SNX18|NLRP3	-12	MyList
WikiPathways	27	WP75	Toll like receptor signaling pathway		-14	7.5	12	30286	103	941	24	2.6	0.51	929|1326|2353|3553|3569|3627|3929|4615|4792|4793|5603|5606|6348|6351|7097|7124|7189|8737|9641|10333|23533|29110|51284|114609	CD14|MAP3K8|FOS|IL1B|IL6|CXCL10|LBP|MYD88|NFKBIA|NFKBIB|MAPK13|MAP2K3|CCL3|CCL4|TLR2|TNF|TRAF6|RIPK1|IKBKE|TLR6|PIK3R5|TBK1|TLR7|TIRAP	-12	MyList
Reactome Gene Sets	6	R-HSA-166058	MyD88:MAL(TIRAP) cascade initiated on plasma membrane		-14	7.1	12	30286	113	941	25	2.7	0.52	466|929|1326|1846|2266|2353|3656|4615|4791|4792|4793|5606|6233|6279|6280|7097|7189|7316|8651|9261|10333|11213|57162|92610|114609	ATF1|CD14|MAP3K8|DUSP4|FGG|FOS|IRAK2|MYD88|NFKB2|NFKBIA|NFKBIB|MAP2K3|RPS27A|S100A8|S100A9|TLR2|TRAF6|UBC|SOCS1|MAPKAPK2|TLR6|IRAK3|PELI1|TIFA|TIRAP	-12	MyList
Reactome Gene Sets	6	R-HSA-168188	Toll Like Receptor TLR6:TLR2 Cascade		-14	7.1	12	30286	113	941	25	2.7	0.52	466|929|1326|1846|2266|2353|3656|4615|4791|4792|4793|5606|6233|6279|6280|7097|7189|7316|8651|9261|10333|11213|57162|92610|114609	ATF1|CD14|MAP3K8|DUSP4|FGG|FOS|IRAK2|MYD88|NFKB2|NFKBIA|NFKBIB|MAP2K3|RPS27A|S100A8|S100A9|TLR2|TRAF6|UBC|SOCS1|MAPKAPK2|TLR6|IRAK3|PELI1|TIFA|TIRAP	-12	MyList
GO Biological Processes	19	GO:0002699	positive regulation of immune effector process	19_GO:0002376 immune system process	-14	4.6	10	30286	257	941	37	3.9	0.63	301|2268|3553|3554|3569|3586|3684|3689|3929|4615|5199|5724|6461|6688|6850|7124|7189|7409|7494|8140|8482|8915|9188|9261|9846|10865|10892|11314|51284|51704|56253|57126|64332|79132|91543|114548|144811	ANXA1|FGR|IL1B|IL1R1|IL6|IL10|ITGAM|ITGB2|LBP|MYD88|CFP|PTAFR|SHB|SPI1|SYK|TNF|TRAF6|VAV1|XBP1|SLC7A5|SEMA7A|BCL10|DDX21|MAPKAPK2|GAB2|ARID5A|MALT1|CD300A|TLR7|GPRC5B|CRTAM|CD177|NFKBIZ|DHX58|RSAD2|NLRP3|LACC1	-12	MyList
GO Biological Processes	19	GO:0032479	regulation of type I interferon production	19_GO:0032501 multicellular organismal process	-14	6.7	11	30286	124	941	26	2.8	0.53	929|1654|3148|3586|3659|4615|5966|5971|6675|6850|7097|7189|8452|8780|9641|10010|23220|26191|29110|51284|54941|55666|56829|79132|114609|730249	CD14|DDX3X|HMGB2|IL10|IRF1|MYD88|REL|RELB|UAP1|SYK|TLR2|TRAF6|CUL3|RIOK3|IKBKE|TANK|DTX4|PTPN22|TBK1|TLR7|RNF125|NPLOC4|ZC3HAV1|DHX58|TIRAP|ACOD1	-12	MyList
KEGG Pathway	24	hsa04625	C-type lectin receptor signaling pathway		-14	7.4	12	30286	104	941	24	2.6	0.51	602|868|2207|3553|3569|3586|3659|4193|4791|4792|5603|5743|5971|6367|6773|6850|7124|8915|9261|9641|10892|26253|114548|338339	BCL3|CBLB|FCER1G|IL1B|IL6|IL10|IRF1|MDM2|NFKB2|NFKBIA|MAPK13|PTGS2|RELB|CCL22|STAT2|SYK|TNF|BCL10|MAPKAPK2|IKBKE|MALT1|CLEC4E|NLRP3|CLEC4D	-12	MyList
GO Biological Processes	19	GO:1901873	regulation of post-translational protein modification	19_GO:0008152 metabolic process	-14	4.7	10	30286	246	941	36	3.8	0.63	329|330|868|1407|1616|1654|1958|2729|3091|5581|7128|7189|8452|8877|8878|8915|9373|9709|10010|10253|10318|10892|11170|11261|23328|23560|26191|26232|26272|29997|54838|57162|80149|83593|151636|254170	BIRC2|BIRC3|CBLB|CRY1|DAXX|DDX3X|EGR1|GCLC|HIF1A|PRKCE|TNFAIP3|TRAF6|CUL3|SPHK1|SQSTM1|BCL10|PLAA|HERPUD1|TANK|SPRY2|TNIP1|MALT1|FAM107A|CHP1|SASH1|GTPBP4|PTPN22|FBXO2|FBXO4|NOP53|WBP1L|PELI1|ZC3H12A|RASSF5|DTX3L|FBXO33	-12	MyList
KEGG Pathway	24	hsa05171	Coronavirus disease - COVID-19		-14	4.8	11	30286	233	941	35	3.7	0.62	719|728|1440|1536|1956|2162|2266|2353|3553|3569|3627|4314|4600|4615|4792|4793|5603|6161|6164|6181|6210|6233|6347|6403|6773|6774|6850|7097|7124|7132|7189|9641|29110|51284|114548	C3AR1|C5AR1|CSF3|CYBB|EGFR|F13A1|FGG|FOS|IL1B|IL6|CXCL10|MMP3|MX2|MYD88|NFKBIA|NFKBIB|MAPK13|RPL32|RPL34|RPLP2|RPS15A|RPS27A|CCL2|SELP|STAT2|STAT3|SYK|TLR2|TNF|TNFRSF1A|TRAF6|IKBKE|TBK1|TLR7|NLRP3	-12	MyList
GO Biological Processes	19	GO:1901342	regulation of vasculature development	19_GO:0032502 developmental process	-14	3.9	10	30286	362	941	44	4.7	0.69	133|694|719|728|820|861|1512|1536|1647|2152|2752|3091|3099|3162|3315|3552|3553|3569|3586|3627|4086|4814|5228|5230|5315|6774|7124|7128|7494|8877|9510|10253|23328|28514|28984|28996|51129|56999|57381|80149|84034|116844|161742|406935	ADM|BTG1|C3AR1|C5AR1|CAMP|RUNX1|CTSH|CYBB|GADD45A|F3|GLUL|HIF1A|HK2|HMOX1|HSPB1|IL1A|IL1B|IL6|IL10|CXCL10|SMAD1|NINJ1|PGF|PGK1|PKM|STAT3|TNF|TNFAIP3|XBP1|SPHK1|ADAMTS1|SPRY2|SASH1|DLL1|RGCC|HIPK2|ANGPTL4|ADAMTS9|RHOJ|ZC3H12A|EMILIN2|LRG1|SPRED1|MIR143	-12	MyList
GO Biological Processes	19	GO:0002696	positive regulation of leukocyte activation	19_GO:0002376 immune system process	-14	3.9	10	30286	362	941	44	4.7	0.69	100|101|301|604|683|861|961|1026|1236|1326|2319|3552|3553|3569|3586|3717|3929|4317|4323|4615|6347|6348|6461|6541|6688|6850|7124|7189|7409|7494|7704|8651|8660|8744|8915|10333|10892|29126|57162|64332|114548|114609|283234|338339	ADA|ADAM8|ANXA1|BCL6|BST1|RUNX1|CD47|CDKN1A|CCR7|MAP3K8|FLOT2|IL1A|IL1B|IL6|IL10|JAK2|LBP|MMP8|MMP14|MYD88|CCL2|CCL3|SHB|SLC7A1|SPI1|SYK|TNF|TRAF6|VAV1|XBP1|ZBTB16|SOCS1|IRS2|TNFSF9|BCL10|TLR6|MALT1|CD274|PELI1|NFKBIZ|NLRP3|TIRAP|CCDC88B|CLEC4D	-12	MyList
GO Biological Processes	19	GO:0043123	positive regulation of canonical NF-kappaB signal transduction	19_GO:0048518 positive regulation of biological process	-14	5.1	11	30286	208	941	33	3.5	0.6	329|330|389|1236|1902|2319|3162|3552|3553|4057|4615|5494|5581|5966|7124|7132|7189|7706|8737|8795|8915|9188|9218|9516|9641|10333|10892|29110|51704|57162|92610|114609|338339	BIRC2|BIRC3|RHOC|CCR7|LPAR1|FLOT2|HMOX1|IL1A|IL1B|LTF|MYD88|PPM1A|PRKCE|REL|TNF|TNFRSF1A|TRAF6|TRIM25|RIPK1|TNFRSF10B|BCL10|DDX21|VAPA|LITAF|IKBKE|TLR6|MALT1|TBK1|GPRC5B|PELI1|TIFA|TIRAP|CLEC4D	-12	MyList
GO Biological Processes	19	GO:0009611	response to wounding	19_GO:0050896 response to stimulus	-14	3.6	9.8	30286	426	941	48	5.1	0.72	135|347|389|949|953|960|1026|1230|1511|2152|2159|2162|2266|3091|3162|3315|3552|3569|3625|3717|5156|5327|5329|5341|5359|5467|6385|6521|6556|6648|6850|7076|7124|7409|7538|9076|10630|10672|10894|23657|25987|64332|84062|116844|120425|128866|221037|349667	ADORA2A|APOD|RHOC|SCARB1|ENTPD1|CD44|CDKN1A|CCR1|CTSG|F3|F10|F13A1|FGG|HIF1A|HMOX1|HSPB1|IL1A|IL6|INHBB|JAK2|PDGFRA|PLAT|PLAUR|PLEK|PLSCR1|PPARD|SDC4|SLC4A1|SLC11A1|SOD2|SYK|TIMP1|TNF|VAV1|ZFP36|CLDN1|PDPN|GNA13|LYVE1|SLC7A11|TSKU|NFKBIZ|DTNBP1|LRG1|JAML|CHMP4B|JMJD1C|RTN4RL2	-12	MyList
Reactome Gene Sets	6	R-HSA-181438	Toll Like Receptor 2 (TLR2) Cascade		-14	6.9	11	30286	116	941	25	2.7	0.52	466|929|1326|1846|2266|2353|3656|4615|4791|4792|4793|5606|6233|6279|6280|7097|7189|7316|8651|9261|10333|11213|57162|92610|114609	ATF1|CD14|MAP3K8|DUSP4|FGG|FOS|IRAK2|MYD88|NFKB2|NFKBIA|NFKBIB|MAP2K3|RPS27A|S100A8|S100A9|TLR2|TRAF6|UBC|SOCS1|MAPKAPK2|TLR6|IRAK3|PELI1|TIFA|TIRAP	-12	MyList
Reactome Gene Sets	6	R-HSA-168179	Toll Like Receptor TLR1:TLR2 Cascade		-14	6.9	11	30286	116	941	25	2.7	0.52	466|929|1326|1846|2266|2353|3656|4615|4791|4792|4793|5606|6233|6279|6280|7097|7189|7316|8651|9261|10333|11213|57162|92610|114609	ATF1|CD14|MAP3K8|DUSP4|FGG|FOS|IRAK2|MYD88|NFKB2|NFKBIA|NFKBIB|MAP2K3|RPS27A|S100A8|S100A9|TLR2|TRAF6|UBC|SOCS1|MAPKAPK2|TLR6|IRAK3|PELI1|TIFA|TIRAP	-12	MyList
Reactome Gene Sets	6	R-HSA-5663202	Diseases of signal transduction by growth factor receptors and second messengers		-14	3.5	9.7	30286	459	941	50	5.3	0.73	598|1026|1051|1956|2120|2266|2308|2962|2963|3164|3586|3587|3717|3726|4170|4193|4609|5156|5292|5683|5687|5695|5700|5707|5709|5710|5713|5714|5717|5718|5908|6233|6774|7170|7316|7409|8660|8805|8878|9794|9846|9861|10213|23189|28514|55914|56829|80824|118788|161742	BCL2L1|CDKN1A|CEBPB|EGFR|ETV6|FGG|FOXO1|GTF2F1|GTF2F2|NR4A1|IL10|IL10RA|JAK2|JUNB|MCL1|MDM2|MYC|PDGFRA|PIM1|PSMA2|PSMA6|PSMB7|PSMC1|PSMD1|PSMD3|PSMD4|PSMD7|PSMD8|PSMD11|PSMD12|RAP1B|RPS27A|STAT3|TPM3|UBC|VAV1|IRS2|TRIM24|SQSTM1|MAML1|GAB2|PSMD6|PSMD14|KANK1|DLL1|ERBIN|ZC3HAV1|DUSP16|PIK3AP1|SPRED1	-12	MyList
GO Biological Processes	19	GO:0010035	response to inorganic substance	19_GO:0050896 response to stimulus	-14	3.3	9.5	30286	527	941	54	5.7	0.76	100|134|135|241|249|466|929|1236|1536|1616|1728|1956|2266|2308|2353|2729|3091|3162|3178|3552|3569|3625|3726|3727|4193|4314|4318|4353|5359|5603|5743|6279|6556|6648|6898|7128|7782|8428|8737|8754|8877|9076|10397|10628|23135|25932|27347|55503|64116|80149|80271|84919|91683|144402	ADA|ADORA1|ADORA2A|ALOX5AP|ALPL|ATF1|CD14|CCR7|CYBB|DAXX|NQO1|EGFR|FGG|FOXO1|FOS|GCLC|HIF1A|HMOX1|HNRNPA1|IL1A|IL6|INHBB|JUNB|JUND|MDM2|MMP3|MMP9|MPO|PLSCR1|MAPK13|PTGS2|S100A8|SLC11A1|SOD2|TAT|TNFAIP3|SLC30A4|STK24|RIPK1|ADAM9|SPHK1|CLDN1|NDRG1|TXNIP|KDM6B|CLIC4|STK39|TRPV6|SLC39A8|ZC3H12A|ITPKC|PPP1R15B|SYT12|CPNE8	-12	MyList
GO Biological Processes	19	GO:0050670	regulation of lymphocyte proliferation	19_GO:0002376 immune system process	-14	4.8	10	30286	237	941	35	3.7	0.62	100|301|384|604|683|868|1026|1051|1493|2213|3552|3553|3569|3586|3604|3659|3717|3958|4615|6385|6541|6850|7133|7189|8660|8744|11314|26191|29126|53833|56253|57162|83593|114609|283234	ADA|ANXA1|ARG2|BCL6|BST1|CBLB|CDKN1A|CEBPB|CTLA4|FCGR2B|IL1A|IL1B|IL6|IL10|TNFRSF9|IRF1|JAK2|LGALS3|MYD88|SDC4|SLC7A1|SYK|TNFRSF1B|TRAF6|IRS2|TNFSF9|CD300A|PTPN22|CD274|IL20RB|CRTAM|PELI1|RASSF5|TIRAP|CCDC88B	-12	MyList
GO Biological Processes	19	GO:0031667	response to nutrient levels	19_GO:0050896 response to stimulus	-14	3.4	9.6	30286	479	941	51	5.4	0.74	123|133|249|355|440|467|1026|1032|1536|1728|1956|2308|2353|2729|2730|2752|3178|3552|3625|3627|4023|4193|4353|5166|5292|5366|5467|5743|6513|6648|7124|7494|7538|7706|8140|8428|8915|9518|10514|11170|23367|27244|27347|64332|80149|80315|81631|81788|83667|84879|114789	PLIN2|ADM|ALPL|FAS|ASNS|ATF3|CDKN1A|CDKN2D|CYBB|NQO1|EGFR|FOXO1|FOS|GCLC|GCLM|GLUL|HNRNPA1|IL1A|INHBB|CXCL10|LPL|MDM2|MPO|PDK4|PIM1|PMAIP1|PPARD|PTGS2|SLC2A1|SOD2|TNF|XBP1|ZFP36|TRIM25|SLC7A5|STK24|BCL10|GDF15|MYBBP1A|FAM107A|LARP1|SESN1|STK39|NFKBIZ|ZC3H12A|CPEB4|MAP1LC3B|NUAK2|SESN2|MFSD2A|SLC25A25	-12	MyList
WikiPathways	27	WP2877	Vitamin D receptor pathway		-14	5.3	11	30286	187	941	31	3.3	0.58	604|623|820|929|1026|1032|1493|1647|1946|2308|3091|3486|3684|3726|4084|4600|4609|4814|5004|5467|5734|6279|6280|7128|8204|54210|55503|56262|79689|126364|151888	BCL6|BDKRB1|CAMP|CD14|CDKN1A|CDKN2D|CTLA4|GADD45A|EFNA5|FOXO1|HIF1A|IGFBP3|ITGAM|JUNB|MXD1|MX2|MYC|NINJ1|ORM1|PPARD|PTGER4|S100A8|S100A9|TNFAIP3|NRIP1|TREM1|TRPV6|LRRC8A|STEAP4|LRRC25|BTLA	-12	MyList
GO Biological Processes	19	GO:0045766	positive regulation of angiogenesis	19_GO:0032502 developmental process	-14	5.3	11	30286	187	941	31	3.3	0.58	133|694|719|728|820|861|1512|1536|2152|3091|3099|3162|3315|3552|3553|3586|4086|4814|5228|5315|6774|7494|8877|23328|28514|28996|51129|80149|84034|116844|406935	ADM|BTG1|C3AR1|C5AR1|CAMP|RUNX1|CTSH|CYBB|F3|HIF1A|HK2|HMOX1|HSPB1|IL1A|IL1B|IL10|SMAD1|NINJ1|PGF|PKM|STAT3|XBP1|SPHK1|SASH1|DLL1|HIPK2|ANGPTL4|ZC3H12A|EMILIN2|LRG1|MIR143	-12	MyList
GO Biological Processes	19	GO:0032652	regulation of interleukin-1 production	19_GO:0032501 multicellular organismal process	-14	6.5	11	30286	129	941	26	2.8	0.53	301|384|945|1236|1958|3315|3569|3586|3717|4023|4210|4615|5004|6348|6774|7124|7128|7850|8877|9447|10333|10892|80149|114548|115362|338557	ANXA1|ARG2|CD33|CCR7|EGR1|HSPB1|IL6|IL10|JAK2|LPL|MEFV|MYD88|ORM1|CCL3|STAT3|TNF|TNFAIP3|IL1R2|SPHK1|AIM2|TLR6|MALT1|ZC3H12A|NLRP3|GBP5|FFAR4	-11	MyList
GO Biological Processes	19	GO:0032675	regulation of interleukin-6 production	19_GO:0032501 multicellular organismal process	-13	5.5	11	30286	176	941	30	3.2	0.57	961|1051|3552|3553|3569|3586|3929|4023|4615|5004|5452|5603|5724|6774|6850|7097|7124|7128|7189|7494|8915|9261|10333|10865|11213|23765|26191|51284|80149|114609	CD47|CEBPB|IL1A|IL1B|IL6|IL10|LBP|LPL|MYD88|ORM1|POU2F2|MAPK13|PTAFR|STAT3|SYK|TLR2|TNF|TNFAIP3|TRAF6|XBP1|BCL10|MAPKAPK2|TLR6|ARID5A|IRAK3|IL17RA|PTPN22|TLR7|ZC3H12A|TIRAP	-11	MyList
GO Biological Processes	19	GO:0032760	positive regulation of tumor necrosis factor production	19_GO:0048518 positive regulation of biological process	-13	7.1	11	30286	109	941	24	2.6	0.51	929|943|1536|2213|3315|3552|3569|3717|3929|4023|4317|4615|5004|5724|5795|6348|6774|6850|7097|8737|9261|9590|10865|114609	CD14|TNFRSF8|CYBB|FCGR2B|HSPB1|IL1A|IL6|JAK2|LBP|LPL|MMP8|MYD88|ORM1|PTAFR|PTPRJ|CCL3|STAT3|SYK|TLR2|RIPK1|MAPKAPK2|AKAP12|ARID5A|TIRAP	-11	MyList
GO Biological Processes	19	GO:0045785	positive regulation of cell adhesion	19_GO:0048518 positive regulation of biological process	-13	3.4	9.5	30286	485	941	51	5.4	0.74	100|101|301|604|861|960|961|1236|1326|1435|1511|1991|2266|2319|2651|3552|3553|3569|3586|3689|3717|5329|5581|5724|5795|6347|6385|6401|6403|6461|6541|6850|7052|7124|7189|7409|7494|7704|8651|8744|8754|8915|9448|10562|10630|10892|29126|64332|84034|114548|283234	ADA|ADAM8|ANXA1|BCL6|RUNX1|CD44|CD47|CCR7|MAP3K8|CSF1|CTSG|ELANE|FGG|FLOT2|GCNT2|IL1A|IL1B|IL6|IL10|ITGB2|JAK2|PLAUR|PRKCE|PTAFR|PTPRJ|CCL2|SDC4|SELE|SELP|SHB|SLC7A1|SYK|TGM2|TNF|TRAF6|VAV1|XBP1|ZBTB16|SOCS1|TNFSF9|ADAM9|BCL10|MAP4K4|OLFM4|PDPN|MALT1|CD274|NFKBIZ|EMILIN2|NLRP3|CCDC88B	-11	MyList
Canonical Pathways	11	M5885	NABA MATRISOME ASSOCIATED		-13	2.8	9.1	30286	751	941	66	7	0.83	101|183|259|301|1435|1440|1511|1512|1991|2159|2162|2919|2920|2921|3552|3553|3557|3569|3586|3625|3627|3958|4015|4314|4317|4318|4323|4902|5008|5228|5327|5362|6279|6280|6347|6348|6351|6367|6385|6590|7051|7052|7076|7124|8482|8744|8754|9507|9510|9518|10501|10507|23601|26253|29094|51129|54910|56667|56999|64386|80829|112398|117166|145501|170689|338339	ADAM8|AGT|AMBP|ANXA1|CSF1|CSF3|CTSG|CTSH|ELANE|F10|F13A1|CXCL1|CXCL2|CXCL3|IL1A|IL1B|IL1RN|IL6|IL10|INHBB|CXCL10|LGALS3|LOX|MMP3|MMP8|MMP9|MMP14|NRTN|OSM|PGF|PLAT|PLXNA2|S100A8|S100A9|CCL2|CCL3|CCL4|CCL22|SDC4|SLPI|TGM1|TGM2|TIMP1|TNF|SEMA7A|TNFSF9|ADAM9|ADAMTS4|ADAMTS1|GDF15|SEMA6B|SEMA4D|CLEC5A|CLEC4E|LGALSL|ANGPTL4|SEMA4C|MUC13|ADAMTS9|MMP25|ZFP91|EGLN2|WFIKKN1|ISM2|ADAMTS15|CLEC4D	-11	MyList
GO Biological Processes	19	GO:1904018	positive regulation of vasculature development	19_GO:0032502 developmental process	-13	5.3	11	30286	190	941	31	3.3	0.58	133|694|719|728|820|861|1512|1536|2152|3091|3099|3162|3315|3552|3553|3586|4086|4814|5228|5315|6774|7494|8877|23328|28514|28996|51129|80149|84034|116844|406935	ADM|BTG1|C3AR1|C5AR1|CAMP|RUNX1|CTSH|CYBB|F3|HIF1A|HK2|HMOX1|HSPB1|IL1A|IL1B|IL10|SMAD1|NINJ1|PGF|PKM|STAT3|XBP1|SPHK1|SASH1|DLL1|HIPK2|ANGPTL4|ZC3H12A|EMILIN2|LRG1|MIR143	-11	MyList
GO Biological Processes	19	GO:0097190	apoptotic signaling pathway	19_GO:0050896 response to stimulus	-13	4.1	9.9	30286	313	941	40	4.3	0.66	134|135|355|598|602|837|1026|1051|1616|1654|2810|3148|3552|3553|3625|3717|4170|5366|5467|6498|6648|6688|7124|7132|7133|8428|8452|8737|8795|8870|9531|9641|10514|23645|26471|28996|54541|64065|64332|162989	ADORA1|ADORA2A|FAS|BCL2L1|BCL3|CASP4|CDKN1A|CEBPB|DAXX|DDX3X|SFN|HMGB2|IL1A|IL1B|INHBB|JAK2|MCL1|PMAIP1|PPARD|SKIL|SOD2|SPI1|TNF|TNFRSF1A|TNFRSF1B|STK24|CUL3|RIPK1|TNFRSF10B|IER3|BAG3|IKBKE|MYBBP1A|PPP1R15A|NUPR1|HIPK2|DDIT4|PERP|NFKBIZ|DEDD2	-11	MyList
GO Biological Processes	19	GO:0022408	negative regulation of cell-cell adhesion	19_GO:0048519 negative regulation of biological process	-13	5.1	10	30286	203	941	32	3.4	0.59	135|301|384|604|861|868|1051|1493|1511|3557|3586|3659|3717|3958|5771|6385|6688|8651|9306|9750|10875|11314|23560|26191|28984|29126|53833|56253|57162|80149|201633|441864	ADORA2A|ANXA1|ARG2|BCL6|RUNX1|CBLB|CEBPB|CTLA4|CTSG|IL1RN|IL10|IRF1|JAK2|LGALS3|PTPN2|SDC4|SPI1|SOCS1|SOCS6|RIPOR2|FGL2|CD300A|GTPBP4|PTPN22|RGCC|CD274|IL20RB|CRTAM|PELI1|ZC3H12A|TIGIT|TARM1	-11	MyList
KEGG Pathway	24	hsa04010	MAPK signaling pathway		-13	4.2	10	30286	299	941	39	4.1	0.65	355|929|1326|1435|1616|1647|1843|1844|1846|1946|1956|2353|3164|3315|3552|3553|3554|3727|4293|4609|4615|4791|4902|5156|5228|5494|5603|5606|5908|5971|7124|7132|7189|9064|9261|9448|10912|55970|80824	FAS|CD14|MAP3K8|CSF1|DAXX|GADD45A|DUSP1|DUSP2|DUSP4|EFNA5|EGFR|FOS|NR4A1|HSPB1|IL1A|IL1B|IL1R1|JUND|MAP3K9|MYC|MYD88|NFKB2|NRTN|PDGFRA|PGF|PPM1A|MAPK13|MAP2K3|RAP1B|RELB|TNF|TNFRSF1A|TRAF6|MAP3K6|MAPKAPK2|MAP4K4|GADD45G|GNG12|DUSP16	-11	MyList
Reactome Gene Sets	6	R-HSA-5621481	C-type lectin receptors (CLRs)		-13	6.1	11	30286	143	941	27	2.9	0.54	2207|3553|4791|4792|5683|5687|5695|5700|5707|5709|5710|5713|5714|5717|5718|5971|6233|6850|7189|7316|8915|9861|10213|10892|26253|56667|338339	FCER1G|IL1B|NFKB2|NFKBIA|PSMA2|PSMA6|PSMB7|PSMC1|PSMD1|PSMD3|PSMD4|PSMD7|PSMD8|PSMD11|PSMD12|RELB|RPS27A|SYK|TRAF6|UBC|BCL10|PSMD6|PSMD14|MALT1|CLEC4E|MUC13|CLEC4D	-11	MyList
Reactome Gene Sets	6	R-HSA-5607764	CLEC7A (Dectin-1) signaling		-13	7.3	11	30286	101	941	23	2.4	0.5	3553|4791|4792|5683|5687|5695|5700|5707|5709|5710|5713|5714|5717|5718|5971|6233|6850|7189|7316|8915|9861|10213|10892	IL1B|NFKB2|NFKBIA|PSMA2|PSMA6|PSMB7|PSMC1|PSMD1|PSMD3|PSMD4|PSMD7|PSMD8|PSMD11|PSMD12|RELB|RPS27A|SYK|TRAF6|UBC|BCL10|PSMD6|PSMD14|MALT1	-11	MyList
KEGG Pathway	24	hsa05152	Tuberculosis		-13	5.4	11	30286	180	941	30	3.2	0.57	820|929|1051|2207|2213|3313|3552|3553|3569|3586|3587|3656|3684|3689|3717|3929|4615|5603|6850|7097|7124|7132|7189|8877|8915|10333|10892|26253|50617|114609	CAMP|CD14|CEBPB|FCER1G|FCGR2B|HSPA9|IL1A|IL1B|IL6|IL10|IL10RA|IRAK2|ITGAM|ITGB2|JAK2|LBP|MYD88|MAPK13|SYK|TLR2|TNF|TNFRSF1A|TRAF6|SPHK1|BCL10|TLR6|MALT1|CLEC4E|ATP6V0A4|TIRAP	-11	MyList
GO Biological Processes	19	GO:0009991	response to extracellular stimulus	19_GO:0050896 response to stimulus	-13	3.3	9.3	30286	508	941	52	5.5	0.74	123|133|249|355|440|467|1026|1032|1536|1728|1956|2308|2353|2729|2730|2752|3178|3552|3625|3627|4023|4193|4353|5166|5292|5366|5467|5743|6513|6648|7124|7494|7538|7706|8140|8428|8915|9518|10514|11170|23367|25819|27244|27347|64332|80149|80315|81631|81788|83667|84879|114789	PLIN2|ADM|ALPL|FAS|ASNS|ATF3|CDKN1A|CDKN2D|CYBB|NQO1|EGFR|FOXO1|FOS|GCLC|GCLM|GLUL|HNRNPA1|IL1A|INHBB|CXCL10|LPL|MDM2|MPO|PDK4|PIM1|PMAIP1|PPARD|PTGS2|SLC2A1|SOD2|TNF|XBP1|ZFP36|TRIM25|SLC7A5|STK24|BCL10|GDF15|MYBBP1A|FAM107A|LARP1|NOCT|SESN1|STK39|NFKBIZ|ZC3H12A|CPEB4|MAP1LC3B|NUAK2|SESN2|MFSD2A|SLC25A25	-11	MyList
Reactome Gene Sets	6	R-HSA-983705	Signaling by the B Cell Receptor (BCR)		-13	6.9	11	30286	112	941	24	2.6	0.51	4792|4793|4794|5683|5687|5695|5700|5707|5709|5710|5713|5714|5717|5718|5966|6233|6850|7316|7409|8915|9861|10213|10892|118788	NFKBIA|NFKBIB|NFKBIE|PSMA2|PSMA6|PSMB7|PSMC1|PSMD1|PSMD3|PSMD4|PSMD7|PSMD8|PSMD11|PSMD12|REL|RPS27A|SYK|UBC|VAV1|BCL10|PSMD6|PSMD14|MALT1|PIK3AP1	-11	MyList
Reactome Gene Sets	6	R-HSA-1168372	Downstream signaling events of B Cell Receptor (BCR)		-13	8.1	12	30286	83	941	21	2.2	0.48	4792|4793|4794|5683|5687|5695|5700|5707|5709|5710|5713|5714|5717|5718|5966|6233|7316|8915|9861|10213|10892	NFKBIA|NFKBIB|NFKBIE|PSMA2|PSMA6|PSMB7|PSMC1|PSMD1|PSMD3|PSMD4|PSMD7|PSMD8|PSMD11|PSMD12|REL|RPS27A|UBC|BCL10|PSMD6|PSMD14|MALT1	-11	MyList
KEGG Pathway	24	hsa05131	Shigellosis		-13	4.6	10	30286	247	941	35	3.7	0.62	598|831|837|929|960|1956|2308|3059|3099|3553|3554|4193|4615|4792|4793|5581|5603|6233|7124|7132|7189|7307|7316|7323|8737|8878|8915|9564|10096|10318|10892|29110|81631|92610|114548	BCL2L1|CAST|CASP4|CD14|CD44|EGFR|FOXO1|HCLS1|HK2|IL1B|IL1R1|MDM2|MYD88|NFKBIA|NFKBIB|PRKCE|MAPK13|RPS27A|TNF|TNFRSF1A|TRAF6|U2AF1|UBC|UBE2D3|RIPK1|SQSTM1|BCL10|BCAR1|ACTR3|TNIP1|MALT1|TBK1|MAP1LC3B|TIFA|NLRP3	-11	MyList
GO Biological Processes	19	GO:0033673	negative regulation of kinase activity	19_GO:0048519 negative regulation of biological process	-13	5.3	10	30286	182	941	30	3.2	0.57	183|868|1026|1647|1843|2810|3315|3553|5770|5795|6879|7345|8660|9961|10114|10221|10253|11213|11261|11314|26191|27250|54206|64793|64798|80824|81848|84062|90007|161742	AGT|CBLB|CDKN1A|GADD45A|DUSP1|SFN|HSPB1|IL1B|PTPN1|PTPRJ|TAF7|UCHL1|IRS2|MVP|HIPK3|TRIB1|SPRY2|IRAK3|CHP1|CD300A|PTPN22|PDCD4|ERRFI1|CEP85|DEPTOR|DUSP16|SPRY4|DTNBP1|MIDN|SPRED1	-11	MyList
GO Biological Processes	19	GO:0009895	negative regulation of catabolic process	19_GO:0048519 negative regulation of biological process	-13	3.9	9.6	30286	350	941	42	4.5	0.67	134|339|1153|1728|1956|2521|3162|3553|3586|3587|4170|4615|5045|5768|6521|6556|6774|7076|7124|7538|8140|8531|8870|9261|9641|10644|11011|11213|23367|25819|26191|26471|26986|28996|29997|54541|55603|84640|84879|90427|114609|338442	ADORA1|APOBEC1|CIRBP|NQO1|EGFR|FUS|HMOX1|IL1B|IL10|IL10RA|MCL1|MYD88|FURIN|QSOX1|SLC4A1|SLC11A1|STAT3|TIMP1|TNF|ZFP36|SLC7A5|YBX3|IER3|MAPKAPK2|IKBKE|IGF2BP2|TLK2|IRAK3|LARP1|NOCT|PTPN22|NUPR1|PABPC1|HIPK2|NOP53|DDIT4|TENT5A|USP38|MFSD2A|BMF|TIRAP|HCAR2	-11	MyList
GO Biological Processes	19	GO:0071407	cellular response to organic cyclic compound	19_GO:0050896 response to stimulus	-13	3.4	9.4	30286	462	941	49	5.2	0.72	249|301|476|687|1111|1616|1946|1956|1958|2706|2729|2730|3434|3586|3625|3717|4086|4193|4481|5029|5292|5467|5724|5743|5908|6097|6337|6446|6879|7052|7430|7538|7804|8204|8780|11170|23367|25976|53829|54206|54541|55151|57655|64083|80149|112398|114907|201626|730249	ALPL|ANXA1|ATP1A1|KLF9|CHEK1|DAXX|EFNA5|EGFR|EGR1|GJB2|GCLC|GCLM|IFIT1|IL10|INHBB|JAK2|SMAD1|MDM2|MSR1|P2RY2|PIM1|PPARD|PTAFR|PTGS2|RAP1B|RORC|SCNN1A|SGK1|TAF7|TGM2|EZR|ZFP36|LRP8|NRIP1|RIOK3|FAM107A|LARP1|TIPARP|P2RY13|ERRFI1|DDIT4|TMEM38B|GRAMD1A|GOLPH3|ZC3H12A|EGLN2|FBXO32|PDE12|ACOD1	-11	MyList
GO Biological Processes	19	GO:0006979	response to oxidative stress	19_GO:0050896 response to stimulus	-13	3.8	9.6	30286	366	941	43	4.6	0.68	347|694|1728|1827|1956|2308|2353|2706|2729|2730|2877|2936|3091|3162|3552|3569|3717|4193|4314|4318|4323|4353|4363|5156|5603|5743|6648|6898|7128|7706|8428|8737|8754|8877|9588|10628|23135|23657|25824|80149|83667|84919|140809	APOD|BTG1|NQO1|RCAN1|EGFR|FOXO1|FOS|GJB2|GCLC|GCLM|GPX2|GSR|HIF1A|HMOX1|IL1A|IL6|JAK2|MDM2|MMP3|MMP9|MMP14|MPO|ABCC1|PDGFRA|MAPK13|PTGS2|SOD2|TAT|TNFAIP3|TRIM25|STK24|RIPK1|ADAM9|SPHK1|PRDX6|TXNIP|KDM6B|SLC7A11|PRDX5|ZC3H12A|SESN2|PPP1R15B|SRXN1	-11	MyList
GO Biological Processes	19	GO:0030162	regulation of proteolysis	19_GO:0008152 metabolic process	-13	3.1	9.1	30286	600	941	57	6.1	0.78	101|329|330|355|831|861|960|1032|1364|1512|1654|2152|2729|2810|3553|3586|3717|4057|4193|4210|4318|4323|4609|5045|5327|5329|5366|5700|6279|6280|6774|6850|7076|7124|7133|7850|8301|8754|8915|9447|9709|10010|10049|10213|10221|10892|11011|26471|26999|28996|29997|64063|64065|80758|84640|90637|114548	ADAM8|BIRC2|BIRC3|FAS|CAST|RUNX1|CD44|CDKN2D|CLDN4|CTSH|DDX3X|F3|GCLC|SFN|IL1B|IL10|JAK2|LTF|MDM2|MEFV|MMP9|MMP14|MYC|FURIN|PLAT|PLAUR|PMAIP1|PSMC1|S100A8|S100A9|STAT3|SYK|TIMP1|TNF|TNFRSF1B|IL1R2|PICALM|ADAM9|BCL10|AIM2|HERPUD1|TANK|DNAJB6|PSMD14|TRIB1|MALT1|TLK2|NUPR1|CYFIP2|HIPK2|NOP53|PRSS22|PERP|PRR7|USP38|ZFAND2A|NLRP3	-11	MyList
GO Biological Processes	19	GO:0032642	regulation of chemokine production	19_GO:0032501 multicellular organismal process	-13	7.1	11	30286	104	941	23	2.4	0.5	347|384|1654|1958|1991|2532|3091|3162|3553|3569|3586|3929|4023|4210|4615|6850|7097|7124|23765|51284|55914|114609|255231	APOD|ARG2|DDX3X|EGR1|ELANE|ACKR1|HIF1A|HMOX1|IL1B|IL6|IL10|LBP|LPL|MEFV|MYD88|SYK|TLR2|TNF|IL17RA|TLR7|ERBIN|TIRAP|MCOLN2	-11	MyList
GO Biological Processes	19	GO:1903038	negative regulation of leukocyte cell-cell adhesion	19_GO:0048519 negative regulation of biological process	-13	5.9	11	30286	148	941	27	2.9	0.54	135|301|384|604|861|868|1051|1493|1511|3586|3659|3958|5771|6385|8651|9306|9750|10875|11314|26191|29126|53833|56253|57162|80149|201633|441864	ADORA2A|ANXA1|ARG2|BCL6|RUNX1|CBLB|CEBPB|CTLA4|CTSG|IL10|IRF1|LGALS3|PTPN2|SDC4|SOCS1|SOCS6|RIPOR2|FGL2|CD300A|PTPN22|CD274|IL20RB|CRTAM|PELI1|ZC3H12A|TIGIT|TARM1	-11	MyList
GO Biological Processes	19	GO:0051348	negative regulation of transferase activity	19_GO:0065007 biological regulation	-13	4.8	10	30286	213	941	32	3.4	0.59	183|868|1026|1647|1843|2810|3315|3553|5770|5795|6879|7345|7538|8660|9961|10114|10221|10253|11213|11261|11314|26191|27250|54206|64793|64798|80824|81848|84062|90007|151636|161742	AGT|CBLB|CDKN1A|GADD45A|DUSP1|SFN|HSPB1|IL1B|PTPN1|PTPRJ|TAF7|UCHL1|ZFP36|IRS2|MVP|HIPK3|TRIB1|SPRY2|IRAK3|CHP1|CD300A|PTPN22|PDCD4|ERRFI1|CEP85|DEPTOR|DUSP16|SPRY4|DTNBP1|MIDN|DTX3L|SPRED1	-11	MyList
GO Biological Processes	19	GO:0070482	response to oxygen levels	19_GO:0050896 response to stimulus	-13	3.9	9.5	30286	342	941	41	4.4	0.67	100|101|133|134|329|355|1026|1536|1902|1958|2308|2353|2355|3091|3099|3162|3552|4193|4323|4609|5228|5230|5327|5366|5467|5581|5743|6513|6648|7049|7097|7124|8140|10397|28984|28996|29997|51129|54541|80315|112398	ADA|ADAM8|ADM|ADORA1|BIRC2|FAS|CDKN1A|CYBB|LPAR1|EGR1|FOXO1|FOS|FOSL2|HIF1A|HK2|HMOX1|IL1A|MDM2|MMP14|MYC|PGF|PGK1|PLAT|PMAIP1|PPARD|PRKCE|PTGS2|SLC2A1|SOD2|TGFBR3|TLR2|TNF|SLC7A5|NDRG1|RGCC|HIPK2|NOP53|ANGPTL4|DDIT4|CPEB4|EGLN2	-11	MyList
GO Biological Processes	19	GO:1902105	regulation of leukocyte differentiation	19_GO:0002376 immune system process	-13	3.9	9.5	30286	328	941	40	4.3	0.66	100|101|301|604|861|1051|1230|1435|1493|2213|2353|3059|3398|3586|3659|3726|4057|4323|4609|5771|6348|6461|6688|6850|7124|7189|7494|7704|8651|8737|8744|8993|10221|10538|10875|10892|56253|64332|80149|114548	ADA|ADAM8|ANXA1|BCL6|RUNX1|CEBPB|CCR1|CSF1|CTLA4|FCGR2B|FOS|HCLS1|ID2|IL10|IRF1|JUNB|LTF|MMP14|MYC|PTPN2|CCL3|SHB|SPI1|SYK|TNF|TRAF6|XBP1|ZBTB16|SOCS1|RIPK1|TNFSF9|PGLYRP1|TRIB1|BATF|FGL2|MALT1|CRTAM|NFKBIZ|ZC3H12A|NLRP3	-11	MyList
GO Biological Processes	19	GO:0019941	modification-dependent protein catabolic process	19_GO:0008152 metabolic process	-13	3.3	9.1	30286	489	941	50	5.3	0.73	329|4193|5683|5687|5695|5700|5707|5709|5710|5713|5714|5717|5718|5930|6233|7128|7316|7323|7345|7494|7706|8450|8452|8878|9373|9709|9861|10213|23220|25897|26232|26234|26272|29116|54941|55666|57162|79589|79720|79791|79845|80176|80232|84640|90637|118424|127544|128866|151636|284996	BIRC2|MDM2|PSMA2|PSMA6|PSMB7|PSMC1|PSMD1|PSMD3|PSMD4|PSMD7|PSMD8|PSMD11|PSMD12|RBBP6|RPS27A|TNFAIP3|UBC|UBE2D3|UCHL1|XBP1|TRIM25|CUL4B|CUL3|SQSTM1|PLAA|HERPUD1|PSMD6|PSMD14|DTX4|RNF19A|FBXO2|FBXL5|FBXO4|MYLIP|RNF125|NPLOC4|PELI1|RNF128|VPS37B|FBXO31|RNF122|SPSB1|WDR26|USP38|ZFAND2A|UBE2J2|RNF19B|CHMP4B|DTX3L|RNF149	-11	MyList
GO Biological Processes	19	GO:0001503	ossification	19_GO:0032501 multicellular organismal process	-13	4.2	9.7	30286	285	941	37	3.9	0.63	249|796|861|1462|1956|2091|2268|2355|3091|3486|3726|3727|4015|4057|4086|4323|4664|5743|6348|6662|7189|7704|8482|8519|9188|9260|10507|10514|22904|23560|23601|26156|29887|50617|51430|55151|55366	ALPL|CALCA|RUNX1|VCAN|EGFR|FBL|FGR|FOSL2|HIF1A|IGFBP3|JUNB|JUND|LOX|LTF|SMAD1|MMP14|NAB1|PTGS2|CCL3|SOX9|TRAF6|ZBTB16|SEMA7A|IFITM1|DDX21|PDLIM7|SEMA4D|MYBBP1A|SBNO2|GTPBP4|CLEC5A|RSL1D1|SNX10|ATP6V0A4|SUCO|TMEM38B|LGR4	-11	MyList
KEGG Pathway	24	hsa04620	Toll-like receptor signaling pathway		-13	6.9	11	30286	108	941	23	2.4	0.5	929|1326|2353|3553|3569|3627|3929|4615|4792|5603|5606|6348|6351|6773|7097|7124|7189|8737|9641|10333|29110|51284|114609	CD14|MAP3K8|FOS|IL1B|IL6|CXCL10|LBP|MYD88|NFKBIA|MAPK13|MAP2K3|CCL3|CCL4|STAT2|TLR2|TNF|TRAF6|RIPK1|IKBKE|TLR6|TBK1|TLR7|TIRAP	-11	MyList
GO Biological Processes	19	GO:1903131	mononuclear cell differentiation	19_GO:0032502 developmental process	-13	3.9	9.5	30286	331	941	40	4.3	0.66	100|301|602|604|1236|1316|1435|1958|2207|2213|2353|2355|3569|3586|3659|4783|5657|5734|5771|5795|5971|6097|6688|6774|6850|7189|7409|9021|10320|10538|10892|26191|26253|28514|55636|56262|64332|80758|91543|338339	ADA|ANXA1|BCL3|BCL6|CCR7|KLF6|CSF1|EGR1|FCER1G|FCGR2B|FOS|FOSL2|IL6|IL10|IRF1|NFIL3|PRTN3|PTGER4|PTPN2|PTPRJ|RELB|RORC|SPI1|STAT3|SYK|TRAF6|VAV1|SOCS3|IKZF1|BATF|MALT1|PTPN22|CLEC4E|DLL1|CHD7|LRRC8A|NFKBIZ|PRR7|RSAD2|CLEC4D	-11	MyList
WikiPathways	27	WP2880	Glucocorticoid receptor pathway		-13	8.7	12	30286	70	941	19	2	0.46	241|329|330|2040|4791|5142|5552|5743|6337|6347|7049|7128|8507|8553|10560|51129|56262|57007|80315	ALOX5AP|BIRC2|BIRC3|STOM|NFKB2|PDE4B|SRGN|PTGS2|SCNN1A|CCL2|TGFBR3|TNFAIP3|ENC1|BHLHE40|SLC19A2|ANGPTL4|LRRC8A|ACKR3|CPEB4	-11	MyList
WikiPathways	27	WP236	Adipogenesis		-13	6.1	11	30286	131	941	25	2.7	0.52	123|183|355|1026|1051|1052|1316|1647|2308|3091|3159|3569|4023|5008|5467|6773|6774|7124|8204|8609|8651|8660|9021|10135|28999	PLIN2|AGT|FAS|CDKN1A|CEBPB|CEBPD|KLF6|GADD45A|FOXO1|HIF1A|HMGA1|IL6|LPL|OSM|PPARD|STAT2|STAT3|TNF|NRIP1|KLF7|SOCS1|IRS2|SOCS3|NAMPT|KLF15	-11	MyList
GO Biological Processes	19	GO:0002718	regulation of cytokine production involved in immune response	19_GO:0002376 immune system process	-13	6.4	11	30286	120	941	24	2.6	0.51	604|3553|3554|3569|3586|4615|6850|7124|7133|7189|8140|8482|8915|9188|9261|9516|10865|10892|11213|51284|51704|91543|114548|144811	BCL6|IL1B|IL1R1|IL6|IL10|MYD88|SYK|TNF|TNFRSF1B|TRAF6|SLC7A5|SEMA7A|BCL10|DDX21|MAPKAPK2|LITAF|ARID5A|MALT1|IRAK3|TLR7|GPRC5B|RSAD2|NLRP3|LACC1	-10	MyList
GO Biological Processes	19	GO:0001944	vasculature development	19_GO:0032502 developmental process	-12	3.1	9	30286	547	941	53	5.6	0.75	101|133|347|961|1282|1958|2308|2752|3091|3162|3164|3726|4015|4193|4323|4691|4814|5156|5228|5743|5795|6303|6347|6461|6850|7045|7049|7127|7494|8877|9021|9394|10630|10672|10959|25932|25976|28514|51129|54206|55636|56999|57007|57381|60675|79893|80149|81575|90268|116150|161742|284340|406935	ADAM8|ADM|APOD|CD47|COL4A1|EGR1|FOXO1|GLUL|HIF1A|HMOX1|NR4A1|JUNB|LOX|MDM2|MMP14|NCL|NINJ1|PDGFRA|PGF|PTGS2|PTPRJ|SAT1|CCL2|SHB|SYK|TGFBI|TGFBR3|TNFAIP2|XBP1|SPHK1|SOCS3|HS6ST1|PDPN|GNA13|TMED2|CLIC4|TIPARP|DLL1|ANGPTL4|ERRFI1|CHD7|ADAMTS9|ACKR3|RHOJ|PROK2|GGNBP2|ZC3H12A|APOLD1|OTULIN|NUS1|SPRED1|CXCL17|MIR143	-10	MyList
GO Biological Processes	19	GO:0009896	positive regulation of catabolic process	19_GO:0048518 positive regulation of biological process	-12	3	8.8	30286	619	941	57	6.1	0.78	101|134|868|2308|2729|3091|3162|3553|3569|4193|4210|5045|5581|5700|5770|6662|7124|7128|7133|7430|7538|8450|8660|8754|8870|8878|9531|9709|10133|10221|22926|23367|25819|25976|26234|26353|26471|26986|27244|29110|29116|29997|55571|56829|57104|64798|79589|80149|83667|85456|90637|112398|112574|151636|201626|219771|407010	ADAM8|ADORA1|CBLB|FOXO1|GCLC|HIF1A|HMOX1|IL1B|IL6|MDM2|MEFV|FURIN|PRKCE|PSMC1|PTPN1|SOX9|TNF|TNFAIP3|TNFRSF1B|EZR|ZFP36|CUL4B|IRS2|ADAM9|IER3|SQSTM1|BAG3|HERPUD1|OPTN|TRIB1|ATF6|LARP1|NOCT|TIPARP|FBXL5|HSPB8|NUPR1|PABPC1|SESN1|TBK1|MYLIP|NOP53|CNOT11|ZC3HAV1|PNPLA2|DEPTOR|RNF128|ZC3H12A|SESN2|TNKS1BP1|ZFAND2A|EGLN2|SNX18|DTX3L|PDE12|CCNY|MIR23A	-10	MyList
GO Biological Processes	19	GO:0032651	regulation of interleukin-1 beta production	19_GO:0032501 multicellular organismal process	-12	6.7	11	30286	110	941	23	2.4	0.5	384|945|1236|1958|3315|3569|3717|4023|4210|4615|5004|6348|6774|7124|7128|8877|9447|10333|10892|80149|114548|115362|338557	ARG2|CD33|CCR7|EGR1|HSPB1|IL6|JAK2|LPL|MEFV|MYD88|ORM1|CCL3|STAT3|TNF|TNFAIP3|SPHK1|AIM2|TLR6|MALT1|ZC3H12A|NLRP3|GBP5|FFAR4	-10	MyList
Reactome Gene Sets	6	R-HSA-109581	Apoptosis		-12	5.2	10	30286	180	941	29	3.1	0.56	329|355|598|929|2810|3148|4001|5366|5683|5687|5695|5700|5707|5709|5710|5713|5714|5717|5718|6233|6774|7029|7316|8428|8737|8795|9861|10213|90427	BIRC2|FAS|BCL2L1|CD14|SFN|HMGB2|LMNB1|PMAIP1|PSMA2|PSMA6|PSMB7|PSMC1|PSMD1|PSMD3|PSMD4|PSMD7|PSMD8|PSMD11|PSMD12|RPS27A|STAT3|TFDP2|UBC|STK24|RIPK1|TNFRSF10B|PSMD6|PSMD14|BMF	-10	MyList
GO Biological Processes	19	GO:0031960	response to corticosteroid	19_GO:0050896 response to stimulus	-12	5.6	10	30286	156	941	27	2.9	0.54	133|249|301|687|1026|1536|1956|2353|2355|2706|3557|3569|3586|3717|5724|5743|6337|6446|6898|7124|7538|8754|9076|11170|27347|54541|114907	ADM|ALPL|ANXA1|KLF9|CDKN1A|CYBB|EGFR|FOS|FOSL2|GJB2|IL1RN|IL6|IL10|JAK2|PTAFR|PTGS2|SCNN1A|SGK1|TAT|TNF|ZFP36|ADAM9|CLDN1|FAM107A|STK39|DDIT4|FBXO32	-10	MyList
Reactome Gene Sets	6	R-HSA-937061	TRIF (TICAM1)-mediated TLR4 signaling		-12	6.7	11	30286	111	941	23	2.4	0.5	329|330|466|929|1326|1846|2353|3656|4791|4792|4793|5606|6233|7189|7316|7323|8737|9261|9641|10010|10133|29110|92610	BIRC2|BIRC3|ATF1|CD14|MAP3K8|DUSP4|FOS|IRAK2|NFKB2|NFKBIA|NFKBIB|MAP2K3|RPS27A|TRAF6|UBC|UBE2D3|RIPK1|MAPKAPK2|IKBKE|TANK|OPTN|TBK1|TIFA	-10	MyList
Reactome Gene Sets	6	R-HSA-166166	MyD88-independent TLR4 cascade		-12	6.7	11	30286	111	941	23	2.4	0.5	329|330|466|929|1326|1846|2353|3656|4791|4792|4793|5606|6233|7189|7316|7323|8737|9261|9641|10010|10133|29110|92610	BIRC2|BIRC3|ATF1|CD14|MAP3K8|DUSP4|FOS|IRAK2|NFKB2|NFKBIA|NFKBIB|MAP2K3|RPS27A|TRAF6|UBC|UBE2D3|RIPK1|MAPKAPK2|IKBKE|TANK|OPTN|TBK1|TIFA	-10	MyList
KEGG Pathway	24	hsa05167	Kaposi sarcoma-associated herpesvirus infection		-12	5	10	30286	194	941	30	3.2	0.57	355|1026|1230|1237|1827|2353|2919|2920|2921|3091|3383|3569|3717|4609|4792|5603|5743|6233|6773|6774|6850|7132|7316|7538|9261|9641|23533|29110|55970|81631	FAS|CDKN1A|CCR1|CCR8|RCAN1|FOS|CXCL1|CXCL2|CXCL3|HIF1A|ICAM1|IL6|JAK2|MYC|NFKBIA|MAPK13|PTGS2|RPS27A|STAT2|STAT3|SYK|TNFRSF1A|UBC|ZFP36|MAPKAPK2|IKBKE|PIK3R5|TBK1|GNG12|MAP1LC3B	-10	MyList
GO Biological Processes	19	GO:0043632	modification-dependent macromolecule catabolic process	19_GO:0008152 metabolic process	-12	3.2	9	30286	500	941	50	5.3	0.73	329|4193|5683|5687|5695|5700|5707|5709|5710|5713|5714|5717|5718|5930|6233|7128|7316|7323|7345|7494|7706|8450|8452|8878|9373|9709|9861|10213|23220|25897|26232|26234|26272|29116|54941|55666|57162|79589|79720|79791|79845|80176|80232|84640|90637|118424|127544|128866|151636|284996	BIRC2|MDM2|PSMA2|PSMA6|PSMB7|PSMC1|PSMD1|PSMD3|PSMD4|PSMD7|PSMD8|PSMD11|PSMD12|RBBP6|RPS27A|TNFAIP3|UBC|UBE2D3|UCHL1|XBP1|TRIM25|CUL4B|CUL3|SQSTM1|PLAA|HERPUD1|PSMD6|PSMD14|DTX4|RNF19A|FBXO2|FBXL5|FBXO4|MYLIP|RNF125|NPLOC4|PELI1|RNF128|VPS37B|FBXO31|RNF122|SPSB1|WDR26|USP38|ZFAND2A|UBE2J2|RNF19B|CHMP4B|DTX3L|RNF149	-10	MyList
GO Biological Processes	19	GO:1903039	positive regulation of leukocyte cell-cell adhesion	19_GO:0048518 positive regulation of biological process	-12	4.2	9.5	30286	277	941	36	3.8	0.63	100|101|301|604|861|960|961|1236|1326|1991|2319|3552|3553|3569|3689|3717|5724|6347|6401|6403|6461|6541|6850|7124|7189|7409|7494|7704|8651|8744|8915|10892|29126|64332|114548|283234	ADA|ADAM8|ANXA1|BCL6|RUNX1|CD44|CD47|CCR7|MAP3K8|ELANE|FLOT2|IL1A|IL1B|IL6|ITGB2|JAK2|PTAFR|CCL2|SELE|SELP|SHB|SLC7A1|SYK|TNF|TRAF6|VAV1|XBP1|ZBTB16|SOCS1|TNFSF9|BCL10|MALT1|CD274|NFKBIZ|NLRP3|CCDC88B	-10	MyList
GO Biological Processes	19	GO:0031330	negative regulation of cellular catabolic process	19_GO:0048519 negative regulation of biological process	-12	4.7	9.8	30286	221	941	32	3.4	0.59	339|1153|2521|3162|3586|3587|4170|4615|5045|5768|6521|6556|6774|7076|7538|8140|8531|8870|9261|9641|10644|11011|23367|25819|26191|26471|26986|54541|55603|84879|90427|114609	APOBEC1|CIRBP|FUS|HMOX1|IL10|IL10RA|MCL1|MYD88|FURIN|QSOX1|SLC4A1|SLC11A1|STAT3|TIMP1|ZFP36|SLC7A5|YBX3|IER3|MAPKAPK2|IKBKE|IGF2BP2|TLK2|LARP1|NOCT|PTPN22|NUPR1|PABPC1|DDIT4|TENT5A|MFSD2A|BMF|TIRAP	-10	MyList
Reactome Gene Sets	6	R-HSA-2454202	Fc epsilon receptor (FCERI) signaling		-12	6	10	30286	134	941	25	2.7	0.52	2207|2353|3937|4792|5683|5687|5695|5700|5707|5709|5710|5713|5714|5717|5718|6233|6850|7189|7316|7409|8915|9846|9861|10213|10892	FCER1G|FOS|LCP2|NFKBIA|PSMA2|PSMA6|PSMB7|PSMC1|PSMD1|PSMD3|PSMD4|PSMD7|PSMD8|PSMD11|PSMD12|RPS27A|SYK|TRAF6|UBC|VAV1|BCL10|GAB2|PSMD6|PSMD14|MALT1	-10	MyList
GO Biological Processes	19	GO:0035239	tube morphogenesis	19_GO:0032502 developmental process	-12	2.8	8.7	30286	682	941	60	6.4	0.8	101|133|347|961|1282|1435|1512|1956|2752|3091|3162|3164|3398|3726|4015|4070|4323|4609|4691|4814|5156|5228|5743|5795|6303|6347|6385|6461|6662|6850|7045|7049|7052|7127|7189|7494|8915|9394|10253|10672|10959|25932|25976|28514|51129|54910|55366|55636|56999|57007|57381|60675|80149|81575|83852|90268|116150|161742|284340|406935	ADAM8|ADM|APOD|CD47|COL4A1|CSF1|CTSH|EGFR|GLUL|HIF1A|HMOX1|NR4A1|ID2|JUNB|LOX|TACSTD2|MMP14|MYC|NCL|NINJ1|PDGFRA|PGF|PTGS2|PTPRJ|SAT1|CCL2|SDC4|SHB|SOX9|SYK|TGFBI|TGFBR3|TGM2|TNFAIP2|TRAF6|XBP1|BCL10|HS6ST1|SPRY2|GNA13|TMED2|CLIC4|TIPARP|DLL1|ANGPTL4|SEMA4C|LGR4|CHD7|ADAMTS9|ACKR3|RHOJ|PROK2|ZC3H12A|APOLD1|SETDB2|OTULIN|NUS1|SPRED1|CXCL17|MIR143	-10	MyList
Reactome Gene Sets	6	R-HSA-2871837	FCERI mediated NF-kB activation		-12	7.8	11	30286	82	941	20	2.1	0.47	2207|4792|5683|5687|5695|5700|5707|5709|5710|5713|5714|5717|5718|6233|7189|7316|8915|9861|10213|10892	FCER1G|NFKBIA|PSMA2|PSMA6|PSMB7|PSMC1|PSMD1|PSMD3|PSMD4|PSMD7|PSMD8|PSMD11|PSMD12|RPS27A|TRAF6|UBC|BCL10|PSMD6|PSMD14|MALT1	-10	MyList
WikiPathways	27	WP4329	miRNA role in immune response in sepsis		-12	9.1	12	30286	64	941	18	1.9	0.45	1991|3383|3552|3569|3586|3659|3934|4615|4791|4792|5966|5971|6348|6351|7124|7189|51284|114614	ELANE|ICAM1|IL1A|IL6|IL10|IRF1|LCN2|MYD88|NFKB2|NFKBIA|REL|RELB|CCL3|CCL4|TNF|TRAF6|TLR7|MIR155HG	-10	MyList
Reactome Gene Sets	6	R-HSA-5357905	Regulation of TNFR1 signaling		-12	11	12	30286	48	941	16	1.7	0.42	329|330|6233|7124|7128|7132|7316|7323|8737|8887|9099|9261|9641|10133|29110|90268	BIRC2|BIRC3|RPS27A|TNF|TNFAIP3|TNFRSF1A|UBC|UBE2D3|RIPK1|TAX1BP1|USP2|MAPKAPK2|IKBKE|OPTN|TBK1|OTULIN	-10	MyList
KEGG Pathway	24	hsa04380	Osteoclast differentiation		-12	6	10	30286	135	941	25	2.7	0.52	1435|2213|2353|2355|3552|3553|3554|3726|3727|3937|4689|4791|4792|5603|5971|6688|6773|6850|7124|7132|7189|8651|8878|9021|9846	CSF1|FCGR2B|FOS|FOSL2|IL1A|IL1B|IL1R1|JUNB|JUND|LCP2|NCF4|NFKB2|NFKBIA|MAPK13|RELB|SPI1|STAT2|SYK|TNF|TNFRSF1A|TRAF6|SOCS1|SQSTM1|SOCS3|GAB2	-10	MyList
GO Biological Processes	19	GO:0006469	negative regulation of protein kinase activity	19_GO:0048519 negative regulation of biological process	-12	5.3	10	30286	171	941	28	3	0.55	183|868|1026|1647|1843|2810|3315|3553|5770|5795|6879|7345|9961|10114|10221|10253|11213|11261|11314|26191|27250|54206|64793|64798|80824|81848|84062|161742	AGT|CBLB|CDKN1A|GADD45A|DUSP1|SFN|HSPB1|IL1B|PTPN1|PTPRJ|TAF7|UCHL1|MVP|HIPK3|TRIB1|SPRY2|IRAK3|CHP1|CD300A|PTPN22|PDCD4|ERRFI1|CEP85|DEPTOR|DUSP16|SPRY4|DTNBP1|SPRED1	-10	MyList
GO Biological Processes	19	GO:0007159	leukocyte cell-cell adhesion	19_GO:0009987 cellular process	-12	9.8	12	30286	56	941	17	1.8	0.43	960|3383|3553|3689|6279|6280|6401|6403|6850|7124|7430|10318|10507|57126|64083|64116|116844	CD44|ICAM1|IL1B|ITGB2|S100A8|S100A9|SELE|SELP|SYK|TNF|EZR|TNIP1|SEMA4D|CD177|GOLPH3|SLC39A8|LRG1	-10	MyList
Reactome Gene Sets	6	R-HSA-450408	AUF1 (hnRNP D0) binds and destabilizes mRNA		-12	9.8	12	30286	56	941	17	1.8	0.43	3315|5683|5687|5695|5700|5707|5709|5710|5713|5714|5717|5718|6233|7316|9861|10213|26986	HSPB1|PSMA2|PSMA6|PSMB7|PSMC1|PSMD1|PSMD3|PSMD4|PSMD7|PSMD8|PSMD11|PSMD12|RPS27A|UBC|PSMD6|PSMD14|PABPC1	-10	MyList
GO Biological Processes	19	GO:0071356	cellular response to tumor necrosis factor	19_GO:0050896 response to stimulus	-12	5.1	9.9	30286	184	941	29	3.1	0.56	329|330|355|796|820|2353|2634|2635|3717|4792|6347|6348|6351|6367|7124|7132|7133|7189|7538|8531|8737|9076|9447|9590|10010|55914|80149|92610|730249	BIRC2|BIRC3|FAS|CALCA|CAMP|FOS|GBP2|GBP3|JAK2|NFKBIA|CCL2|CCL3|CCL4|CCL22|TNF|TNFRSF1A|TNFRSF1B|TRAF6|ZFP36|YBX3|RIPK1|CLDN1|AIM2|AKAP12|TANK|ERBIN|ZC3H12A|TIFA|ACOD1	-10	MyList
GO Biological Processes	19	GO:0031396	regulation of protein ubiquitination	19_GO:0008152 metabolic process	-12	4.9	9.8	30286	198	941	30	3.2	0.57	329|330|868|1407|1616|1654|2729|5581|7128|7189|8452|8877|8878|8915|9373|9709|10253|10892|11170|11261|23328|23560|26191|26232|26272|54838|57162|83593|151636|254170	BIRC2|BIRC3|CBLB|CRY1|DAXX|DDX3X|GCLC|PRKCE|TNFAIP3|TRAF6|CUL3|SPHK1|SQSTM1|BCL10|PLAA|HERPUD1|SPRY2|MALT1|FAM107A|CHP1|SASH1|GTPBP4|PTPN22|FBXO2|FBXO4|WBP1L|PELI1|RASSF5|DTX3L|FBXO33	-10	MyList
WikiPathways	27	WP5087	Pleural mesothelioma		-12	3.4	9	30286	439	941	46	4.9	0.7	467|960|961|1026|1282|1435|1440|1946|1956|1978|2308|2919|3091|3553|3569|3586|3627|3689|3918|4170|4193|4293|4314|4318|4323|4609|5156|5228|5606|6347|6351|6401|6513|6520|8140|9064|9261|9448|9510|10397|29126|56924|64798|83593|114548|171023	ATF3|CD44|CD47|CDKN1A|COL4A1|CSF1|CSF3|EFNA5|EGFR|EIF4EBP1|FOXO1|CXCL1|HIF1A|IL1B|IL6|IL10|CXCL10|ITGB2|LAMC2|MCL1|MDM2|MAP3K9|MMP3|MMP9|MMP14|MYC|PDGFRA|PGF|MAP2K3|CCL2|CCL4|SELE|SLC2A1|SLC3A2|SLC7A5|MAP3K6|MAPKAPK2|MAP4K4|ADAMTS1|NDRG1|CD274|PAK6|DEPTOR|RASSF5|NLRP3|ASXL1	-10	MyList
GO Biological Processes	19	GO:0050730	regulation of peptidyl-tyrosine phosphorylation	19_GO:0008152 metabolic process	-12	4.6	9.6	30286	225	941	32	3.4	0.59	183|683|868|960|1440|1946|1956|3059|3569|3689|3717|4691|5008|5581|5770|5771|5795|6850|7124|7132|7804|8651|9021|9961|10507|11314|51704|54206|64092|79893|83666|285489	AGT|BST1|CBLB|CD44|CSF3|EFNA5|EGFR|HCLS1|IL6|ITGB2|JAK2|NCL|OSM|PRKCE|PTPN1|PTPN2|PTPRJ|SYK|TNF|TNFRSF1A|LRP8|SOCS1|SOCS3|MVP|SEMA4D|CD300A|GPRC5B|ERRFI1|SAMSN1|GGNBP2|PARP9|DOK7	-10	MyList
Reactome Gene Sets	6	R-HSA-168643	Nucleotide-binding domain, leucine rich repeat containing receptor (NLR) signaling pathways		-12	9.6	12	30286	57	941	17	1.8	0.43	329|330|598|837|3162|3656|4210|4791|5603|6233|7128|7189|7316|9051|9447|10628|114548	BIRC2|BIRC3|BCL2L1|CASP4|HMOX1|IRAK2|MEFV|NFKB2|MAPK13|RPS27A|TNFAIP3|TRAF6|UBC|PSTPIP1|AIM2|TXNIP|NLRP3	-10	MyList
GO Biological Processes	19	GO:2000377	regulation of reactive oxygen species metabolic process	19_GO:0008152 metabolic process	-12	5.6	10	30286	149	941	26	2.8	0.53	183|329|384|683|1026|1647|1956|2308|2358|2643|3091|3099|3684|3689|3692|4314|6648|6850|7124|8737|8870|10333|57126|80149|84275|730249	AGT|BIRC2|ARG2|BST1|CDKN1A|GADD45A|EGFR|FOXO1|FPR2|GCH1|HIF1A|HK2|ITGAM|ITGB2|EIF6|MMP3|SOD2|SYK|TNF|RIPK1|IER3|TLR6|CD177|ZC3H12A|SLC25A33|ACOD1	-10	MyList
GO Biological Processes	19	GO:0001568	blood vessel development	19_GO:0032502 developmental process	-12	3.1	8.8	30286	527	941	51	5.4	0.74	101|133|347|961|1282|1958|2308|2752|3091|3162|3164|3726|4015|4193|4323|4691|4814|5156|5228|5743|5795|6303|6347|6461|6850|7045|7049|7127|7494|8877|9021|9394|10672|10959|25932|25976|28514|51129|55636|56999|57007|57381|60675|79893|80149|81575|90268|116150|161742|284340|406935	ADAM8|ADM|APOD|CD47|COL4A1|EGR1|FOXO1|GLUL|HIF1A|HMOX1|NR4A1|JUNB|LOX|MDM2|MMP14|NCL|NINJ1|PDGFRA|PGF|PTGS2|PTPRJ|SAT1|CCL2|SHB|SYK|TGFBI|TGFBR3|TNFAIP2|XBP1|SPHK1|SOCS3|HS6ST1|GNA13|TMED2|CLIC4|TIPARP|DLL1|ANGPTL4|CHD7|ADAMTS9|ACKR3|RHOJ|PROK2|GGNBP2|ZC3H12A|APOLD1|OTULIN|NUS1|SPRED1|CXCL17|MIR143	-10	MyList
GO Biological Processes	19	GO:0046634	regulation of alpha-beta T cell activation	19_GO:0002376 immune system process	-12	6.4	10	30286	115	941	23	2.4	0.5	100|135|301|384|604|861|868|3659|3717|3726|6461|6850|7704|8651|10538|10892|11314|29126|56253|64332|80149|114548|441864	ADA|ADORA2A|ANXA1|ARG2|BCL6|RUNX1|CBLB|IRF1|JAK2|JUNB|SHB|SYK|ZBTB16|SOCS1|BATF|MALT1|CD300A|CD274|CRTAM|NFKBIZ|ZC3H12A|NLRP3|TARM1	-10	MyList
Reactome Gene Sets	6	R-HSA-1234176	Oxygen-dependent proline hydroxylation of Hypoxia-inducible Factor Alpha		-12	8.8	11	30286	66	941	18	1.9	0.45	3091|5683|5687|5695|5700|5707|5709|5710|5713|5714|5717|5718|6233|7316|7323|9861|10213|112398	HIF1A|PSMA2|PSMA6|PSMB7|PSMC1|PSMD1|PSMD3|PSMD4|PSMD7|PSMD8|PSMD11|PSMD12|RPS27A|UBC|UBE2D3|PSMD6|PSMD14|EGLN2	-10	MyList
Canonical Pathways	11	M255	PID HIF1 TFPATHWAY		-12	8.8	11	30286	66	941	18	1.9	0.45	123|133|2353|3091|3099|3162|3398|3689|3939|4170|5045|5209|5230|5236|5315|6513|8553|10397	PLIN2|ADM|FOS|HIF1A|HK2|HMOX1|ID2|ITGB2|LDHA|MCL1|FURIN|PFKFB3|PGK1|PGM1|PKM|SLC2A1|BHLHE40|NDRG1	-10	MyList
GO Biological Processes	19	GO:0097193	intrinsic apoptotic signaling pathway	19_GO:0050896 response to stimulus	-12	5.4	10	30286	162	941	27	2.9	0.54	598|602|837|1026|1051|1616|1654|2810|3717|4170|5366|6498|6648|7124|7132|7133|8428|8452|8795|8870|9641|10514|23645|26471|28996|54541|64065	BCL2L1|BCL3|CASP4|CDKN1A|CEBPB|DAXX|DDX3X|SFN|JAK2|MCL1|PMAIP1|SKIL|SOD2|TNF|TNFRSF1A|TNFRSF1B|STK24|CUL3|TNFRSF10B|IER3|IKBKE|MYBBP1A|PPP1R15A|NUPR1|HIPK2|DDIT4|PERP	-10	MyList
GO Biological Processes	19	GO:0046649	lymphocyte activation	19_GO:0002376 immune system process	-12	3.2	8.8	30286	478	941	48	5.1	0.72	100|301|602|604|868|960|1236|1316|1958|2207|2213|2355|3383|3569|3586|3659|4783|5734|5771|5795|5971|6097|6461|6556|6688|6774|6850|7409|9021|10320|10538|10875|10892|26191|26253|28514|53833|55636|56253|56262|57162|64332|79865|80758|83593|91543|120425|338339	ADA|ANXA1|BCL3|BCL6|CBLB|CD44|CCR7|KLF6|EGR1|FCER1G|FCGR2B|FOSL2|ICAM1|IL6|IL10|IRF1|NFIL3|PTGER4|PTPN2|PTPRJ|RELB|RORC|SHB|SLC11A1|SPI1|STAT3|SYK|VAV1|SOCS3|IKZF1|BATF|FGL2|MALT1|PTPN22|CLEC4E|DLL1|IL20RB|CHD7|CRTAM|LRRC8A|PELI1|NFKBIZ|TREML2|PRR7|RASSF5|RSAD2|JAML|CLEC4D	-10	MyList
GO Biological Processes	19	GO:0006511	ubiquitin-dependent protein catabolic process	19_GO:0008152 metabolic process	-12	3.2	8.8	30286	479	941	48	5.1	0.72	329|4193|5683|5687|5695|5700|5707|5709|5710|5713|5714|5717|5718|5930|7128|7323|7345|7494|7706|8450|8452|8878|9373|9709|9861|10213|23220|25897|26232|26234|26272|29116|54941|55666|57162|79589|79720|79791|79845|80176|80232|84640|90637|118424|127544|128866|151636|284996	BIRC2|MDM2|PSMA2|PSMA6|PSMB7|PSMC1|PSMD1|PSMD3|PSMD4|PSMD7|PSMD8|PSMD11|PSMD12|RBBP6|TNFAIP3|UBE2D3|UCHL1|XBP1|TRIM25|CUL4B|CUL3|SQSTM1|PLAA|HERPUD1|PSMD6|PSMD14|DTX4|RNF19A|FBXO2|FBXL5|FBXO4|MYLIP|RNF125|NPLOC4|PELI1|RNF128|VPS37B|FBXO31|RNF122|SPSB1|WDR26|USP38|ZFAND2A|UBE2J2|RNF19B|CHMP4B|DTX3L|RNF149	-9.9	MyList
Reactome Gene Sets	6	R-HSA-168164	Toll Like Receptor 3 (TLR3) Cascade		-12	6.7	10	30286	106	941	22	2.3	0.49	329|330|466|1326|1846|2353|3656|4791|4792|4793|5606|6233|7189|7316|7323|8737|9261|9641|10010|10133|29110|92610	BIRC2|BIRC3|ATF1|MAP3K8|DUSP4|FOS|IRAK2|NFKB2|NFKBIA|NFKBIB|MAP2K3|RPS27A|TRAF6|UBC|UBE2D3|RIPK1|MAPKAPK2|IKBKE|TANK|OPTN|TBK1|TIFA	-9.9	MyList
GO Biological Processes	19	GO:0042110	T cell activation	19_GO:0002376 immune system process	-12	3.8	9.1	30286	318	941	38	4	0.64	100|301|602|604|868|960|1236|1958|2207|2355|3383|3569|3659|5734|5771|5971|6097|6556|6688|6774|6850|7409|9021|10538|10875|10892|26191|26253|53833|55636|56253|57162|64332|79865|80758|91543|120425|338339	ADA|ANXA1|BCL3|BCL6|CBLB|CD44|CCR7|EGR1|FCER1G|FOSL2|ICAM1|IL6|IRF1|PTGER4|PTPN2|RELB|RORC|SLC11A1|SPI1|STAT3|SYK|VAV1|SOCS3|BATF|FGL2|MALT1|PTPN22|CLEC4E|IL20RB|CHD7|CRTAM|PELI1|NFKBIZ|TREML2|PRR7|RSAD2|JAML|CLEC4D	-9.9	MyList
GO Biological Processes	19	GO:0042060	wound healing	19_GO:0050896 response to stimulus	-12	3.8	9.1	30286	318	941	38	4	0.64	135|389|949|953|960|1026|1511|2152|2159|2162|2266|3091|3162|3315|3552|3569|5156|5327|5329|5341|5359|5467|6385|6521|6556|6850|7076|7409|9076|10630|10672|23657|25987|84062|116844|120425|128866|221037	ADORA2A|RHOC|SCARB1|ENTPD1|CD44|CDKN1A|CTSG|F3|F10|F13A1|FGG|HIF1A|HMOX1|HSPB1|IL1A|IL6|PDGFRA|PLAT|PLAUR|PLEK|PLSCR1|PPARD|SDC4|SLC4A1|SLC11A1|SYK|TIMP1|VAV1|CLDN1|PDPN|GNA13|SLC7A11|TSKU|DTNBP1|LRG1|JAML|CHMP4B|JMJD1C	-9.9	MyList
Reactome Gene Sets	6	R-HSA-9818027	NFE2L2 regulating anti-oxidant/detoxification enzymes		-12	19	14	30286	19	941	11	1.2	0.35	571|1728|2729|2730|2936|2938|3162|7296|7975|23657|140809	BACH1|NQO1|GCLC|GCLM|GSR|GSTA1|HMOX1|TXNRD1|MAFK|SLC7A11|SRXN1	-9.9	MyList
GO Biological Processes	19	GO:0043434	response to peptide hormone	19_GO:0050896 response to stimulus	-12	3.5	9	30286	381	941	42	4.5	0.67	133|183|249|694|1407|1408|1536|1958|2308|2353|2706|2729|3164|3586|3625|3692|3717|4193|5166|5315|5743|5770|5771|6337|6513|6773|6774|7049|7076|7097|7494|8412|8660|8805|8892|9564|23516|28999|54206|83667|84275|406935	ADM|AGT|ALPL|BTG1|CRY1|CRY2|CYBB|EGR1|FOXO1|FOS|GJB2|GCLC|NR4A1|IL10|INHBB|EIF6|JAK2|MDM2|PDK4|PKM|PTGS2|PTPN1|PTPN2|SCNN1A|SLC2A1|STAT2|STAT3|TGFBR3|TIMP1|TLR2|XBP1|BCAR3|IRS2|TRIM24|EIF2B2|BCAR1|SLC39A14|KLF15|ERRFI1|SESN2|SLC25A33|MIR143	-9.9	MyList
GO Biological Processes	19	GO:0002274	myeloid leukocyte activation	19_GO:0002376 immune system process	-12	5.5	10	30286	152	941	26	2.8	0.53	301|728|820|1435|1511|2207|3684|3689|3717|3929|3937|4615|5581|5971|6348|6556|6850|7097|7124|7189|8754|10333|10397|10538|22904|27347	ANXA1|C5AR1|CAMP|CSF1|CTSG|FCER1G|ITGAM|ITGB2|JAK2|LBP|LCP2|MYD88|PRKCE|RELB|CCL3|SLC11A1|SYK|TLR2|TNF|TRAF6|ADAM9|TLR6|NDRG1|BATF|SBNO2|STK39	-9.9	MyList
Reactome Gene Sets	6	R-HSA-8878159	Transcriptional regulation by RUNX3		-12	7	11	30286	96	941	21	2.2	0.48	861|1026|4193|4609|5683|5687|5695|5700|5707|5709|5710|5713|5714|5717|5718|6097|6233|7316|9794|9861|10213	RUNX1|CDKN1A|MDM2|MYC|PSMA2|PSMA6|PSMB7|PSMC1|PSMD1|PSMD3|PSMD4|PSMD7|PSMD8|PSMD11|PSMD12|RORC|RPS27A|UBC|MAML1|PSMD6|PSMD14	-9.9	MyList
GO Biological Processes	19	GO:2001242	regulation of intrinsic apoptotic signaling pathway	19_GO:0050896 response to stimulus	-12	4.9	9.7	30286	190	941	29	3.1	0.56	598|960|1032|1654|2213|2907|3091|3315|3586|4170|4193|4318|4609|5326|5329|5366|5743|5770|5771|6279|6280|6498|6648|7494|8531|9709|10955|26471|57007	BCL2L1|CD44|CDKN2D|DDX3X|FCGR2B|GRINA|HIF1A|HSPB1|IL10|MCL1|MDM2|MMP9|MYC|PLAGL2|PLAUR|PMAIP1|PTGS2|PTPN1|PTPN2|S100A8|S100A9|SKIL|SOD2|XBP1|YBX3|HERPUD1|SERINC3|NUPR1|ACKR3	-9.9	MyList
Reactome Gene Sets	6	R-HSA-5676590	NIK-->noncanonical NF-kB signaling		-12	9.3	11	30286	59	941	17	1.8	0.43	4791|5683|5687|5695|5700|5707|5709|5710|5713|5714|5717|5718|5971|6233|7316|9861|10213	NFKB2|PSMA2|PSMA6|PSMB7|PSMC1|PSMD1|PSMD3|PSMD4|PSMD7|PSMD8|PSMD11|PSMD12|RELB|RPS27A|UBC|PSMD6|PSMD14	-9.9	MyList
GO Biological Processes	19	GO:0030098	lymphocyte differentiation	19_GO:0002376 immune system process	-12	4	9.2	30286	289	941	36	3.8	0.63	100|301|602|604|1236|1316|1958|2207|2213|2355|3569|3586|3659|4783|5734|5771|5795|5971|6097|6688|6774|6850|7409|9021|10320|10538|10892|26191|26253|28514|55636|56262|64332|80758|91543|338339	ADA|ANXA1|BCL3|BCL6|CCR7|KLF6|EGR1|FCER1G|FCGR2B|FOSL2|IL6|IL10|IRF1|NFIL3|PTGER4|PTPN2|PTPRJ|RELB|RORC|SPI1|STAT3|SYK|VAV1|SOCS3|IKZF1|BATF|MALT1|PTPN22|CLEC4E|DLL1|CHD7|LRRC8A|NFKBIZ|PRR7|RSAD2|CLEC4D	-9.8	MyList
WikiPathways	27	WP3611	Photodynamic therapy induced AP 1 survival signaling		-12	10	12	30286	51	941	16	1.7	0.42	355|598|602|1026|1956|2353|3569|3726|4170|5156|5603|5606|7124|7132|7189|90427	FAS|BCL2L1|BCL3|CDKN1A|EGFR|FOS|IL6|JUNB|MCL1|PDGFRA|MAPK13|MAP2K3|TNF|TNFRSF1A|TRAF6|BMF	-9.8	MyList
Reactome Gene Sets	6	R-HSA-8852276	The role of GTSE1 in G2/M progression after G2 checkpoint		-12	7.9	11	30286	77	941	19	2	0.46	1026|5683|5687|5695|5700|5707|5709|5710|5713|5714|5717|5718|6233|7277|7316|9861|10213|51807|84790	CDKN1A|PSMA2|PSMA6|PSMB7|PSMC1|PSMD1|PSMD3|PSMD4|PSMD7|PSMD8|PSMD11|PSMD12|RPS27A|TUBA4A|UBC|PSMD6|PSMD14|TUBA8|TUBA1C	-9.8	MyList
Reactome Gene Sets	6	R-HSA-69615	G1/S DNA Damage Checkpoints		-12	8.5	11	30286	68	941	18	1.9	0.45	1026|1111|4193|5683|5687|5695|5700|5707|5709|5710|5713|5714|5717|5718|6233|7316|9861|10213	CDKN1A|CHEK1|MDM2|PSMA2|PSMA6|PSMB7|PSMC1|PSMD1|PSMD3|PSMD4|PSMD7|PSMD8|PSMD11|PSMD12|RPS27A|UBC|PSMD6|PSMD14	-9.8	MyList
GO Biological Processes	19	GO:0030099	myeloid cell differentiation	19_GO:0032502 developmental process	-12	4	9.2	30286	290	941	36	3.8	0.63	604|861|1051|1236|1435|1440|2353|2355|3059|3313|3398|3717|3726|4318|4615|5657|5771|5971|6521|6688|7049|7097|7124|7189|7538|7704|8651|9846|10320|10538|22904|23601|28514|28996|29887|114609	BCL6|RUNX1|CEBPB|CCR7|CSF1|CSF3|FOS|FOSL2|HCLS1|HSPA9|ID2|JAK2|JUNB|MMP9|MYD88|PRTN3|PTPN2|RELB|SLC4A1|SPI1|TGFBR3|TLR2|TNF|TRAF6|ZFP36|ZBTB16|SOCS1|GAB2|IKZF1|BATF|SBNO2|CLEC5A|DLL1|HIPK2|SNX10|TIRAP	-9.8	MyList
GO Biological Processes	19	GO:0070848	response to growth factor	19_GO:0050896 response to stimulus	-12	3.1	8.6	30286	520	941	50	5.3	0.73	301|796|960|1956|1958|2353|2651|2729|2730|3036|3164|3315|3586|4086|4193|4609|4691|5045|5156|5228|5494|5606|6347|6498|6662|6774|7049|7050|7133|7538|7804|8737|8754|8877|9076|9261|9404|9518|9564|9592|10253|10938|27250|28996|50515|54541|64332|116150|117166|407010	ANXA1|CALCA|CD44|EGFR|EGR1|FOS|GCNT2|GCLC|GCLM|HAS1|NR4A1|HSPB1|IL10|SMAD1|MDM2|MYC|NCL|FURIN|PDGFRA|PGF|PPM1A|MAP2K3|CCL2|SKIL|SOX9|STAT3|TGFBR3|TGIF1|TNFRSF1B|ZFP36|LRP8|RIPK1|ADAM9|SPHK1|CLDN1|MAPKAPK2|LPXN|GDF15|BCAR1|IER2|SPRY2|EHD1|PDCD4|HIPK2|CHST11|DDIT4|NFKBIZ|NUS1|WFIKKN1|MIR23A	-9.8	MyList
Reactome Gene Sets	6	R-HSA-5607761	Dectin-1 mediated noncanonical NF-kB signaling		-12	9.1	11	30286	60	941	17	1.8	0.43	4791|5683|5687|5695|5700|5707|5709|5710|5713|5714|5717|5718|5971|6233|7316|9861|10213	NFKB2|PSMA2|PSMA6|PSMB7|PSMC1|PSMD1|PSMD3|PSMD4|PSMD7|PSMD8|PSMD11|PSMD12|RELB|RPS27A|UBC|PSMD6|PSMD14	-9.7	MyList
Reactome Gene Sets	6	R-HSA-69610	p53-Independent DNA Damage Response		-12	9.9	12	30286	52	941	16	1.7	0.42	1111|5683|5687|5695|5700|5707|5709|5710|5713|5714|5717|5718|6233|7316|9861|10213	CHEK1|PSMA2|PSMA6|PSMB7|PSMC1|PSMD1|PSMD3|PSMD4|PSMD7|PSMD8|PSMD11|PSMD12|RPS27A|UBC|PSMD6|PSMD14	-9.7	MyList
Reactome Gene Sets	6	R-HSA-69613	p53-Independent G1/S DNA damage checkpoint		-12	9.9	12	30286	52	941	16	1.7	0.42	1111|5683|5687|5695|5700|5707|5709|5710|5713|5714|5717|5718|6233|7316|9861|10213	CHEK1|PSMA2|PSMA6|PSMB7|PSMC1|PSMD1|PSMD3|PSMD4|PSMD7|PSMD8|PSMD11|PSMD12|RPS27A|UBC|PSMD6|PSMD14	-9.7	MyList
Reactome Gene Sets	6	R-HSA-69601	Ubiquitin Mediated Degradation of Phosphorylated Cdc25A		-12	9.9	12	30286	52	941	16	1.7	0.42	1111|5683|5687|5695|5700|5707|5709|5710|5713|5714|5717|5718|6233|7316|9861|10213	CHEK1|PSMA2|PSMA6|PSMB7|PSMC1|PSMD1|PSMD3|PSMD4|PSMD7|PSMD8|PSMD11|PSMD12|RPS27A|UBC|PSMD6|PSMD14	-9.7	MyList
GO Biological Processes	19	GO:0070372	regulation of ERK1 and ERK2 cascade	19_GO:0050896 response to stimulus	-12	3.9	9.1	30286	308	941	37	3.9	0.63	467|728|960|1230|1236|1846|1956|2266|2358|2651|3383|3552|3553|5156|5770|5771|5908|6347|6348|6351|6367|6850|7124|7430|8482|9590|10048|10253|10318|26191|57007|114609|161742|284340|285016|338557|407010	ATF3|C5AR1|CD44|CCR1|CCR7|DUSP4|EGFR|FGG|FPR2|GCNT2|ICAM1|IL1A|IL1B|PDGFRA|PTPN1|PTPN2|RAP1B|CCL2|CCL3|CCL4|CCL22|SYK|TNF|EZR|SEMA7A|AKAP12|RANBP9|SPRY2|TNIP1|PTPN22|ACKR3|TIRAP|SPRED1|CXCL17|ALKAL2|FFAR4|MIR23A	-9.7	MyList
GO Biological Processes	19	GO:0071363	cellular response to growth factor stimulus	19_GO:0050896 response to stimulus	-12	3.2	8.6	30286	488	941	48	5.1	0.72	301|796|960|1956|1958|2353|2651|2729|2730|3036|3164|3315|3586|4086|4193|4691|5045|5156|5228|5494|5606|6347|6498|6662|6774|7049|7050|7133|7538|7804|8737|8754|8877|9076|9261|9404|9518|9564|10253|10938|27250|28996|50515|54541|64332|116150|117166|407010	ANXA1|CALCA|CD44|EGFR|EGR1|FOS|GCNT2|GCLC|GCLM|HAS1|NR4A1|HSPB1|IL10|SMAD1|MDM2|NCL|FURIN|PDGFRA|PGF|PPM1A|MAP2K3|CCL2|SKIL|SOX9|STAT3|TGFBR3|TGIF1|TNFRSF1B|ZFP36|LRP8|RIPK1|ADAM9|SPHK1|CLDN1|MAPKAPK2|LPXN|GDF15|BCAR1|SPRY2|EHD1|PDCD4|HIPK2|CHST11|DDIT4|NFKBIZ|NUS1|WFIKKN1|MIR23A	-9.7	MyList
GO Biological Processes	19	GO:0007167	enzyme-linked receptor protein signaling pathway	19_GO:0050896 response to stimulus	-12	2.9	8.4	30286	614	941	55	5.8	0.76	1282|1435|1946|1956|1958|2268|2308|2353|2651|3315|3625|3717|3937|4015|4086|4318|4486|4902|5045|5156|5166|5228|5327|5770|5771|5795|6498|6662|6774|6850|7049|7409|8412|8660|8754|9261|9404|9518|9564|9846|9961|10253|10628|23516|25976|27250|28996|50515|54206|54541|55914|64651|116150|117166|285016	COL4A1|CSF1|EFNA5|EGFR|EGR1|FGR|FOXO1|FOS|GCNT2|HSPB1|INHBB|JAK2|LCP2|LOX|SMAD1|MMP9|MST1R|NRTN|FURIN|PDGFRA|PDK4|PGF|PLAT|PTPN1|PTPN2|PTPRJ|SKIL|SOX9|STAT3|SYK|TGFBR3|VAV1|BCAR3|IRS2|ADAM9|MAPKAPK2|LPXN|GDF15|BCAR1|GAB2|MVP|SPRY2|TXNIP|SLC39A14|TIPARP|PDCD4|HIPK2|CHST11|ERRFI1|DDIT4|ERBIN|CSRNP1|NUS1|WFIKKN1|ALKAL2	-9.7	MyList
Reactome Gene Sets	6	R-HSA-983168	Antigen processing: Ubiquitination & Proteasome degradation		-12	3.9	9	30286	309	941	37	3.9	0.63	868|5683|5687|5695|5700|5707|5709|5710|5713|5714|5717|5718|5930|6233|7316|7323|7704|8139|8452|8651|9021|9861|10213|10517|11275|25897|26232|26234|26272|29116|51666|79791|80176|114907|118424|127544|151636	CBLB|PSMA2|PSMA6|PSMB7|PSMC1|PSMD1|PSMD3|PSMD4|PSMD7|PSMD8|PSMD11|PSMD12|RBBP6|RPS27A|UBC|UBE2D3|ZBTB16|GAN|CUL3|SOCS1|SOCS3|PSMD6|PSMD14|FBXW10|KLHL2|RNF19A|FBXO2|FBXL5|FBXO4|MYLIP|ASB4|FBXO31|SPSB1|FBXO32|UBE2J2|RNF19B|DTX3L	-9.7	MyList
Reactome Gene Sets	6	R-HSA-5683057	MAPK family signaling cascades		-12	3.8	9	30286	325	941	38	4	0.64	598|1439|1843|1844|1846|1956|2266|2308|3315|3569|3717|4609|4902|5156|5597|5683|5687|5695|5700|5707|5709|5710|5713|5714|5717|5718|5900|5908|6233|7316|8452|8660|9861|10048|10213|51104|80824|161742	BCL2L1|CSF2RB|DUSP1|DUSP2|DUSP4|EGFR|FGG|FOXO1|HSPB1|IL6|JAK2|MYC|NRTN|PDGFRA|MAPK6|PSMA2|PSMA6|PSMB7|PSMC1|PSMD1|PSMD3|PSMD4|PSMD7|PSMD8|PSMD11|PSMD12|RALGDS|RAP1B|RPS27A|UBC|CUL3|IRS2|PSMD6|RANBP9|PSMD14|ABHD17B|DUSP16|SPRED1	-9.6	MyList
GO Biological Processes	19	GO:0097237	cellular response to toxic substance	19_GO:0050896 response to stimulus	-12	6.1	10	30286	121	941	23	2.4	0.5	241|1728|2098|2877|2936|2938|4353|5292|5743|6280|6556|6648|7124|7296|9446|9588|25824|25841|27244|64116|83667|140809|145226	ALOX5AP|NQO1|ESD|GPX2|GSR|GSTA1|MPO|PIM1|PTGS2|S100A9|SLC11A1|SOD2|TNF|TXNRD1|GSTO1|PRDX6|PRDX5|ABTB2|SESN1|SLC39A8|SESN2|SRXN1|RDH12	-9.6	MyList
GO Biological Processes	19	GO:0002224	toll-like receptor signaling pathway	19_GO:0044419 biological process involved in interspecies interaction between organisms	-12	11	12	30286	45	941	15	1.6	0.41	3656|4615|5581|7097|7189|8915|9261|10318|10333|11213|29126|51284|64332|114609|146722	IRAK2|MYD88|PRKCE|TLR2|TRAF6|BCL10|MAPKAPK2|TNIP1|TLR6|IRAK3|CD274|TLR7|NFKBIZ|TIRAP|CD300LF	-9.6	MyList
GO Biological Processes	19	GO:0043409	negative regulation of MAPK cascade	19_GO:0048519 negative regulation of biological process	-11	5.1	9.6	30286	170	941	27	2.9	0.54	183|259|467|1843|1844|1846|2308|3553|4609|5187|5770|5771|5795|7345|7430|10048|10114|10253|10318|11213|11314|26191|27250|80824|81848|161742|284996	AGT|AMBP|ATF3|DUSP1|DUSP2|DUSP4|FOXO1|IL1B|MYC|PER1|PTPN1|PTPN2|PTPRJ|UCHL1|EZR|RANBP9|HIPK3|SPRY2|TNIP1|IRAK3|CD300A|PTPN22|PDCD4|DUSP16|SPRY4|SPRED1|RNF149	-9.6	MyList
KEGG Pathway	24	hsa04061	Viral protein interaction with cytokine and cytokine receptor		-11	6.8	10	30286	100	941	21	2.2	0.48	1230|1236|1237|1435|2919|2920|2921|3569|3586|3587|3627|6347|6348|6351|6367|7124|7132|7133|8795|53833|57007	CCR1|CCR7|CCR8|CSF1|CXCL1|CXCL2|CXCL3|IL6|IL10|IL10RA|CXCL10|CCL2|CCL3|CCL4|CCL22|TNF|TNFRSF1A|TNFRSF1B|TNFRSF10B|IL20RB|ACKR3	-9.6	MyList
GO Biological Processes	19	GO:0051251	positive regulation of lymphocyte activation	19_GO:0002376 immune system process	-11	3.7	8.9	30286	328	941	38	4	0.64	100|101|301|604|683|861|961|1026|1236|1326|2319|3552|3553|3569|3586|3717|4323|4615|6347|6461|6541|6688|6850|7189|7409|7494|7704|8651|8660|8744|8915|10892|29126|57162|64332|114548|114609|283234	ADA|ADAM8|ANXA1|BCL6|BST1|RUNX1|CD47|CDKN1A|CCR7|MAP3K8|FLOT2|IL1A|IL1B|IL6|IL10|JAK2|MMP14|MYD88|CCL2|SHB|SLC7A1|SPI1|SYK|TRAF6|VAV1|XBP1|ZBTB16|SOCS1|IRS2|TNFSF9|BCL10|MALT1|CD274|PELI1|NFKBIZ|NLRP3|TIRAP|CCDC88B	-9.5	MyList
GO Biological Processes	19	GO:0043405	regulation of MAP kinase activity	19_GO:0008152 metabolic process	-11	5.8	9.9	30286	134	941	24	2.6	0.51	183|1843|1956|1991|3553|4486|5770|5795|7124|7189|7345|8754|10114|10221|10253|10333|11213|11314|23328|23533|26191|27250|80824|81848	AGT|DUSP1|EGFR|ELANE|IL1B|MST1R|PTPN1|PTPRJ|TNF|TRAF6|UCHL1|ADAM9|HIPK3|TRIB1|SPRY2|TLR6|IRAK3|CD300A|SASH1|PIK3R5|PTPN22|PDCD4|DUSP16|SPRY4	-9.5	MyList
GO Biological Processes	19	GO:0032755	positive regulation of interleukin-6 production	19_GO:0048518 positive regulation of biological process	-11	6.7	10	30286	101	941	21	2.2	0.48	3552|3553|3569|3929|4023|4615|5452|5603|5724|6774|6850|7097|7124|7189|7494|8915|10333|10865|23765|51284|114609	IL1A|IL1B|IL6|LBP|LPL|MYD88|POU2F2|MAPK13|PTAFR|STAT3|SYK|TLR2|TNF|TRAF6|XBP1|BCL10|TLR6|ARID5A|IL17RA|TLR7|TIRAP	-9.5	MyList
KEGG Pathway	24	hsa05130	Pathogenic Escherichia coli infection		-11	4.7	9.4	30286	198	941	29	3.1	0.56	355|837|1364|1902|2353|3059|3553|3554|3569|4615|4691|4792|4793|5603|7124|7132|7189|7277|7430|8737|8795|9076|10096|10672|26999|51807|84790|114548|114609	FAS|CASP4|CLDN4|LPAR1|FOS|HCLS1|IL1B|IL1R1|IL6|MYD88|NCL|NFKBIA|NFKBIB|MAPK13|TNF|TNFRSF1A|TRAF6|TUBA4A|EZR|RIPK1|TNFRSF10B|CLDN1|ACTR3|GNA13|CYFIP2|TUBA8|TUBA1C|NLRP3|TIRAP	-9.5	MyList
Reactome Gene Sets	6	R-HSA-913531	Interferon Signaling		-11	4.1	9.1	30286	269	941	34	3.6	0.61	960|1958|1973|2634|2635|3383|3433|3434|3437|3659|3717|4600|5724|5770|5771|6233|6773|6774|7277|7316|7706|8519|8651|8877|8894|9021|9883|10581|51807|84790|91543|115362|163351|201626	CD44|EGR1|EIF4A1|GBP2|GBP3|ICAM1|IFIT2|IFIT1|IFIT3|IRF1|JAK2|MX2|PTAFR|PTPN1|PTPN2|RPS27A|STAT2|STAT3|TUBA4A|UBC|TRIM25|IFITM1|SOCS1|SPHK1|EIF2S2|SOCS3|POM121|IFITM2|TUBA8|TUBA1C|RSAD2|GBP5|GBP6|PDE12	-9.4	MyList
Reactome Gene Sets	6	R-HSA-9604323	Negative regulation of NOTCH4 signaling		-11	9.5	11	30286	54	941	16	1.7	0.42	5683|5687|5695|5700|5707|5709|5710|5713|5714|5717|5718|6233|7316|9861|10213|10460	PSMA2|PSMA6|PSMB7|PSMC1|PSMD1|PSMD3|PSMD4|PSMD7|PSMD8|PSMD11|PSMD12|RPS27A|UBC|PSMD6|PSMD14|TACC3	-9.4	MyList
Reactome Gene Sets	6	R-HSA-9664424	Cell recruitment (pro-inflammatory response)		-11	15	13	30286	26	941	12	1.3	0.37	719|953|957|1511|3162|3552|3553|4210|4791|9051|10628|114548	C3AR1|ENTPD1|ENTPD5|CTSG|HMOX1|IL1A|IL1B|MEFV|NFKB2|PSTPIP1|TXNIP|NLRP3	-9.4	MyList
Reactome Gene Sets	6	R-HSA-9660826	Purinergic signaling in leishmaniasis infection		-11	15	13	30286	26	941	12	1.3	0.37	719|953|957|1511|3162|3552|3553|4210|4791|9051|10628|114548	C3AR1|ENTPD1|ENTPD5|CTSG|HMOX1|IL1A|IL1B|MEFV|NFKB2|PSTPIP1|TXNIP|NLRP3	-9.4	MyList
Reactome Gene Sets	6	R-HSA-382551	Transport of small molecules		-11	2.7	8.2	30286	737	941	61	6.5	0.8	347|476|481|861|949|2040|2495|3162|3934|4023|4363|5045|5683|5687|5695|5700|5707|5709|5710|5713|5714|5717|5718|6233|6337|6446|6513|6520|6521|6541|6556|7316|8140|8435|8737|8894|9057|9861|10213|11182|11254|23428|23516|23657|26234|27173|29116|50617|51129|51296|55089|55503|55970|56262|64116|79568|79689|84102|85414|255231|345274	APOD|ATP1A1|ATP1B1|RUNX1|SCARB1|STOM|FTH1|HMOX1|LCN2|LPL|ABCC1|FURIN|PSMA2|PSMA6|PSMB7|PSMC1|PSMD1|PSMD3|PSMD4|PSMD7|PSMD8|PSMD11|PSMD12|RPS27A|SCNN1A|SGK1|SLC2A1|SLC3A2|SLC4A1|SLC7A1|SLC11A1|UBC|SLC7A5|SOAT2|RIPK1|EIF2S2|SLC7A6|PSMD6|PSMD14|SLC2A6|SLC6A14|SLC7A8|SLC39A14|SLC7A11|FBXL5|SLC39A1|MYLIP|ATP6V0A4|ANGPTL4|SLC15A3|SLC38A4|TRPV6|GNG12|LRRC8A|SLC39A8|MAIP1|STEAP4|SLC41A2|SLC45A3|MCOLN2|SL…	-9.4	MyList
GO Biological Processes	19	GO:0032677	regulation of interleukin-8 production	19_GO:0032501 multicellular organismal process	-11	6.6	10	30286	102	941	21	2.2	0.48	301|602|929|945|1991|2152|3553|3569|3586|3929|4615|6774|6850|7097|7124|8737|8915|10333|26191|51284|114609	ANXA1|BCL3|CD14|CD33|ELANE|F3|IL1B|IL6|IL10|LBP|MYD88|STAT3|SYK|TLR2|TNF|RIPK1|BCL10|TLR6|PTPN22|TLR7|TIRAP	-9.4	MyList
GO Biological Processes	19	GO:1990869	cellular response to chemokine	19_GO:0050896 response to stimulus	-11	7	10	30286	92	941	20	2.1	0.47	1230|1236|1237|1843|2532|2919|2920|2921|3627|4015|6347|6348|6351|6367|9034|9750|27347|54838|57007|80149	CCR1|CCR7|CCR8|DUSP1|ACKR1|CXCL1|CXCL2|CXCL3|CXCL10|LOX|CCL2|CCL3|CCL4|CCL22|CCRL2|RIPOR2|STK39|WBP1L|ACKR3|ZC3H12A	-9.4	MyList
WikiPathways	27	WP1772	Apoptosis modulation and signaling		-11	7	10	30286	92	941	20	2.1	0.47	329|330|355|598|837|1616|2353|3554|4170|4615|4792|5366|7132|7133|7189|7850|8737|8795|9531|90427	BIRC2|BIRC3|FAS|BCL2L1|CASP4|DAXX|FOS|IL1R1|MCL1|MYD88|NFKBIA|PMAIP1|TNFRSF1A|TNFRSF1B|TRAF6|IL1R2|RIPK1|TNFRSF10B|BAG3|BMF	-9.4	MyList
GO Biological Processes	19	GO:1990868	response to chemokine	19_GO:0050896 response to stimulus	-11	7	10	30286	92	941	20	2.1	0.47	1230|1236|1237|1843|2532|2919|2920|2921|3627|4015|6347|6348|6351|6367|9034|9750|27347|54838|57007|80149	CCR1|CCR7|CCR8|DUSP1|ACKR1|CXCL1|CXCL2|CXCL3|CXCL10|LOX|CCL2|CCL3|CCL4|CCL22|CCRL2|RIPOR2|STK39|WBP1L|ACKR3|ZC3H12A	-9.4	MyList
GO Biological Processes	19	GO:0048514	blood vessel morphogenesis	19_GO:0032502 developmental process	-11	3.3	8.6	30286	431	941	44	4.7	0.69	101|133|347|961|1282|2752|3091|3162|3164|3726|4015|4323|4691|4814|5156|5228|5743|5795|6303|6347|6461|6850|7045|7049|7127|7494|9394|10672|25932|25976|28514|51129|55636|56999|57007|57381|60675|80149|81575|90268|116150|161742|284340|406935	ADAM8|ADM|APOD|CD47|COL4A1|GLUL|HIF1A|HMOX1|NR4A1|JUNB|LOX|MMP14|NCL|NINJ1|PDGFRA|PGF|PTGS2|PTPRJ|SAT1|CCL2|SHB|SYK|TGFBI|TGFBR3|TNFAIP2|XBP1|HS6ST1|GNA13|CLIC4|TIPARP|DLL1|ANGPTL4|CHD7|ADAMTS9|ACKR3|RHOJ|PROK2|ZC3H12A|APOLD1|OTULIN|NUS1|SPRED1|CXCL17|MIR143	-9.3	MyList
Reactome Gene Sets	6	R-HSA-8941858	Regulation of RUNX3 expression and activity		-11	9.4	11	30286	55	941	16	1.7	0.42	4193|5683|5687|5695|5700|5707|5709|5710|5713|5714|5717|5718|6233|7316|9861|10213	MDM2|PSMA2|PSMA6|PSMB7|PSMC1|PSMD1|PSMD3|PSMD4|PSMD7|PSMD8|PSMD11|PSMD12|RPS27A|UBC|PSMD6|PSMD14	-9.3	MyList
Canonical Pathways	11	M145	PID P53 DOWNSTREAM PATHWAY		-11	5.6	9.7	30286	137	941	24	2.6	0.51	355|467|598|604|1026|1462|1647|1843|1956|2810|3486|4170|4193|5366|6890|8795|9448|9518|10397|27244|28984|54541|64065|93624	FAS|ATF3|BCL2L1|BCL6|CDKN1A|VCAN|GADD45A|DUSP1|EGFR|SFN|IGFBP3|MCL1|MDM2|PMAIP1|TAP1|TNFRSF10B|MAP4K4|GDF15|NDRG1|SESN1|RGCC|DDIT4|PERP|TADA2B	-9.3	MyList
GO Biological Processes	19	GO:1901654	response to ketone	19_GO:0050896 response to stimulus	-11	4.5	9.2	30286	215	941	30	3.2	0.57	598|687|1026|1236|1364|1536|1728|1946|1956|2353|2706|3684|3717|5581|5724|5734|6337|6446|6898|7049|7097|9076|10628|23367|27347|54206|54541|64083|114907|730249	BCL2L1|KLF9|CDKN1A|CCR7|CLDN4|CYBB|NQO1|EFNA5|EGFR|FOS|GJB2|ITGAM|JAK2|PRKCE|PTAFR|PTGER4|SCNN1A|SGK1|TAT|TGFBR3|TLR2|CLDN1|TXNIP|LARP1|STK39|ERRFI1|DDIT4|GOLPH3|FBXO32|ACOD1	-9.3	MyList
GO Biological Processes	19	GO:0071260	cellular response to mechanical stimulus	19_GO:0050896 response to stimulus	-11	7.9	11	30286	73	941	18	1.9	0.45	355|943|1111|1647|1956|2729|3553|3659|4615|5734|5743|6513|6662|7132|8795|8915|9531|51284	FAS|TNFRSF8|CHEK1|GADD45A|EGFR|GCLC|IL1B|IRF1|MYD88|PTGER4|PTGS2|SLC2A1|SOX9|TNFRSF1A|TNFRSF10B|BCL10|BAG3|TLR7	-9.3	MyList
GO Biological Processes	19	GO:0097305	response to alcohol	19_GO:0050896 response to stimulus	-11	4.1	9	30286	258	941	33	3.5	0.6	117|329|598|687|929|1026|1236|1440|1536|1728|1946|2353|3625|4193|4615|5581|5734|5999|6279|6337|6348|6446|6648|7049|7124|7804|9076|10213|10654|23367|27347|57655|64083	ADCYAP1R1|BIRC2|BCL2L1|KLF9|CD14|CDKN1A|CCR7|CSF3|CYBB|NQO1|EFNA5|FOS|INHBB|MDM2|MYD88|PRKCE|PTGER4|RGS4|S100A8|SCNN1A|CCL3|SGK1|SOD2|TGFBR3|TNF|LRP8|CLDN1|PSMD14|PMVK|LARP1|STK39|GRAMD1A|GOLPH3	-9.3	MyList
GO Biological Processes	19	GO:2001234	negative regulation of apoptotic signaling pathway	19_GO:0048519 negative regulation of biological process	-11	4.2	9	30286	244	941	32	3.4	0.59	598|960|1032|1654|2266|2729|2730|2907|3091|3148|3162|3315|3383|3552|3553|3586|3958|4170|4193|4318|5329|5743|5770|6648|7124|7128|7494|8531|8737|8870|9709|57007	BCL2L1|CD44|CDKN2D|DDX3X|FGG|GCLC|GCLM|GRINA|HIF1A|HMGB2|HMOX1|HSPB1|ICAM1|IL1A|IL1B|IL10|LGALS3|MCL1|MDM2|MMP9|PLAUR|PTGS2|PTPN1|SOD2|TNF|TNFAIP3|XBP1|YBX3|RIPK1|IER3|HERPUD1|ACKR3	-9.3	MyList
GO Biological Processes	19	GO:0052547	regulation of peptidase activity	19_GO:0008152 metabolic process	-11	3.8	8.8	30286	304	941	36	3.8	0.63	329|330|355|831|960|1032|1364|1512|1654|2152|2810|3717|4057|4210|4318|4609|5045|5329|5366|6279|6280|6774|6850|7076|7124|8301|8915|9447|10010|10049|10892|26999|64063|64065|80758|114548	BIRC2|BIRC3|FAS|CAST|CD44|CDKN2D|CLDN4|CTSH|DDX3X|F3|SFN|JAK2|LTF|MEFV|MMP9|MYC|FURIN|PLAUR|PMAIP1|S100A8|S100A9|STAT3|SYK|TIMP1|TNF|PICALM|BCL10|AIM2|TANK|DNAJB6|MALT1|CYFIP2|PRSS22|PERP|PRR7|NLRP3	-9.3	MyList
GO Biological Processes	19	GO:0009612	response to mechanical stimulus	19_GO:0050896 response to stimulus	-11	4.5	9.2	30286	216	941	30	3.2	0.57	355|623|943|1111|1647|1956|2353|2729|3553|3627|3659|3684|4323|4353|4615|4792|5734|5743|6513|6662|7124|7132|7507|8795|8915|9531|10628|51284|54532|83862	FAS|BDKRB1|TNFRSF8|CHEK1|GADD45A|EGFR|FOS|GCLC|IL1B|CXCL10|IRF1|ITGAM|MMP14|MPO|MYD88|NFKBIA|PTGER4|PTGS2|SLC2A1|SOX9|TNF|TNFRSF1A|XPA|TNFRSF10B|BCL10|BAG3|TXNIP|TLR7|USP53|TMEM120A	-9.3	MyList
GO Biological Processes	19	GO:0045862	positive regulation of proteolysis	19_GO:0048518 positive regulation of biological process	-11	3.6	8.7	30286	336	941	38	4	0.64	101|355|1364|1512|1654|2152|2729|3553|3717|4193|4210|4323|4609|5045|5366|5700|6279|6280|6774|6850|7124|7133|8301|8754|8915|9447|9709|10010|10221|10892|26471|26999|29997|64063|64065|80758|90637|114548	ADAM8|FAS|CLDN4|CTSH|DDX3X|F3|GCLC|IL1B|JAK2|MDM2|MEFV|MMP14|MYC|FURIN|PMAIP1|PSMC1|S100A8|S100A9|STAT3|SYK|TNF|TNFRSF1B|PICALM|ADAM9|BCL10|AIM2|HERPUD1|TANK|TRIB1|MALT1|NUPR1|CYFIP2|NOP53|PRSS22|PERP|PRR7|ZFAND2A|NLRP3	-9.2	MyList
GO Biological Processes	19	GO:2000116	regulation of cysteine-type endopeptidase activity	19_GO:0008152 metabolic process	-11	4.7	9.3	30286	190	941	28	3	0.55	329|330|355|831|960|1032|1654|2152|2810|3717|4057|4210|4318|4609|5329|5366|6279|6280|6850|7124|8915|9447|10049|10892|26999|64065|80758|114548	BIRC2|BIRC3|FAS|CAST|CD44|CDKN2D|DDX3X|F3|SFN|JAK2|LTF|MEFV|MMP9|MYC|PLAUR|PMAIP1|S100A8|S100A9|SYK|TNF|BCL10|AIM2|DNAJB6|MALT1|CYFIP2|PERP|PRR7|NLRP3	-9.2	MyList
GO Biological Processes	19	GO:0098657	import into cell	19_GO:0051179 localization	-11	2.7	8.1	30286	709	941	59	6.3	0.79	133|134|135|301|476|481|598|929|949|950|1212|1991|2207|2213|2268|3587|3684|3689|4481|4486|4615|4689|5581|6337|6513|6520|6541|6556|6836|6850|7052|7409|7430|7804|8140|8301|9051|9260|9261|9332|9936|10894|10938|11254|23428|23516|23657|28514|29887|51296|55089|55503|55647|56262|57007|57381|58480|64116|112574	ADM|ADORA1|ADORA2A|ANXA1|ATP1A1|ATP1B1|BCL2L1|CD14|SCARB1|SCARB2|CLTB|ELANE|FCER1G|FCGR2B|FGR|IL10RA|ITGAM|ITGB2|MSR1|MST1R|MYD88|NCF4|PRKCE|SCNN1A|SLC2A1|SLC3A2|SLC7A1|SLC11A1|SURF4|SYK|TGM2|VAV1|EZR|LRP8|SLC7A5|PICALM|PSTPIP1|PDLIM7|MAPKAPK2|CD163|CD302|LYVE1|EHD1|SLC6A14|SLC7A8|SLC39A14|SLC7A11|DLL1|SNX10|SLC15A3|SLC38A4|TRPV6|RAB20|LRRC8A|ACKR3|RHOJ|RHOU|SLC39A8|SNX18	-9.2	MyList
Reactome Gene Sets	6	R-HSA-1234174	Cellular response to hypoxia		-11	7.7	10	30286	75	941	18	1.9	0.45	3091|5683|5687|5695|5700|5707|5709|5710|5713|5714|5717|5718|6233|7316|7323|9861|10213|112398	HIF1A|PSMA2|PSMA6|PSMB7|PSMC1|PSMD1|PSMD3|PSMD4|PSMD7|PSMD8|PSMD11|PSMD12|RPS27A|UBC|UBE2D3|PSMD6|PSMD14|EGLN2	-9.1	MyList
WikiPathways	27	WP382	MAPK signaling pathway		-11	4.2	8.9	30286	248	941	32	3.4	0.59	355|929|1326|1616|1647|1843|1844|1846|1956|2353|3164|3315|3552|3553|3554|3727|4609|4791|5494|5603|5606|5908|5971|7124|7132|7189|7850|9064|9261|9448|55970|80824	FAS|CD14|MAP3K8|DAXX|GADD45A|DUSP1|DUSP2|DUSP4|EGFR|FOS|NR4A1|HSPB1|IL1A|IL1B|IL1R1|JUND|MYC|NFKB2|PPM1A|MAPK13|MAP2K3|RAP1B|RELB|TNF|TNFRSF1A|TRAF6|IL1R2|MAP3K6|MAPKAPK2|MAP4K4|GNG12|DUSP16	-9.1	MyList
Reactome Gene Sets	6	R-HSA-75893	TNF signaling		-11	9	11	30286	57	941	16	1.7	0.42	329|330|6233|7124|7128|7132|7316|7323|8737|8887|9099|9261|9641|10133|29110|90268	BIRC2|BIRC3|RPS27A|TNF|TNFAIP3|TNFRSF1A|UBC|UBE2D3|RIPK1|TAX1BP1|USP2|MAPKAPK2|IKBKE|OPTN|TBK1|OTULIN	-9.1	MyList
Reactome Gene Sets	6	R-HSA-69541	Stabilization of p53		-11	9	11	30286	57	941	16	1.7	0.42	4193|5683|5687|5695|5700|5707|5709|5710|5713|5714|5717|5718|6233|7316|9861|10213	MDM2|PSMA2|PSMA6|PSMB7|PSMC1|PSMD1|PSMD3|PSMD4|PSMD7|PSMD8|PSMD11|PSMD12|RPS27A|UBC|PSMD6|PSMD14	-9.1	MyList
Reactome Gene Sets	6	R-HSA-4641258	Degradation of DVL		-11	9	11	30286	57	941	16	1.7	0.42	5683|5687|5695|5700|5707|5709|5710|5713|5714|5717|5718|6233|7316|8452|9861|10213	PSMA2|PSMA6|PSMB7|PSMC1|PSMD1|PSMD3|PSMD4|PSMD7|PSMD8|PSMD11|PSMD12|RPS27A|UBC|CUL3|PSMD6|PSMD14	-9.1	MyList
GO Biological Processes	19	GO:0031663	lipopolysaccharide-mediated signaling pathway	19_GO:0044419 biological process involved in interspecies interaction between organisms	-11	12	12	30286	34	941	13	1.4	0.38	929|949|3656|3929|4615|4792|5581|5724|7097|7189|8915|10892|26191	CD14|SCARB1|IRAK2|LBP|MYD88|NFKBIA|PRKCE|PTAFR|TLR2|TRAF6|BCL10|MALT1|PTPN22	-9.1	MyList
GO Biological Processes	19	GO:0034341	response to type II interferon	19_GO:0044419 biological process involved in interspecies interaction between organisms	-11	5.7	9.7	30286	129	941	23	2.4	0.5	961|2634|2635|2643|3659|3717|4210|6347|6348|6351|6367|6556|7097|7124|8519|9076|10096|10581|55647|115362|163351|201626|730249	CD47|GBP2|GBP3|GCH1|IRF1|JAK2|MEFV|CCL2|CCL3|CCL4|CCL22|SLC11A1|TLR2|TNF|IFITM1|CLDN1|ACTR3|IFITM2|RAB20|GBP5|GBP6|PDE12|ACOD1	-9.1	MyList
Reactome Gene Sets	6	R-HSA-69580	p53-Dependent G1/S DNA damage checkpoint		-11	8.3	11	30286	66	941	17	1.8	0.43	1026|4193|5683|5687|5695|5700|5707|5709|5710|5713|5714|5717|5718|6233|7316|9861|10213	CDKN1A|MDM2|PSMA2|PSMA6|PSMB7|PSMC1|PSMD1|PSMD3|PSMD4|PSMD7|PSMD8|PSMD11|PSMD12|RPS27A|UBC|PSMD6|PSMD14	-9.1	MyList
Reactome Gene Sets	6	R-HSA-69563	p53-Dependent G1 DNA Damage Response		-11	8.3	11	30286	66	941	17	1.8	0.43	1026|4193|5683|5687|5695|5700|5707|5709|5710|5713|5714|5717|5718|6233|7316|9861|10213	CDKN1A|MDM2|PSMA2|PSMA6|PSMB7|PSMC1|PSMD1|PSMD3|PSMD4|PSMD7|PSMD8|PSMD11|PSMD12|RPS27A|UBC|PSMD6|PSMD14	-9.1	MyList
KEGG Pathway	24	hsa05022	Pathways of neurodegeneration - multiple diseases		-11	3.1	8.3	30286	476	941	46	4.9	0.7	355|598|1435|1536|1616|2521|2877|3552|3553|3569|4705|5603|5606|5683|5687|5695|5700|5707|5709|5710|5713|5714|5717|5718|5743|6233|7124|7132|7133|7277|7316|7345|7386|7494|8878|9861|10010|10133|10213|22926|29110|29982|51807|81631|84790|118424	FAS|BCL2L1|CSF1|CYBB|DAXX|FUS|GPX2|IL1A|IL1B|IL6|NDUFA10|MAPK13|MAP2K3|PSMA2|PSMA6|PSMB7|PSMC1|PSMD1|PSMD3|PSMD4|PSMD7|PSMD8|PSMD11|PSMD12|PTGS2|RPS27A|TNF|TNFRSF1A|TNFRSF1B|TUBA4A|UBC|UCHL1|UQCRFS1|XBP1|SQSTM1|PSMD6|TANK|OPTN|PSMD14|ATF6|TBK1|NRBF2|TUBA8|MAP1LC3B|TUBA1C|UBE2J2	-9	MyList
Reactome Gene Sets	6	R-HSA-73887	Death Receptor Signaling		-11	5.2	9.4	30286	154	941	25	2.7	0.52	329|330|355|4615|4792|6233|7124|7128|7132|7189|7316|7323|7409|8737|8795|8878|8887|9099|9261|9641|10133|10672|29110|90268|389337	BIRC2|BIRC3|FAS|MYD88|NFKBIA|RPS27A|TNF|TNFAIP3|TNFRSF1A|TRAF6|UBC|UBE2D3|VAV1|RIPK1|TNFRSF10B|SQSTM1|TAX1BP1|USP2|MAPKAPK2|IKBKE|OPTN|GNA13|TBK1|OTULIN|ARHGEF37	-9	MyList
Reactome Gene Sets	6	R-HSA-109582	Hemostasis		-11	2.8	8.1	30286	622	941	54	5.7	0.76	481|960|961|967|2152|2159|2162|2207|2266|2268|3659|3684|3689|3717|3937|4778|5004|5327|5329|5341|5552|5581|5657|5768|5770|5908|6385|6401|6403|6520|6850|7076|7277|7409|7804|7975|8140|8795|9057|9564|10630|10672|10938|23428|23533|23657|23764|51807|54210|55970|57126|84790|120425|221037	ATP1B1|CD44|CD47|CD63|F3|F10|F13A1|FCER1G|FGG|FGR|IRF1|ITGAM|ITGB2|JAK2|LCP2|NFE2|ORM1|PLAT|PLAUR|PLEK|SRGN|PRKCE|PRTN3|QSOX1|PTPN1|RAP1B|SDC4|SELE|SELP|SLC3A2|SYK|TIMP1|TUBA4A|VAV1|LRP8|MAFK|SLC7A5|TNFRSF10B|SLC7A6|BCAR1|PDPN|GNA13|EHD1|SLC7A8|PIK3R5|SLC7A11|MAFF|TUBA8|TREM1|GNG12|CD177|TUBA1C|JAML|JMJD1C	-9	MyList
GO Biological Processes	19	GO:0030217	T cell differentiation	19_GO:0002376 immune system process	-11	4.8	9.2	30286	181	941	27	2.9	0.54	100|301|602|604|1236|1958|2207|2355|3569|3659|5734|5771|5971|6097|6688|6774|6850|7409|9021|10538|26191|26253|55636|64332|80758|91543|338339	ADA|ANXA1|BCL3|BCL6|CCR7|EGR1|FCER1G|FOSL2|IL6|IRF1|PTGER4|PTPN2|RELB|RORC|SPI1|STAT3|SYK|VAV1|SOCS3|BATF|PTPN22|CLEC4E|CHD7|NFKBIZ|PRR7|RSAD2|CLEC4D	-9	MyList
GO Biological Processes	19	GO:0039531	regulation of cytoplasmic pattern recognition receptor signaling pathway	19_GO:0044419 biological process involved in interspecies interaction between organisms	-11	6.3	9.8	30286	108	941	21	2.2	0.48	329|330|1654|2634|4210|4615|7128|8780|8887|10333|26191|29997|51296|54941|55666|55914|57162|79132|91543|114609|115362	BIRC2|BIRC3|DDX3X|GBP2|MEFV|MYD88|TNFAIP3|RIOK3|TAX1BP1|TLR6|PTPN22|NOP53|SLC15A3|RNF125|NPLOC4|ERBIN|PELI1|DHX58|RSAD2|TIRAP|GBP5	-8.9	MyList
GO Biological Processes	19	GO:0071900	regulation of protein serine/threonine kinase activity	19_GO:0008152 metabolic process	-11	4	8.8	30286	267	941	33	3.5	0.6	183|1026|1032|1647|1654|1843|1956|1991|3553|4057|4486|5770|5795|7124|7189|7345|8754|10114|10221|10253|10309|10333|11213|11314|23328|23533|23560|26191|27250|28984|80824|81848|219771	AGT|CDKN1A|CDKN2D|GADD45A|DDX3X|DUSP1|EGFR|ELANE|IL1B|LTF|MST1R|PTPN1|PTPRJ|TNF|TRAF6|UCHL1|ADAM9|HIPK3|TRIB1|SPRY2|CCNO|TLR6|IRAK3|CD300A|SASH1|PIK3R5|GTPBP4|PTPN22|PDCD4|RGCC|DUSP16|SPRY4|CCNY	-8.9	MyList
GO Biological Processes	19	GO:0009410	response to xenobiotic stimulus	19_GO:0050896 response to stimulus	-11	3.2	8.3	30286	428	941	43	4.6	0.68	100|117|123|135|218|476|874|969|1026|1536|1728|1956|2353|2355|2729|2730|2938|2939|2941|3553|3586|4015|4193|4363|4609|5142|5447|5743|6097|6648|7050|7124|7345|7409|7804|8412|9446|9447|10309|10628|54206|64332|284996	ADA|ADCYAP1R1|PLIN2|ADORA2A|ALDH3A1|ATP1A1|CBR3|CD69|CDKN1A|CYBB|NQO1|EGFR|FOS|FOSL2|GCLC|GCLM|GSTA1|GSTA2|GSTA4|IL1B|IL10|LOX|MDM2|ABCC1|MYC|PDE4B|POR|PTGS2|RORC|SOD2|TGIF1|TNF|UCHL1|VAV1|LRP8|BCAR3|GSTO1|AIM2|CCNO|TXNIP|ERRFI1|NFKBIZ|RNF149	-8.9	MyList
Reactome Gene Sets	6	R-HSA-211733	Regulation of activated PAK-2p34 by proteasome mediated degradation		-11	9.7	11	30286	50	941	15	1.6	0.41	5683|5687|5695|5700|5707|5709|5710|5713|5714|5717|5718|6233|7316|9861|10213	PSMA2|PSMA6|PSMB7|PSMC1|PSMD1|PSMD3|PSMD4|PSMD7|PSMD8|PSMD11|PSMD12|RPS27A|UBC|PSMD6|PSMD14	-8.9	MyList
WikiPathways	27	WP15	Selenium micronutrient network		-11	7	10	30286	87	941	19	2	0.46	241|949|1734|2266|2877|2936|3383|3553|3569|4353|4791|5327|5743|6347|6648|7124|7296|25824|51734	ALOX5AP|SCARB1|DIO2|FGG|GPX2|GSR|ICAM1|IL1B|IL6|MPO|NFKB2|PLAT|PTGS2|CCL2|SOD2|TNF|TXNRD1|PRDX5|MSRB1	-8.9	MyList
KEGG Pathway	24	hsa05140	Leishmaniasis		-11	7.5	10	30286	77	941	18	1.9	0.45	1536|2353|3552|3553|3586|3684|3689|3717|4615|4689|4792|4793|5603|5743|7097|7124|7189|65108	CYBB|FOS|IL1A|IL1B|IL10|ITGAM|ITGB2|JAK2|MYD88|NCF4|NFKBIA|NFKBIB|MAPK13|PTGS2|TLR2|TNF|TRAF6|MARCKSL1	-8.9	MyList
Reactome Gene Sets	6	R-HSA-202403	TCR signaling		-11	5.9	9.6	30286	120	941	22	2.3	0.49	3937|4792|5683|5687|5695|5700|5707|5709|5710|5713|5714|5717|5718|5795|6233|7189|7316|8915|9861|10213|10892|26191	LCP2|NFKBIA|PSMA2|PSMA6|PSMB7|PSMC1|PSMD1|PSMD3|PSMD4|PSMD7|PSMD8|PSMD11|PSMD12|PTPRJ|RPS27A|TRAF6|UBC|BCL10|PSMD6|PSMD14|MALT1|PTPN22	-8.9	MyList
GO Biological Processes	19	GO:0042176	regulation of protein catabolic process	19_GO:0008152 metabolic process	-11	3.5	8.5	30286	362	941	39	4.1	0.65	101|868|1728|1956|2308|2729|3553|3586|4193|4953|5045|5700|5707|5709|6662|7076|7124|7128|7133|7430|8450|8754|8870|9709|10213|10221|11011|11213|25897|25976|26232|26234|26471|29116|29997|79589|84640|90637|112398	ADAM8|CBLB|NQO1|EGFR|FOXO1|GCLC|IL1B|IL10|MDM2|ODC1|FURIN|PSMC1|PSMD1|PSMD3|SOX9|TIMP1|TNF|TNFAIP3|TNFRSF1B|EZR|CUL4B|ADAM9|IER3|HERPUD1|PSMD14|TRIB1|TLK2|IRAK3|RNF19A|TIPARP|FBXO2|FBXL5|NUPR1|MYLIP|NOP53|RNF128|USP38|ZFAND2A|EGLN2	-8.9	MyList
Reactome Gene Sets	6	R-HSA-5658442	Regulation of RAS by GAPs		-11	8	10	30286	68	941	17	1.8	0.43	5683|5687|5695|5700|5707|5709|5710|5713|5714|5717|5718|6233|7316|8452|9861|10213|161742	PSMA2|PSMA6|PSMB7|PSMC1|PSMD1|PSMD3|PSMD4|PSMD7|PSMD8|PSMD11|PSMD12|RPS27A|UBC|CUL3|PSMD6|PSMD14|SPRED1	-8.9	MyList
Reactome Gene Sets	6	R-HSA-351202	Metabolism of polyamines		-11	8.7	11	30286	59	941	16	1.7	0.42	1728|4953|5683|5687|5695|5700|5707|5709|5710|5713|5714|5717|5718|6303|9861|10213	NQO1|ODC1|PSMA2|PSMA6|PSMB7|PSMC1|PSMD1|PSMD3|PSMD4|PSMD7|PSMD8|PSMD11|PSMD12|SAT1|PSMD6|PSMD14	-8.9	MyList
GO Biological Processes	19	GO:0036293	response to decreased oxygen levels	19_GO:0050896 response to stimulus	-11	3.7	8.6	30286	315	941	36	3.8	0.63	100|101|133|134|329|1536|1958|2353|2355|3091|3099|3162|3552|4193|4323|4609|5228|5230|5327|5366|5467|5581|5743|6513|6648|7049|7097|7124|10397|28984|28996|29997|51129|54541|80315|112398	ADA|ADAM8|ADM|ADORA1|BIRC2|CYBB|EGR1|FOS|FOSL2|HIF1A|HK2|HMOX1|IL1A|MDM2|MMP14|MYC|PGF|PGK1|PLAT|PMAIP1|PPARD|PRKCE|PTGS2|SLC2A1|SOD2|TGFBR3|TLR2|TNF|NDRG1|RGCC|HIPK2|NOP53|ANGPTL4|DDIT4|CPEB4|EGLN2	-8.9	MyList
GO Biological Processes	19	GO:0062012	regulation of small molecule metabolic process	19_GO:0008152 metabolic process	-11	3.6	8.5	30286	331	941	37	3.9	0.63	117|133|1407|1958|2308|3091|3486|3487|3553|3692|5166|5341|5366|5467|5581|5724|5743|5771|6097|6521|6662|6774|7124|8660|8870|9023|11182|23657|26471|54541|83667|84879|85414|90007|144811|150094|158219	ADCYAP1R1|ADM|CRY1|EGR1|FOXO1|HIF1A|IGFBP3|IGFBP4|IL1B|EIF6|PDK4|PLEK|PMAIP1|PPARD|PRKCE|PTAFR|PTGS2|PTPN2|RORC|SLC4A1|SOX9|STAT3|TNF|IRS2|IER3|CH25H|SLC2A6|SLC7A11|NUPR1|DDIT4|SESN2|MFSD2A|SLC45A3|MIDN|LACC1|SIK1|TTC39B	-8.8	MyList
Reactome Gene Sets	6	R-HSA-450531	Regulation of mRNA stability by proteins that bind AU-rich elements		-11	6.9	10	30286	88	941	19	2	0.46	3315|5683|5687|5695|5700|5707|5709|5710|5713|5714|5717|5718|6233|7316|7538|9261|9861|10213|26986	HSPB1|PSMA2|PSMA6|PSMB7|PSMC1|PSMD1|PSMD3|PSMD4|PSMD7|PSMD8|PSMD11|PSMD12|RPS27A|UBC|ZFP36|MAPKAPK2|PSMD6|PSMD14|PABPC1	-8.8	MyList
Reactome Gene Sets	6	R-HSA-350562	Regulation of ornithine decarboxylase (ODC)		-11	9.5	11	30286	51	941	15	1.6	0.41	1728|4953|5683|5687|5695|5700|5707|5709|5710|5713|5714|5717|5718|9861|10213	NQO1|ODC1|PSMA2|PSMA6|PSMB7|PSMC1|PSMD1|PSMD3|PSMD4|PSMD7|PSMD8|PSMD11|PSMD12|PSMD6|PSMD14	-8.8	MyList
GO Biological Processes	19	GO:0001666	response to hypoxia	19_GO:0050896 response to stimulus	-11	3.7	8.6	30286	301	941	35	3.7	0.62	100|101|133|134|329|1536|1958|2353|2355|3091|3099|3162|3552|4193|4323|4609|5228|5230|5327|5366|5467|5581|5743|6513|6648|7049|7097|7124|10397|28984|28996|29997|51129|54541|112398	ADA|ADAM8|ADM|ADORA1|BIRC2|CYBB|EGR1|FOS|FOSL2|HIF1A|HK2|HMOX1|IL1A|MDM2|MMP14|MYC|PGF|PGK1|PLAT|PMAIP1|PPARD|PRKCE|PTGS2|SLC2A1|SOD2|TGFBR3|TLR2|TNF|NDRG1|RGCC|HIPK2|NOP53|ANGPTL4|DDIT4|EGLN2	-8.8	MyList
GO Biological Processes	19	GO:0010817	regulation of hormone levels	19_GO:0065007 biological regulation	-11	2.9	8.1	30286	539	941	49	5.2	0.72	133|134|183|220|301|476|1407|1408|1511|1734|1946|1956|1958|2266|2308|3091|3553|3557|3569|3625|3717|5008|5045|5156|5581|6520|7124|7941|8140|8447|8609|8660|10815|23428|23516|25976|51092|51762|54097|55503|55636|56262|57104|90007|91608|145226|338442|338557|415116	ADM|ADORA1|AGT|ALDH1A3|ANXA1|ATP1A1|CRY1|CRY2|CTSG|DIO2|EFNA5|EGFR|EGR1|FGG|FOXO1|HIF1A|IL1B|IL1RN|IL6|INHBB|JAK2|OSM|FURIN|PDGFRA|PRKCE|SLC3A2|TNF|PLA2G7|SLC7A5|DOC2B|KLF7|IRS2|CPLX1|SLC7A8|SLC39A14|TIPARP|SIDT2|RAB8B|FAM3B|TRPV6|CHD7|LRRC8A|PNPLA2|MIDN|RASL10B|RDH12|HCAR2|FFAR4|PIM3	-8.8	MyList
Reactome Gene Sets	6	R-HSA-5684996	MAPK1/MAPK3 signaling		-11	3.8	8.6	30286	286	941	34	3.6	0.61	598|1439|1843|1844|1846|1956|2266|3569|3717|4902|5156|5683|5687|5695|5700|5707|5709|5710|5713|5714|5717|5718|5900|5908|6233|7316|8452|8660|9861|10048|10213|51104|80824|161742	BCL2L1|CSF2RB|DUSP1|DUSP2|DUSP4|EGFR|FGG|IL6|JAK2|NRTN|PDGFRA|PSMA2|PSMA6|PSMB7|PSMC1|PSMD1|PSMD3|PSMD4|PSMD7|PSMD8|PSMD11|PSMD12|RALGDS|RAP1B|RPS27A|UBC|CUL3|IRS2|PSMD6|RANBP9|PSMD14|ABHD17B|DUSP16|SPRED1	-8.8	MyList
GO Biological Processes	19	GO:0051384	response to glucocorticoid	19_GO:0050896 response to stimulus	-11	5.5	9.4	30286	134	941	23	2.4	0.5	133|249|301|687|1026|1956|2353|2355|2706|3557|3569|3586|3717|5724|5743|6898|7124|7538|8754|9076|11170|54541|114907	ADM|ALPL|ANXA1|KLF9|CDKN1A|EGFR|FOS|FOSL2|GJB2|IL1RN|IL6|IL10|JAK2|PTAFR|PTGS2|TAT|TNF|ZFP36|ADAM9|CLDN1|FAM107A|DDIT4|FBXO32	-8.8	MyList
Reactome Gene Sets	6	R-HSA-5687128	MAPK6/MAPK4 signaling		-11	6.9	9.9	30286	89	941	19	2	0.46	2308|3315|4609|5597|5683|5687|5695|5700|5707|5709|5710|5713|5714|5717|5718|6233|7316|9861|10213	FOXO1|HSPB1|MYC|MAPK6|PSMA2|PSMA6|PSMB7|PSMC1|PSMD1|PSMD3|PSMD4|PSMD7|PSMD8|PSMD11|PSMD12|RPS27A|UBC|PSMD6|PSMD14	-8.7	MyList
CORUM	33	CORUM:193	PA700-20S-PA28 complex		-11	12	11	30286	36	941	13	1.4	0.38	5683|5687|5695|5700|5707|5709|5710|5713|5714|5717|5718|9861|10213	PSMA2|PSMA6|PSMB7|PSMC1|PSMD1|PSMD3|PSMD4|PSMD7|PSMD8|PSMD11|PSMD12|PSMD6|PSMD14	-8.7	MyList
Reactome Gene Sets	6	R-HSA-187577	SCF(Skp2)-mediated degradation of p27/p21		-11	8.6	11	30286	60	941	16	1.7	0.42	1026|5683|5687|5695|5700|5707|5709|5710|5713|5714|5717|5718|6233|7316|9861|10213	CDKN1A|PSMA2|PSMA6|PSMB7|PSMC1|PSMD1|PSMD3|PSMD4|PSMD7|PSMD8|PSMD11|PSMD12|RPS27A|UBC|PSMD6|PSMD14	-8.7	MyList
GO Biological Processes	19	GO:1990748	cellular detoxification	19_GO:0098754 detoxification	-11	6.1	9.6	30286	111	941	21	2.2	0.48	241|1728|2098|2877|2936|2938|4353|5292|5743|6280|6556|6648|7296|9446|9588|25824|27244|64116|83667|140809|145226	ALOX5AP|NQO1|ESD|GPX2|GSR|GSTA1|MPO|PIM1|PTGS2|S100A9|SLC11A1|SOD2|TXNRD1|GSTO1|PRDX6|PRDX5|SESN1|SLC39A8|SESN2|SRXN1|RDH12	-8.7	MyList
Reactome Gene Sets	6	R-HSA-180534	Vpu mediated degradation of CD4		-10	9.3	11	30286	52	941	15	1.6	0.41	5683|5687|5695|5700|5707|5709|5710|5713|5714|5717|5718|6233|7316|9861|10213	PSMA2|PSMA6|PSMB7|PSMC1|PSMD1|PSMD3|PSMD4|PSMD7|PSMD8|PSMD11|PSMD12|RPS27A|UBC|PSMD6|PSMD14	-8.7	MyList
Reactome Gene Sets	6	R-HSA-75815	Ubiquitin-dependent degradation of Cyclin D		-10	9.3	11	30286	52	941	15	1.6	0.41	5683|5687|5695|5700|5707|5709|5710|5713|5714|5717|5718|6233|7316|9861|10213	PSMA2|PSMA6|PSMB7|PSMC1|PSMD1|PSMD3|PSMD4|PSMD7|PSMD8|PSMD11|PSMD12|RPS27A|UBC|PSMD6|PSMD14	-8.7	MyList
Reactome Gene Sets	6	R-HSA-9762114	GSK3B and BTRC:CUL1-mediated-degradation of NFE2L2		-10	9.3	11	30286	52	941	15	1.6	0.41	5683|5687|5695|5700|5707|5709|5710|5713|5714|5717|5718|6233|7316|9861|10213	PSMA2|PSMA6|PSMB7|PSMC1|PSMD1|PSMD3|PSMD4|PSMD7|PSMD8|PSMD11|PSMD12|RPS27A|UBC|PSMD6|PSMD14	-8.7	MyList
Reactome Gene Sets	6	R-HSA-349425	Autodegradation of the E3 ubiquitin ligase COP1		-10	9.3	11	30286	52	941	15	1.6	0.41	5683|5687|5695|5700|5707|5709|5710|5713|5714|5717|5718|6233|7316|9861|10213	PSMA2|PSMA6|PSMB7|PSMC1|PSMD1|PSMD3|PSMD4|PSMD7|PSMD8|PSMD11|PSMD12|RPS27A|UBC|PSMD6|PSMD14	-8.7	MyList
GO Biological Processes	19	GO:0050920	regulation of chemotaxis	19_GO:0040011 locomotion	-10	4.2	8.7	30286	229	941	30	3.2	0.57	683|719|728|1230|1236|1435|1843|1902|1991|2152|2358|3315|3569|3627|3929|5156|5228|5771|6347|6348|6351|7941|8482|9750|10501|10507|27347|54910|114609|284340	BST1|C3AR1|C5AR1|CCR1|CCR7|CSF1|DUSP1|LPAR1|ELANE|F3|FPR2|HSPB1|IL6|CXCL10|LBP|PDGFRA|PGF|PTPN2|CCL2|CCL3|CCL4|PLA2G7|SEMA7A|RIPOR2|SEMA6B|SEMA4D|STK39|SEMA4C|TIRAP|CXCL17	-8.7	MyList
GO Biological Processes	19	GO:0010720	positive regulation of cell development	19_GO:0032502 developmental process	-10	3.1	8.1	30286	454	941	44	4.7	0.69	100|101|301|604|861|1230|1435|1462|1627|1946|1956|2353|3059|3091|3398|3553|3569|3586|4124|4323|5362|6461|6498|6688|6850|7052|7097|7124|7133|7189|7494|7704|7804|8140|8482|8651|8737|8744|10221|10507|10892|57611|64332|114548	ADA|ADAM8|ANXA1|BCL6|RUNX1|CCR1|CSF1|VCAN|DBN1|EFNA5|EGFR|FOS|HCLS1|HIF1A|ID2|IL1B|IL6|IL10|MAN2A1|MMP14|PLXNA2|SHB|SKIL|SPI1|SYK|TGM2|TLR2|TNF|TNFRSF1B|TRAF6|XBP1|ZBTB16|LRP8|SLC7A5|SEMA7A|SOCS1|RIPK1|TNFSF9|TRIB1|SEMA4D|MALT1|ISLR2|NFKBIZ|NLRP3	-8.7	MyList
GO Biological Processes	19	GO:0010498	proteasomal protein catabolic process	19_GO:0008152 metabolic process	-10	3.3	8.3	30286	386	941	40	4.3	0.66	329|4193|5366|5683|5687|5695|5700|5707|5709|5710|5713|5714|5717|5718|7323|7345|7494|7706|8450|8452|8507|9306|9373|9709|9861|10213|22926|23220|26232|26234|26272|55666|57162|79791|79845|80176|80232|90007|90637|118424	BIRC2|MDM2|PMAIP1|PSMA2|PSMA6|PSMB7|PSMC1|PSMD1|PSMD3|PSMD4|PSMD7|PSMD8|PSMD11|PSMD12|UBE2D3|UCHL1|XBP1|TRIM25|CUL4B|CUL3|ENC1|SOCS6|PLAA|HERPUD1|PSMD6|PSMD14|ATF6|DTX4|FBXO2|FBXL5|FBXO4|NPLOC4|PELI1|FBXO31|RNF122|SPSB1|WDR26|MIDN|ZFAND2A|UBE2J2	-8.7	MyList
WikiPathways	27	WP3594	Circadian rhythm genes		-10	4.5	8.9	30286	201	941	28	3	0.55	100|134|135|355|687|1364|1407|1408|1859|1958|3398|3569|3727|4783|5187|5971|6097|6233|7316|8204|8553|9099|10135|10514|25819|55366|60675|150094	ADA|ADORA1|ADORA2A|FAS|KLF9|CLDN4|CRY1|CRY2|DYRK1A|EGR1|ID2|IL6|JUND|NFIL3|PER1|RELB|RORC|RPS27A|UBC|NRIP1|BHLHE40|USP2|NAMPT|MYBBP1A|NOCT|LGR4|PROK2|SIK1	-8.7	MyList
GO Biological Processes	19	GO:0062197	cellular response to chemical stress	19_GO:0050896 response to stimulus	-10	3.8	8.5	30286	276	941	33	3.5	0.6	355|1654|1728|1956|2308|2353|2706|2936|3091|3569|4193|4314|4318|4353|4363|5156|5603|5743|5971|6513|6648|7128|8531|8737|8877|23135|23657|25824|27347|80149|83667|114548|140809	FAS|DDX3X|NQO1|EGFR|FOXO1|FOS|GJB2|GSR|HIF1A|IL6|MDM2|MMP3|MMP9|MPO|ABCC1|PDGFRA|MAPK13|PTGS2|RELB|SLC2A1|SOD2|TNFAIP3|YBX3|RIPK1|SPHK1|KDM6B|SLC7A11|PRDX5|STK39|ZC3H12A|SESN2|NLRP3|SRXN1	-8.6	MyList
GO Biological Processes	19	GO:0002720	positive regulation of cytokine production involved in immune response	19_GO:0002376 immune system process	-10	7.2	9.9	30286	81	941	18	1.9	0.45	3553|3554|3569|4615|6850|7189|8140|8482|8915|9188|9261|10865|10892|51284|51704|91543|114548|144811	IL1B|IL1R1|IL6|MYD88|SYK|TRAF6|SLC7A5|SEMA7A|BCL10|DDX21|MAPKAPK2|ARID5A|MALT1|TLR7|GPRC5B|RSAD2|NLRP3|LACC1	-8.5	MyList
Reactome Gene Sets	6	R-HSA-169911	Regulation of Apoptosis		-10	9.1	11	30286	53	941	15	1.6	0.41	5683|5687|5695|5700|5707|5709|5710|5713|5714|5717|5718|6233|7316|9861|10213	PSMA2|PSMA6|PSMB7|PSMC1|PSMD1|PSMD3|PSMD4|PSMD7|PSMD8|PSMD11|PSMD12|RPS27A|UBC|PSMD6|PSMD14	-8.5	MyList
GO Biological Processes	19	GO:0032731	positive regulation of interleukin-1 beta production	19_GO:0048518 positive regulation of biological process	-10	8.3	10	30286	62	941	16	1.7	0.42	1958|3315|3569|3717|4023|4210|4615|5004|6348|6774|7124|9447|10333|10892|114548|115362	EGR1|HSPB1|IL6|JAK2|LPL|MEFV|MYD88|ORM1|CCL3|STAT3|TNF|AIM2|TLR6|MALT1|NLRP3|GBP5	-8.5	MyList
GO Biological Processes	19	GO:0045637	regulation of myeloid cell differentiation	19_GO:0002376 immune system process	-10	4.3	8.7	30286	218	941	29	3.1	0.56	861|1051|1230|1435|1440|1441|2353|3059|3091|3148|3313|3398|3692|4015|4057|4609|4792|5771|6348|6688|6774|7124|7189|7538|7704|8737|10221|28514|51621	RUNX1|CEBPB|CCR1|CSF1|CSF3|CSF3R|FOS|HCLS1|HIF1A|HMGB2|HSPA9|ID2|EIF6|LOX|LTF|MYC|NFKBIA|PTPN2|CCL3|SPI1|STAT3|TNF|TRAF6|ZFP36|ZBTB16|RIPK1|TRIB1|DLL1|KLF13	-8.5	MyList
WikiPathways	27	WP4478	LTF danger signal response pathway		-10	17	12	30286	19	941	10	1.1	0.33	929|3552|3553|3569|4057|4615|7097|7124|7189|54210	CD14|IL1A|IL1B|IL6|LTF|MYD88|TLR2|TNF|TRAF6|TREM1	-8.4	MyList
Reactome Gene Sets	6	R-HSA-180585	Vif-mediated degradation of APOBEC3G		-10	8.9	10	30286	54	941	15	1.6	0.41	5683|5687|5695|5700|5707|5709|5710|5713|5714|5717|5718|6233|7316|9861|10213	PSMA2|PSMA6|PSMB7|PSMC1|PSMD1|PSMD3|PSMD4|PSMD7|PSMD8|PSMD11|PSMD12|RPS27A|UBC|PSMD6|PSMD14	-8.4	MyList
Reactome Gene Sets	6	R-HSA-5673001	RAF/MAP kinase cascade		-10	3.8	8.4	30286	280	941	33	3.5	0.6	598|1439|1843|1844|1846|1956|2266|3717|4902|5156|5683|5687|5695|5700|5707|5709|5710|5713|5714|5717|5718|5900|5908|6233|7316|8452|8660|9861|10048|10213|51104|80824|161742	BCL2L1|CSF2RB|DUSP1|DUSP2|DUSP4|EGFR|FGG|JAK2|NRTN|PDGFRA|PSMA2|PSMA6|PSMB7|PSMC1|PSMD1|PSMD3|PSMD4|PSMD7|PSMD8|PSMD11|PSMD12|RALGDS|RAP1B|RPS27A|UBC|CUL3|IRS2|PSMD6|RANBP9|PSMD14|ABHD17B|DUSP16|SPRED1	-8.4	MyList
GO Biological Processes	19	GO:0051047	positive regulation of secretion	19_GO:0051179 localization	-10	3.6	8.3	30286	312	941	35	3.7	0.62	101|134|135|945|1956|2266|2268|3091|3552|3553|3625|3684|3689|3717|5029|5581|5724|6279|6385|6850|7097|7494|8447|8660|8754|9846|28984|51762|56262|57126|64083|84062|91608|338442|338557	ADAM8|ADORA1|ADORA2A|CD33|EGFR|FGG|FGR|HIF1A|IL1A|IL1B|INHBB|ITGAM|ITGB2|JAK2|P2RY2|PRKCE|PTAFR|S100A8|SDC4|SYK|TLR2|XBP1|DOC2B|IRS2|ADAM9|GAB2|RGCC|RAB8B|LRRC8A|CD177|GOLPH3|DTNBP1|RASL10B|HCAR2|FFAR4	-8.4	MyList
Reactome Gene Sets	6	R-HSA-69202	Cyclin E associated events during G1/S transition		-10	7	9.8	30286	83	941	18	1.9	0.45	1026|4609|5683|5687|5695|5700|5707|5709|5710|5713|5714|5717|5718|6233|7029|7316|9861|10213	CDKN1A|MYC|PSMA2|PSMA6|PSMB7|PSMC1|PSMD1|PSMD3|PSMD4|PSMD7|PSMD8|PSMD11|PSMD12|RPS27A|TFDP2|UBC|PSMD6|PSMD14	-8.4	MyList
GO Biological Processes	19	GO:0032481	positive regulation of type I interferon production	19_GO:0048518 positive regulation of biological process	-10	7.5	9.9	30286	73	941	17	1.8	0.43	929|1654|3148|3659|4615|6675|6850|7097|7189|8780|9641|10010|26191|29110|51284|56829|79132	CD14|DDX3X|HMGB2|IRF1|MYD88|UAP1|SYK|TLR2|TRAF6|RIOK3|IKBKE|TANK|PTPN22|TBK1|TLR7|ZC3HAV1|DHX58	-8.4	MyList
KEGG Pathway	24	hsa04630	JAK-STAT signaling pathway		-10	4.8	8.9	30286	166	941	25	2.7	0.52	598|1026|1154|1439|1440|1441|1956|3569|3586|3587|3597|3717|4170|4609|5008|5156|5292|5771|6773|6774|8651|9021|9180|9306|53833	BCL2L1|CDKN1A|CISH|CSF2RB|CSF3|CSF3R|EGFR|IL6|IL10|IL10RA|IL13RA1|JAK2|MCL1|MYC|OSM|PDGFRA|PIM1|PTPN2|STAT2|STAT3|SOCS1|SOCS3|OSMR|SOCS6|IL20RB	-8.4	MyList
Reactome Gene Sets	6	R-HSA-5688426	Deubiquitination		-10	3.7	8.3	30286	297	941	34	3.6	0.61	329|330|3091|4086|4193|4609|4792|5683|5687|5695|5700|5707|5709|5710|5713|5714|5717|5718|6233|7128|7189|7316|7345|7706|8737|9099|9804|9861|10213|10318|79589|93624|114548|171023	BIRC2|BIRC3|HIF1A|SMAD1|MDM2|MYC|NFKBIA|PSMA2|PSMA6|PSMB7|PSMC1|PSMD1|PSMD3|PSMD4|PSMD7|PSMD8|PSMD11|PSMD12|RPS27A|TNFAIP3|TRAF6|UBC|UCHL1|TRIM25|RIPK1|USP2|TOMM20|PSMD6|PSMD14|TNIP1|RNF128|TADA2B|NLRP3|ASXL1	-8.4	MyList
WikiPathways	27	WP2865	IL1 and megakaryocytes in obesity		-10	14	12	30286	25	941	11	1.2	0.35	3383|3553|3554|4318|4615|6280|6347|7076|7097|7941|114548	ICAM1|IL1B|IL1R1|MMP9|MYD88|S100A9|CCL2|TIMP1|TLR2|PLA2G7|NLRP3	-8.3	MyList
Reactome Gene Sets	6	R-HSA-3700989	Transcriptional Regulation by TP53		-10	3.4	8.2	30286	362	941	38	4	0.64	355|604|1026|1111|1616|1647|2353|2810|2877|2936|2962|2963|3486|4193|5366|5932|6233|6446|6875|6879|7029|7296|7316|8178|8795|9099|9150|10397|25824|27244|28984|28996|54541|55571|57459|64065|83667|85456	FAS|BCL6|CDKN1A|CHEK1|DAXX|GADD45A|FOS|SFN|GPX2|GSR|GTF2F1|GTF2F2|IGFBP3|MDM2|PMAIP1|RBBP8|RPS27A|SGK1|TAF4B|TAF7|TFDP2|TXNRD1|UBC|ELL|TNFRSF10B|USP2|CTDP1|NDRG1|PRDX5|SESN1|RGCC|HIPK2|DDIT4|CNOT11|GATAD2B|PERP|SESN2|TNKS1BP1	-8.3	MyList
GO Biological Processes	19	GO:0050777	negative regulation of immune response	19_GO:0002376 immune system process	-10	4.5	8.7	30286	194	941	27	2.9	0.54	259|301|384|604|2213|2268|3586|3958|5045|5771|6688|6773|6850|7128|8993|10875|10906|11213|11314|23220|53833|64092|79132|79651|80149|84640|730249	AMBP|ANXA1|ARG2|BCL6|FCGR2B|FGR|IL10|LGALS3|FURIN|PTPN2|SPI1|STAT2|SYK|TNFAIP3|PGLYRP1|FGL2|TRAFD1|IRAK3|CD300A|DTX4|IL20RB|SAMSN1|DHX58|RHBDF2|ZC3H12A|USP38|ACOD1	-8.3	MyList
Reactome Gene Sets	6	R-HSA-8854050	FBXL7 down-regulates AURKA during mitotic entry and in early mitosis		-10	8.8	10	30286	55	941	15	1.6	0.41	5683|5687|5695|5700|5707|5709|5710|5713|5714|5717|5718|6233|7316|9861|10213	PSMA2|PSMA6|PSMB7|PSMC1|PSMD1|PSMD3|PSMD4|PSMD7|PSMD8|PSMD11|PSMD12|RPS27A|UBC|PSMD6|PSMD14	-8.3	MyList
Reactome Gene Sets	6	R-HSA-174113	SCF-beta-TrCP mediated degradation of Emi1		-10	8.8	10	30286	55	941	15	1.6	0.41	5683|5687|5695|5700|5707|5709|5710|5713|5714|5717|5718|6233|7316|9861|10213	PSMA2|PSMA6|PSMB7|PSMC1|PSMD1|PSMD3|PSMD4|PSMD7|PSMD8|PSMD11|PSMD12|RPS27A|UBC|PSMD6|PSMD14	-8.3	MyList
Reactome Gene Sets	6	R-HSA-4641257	Degradation of AXIN		-10	8.8	10	30286	55	941	15	1.6	0.41	5683|5687|5695|5700|5707|5709|5710|5713|5714|5717|5718|6233|7316|9861|10213	PSMA2|PSMA6|PSMB7|PSMC1|PSMD1|PSMD3|PSMD4|PSMD7|PSMD8|PSMD11|PSMD12|RPS27A|UBC|PSMD6|PSMD14	-8.3	MyList
GO Biological Processes	19	GO:0000165	MAPK cascade	19_GO:0050896 response to stimulus	-10	4.3	8.6	30286	209	941	28	3	0.55	1326|1512|1616|1956|3486|3487|3553|4086|4293|4609|4615|4902|5581|5597|5603|5606|5734|6348|6662|7124|7538|8737|9064|9261|9448|10221|10253|51284	MAP3K8|CTSH|DAXX|EGFR|IGFBP3|IGFBP4|IL1B|SMAD1|MAP3K9|MYC|MYD88|NRTN|PRKCE|MAPK6|MAPK13|MAP2K3|PTGER4|CCL3|SOX9|TNF|ZFP36|RIPK1|MAP3K6|MAPKAPK2|MAP4K4|TRIB1|SPRY2|TLR7	-8.3	MyList
KEGG Pathway	24	hsa04936	Alcoholic liver disease		-10	5.2	9	30286	142	941	23	2.4	0.5	355|719|728|929|2308|2919|2920|2921|3553|3569|3929|4615|4792|5603|5606|7124|7132|7189|8737|9641|23765|29110|114609	FAS|C3AR1|C5AR1|CD14|FOXO1|CXCL1|CXCL2|CXCL3|IL1B|IL6|LBP|MYD88|NFKBIA|MAPK13|MAP2K3|TNF|TNFRSF1A|TRAF6|RIPK1|IKBKE|IL17RA|TBK1|TIRAP	-8.3	MyList
GO Biological Processes	19	GO:0032870	cellular response to hormone stimulus	19_GO:0050896 response to stimulus	-10	2.9	7.9	30286	504	941	46	4.9	0.7	183|301|476|687|1512|1616|1946|1956|2308|2353|2706|2729|2730|3164|3625|3717|4193|5166|5315|5467|5581|5734|5770|5771|6337|6446|6774|6879|7357|7494|7538|8412|8660|8805|9564|10865|11170|23516|54206|54541|84275|112398|114907|338557|406935|730249	AGT|ANXA1|ATP1A1|KLF9|CTSH|DAXX|EFNA5|EGFR|FOXO1|FOS|GJB2|GCLC|GCLM|NR4A1|INHBB|JAK2|MDM2|PDK4|PKM|PPARD|PRKCE|PTGER4|PTPN1|PTPN2|SCNN1A|SGK1|STAT3|TAF7|UGCG|XBP1|ZFP36|BCAR3|IRS2|TRIM24|BCAR1|ARID5A|FAM107A|SLC39A14|ERRFI1|DDIT4|SLC25A33|EGLN2|FBXO32|FFAR4|MIR143|ACOD1	-8.3	MyList
WikiPathways	27	WP5113	Antiviral and anti inflammatory effects of Nrf2 on SARS CoV 2 pathway		-10	12	11	30286	32	941	12	1.3	0.37	1728|2729|2730|2939|3162|3553|3569|4314|4792|6347|7124|23657	NQO1|GCLC|GCLM|GSTA2|HMOX1|IL1B|IL6|MMP3|NFKBIA|CCL2|TNF|SLC7A11	-8.2	MyList
GO Biological Processes	19	GO:0006109	regulation of carbohydrate metabolic process	19_GO:0008152 metabolic process	-10	4.6	8.7	30286	182	941	26	2.8	0.53	117|950|1407|2308|3091|3486|3487|3692|5166|5341|5366|5581|5724|5771|6097|6521|6774|8660|8870|11182|26471|54541|83667|85414|90007|150094	ADCYAP1R1|SCARB2|CRY1|FOXO1|HIF1A|IGFBP3|IGFBP4|EIF6|PDK4|PLEK|PMAIP1|PRKCE|PTAFR|PTPN2|RORC|SLC4A1|STAT3|IRS2|IER3|SLC2A6|NUPR1|DDIT4|SESN2|SLC45A3|MIDN|SIK1	-8.2	MyList
WikiPathways	27	WP4313	Ferroptosis		-10	7.9	10	30286	65	941	16	1.7	0.42	571|1536|2495|2643|2729|2730|3162|3315|5447|6303|6520|7296|23516|23657|64116|81631	BACH1|CYBB|FTH1|GCH1|GCLC|GCLM|HMOX1|HSPB1|POR|SAT1|SLC3A2|TXNRD1|SLC39A14|SLC7A11|SLC39A8|MAP1LC3B	-8.2	MyList
Reactome Gene Sets	6	R-HSA-69656	Cyclin A:Cdk2-associated events at S phase entry		-10	6.8	9.6	30286	85	941	18	1.9	0.45	1026|4609|5683|5687|5695|5700|5707|5709|5710|5713|5714|5717|5718|6233|7029|7316|9861|10213	CDKN1A|MYC|PSMA2|PSMA6|PSMB7|PSMC1|PSMD1|PSMD3|PSMD4|PSMD7|PSMD8|PSMD11|PSMD12|RPS27A|TFDP2|UBC|PSMD6|PSMD14	-8.2	MyList
GO Biological Processes	19	GO:0040008	regulation of growth	19_GO:0040007 growth	-10	2.7	7.7	30286	618	941	52	5.5	0.74	183|598|604|623|694|861|1026|1032|1154|1435|1654|1946|1956|2355|2810|3091|3486|3487|4323|5292|5467|5795|5999|6279|6280|6446|6774|7049|7430|8482|8531|8877|9150|9306|9373|9518|9564|10501|10507|11054|11170|23338|28514|29948|51316|54910|55636|57611|83667|84275|84879|112398	AGT|BCL2L1|BCL6|BDKRB1|BTG1|RUNX1|CDKN1A|CDKN2D|CISH|CSF1|DDX3X|EFNA5|EGFR|FOSL2|SFN|HIF1A|IGFBP3|IGFBP4|MMP14|PIM1|PPARD|PTPRJ|RGS4|S100A8|S100A9|SGK1|STAT3|TGFBR3|EZR|SEMA7A|YBX3|SPHK1|CTDP1|SOCS6|PLAA|GDF15|BCAR1|SEMA6B|SEMA4D|OGFR|FAM107A|JADE2|DLL1|OSGIN1|PLAC8|SEMA4C|CHD7|ISLR2|SESN2|SLC25A33|MFSD2A|EGLN2	-8.2	MyList
Reactome Gene Sets	6	R-HSA-5362768	Hh mutants are degraded by ERAD		-10	8.6	10	30286	56	941	15	1.6	0.41	5683|5687|5695|5700|5707|5709|5710|5713|5714|5717|5718|6233|7316|9861|10213	PSMA2|PSMA6|PSMB7|PSMC1|PSMD1|PSMD3|PSMD4|PSMD7|PSMD8|PSMD11|PSMD12|RPS27A|UBC|PSMD6|PSMD14	-8.2	MyList
WikiPathways	27	WP4891	COVID 19 adverse outcome pathway		-10	19	13	30286	15	941	9	0.96	0.32	183|1440|3553|3569|3586|3627|6347|6348|7124	AGT|CSF3|IL1B|IL6|IL10|CXCL10|CCL2|CCL3|TNF	-8.2	MyList
CORUM	33	CORUM:32	PA700 complex		-10	16	12	30286	20	941	10	1.1	0.33	5700|5707|5709|5710|5713|5714|5717|5718|9861|10213	PSMC1|PSMD1|PSMD3|PSMD4|PSMD7|PSMD8|PSMD11|PSMD12|PSMD6|PSMD14	-8.2	MyList
GO Biological Processes	19	GO:1901875	positive regulation of post-translational protein modification	19_GO:0048518 positive regulation of biological process	-9.9	5.4	9	30286	131	941	22	2.3	0.49	329|330|868|1407|1654|1958|7189|8452|8877|8915|10010|10318|10892|11170|26191|26272|29997|54838|57162|80149|83593|254170	BIRC2|BIRC3|CBLB|CRY1|DDX3X|EGR1|TRAF6|CUL3|SPHK1|BCL10|TANK|TNIP1|MALT1|FAM107A|PTPN22|FBXO4|NOP53|WBP1L|PELI1|ZC3H12A|RASSF5|FBXO33	-8.2	MyList
GO Biological Processes	19	GO:0032649	regulation of type II interferon production	19_GO:0032501 multicellular organismal process	-9.9	5.7	9.2	30286	119	941	21	2.2	0.48	602|929|961|1236|3553|3554|3586|3717|5142|5144|6556|7124|8140|8993|10865|26191|29126|51284|53833|56253|80149	BCL3|CD14|CD47|CCR7|IL1B|IL1R1|IL10|JAK2|PDE4B|PDE4D|SLC11A1|TNF|SLC7A5|PGLYRP1|ARID5A|PTPN22|CD274|TLR7|IL20RB|CRTAM|ZC3H12A	-8.2	MyList
GO Biological Processes	19	GO:0007169	transmembrane receptor protein tyrosine kinase signaling pathway	19_GO:0050896 response to stimulus	-9.9	3.1	7.9	30286	419	941	41	4.4	0.67	1282|1435|1946|1956|2268|2308|3315|3717|3937|4015|4318|4486|4902|5156|5166|5228|5327|5770|5771|5795|6662|6774|6850|7409|8412|8660|9261|9518|9564|9846|9961|10253|10628|23516|25976|54206|54541|55914|64651|116150|285016	COL4A1|CSF1|EFNA5|EGFR|FGR|FOXO1|HSPB1|JAK2|LCP2|LOX|MMP9|MST1R|NRTN|PDGFRA|PDK4|PGF|PLAT|PTPN1|PTPN2|PTPRJ|SOX9|STAT3|SYK|VAV1|BCAR3|IRS2|MAPKAPK2|GDF15|BCAR1|GAB2|MVP|SPRY2|TXNIP|SLC39A14|TIPARP|ERRFI1|DDIT4|ERBIN|CSRNP1|NUS1|ALKAL2	-8.2	MyList
GO Biological Processes	19	GO:0045860	positive regulation of protein kinase activity	19_GO:0048518 positive regulation of biological process	-9.9	3.9	8.3	30286	256	941	31	3.3	0.58	183|796|1026|1236|1435|1616|1654|1956|1991|3553|3717|3937|4057|4486|5606|5770|6556|7124|7189|7804|8754|8795|10333|10892|23328|23533|28984|51704|80829|219771|285489	AGT|CALCA|CDKN1A|CCR7|CSF1|DAXX|DDX3X|EGFR|ELANE|IL1B|JAK2|LCP2|LTF|MST1R|MAP2K3|PTPN1|SLC11A1|TNF|TRAF6|LRP8|ADAM9|TNFRSF10B|TLR6|MALT1|SASH1|PIK3R5|RGCC|GPRC5B|ZFP91|CCNY|DOK7	-8.2	MyList
GO Biological Processes	19	GO:0043407	negative regulation of MAP kinase activity	19_GO:0048519 negative regulation of biological process	-9.9	9.4	10	30286	48	941	14	1.5	0.39	183|1843|3553|5770|5795|7345|10114|10253|11213|11314|26191|27250|80824|81848	AGT|DUSP1|IL1B|PTPN1|PTPRJ|UCHL1|HIPK3|SPRY2|IRAK3|CD300A|PTPN22|PDCD4|DUSP16|SPRY4	-8.1	MyList
GO Biological Processes	19	GO:0051897	positive regulation of phosphatidylinositol 3-kinase/protein kinase B signal transduction	19_GO:0048518 positive regulation of biological process	-9.9	4.7	8.7	30286	171	941	25	2.7	0.52	101|183|1236|1440|1956|2268|2651|3059|3717|4486|5008|5156|5467|5795|6348|6403|6662|7124|8660|9518|10253|10507|23533|118788|642273	ADAM8|AGT|CCR7|CSF3|EGFR|FGR|GCNT2|HCLS1|JAK2|MST1R|OSM|PDGFRA|PPARD|PTPRJ|CCL3|SELP|SOX9|TNF|IRS2|GDF15|SPRY2|SEMA4D|PIK3R5|PIK3AP1|FAM110C	-8.1	MyList
GO Biological Processes	19	GO:0046632	alpha-beta T cell differentiation	19_GO:0002376 immune system process	-9.9	7.2	9.7	30286	76	941	17	1.8	0.43	100|301|602|604|2355|3569|3659|5734|5971|6097|6774|6850|9021|10538|64332|80758|91543	ADA|ANXA1|BCL3|BCL6|FOSL2|IL6|IRF1|PTGER4|RELB|RORC|STAT3|SYK|SOCS3|BATF|NFKBIZ|PRR7|RSAD2	-8.1	MyList
WikiPathways	27	WP5088	Prostaglandin signaling		-9.8	12	11	30286	33	941	12	1.3	0.37	1435|2919|3552|3553|3569|3627|4318|5734|6347|6348|7124|114548	CSF1|CXCL1|IL1A|IL1B|IL6|CXCL10|MMP9|PTGER4|CCL2|CCL3|TNF|NLRP3	-8.1	MyList
WikiPathways	27	WP4496	Signal transduction through IL1R		-9.8	12	11	30286	33	941	12	1.3	0.37	3552|3553|3554|3557|3569|3656|4615|4792|5606|7124|7189|11213	IL1A|IL1B|IL1R1|IL1RN|IL6|IRAK2|MYD88|NFKBIA|MAP2K3|TNF|TRAF6|IRAK3	-8.1	MyList
GO Biological Processes	19	GO:0016310	phosphorylation	19_GO:0008152 metabolic process	-9.8	2.5	7.5	30286	721	941	57	6.1	0.78	204|1111|1326|1511|1859|1956|2268|3099|3486|3656|3717|4293|4486|4751|5156|5166|5209|5230|5292|5315|5581|5597|5603|5606|6347|6446|6774|6850|7097|7371|8428|8737|8780|8859|8877|9064|9261|9448|9535|9641|9748|9794|10114|10654|11011|11213|27347|28996|29110|51284|56924|80271|81788|150094|166929|253430|415116	AK2|CHEK1|MAP3K8|CTSG|DYRK1A|EGFR|FGR|HK2|IGFBP3|IRAK2|JAK2|MAP3K9|MST1R|NEK2|PDGFRA|PDK4|PFKFB3|PGK1|PIM1|PKM|PRKCE|MAPK6|MAPK13|MAP2K3|CCL2|SGK1|STAT3|SYK|TLR2|UCK2|STK24|RIPK1|RIOK3|STK19|SPHK1|MAP3K6|MAPKAPK2|MAP4K4|GMFG|IKBKE|SLK|MAML1|HIPK3|PMVK|TLK2|IRAK3|STK39|HIPK2|TBK1|TLR7|PAK6|ITPKC|NUAK2|SIK1|SGMS2|IPMK|PIM3	-8.1	MyList
Reactome Gene Sets	6	R-HSA-202424	Downstream TCR signaling		-9.8	6.2	9.3	30286	98	941	19	2	0.46	4792|5683|5687|5695|5700|5707|5709|5710|5713|5714|5717|5718|6233|7189|7316|8915|9861|10213|10892	NFKBIA|PSMA2|PSMA6|PSMB7|PSMC1|PSMD1|PSMD3|PSMD4|PSMD7|PSMD8|PSMD11|PSMD12|RPS27A|TRAF6|UBC|BCL10|PSMD6|PSMD14|MALT1	-8	MyList
GO Biological Processes	19	GO:0031669	cellular response to nutrient levels	19_GO:0050896 response to stimulus	-9.7	4.1	8.3	30286	230	941	29	3.1	0.56	123|355|440|467|1026|2308|2353|2752|3178|3625|4023|4193|5166|5292|5366|5467|6513|7494|8140|8428|10514|11170|27244|80149|80315|81631|81788|83667|84879	PLIN2|FAS|ASNS|ATF3|CDKN1A|FOXO1|FOS|GLUL|HNRNPA1|INHBB|LPL|MDM2|PDK4|PIM1|PMAIP1|PPARD|SLC2A1|XBP1|SLC7A5|STK24|MYBBP1A|FAM107A|SESN1|ZC3H12A|CPEB4|MAP1LC3B|NUAK2|SESN2|MFSD2A	-8	MyList
GO Biological Processes	19	GO:0051091	positive regulation of DNA-binding transcription factor activity	19_GO:0008152 metabolic process	-9.7	4.1	8.3	30286	230	941	29	3.1	0.56	183|3553|3569|3586|3656|4057|4615|5687|6279|6280|6774|7097|7124|7189|7706|7804|8737|8877|8915|9447|9641|10333|10892|11213|28984|28996|114548|114609|200186	AGT|IL1B|IL6|IL10|IRAK2|LTF|MYD88|PSMA6|S100A8|S100A9|STAT3|TLR2|TNF|TRAF6|TRIM25|LRP8|RIPK1|SPHK1|BCL10|AIM2|IKBKE|TLR6|MALT1|IRAK3|RGCC|HIPK2|NLRP3|TIRAP|CRTC2	-8	MyList
GO Biological Processes	19	GO:0002700	regulation of production of molecular mediator of immune response	19_GO:0002376 immune system process	-9.7	4.5	8.5	30286	187	941	26	2.8	0.53	604|2213|3553|3554|3569|3586|4615|6850|7124|7133|7189|7494|8140|8482|8915|9188|9261|9516|10865|10892|11213|51284|51704|91543|114548|144811	BCL6|FCGR2B|IL1B|IL1R1|IL6|IL10|MYD88|SYK|TNF|TNFRSF1B|TRAF6|XBP1|SLC7A5|SEMA7A|BCL10|DDX21|MAPKAPK2|LITAF|ARID5A|MALT1|IRAK3|TLR7|GPRC5B|RSAD2|NLRP3|LACC1	-8	MyList
WikiPathways	27	WP254	Apoptosis		-9.7	6.6	9.4	30286	88	941	18	1.9	0.45	329|330|355|598|837|3659|4170|4193|4609|4792|4793|4794|5366|7124|7132|7133|8737|8795	BIRC2|BIRC3|FAS|BCL2L1|CASP4|IRF1|MCL1|MDM2|MYC|NFKBIA|NFKBIB|NFKBIE|PMAIP1|TNF|TNFRSF1A|TNFRSF1B|RIPK1|TNFRSF10B	-8	MyList
GO Biological Processes	19	GO:0051051	negative regulation of transport	19_GO:0051179 localization	-9.7	3	7.7	30286	462	941	43	4.6	0.68	100|134|301|347|945|961|1407|1408|2213|2308|3553|3625|3958|4318|5008|5359|5581|5657|5743|5908|5999|6688|7097|7124|7132|7133|8301|8609|8660|9446|11261|11314|23704|27347|51569|79651|79693|90007|91543|146722|338557|406935|415116	ADA|ADORA1|ANXA1|APOD|CD33|CD47|CRY1|CRY2|FCGR2B|FOXO1|IL1B|INHBB|LGALS3|MMP9|OSM|PLSCR1|PRKCE|PRTN3|PTGS2|RAP1B|RGS4|SPI1|TLR2|TNF|TNFRSF1A|TNFRSF1B|PICALM|KLF7|IRS2|GSTO1|CHP1|CD300A|KCNE4|STK39|UFM1|RHBDF2|YRDC|MIDN|RSAD2|CD300LF|FFAR4|MIR143|PIM3	-7.9	MyList
GO Biological Processes	19	GO:0030522	intracellular receptor signaling pathway	19_GO:0050896 response to stimulus	-9.7	4.5	8.5	30286	188	941	26	2.8	0.53	1407|1408|1616|3164|3717|4615|4792|5292|5467|6097|6774|6879|7124|7128|7189|7706|29110|51284|54206|79132|90268|92610|112398|114548|118788|144811	CRY1|CRY2|DAXX|NR4A1|JAK2|MYD88|NFKBIA|PIM1|PPARD|RORC|STAT3|TAF7|TNF|TNFAIP3|TRAF6|TRIM25|TBK1|TLR7|ERRFI1|DHX58|OTULIN|TIFA|EGLN2|NLRP3|PIK3AP1|LACC1	-7.9	MyList
GO Biological Processes	19	GO:0060759	regulation of response to cytokine stimulus	19_GO:0050896 response to stimulus	-9.6	4.4	8.5	30286	189	941	26	2.8	0.53	837|1435|3091|3554|3557|3569|3656|4317|5770|5771|6773|6850|7097|7128|7132|7850|8737|8877|9261|9641|10010|11213|29110|83666|90268|146722	CASP4|CSF1|HIF1A|IL1R1|IL1RN|IL6|IRAK2|MMP8|PTPN1|PTPN2|STAT2|SYK|TLR2|TNFAIP3|TNFRSF1A|IL1R2|RIPK1|SPHK1|MAPKAPK2|IKBKE|TANK|IRAK3|TBK1|PARP9|OTULIN|CD300LF	-7.9	MyList
GO Biological Processes	19	GO:0070201	regulation of establishment of protein localization	19_GO:0051179 localization	-9.6	2.8	7.6	30286	537	941	47	5	0.71	101|135|347|945|1946|1956|2040|2266|2308|2810|3059|3091|3552|3553|3569|3625|3684|3689|3717|4193|5494|5581|5743|5770|7097|7124|7323|8447|8609|8660|8754|9531|10815|11261|23657|51092|51569|56262|58480|64083|79651|80149|90007|91543|118424|338442|415116	ADAM8|ADORA2A|APOD|CD33|EFNA5|EGFR|STOM|FGG|FOXO1|SFN|HCLS1|HIF1A|IL1A|IL1B|IL6|INHBB|ITGAM|ITGB2|JAK2|MDM2|PPM1A|PRKCE|PTGS2|PTPN1|TLR2|TNF|UBE2D3|DOC2B|KLF7|IRS2|ADAM9|BAG3|CPLX1|CHP1|SLC7A11|SIDT2|UFM1|LRRC8A|RHOU|GOLPH3|RHBDF2|ZC3H12A|MIDN|RSAD2|UBE2J2|HCAR2|PIM3	-7.9	MyList
WikiPathways	27	WP231	TNF alpha signaling pathway		-9.6	6.5	9.3	30286	89	941	18	1.9	0.45	329|330|598|1326|2752|4791|4792|4793|4794|5606|5966|7124|7128|7132|7133|8737|10010|29110	BIRC2|BIRC3|BCL2L1|MAP3K8|GLUL|NFKB2|NFKBIA|NFKBIB|NFKBIE|MAP2K3|REL|TNF|TNFAIP3|TNFRSF1A|TNFRSF1B|RIPK1|TANK|TBK1	-7.9	MyList
GO Biological Processes	19	GO:0007623	circadian rhythm	19_GO:0048511 rhythmic process	-9.6	5.2	8.8	30286	136	941	22	2.3	0.49	687|1364|1407|1408|1859|1956|1958|3398|4783|5187|5971|6097|7124|8204|8553|9099|10135|10514|25819|55366|60675|80045	KLF9|CLDN4|CRY1|CRY2|DYRK1A|EGFR|EGR1|ID2|NFIL3|PER1|RELB|RORC|TNF|NRIP1|BHLHE40|USP2|NAMPT|MYBBP1A|NOCT|LGR4|PROK2|GPR157	-7.9	MyList
Reactome Gene Sets	6	R-HSA-5387390	Hh mutants abrogate ligand secretion		-9.6	8.2	9.9	30286	59	941	15	1.6	0.41	5683|5687|5695|5700|5707|5709|5710|5713|5714|5717|5718|6233|7316|9861|10213	PSMA2|PSMA6|PSMB7|PSMC1|PSMD1|PSMD3|PSMD4|PSMD7|PSMD8|PSMD11|PSMD12|RPS27A|UBC|PSMD6|PSMD14	-7.9	MyList
Canonical Pathways	11	M174	PID UPA UPAR PATHWAY		-9.6	10	10	30286	42	941	13	1.4	0.38	1511|1956|1991|2266|2357|2358|3684|3689|4314|4318|4691|5329|9564	CTSG|EGFR|ELANE|FGG|FPR1|FPR2|ITGAM|ITGB2|MMP3|MMP9|NCL|PLAUR|BCAR1	-7.8	MyList
GO Biological Processes	19	GO:0001701	in utero embryonic development	19_GO:0032502 developmental process	-9.6	3.2	7.8	30286	395	941	39	4.1	0.65	100|133|598|689|1026|1051|1111|1627|1956|1999|3091|3586|3726|4124|4751|5045|5156|5930|5932|6498|7189|8178|8452|8531|8894|9021|9394|10049|10361|10672|10959|23764|27173|50515|55636|79893|80790|84081|121599	ADA|ADM|BCL2L1|BTF3|CDKN1A|CEBPB|CHEK1|DBN1|EGFR|ELF3|HIF1A|IL10|JUNB|MAN2A1|NEK2|FURIN|PDGFRA|RBBP6|RBBP8|SKIL|TRAF6|ELL|CUL3|YBX3|EIF2S2|SOCS3|HS6ST1|DNAJB6|NPM2|GNA13|TMED2|MAFF|SLC39A1|CHST11|CHD7|GGNBP2|CMIP|NSRP1|SPIC	-7.8	MyList
GO Biological Processes	19	GO:1902107	positive regulation of leukocyte differentiation	19_GO:0002376 immune system process	-9.6	4.4	8.4	30286	190	941	26	2.8	0.53	100|101|301|604|861|1230|1435|2353|3059|3398|3586|4323|6461|6688|6850|7124|7189|7494|7704|8651|8737|8744|10221|10892|64332|114548	ADA|ADAM8|ANXA1|BCL6|RUNX1|CCR1|CSF1|FOS|HCLS1|ID2|IL10|MMP14|SHB|SPI1|SYK|TNF|TRAF6|XBP1|ZBTB16|SOCS1|RIPK1|TNFSF9|TRIB1|MALT1|NFKBIZ|NLRP3	-7.8	MyList
GO Biological Processes	19	GO:1903708	positive regulation of hemopoiesis	19_GO:0002376 immune system process	-9.6	4.4	8.4	30286	190	941	26	2.8	0.53	100|101|301|604|861|1230|1435|2353|3059|3398|3586|4323|6461|6688|6850|7124|7189|7494|7704|8651|8737|8744|10221|10892|64332|114548	ADA|ADAM8|ANXA1|BCL6|RUNX1|CCR1|CSF1|FOS|HCLS1|ID2|IL10|MMP14|SHB|SPI1|SYK|TNF|TRAF6|XBP1|ZBTB16|SOCS1|RIPK1|TNFSF9|TRIB1|MALT1|NFKBIZ|NLRP3	-7.8	MyList
Reactome Gene Sets	6	R-HSA-5689880	Ub-specific processing proteases		-9.6	4.1	8.3	30286	219	941	28	3	0.55	329|330|3091|4086|4193|4609|4792|5683|5687|5695|5700|5707|5709|5710|5713|5714|5717|5718|6233|7189|7316|8737|9099|9804|9861|10213|79589|93624	BIRC2|BIRC3|HIF1A|SMAD1|MDM2|MYC|NFKBIA|PSMA2|PSMA6|PSMB7|PSMC1|PSMD1|PSMD3|PSMD4|PSMD7|PSMD8|PSMD11|PSMD12|RPS27A|TRAF6|UBC|RIPK1|USP2|TOMM20|PSMD6|PSMD14|RNF128|TADA2B	-7.8	MyList
GO Biological Processes	19	GO:0052548	regulation of endopeptidase activity	19_GO:0008152 metabolic process	-9.6	3.7	8.1	30286	280	941	32	3.4	0.59	329|330|355|831|960|1032|1654|2152|2810|3717|4057|4210|4318|4609|5045|5329|5366|6279|6280|6774|6850|7076|7124|8301|8915|9447|10049|10892|26999|64065|80758|114548	BIRC2|BIRC3|FAS|CAST|CD44|CDKN2D|DDX3X|F3|SFN|JAK2|LTF|MEFV|MMP9|MYC|FURIN|PLAUR|PMAIP1|S100A8|S100A9|STAT3|SYK|TIMP1|TNF|PICALM|BCL10|AIM2|DNAJB6|MALT1|CYFIP2|PERP|PRR7|NLRP3	-7.8	MyList
GO Biological Processes	19	GO:0001959	regulation of cytokine-mediated signaling pathway	19_GO:0050896 response to stimulus	-9.5	4.5	8.5	30286	177	941	25	2.7	0.52	837|1435|3091|3554|3557|3569|3656|4317|5770|5771|6773|6850|7128|7132|7850|8737|8877|9261|9641|10010|11213|29110|83666|90268|146722	CASP4|CSF1|HIF1A|IL1R1|IL1RN|IL6|IRAK2|MMP8|PTPN1|PTPN2|STAT2|SYK|TNFAIP3|TNFRSF1A|IL1R2|RIPK1|SPHK1|MAPKAPK2|IKBKE|TANK|IRAK3|TBK1|PARP9|OTULIN|CD300LF	-7.8	MyList
Reactome Gene Sets	6	R-HSA-157118	Signaling by NOTCH		-9.5	4	8.2	30286	235	941	29	3.1	0.56	861|1956|1999|3091|4609|5045|5683|5687|5695|5700|5707|5709|5710|5713|5714|5717|5718|6233|7029|7090|7316|9794|9861|10213|10320|10460|10959|23220|28514	RUNX1|EGFR|ELF3|HIF1A|MYC|FURIN|PSMA2|PSMA6|PSMB7|PSMC1|PSMD1|PSMD3|PSMD4|PSMD7|PSMD8|PSMD11|PSMD12|RPS27A|TFDP2|TLE3|UBC|MAML1|PSMD6|PSMD14|IKZF1|TACC3|TMED2|DTX4|DLL1	-7.8	MyList
Reactome Gene Sets	6	R-HSA-5218859	Regulated Necrosis		-9.5	8	9.8	30286	60	941	15	1.6	0.41	329|330|355|837|1991|2319|3552|3553|3659|6233|7316|8737|8795|57162|128866	BIRC2|BIRC3|FAS|CASP4|ELANE|FLOT2|IL1A|IL1B|IRF1|RPS27A|UBC|RIPK1|TNFRSF10B|PELI1|CHMP4B	-7.8	MyList
Reactome Gene Sets	6	R-HSA-5610785	GLI3 is processed to GLI3R by the proteasome		-9.5	8	9.8	30286	60	941	15	1.6	0.41	5683|5687|5695|5700|5707|5709|5710|5713|5714|5717|5718|6233|7316|9861|10213	PSMA2|PSMA6|PSMB7|PSMC1|PSMD1|PSMD3|PSMD4|PSMD7|PSMD8|PSMD11|PSMD12|RPS27A|UBC|PSMD6|PSMD14	-7.8	MyList
Reactome Gene Sets	6	R-HSA-5610783	Degradation of GLI2 by the proteasome		-9.5	8	9.8	30286	60	941	15	1.6	0.41	5683|5687|5695|5700|5707|5709|5710|5713|5714|5717|5718|6233|7316|9861|10213	PSMA2|PSMA6|PSMB7|PSMC1|PSMD1|PSMD3|PSMD4|PSMD7|PSMD8|PSMD11|PSMD12|RPS27A|UBC|PSMD6|PSMD14	-7.8	MyList
Reactome Gene Sets	6	R-HSA-5610780	Degradation of GLI1 by the proteasome		-9.5	8	9.8	30286	60	941	15	1.6	0.41	5683|5687|5695|5700|5707|5709|5710|5713|5714|5717|5718|6233|7316|9861|10213	PSMA2|PSMA6|PSMB7|PSMC1|PSMD1|PSMD3|PSMD4|PSMD7|PSMD8|PSMD11|PSMD12|RPS27A|UBC|PSMD6|PSMD14	-7.8	MyList
KEGG Pathway	24	hsa05012	Parkinson disease		-9.5	3.8	8.1	30286	266	941	31	3.3	0.58	135|598|1616|1843|4705|5683|5687|5695|5700|5707|5709|5710|5713|5714|5717|5718|6233|7277|7316|7345|7386|7494|9861|10213|22926|23516|27173|51807|64116|84790|118424	ADORA2A|BCL2L1|DAXX|DUSP1|NDUFA10|PSMA2|PSMA6|PSMB7|PSMC1|PSMD1|PSMD3|PSMD4|PSMD7|PSMD8|PSMD11|PSMD12|RPS27A|TUBA4A|UBC|UCHL1|UQCRFS1|XBP1|PSMD6|PSMD14|ATF6|SLC39A14|SLC39A1|TUBA8|SLC39A8|TUBA1C|UBE2J2	-7.8	MyList
GO Biological Processes	19	GO:0038061	non-canonical NF-kappaB signal transduction	19_GO:0050896 response to stimulus	-9.5	11	11	30286	35	941	12	1.3	0.37	329|330|4791|4792|5966|5971|7189|8795|8915|10333|10892|80829	BIRC2|BIRC3|NFKB2|NFKBIA|REL|RELB|TRAF6|TNFRSF10B|BCL10|TLR6|MALT1|ZFP91	-7.8	MyList
KEGG Pathway	24	hsa05014	Amyotrophic lateral sclerosis		-9.5	3.3	7.8	30286	364	941	37	3.9	0.63	598|1616|2521|2877|3178|4705|5603|5606|5683|5687|5695|5700|5707|5709|5710|5713|5714|5717|5718|7124|7132|7133|7277|7386|7494|8878|9861|9883|10010|10133|10213|22926|29110|29982|51807|81631|84790	BCL2L1|DAXX|FUS|GPX2|HNRNPA1|NDUFA10|MAPK13|MAP2K3|PSMA2|PSMA6|PSMB7|PSMC1|PSMD1|PSMD3|PSMD4|PSMD7|PSMD8|PSMD11|PSMD12|TNF|TNFRSF1A|TNFRSF1B|TUBA4A|UQCRFS1|XBP1|SQSTM1|PSMD6|POM121|TANK|OPTN|PSMD14|ATF6|TBK1|NRBF2|TUBA8|MAP1LC3B|TUBA1C	-7.8	MyList
KEGG Pathway	24	hsa05418	Fluid shear stress and atherosclerosis		-9.4	5.1	8.7	30286	139	941	22	2.3	0.49	1728|1843|2353|2938|2939|2941|3162|3383|3552|3553|3554|4318|5327|5603|6347|6385|6401|7124|7132|7850|8878|9446	NQO1|DUSP1|FOS|GSTA1|GSTA2|GSTA4|HMOX1|ICAM1|IL1A|IL1B|IL1R1|MMP9|PLAT|MAPK13|CCL2|SDC4|SELE|TNF|TNFRSF1A|IL1R2|SQSTM1|GSTO1	-7.7	MyList
WikiPathways	27	WP4495	IL 10 anti inflammatory signaling pathway		-9.4	21	13	30286	12	941	8	0.85	0.3	645|3162|3552|3569|3586|3587|6773|6774	BLVRB|HMOX1|IL1A|IL6|IL10|IL10RA|STAT2|STAT3	-7.7	MyList
Reactome Gene Sets	6	R-HSA-1257604	PIP3 activates AKT signaling		-9.4	3.7	8	30286	268	941	31	3.3	0.58	1026|1956|1958|2308|3164|4193|4615|5156|5683|5687|5695|5700|5707|5709|5710|5713|5714|5717|5718|6233|6446|7189|7316|7409|8660|8870|9846|9861|10213|57459|118788	CDKN1A|EGFR|EGR1|FOXO1|NR4A1|MDM2|MYD88|PDGFRA|PSMA2|PSMA6|PSMB7|PSMC1|PSMD1|PSMD3|PSMD4|PSMD7|PSMD8|PSMD11|PSMD12|RPS27A|SGK1|TRAF6|UBC|VAV1|IRS2|IER3|GAB2|PSMD6|PSMD14|GATAD2B|PIK3AP1	-7.7	MyList
GO Biological Processes	19	GO:0048255	mRNA stabilization	19_GO:0048519 negative regulation of biological process	-9.4	7.9	9.7	30286	61	941	15	1.6	0.41	339|1153|2521|4615|6556|7538|8531|9261|9641|10644|23367|25819|26986|55603|114609	APOBEC1|CIRBP|FUS|MYD88|SLC11A1|ZFP36|YBX3|MAPKAPK2|IKBKE|IGF2BP2|LARP1|NOCT|PABPC1|TENT5A|TIRAP	-7.7	MyList
Reactome Gene Sets	6	R-HSA-5678895	Defective CFTR causes cystic fibrosis		-9.4	7.9	9.7	30286	61	941	15	1.6	0.41	5683|5687|5695|5700|5707|5709|5710|5713|5714|5717|5718|6233|7316|9861|10213	PSMA2|PSMA6|PSMB7|PSMC1|PSMD1|PSMD3|PSMD4|PSMD7|PSMD8|PSMD11|PSMD12|RPS27A|UBC|PSMD6|PSMD14	-7.7	MyList
Reactome Gene Sets	6	R-HSA-68949	Orc1 removal from chromatin		-9.4	7.3	9.4	30286	71	941	16	1.7	0.42	5683|5687|5695|5700|5707|5709|5710|5713|5714|5717|5718|6233|7316|9861|10213|81620	PSMA2|PSMA6|PSMB7|PSMC1|PSMD1|PSMD3|PSMD4|PSMD7|PSMD8|PSMD11|PSMD12|RPS27A|UBC|PSMD6|PSMD14|CDT1	-7.6	MyList
WikiPathways	27	WP2359	Parkin ubiquitin proteasomal system pathway		-9.4	7.3	9.4	30286	71	941	16	1.7	0.42	3313|5700|5707|5709|5710|5713|5714|5717|5718|7277|9861|10213|25897|51807|84790|118424	HSPA9|PSMC1|PSMD1|PSMD3|PSMD4|PSMD7|PSMD8|PSMD11|PSMD12|TUBA4A|PSMD6|PSMD14|RNF19A|TUBA8|TUBA1C|UBE2J2	-7.6	MyList
GO Biological Processes	19	GO:0010952	positive regulation of peptidase activity	19_GO:0048518 positive regulation of biological process	-9.3	4.6	8.4	30286	167	941	24	2.6	0.51	355|1364|1512|1654|2152|3717|4210|4609|5366|6279|6280|6774|6850|7124|8301|8915|9447|10010|10892|26999|64063|64065|80758|114548	FAS|CLDN4|CTSH|DDX3X|F3|JAK2|MEFV|MYC|PMAIP1|S100A8|S100A9|STAT3|SYK|TNF|PICALM|BCL10|AIM2|TANK|MALT1|CYFIP2|PRSS22|PERP|PRR7|NLRP3	-7.6	MyList
GO Biological Processes	19	GO:0042129	regulation of T cell proliferation	19_GO:0002376 immune system process	-9.3	4.4	8.3	30286	181	941	25	2.7	0.52	301|384|604|868|1051|1493|3552|3553|3569|3586|3604|3659|3717|3958|6385|6541|6850|7133|7189|8744|29126|53833|56253|57162|283234	ANXA1|ARG2|BCL6|CBLB|CEBPB|CTLA4|IL1A|IL1B|IL6|IL10|TNFRSF9|IRF1|JAK2|LGALS3|SDC4|SLC7A1|SYK|TNFRSF1B|TRAF6|TNFSF9|CD274|IL20RB|CRTAM|PELI1|CCDC88B	-7.6	MyList
GO Biological Processes	19	GO:0051092	positive regulation of NF-kappaB transcription factor activity	19_GO:0008152 metabolic process	-9.3	5	8.6	30286	141	941	22	2.3	0.49	183|3553|3656|4057|4615|5687|6279|6280|6774|7097|7124|7189|7706|8737|8877|8915|9447|10333|10892|11213|114548|114609	AGT|IL1B|IRAK2|LTF|MYD88|PSMA6|S100A8|S100A9|STAT3|TLR2|TNF|TRAF6|TRIM25|RIPK1|SPHK1|BCL10|AIM2|TLR6|MALT1|IRAK3|NLRP3|TIRAP	-7.6	MyList
GO Biological Processes	19	GO:0080135	regulation of cellular response to stress	19_GO:0050896 response to stimulus	-9.3	2.8	7.5	30286	512	941	45	4.8	0.7	355|598|960|1032|1111|1407|1859|1956|2213|2308|2521|2643|2907|4193|4609|5366|5743|5770|5771|6498|6879|7494|8428|8531|8634|8870|9261|9709|10049|10955|10959|22926|23645|23657|26272|26471|27097|54910|57007|80303|84919|92797|93624|114609|161742	FAS|BCL2L1|CD44|CDKN2D|CHEK1|CRY1|DYRK1A|EGFR|FCGR2B|FOXO1|FUS|GCH1|GRINA|MDM2|MYC|PMAIP1|PTGS2|PTPN1|PTPN2|SKIL|TAF7|XBP1|STK24|YBX3|RTCA|IER3|MAPKAPK2|HERPUD1|DNAJB6|SERINC3|TMED2|ATF6|PPP1R15A|SLC7A11|FBXO4|NUPR1|TAF5L|SEMA4C|ACKR3|EFHD1|PPP1R15B|HELB|TADA2B|TIRAP|SPRED1	-7.6	MyList
Reactome Gene Sets	6	R-HSA-9013694	Signaling by NOTCH4		-9.3	6.7	9.2	30286	82	941	17	1.8	0.43	5683|5687|5695|5700|5707|5709|5710|5713|5714|5717|5718|6233|7316|9794|9861|10213|10460	PSMA2|PSMA6|PSMB7|PSMC1|PSMD1|PSMD3|PSMD4|PSMD7|PSMD8|PSMD11|PSMD12|RPS27A|UBC|MAML1|PSMD6|PSMD14|TACC3	-7.6	MyList
WikiPathways	27	WP5353	Macrophage stimulating protein MSP signaling network map		-9.3	6.7	9.2	30286	82	941	17	1.8	0.43	1282|1846|2919|3099|3315|3553|3586|3939|4086|4318|4486|5156|6513|7124|9076|10397|27250	COL4A1|DUSP4|CXCL1|HK2|HSPB1|IL1B|IL10|LDHA|SMAD1|MMP9|MST1R|PDGFRA|SLC2A1|TNF|CLDN1|NDRG1|PDCD4	-7.6	MyList
KEGG Pathway	24	hsa05163	Human cytomegalovirus infection		-9.3	4	8.1	30286	225	941	28	3	0.55	355|1026|1230|1956|1978|3553|3554|3569|3587|4193|4609|4792|5156|5603|5734|5743|6347|6348|6351|6774|6890|7124|7132|8737|9564|10672|29110|55970	FAS|CDKN1A|CCR1|EGFR|EIF4EBP1|IL1B|IL1R1|IL6|IL10RA|MDM2|MYC|NFKBIA|PDGFRA|MAPK13|PTGER4|PTGS2|CCL2|CCL3|CCL4|STAT3|TAP1|TNF|TNFRSF1A|RIPK1|BCAR1|GNA13|TBK1|GNG12	-7.6	MyList
WikiPathways	27	WP183	Proteasome degradation		-9.3	7.8	9.6	30286	62	941	15	1.6	0.41	5683|5687|5695|5700|5707|5709|5710|5713|5714|5717|5718|7316|7323|7345|9861	PSMA2|PSMA6|PSMB7|PSMC1|PSMD1|PSMD3|PSMD4|PSMD7|PSMD8|PSMD11|PSMD12|UBC|UBE2D3|UCHL1|PSMD6	-7.6	MyList
GO Biological Processes	19	GO:0050878	regulation of body fluid levels	19_GO:0065007 biological regulation	-9.3	3.3	7.7	30286	353	941	36	3.8	0.63	100|133|134|135|953|1511|1956|2152|2159|2162|2266|2355|3091|3099|3315|3569|4778|5029|5156|5327|5329|5341|5359|5581|6337|6521|6850|7409|7494|10630|10672|23657|27347|84034|84062|221037	ADA|ADM|ADORA1|ADORA2A|ENTPD1|CTSG|EGFR|F3|F10|F13A1|FGG|FOSL2|HIF1A|HK2|HSPB1|IL6|NFE2|P2RY2|PDGFRA|PLAT|PLAUR|PLEK|PLSCR1|PRKCE|SCNN1A|SLC4A1|SYK|VAV1|XBP1|PDPN|GNA13|SLC7A11|STK39|EMILIN2|DTNBP1|JMJD1C	-7.6	MyList
GO Biological Processes	19	GO:0051223	regulation of protein transport	19_GO:0051179 localization	-9.3	3	7.6	30286	440	941	41	4.4	0.67	101|135|347|945|1946|1956|2266|2308|2810|3059|3091|3552|3553|3569|3625|3717|4193|5494|5581|5743|5770|7097|7124|8447|8609|8660|8754|9531|10815|11261|23657|51092|51569|56262|64083|79651|80149|90007|91543|338442|415116	ADAM8|ADORA2A|APOD|CD33|EFNA5|EGFR|FGG|FOXO1|SFN|HCLS1|HIF1A|IL1A|IL1B|IL6|INHBB|JAK2|MDM2|PPM1A|PRKCE|PTGS2|PTPN1|TLR2|TNF|DOC2B|KLF7|IRS2|ADAM9|BAG3|CPLX1|CHP1|SLC7A11|SIDT2|UFM1|LRRC8A|GOLPH3|RHBDF2|ZC3H12A|MIDN|RSAD2|HCAR2|PIM3	-7.6	MyList
GO Biological Processes	19	GO:0032722	positive regulation of chemokine production	19_GO:0048518 positive regulation of biological process	-9.3	7.2	9.4	30286	72	941	16	1.7	0.42	1654|1958|3091|3162|3553|3569|3929|4023|4615|6850|7097|7124|23765|51284|114609|255231	DDX3X|EGR1|HIF1A|HMOX1|IL1B|IL6|LBP|LPL|MYD88|SYK|TLR2|TNF|IL17RA|TLR7|TIRAP|MCOLN2	-7.6	MyList
GO Biological Processes	19	GO:0001525	angiogenesis	19_GO:0032502 developmental process	-9.2	3.3	7.7	30286	338	941	35	3.7	0.62	101|347|961|1282|2752|3091|3162|3164|4323|4691|4814|5156|5228|5743|5795|6303|6347|6461|6850|7045|7127|7494|9394|10672|25932|28514|51129|57007|57381|60675|80149|81575|90268|116150|284340	ADAM8|APOD|CD47|COL4A1|GLUL|HIF1A|HMOX1|NR4A1|MMP14|NCL|NINJ1|PDGFRA|PGF|PTGS2|PTPRJ|SAT1|CCL2|SHB|SYK|TGFBI|TNFAIP2|XBP1|HS6ST1|GNA13|CLIC4|DLL1|ANGPTL4|ACKR3|RHOJ|PROK2|ZC3H12A|APOLD1|OTULIN|NUS1|CXCL17	-7.5	MyList
GO Biological Processes	19	GO:0042594	response to starvation	19_GO:0050896 response to stimulus	-9.2	4.1	8.1	30286	212	941	27	2.9	0.54	123|133|355|440|467|1026|2308|2353|2752|3178|3625|5166|5366|6513|7494|7538|8140|8428|10514|23367|27244|80149|80315|81631|81788|83667|84879	PLIN2|ADM|FAS|ASNS|ATF3|CDKN1A|FOXO1|FOS|GLUL|HNRNPA1|INHBB|PDK4|PMAIP1|SLC2A1|XBP1|ZFP36|SLC7A5|STK24|MYBBP1A|LARP1|SESN1|ZC3H12A|CPEB4|MAP1LC3B|NUAK2|SESN2|MFSD2A	-7.5	MyList
GO Biological Processes	19	GO:1903322	positive regulation of protein modification by small protein conjugation or removal	19_GO:0048518 positive regulation of biological process	-9.2	5.2	8.6	30286	130	941	21	2.2	0.48	329|330|868|1407|1654|7189|8452|8877|8915|10010|10318|10892|11170|26191|26272|29997|54838|57162|80149|83593|254170	BIRC2|BIRC3|CBLB|CRY1|DDX3X|TRAF6|CUL3|SPHK1|BCL10|TANK|TNIP1|MALT1|FAM107A|PTPN22|FBXO4|NOP53|WBP1L|PELI1|ZC3H12A|RASSF5|FBXO33	-7.5	MyList
GO Biological Processes	19	GO:0043433	negative regulation of DNA-binding transcription factor activity	19_GO:0008152 metabolic process	-9.2	4.7	8.4	30286	156	941	23	2.4	0.5	602|3398|3586|3656|4792|4794|4795|5292|6688|7128|8553|8887|9447|10221|11213|11261|26471|55914|80149|90268|114548|150094|730249	BCL3|ID2|IL10|IRAK2|NFKBIA|NFKBIE|NFKBIL1|PIM1|SPI1|TNFAIP3|BHLHE40|TAX1BP1|AIM2|TRIB1|IRAK3|CHP1|NUPR1|ERBIN|ZC3H12A|OTULIN|NLRP3|SIK1|ACOD1	-7.5	MyList
KEGG Pathway	24	hsa04148	Efferocytosis		-9.2	4.7	8.4	30286	156	941	23	2.4	0.5	384|961|1051|1844|1846|3091|3586|3717|4953|5029|5467|5603|5734|5743|6446|6513|7386|8754|8877|9023|9261|9564|80824	ARG2|CD47|CEBPB|DUSP2|DUSP4|HIF1A|IL10|JAK2|ODC1|P2RY2|PPARD|MAPK13|PTGER4|PTGS2|SGK1|SLC2A1|UQCRFS1|ADAM9|SPHK1|CH25H|MAPKAPK2|BCAR1|DUSP16	-7.5	MyList
GO Biological Processes	19	GO:2001235	positive regulation of apoptotic signaling pathway	19_GO:0048518 positive regulation of biological process	-9.2	5	8.5	30286	143	941	22	2.3	0.49	135|183|355|467|1512|3625|3717|4170|4609|5326|5366|5771|6279|6280|6498|7124|8737|8915|10333|10955|26471|162989	ADORA2A|AGT|FAS|ATF3|CTSH|INHBB|JAK2|MCL1|MYC|PLAGL2|PMAIP1|PTPN2|S100A8|S100A9|SKIL|TNF|RIPK1|BCL10|TLR6|SERINC3|NUPR1|DEDD2	-7.5	MyList
Reactome Gene Sets	6	R-HSA-174084	Autodegradation of Cdh1 by Cdh1:APC/C		-9.2	7.7	9.5	30286	63	941	15	1.6	0.41	5683|5687|5695|5700|5707|5709|5710|5713|5714|5717|5718|6233|7316|9861|10213	PSMA2|PSMA6|PSMB7|PSMC1|PSMD1|PSMD3|PSMD4|PSMD7|PSMD8|PSMD11|PSMD12|RPS27A|UBC|PSMD6|PSMD14	-7.5	MyList
GO Biological Processes	19	GO:0032757	positive regulation of interleukin-8 production	19_GO:0048518 positive regulation of biological process	-9.2	7.7	9.5	30286	63	941	15	1.6	0.41	929|1991|2152|3553|3569|3929|4615|6774|6850|7097|7124|8737|8915|51284|114609	CD14|ELANE|F3|IL1B|IL6|LBP|MYD88|STAT3|SYK|TLR2|TNF|RIPK1|BCL10|TLR7|TIRAP	-7.5	MyList
GO Biological Processes	19	GO:0032732	positive regulation of interleukin-1 production	19_GO:0048518 positive regulation of biological process	-9.2	7.1	9.3	30286	73	941	16	1.7	0.42	1958|3315|3569|3717|4023|4210|4615|5004|6348|6774|7124|9447|10333|10892|114548|115362	EGR1|HSPB1|IL6|JAK2|LPL|MEFV|MYD88|ORM1|CCL3|STAT3|TNF|AIM2|TLR6|MALT1|NLRP3|GBP5	-7.5	MyList
Reactome Gene Sets	6	R-HSA-179419	APC:Cdc20 mediated degradation of cell cycle proteins prior to satisfation of the cell cycle checkpoint		-9.2	7.1	9.3	30286	73	941	16	1.7	0.42	4751|5683|5687|5695|5700|5707|5709|5710|5713|5714|5717|5718|6233|7316|9861|10213	NEK2|PSMA2|PSMA6|PSMB7|PSMC1|PSMD1|PSMD3|PSMD4|PSMD7|PSMD8|PSMD11|PSMD12|RPS27A|UBC|PSMD6|PSMD14	-7.5	MyList
GO Biological Processes	19	GO:1900744	regulation of p38MAPK cascade	19_GO:0050896 response to stimulus	-9.2	9.3	10	30286	45	941	13	1.4	0.38	1647|1843|3553|5187|6688|7430|8877|10912|23328|26191|27347|80149|768211	GADD45A|DUSP1|IL1B|PER1|SPI1|EZR|SPHK1|GADD45G|SASH1|PTPN22|STK39|ZC3H12A|RELL1	-7.5	MyList
GO Biological Processes	19	GO:0042149	cellular response to glucose starvation	19_GO:0050896 response to stimulus	-9.2	9.3	10	30286	45	941	13	1.4	0.38	123|440|3178|5366|6513|7494|8140|10514|27244|80149|80315|81788|83667	PLIN2|ASNS|HNRNPA1|PMAIP1|SLC2A1|XBP1|SLC7A5|MYBBP1A|SESN1|ZC3H12A|CPEB4|NUAK2|SESN2	-7.5	MyList
WikiPathways	27	WP619	Type II interferon signaling		-9.2	10	10	30286	37	941	12	1.3	0.37	1536|3383|3433|3553|3627|3659|3717|6688|6773|6890|8651|9021	CYBB|ICAM1|IFIT2|IL1B|CXCL10|IRF1|JAK2|SPI1|STAT2|TAP1|SOCS1|SOCS3	-7.5	MyList
GO Biological Processes	19	GO:2001236	regulation of extrinsic apoptotic signaling pathway	19_GO:0050896 response to stimulus	-9.1	4.7	8.4	30286	157	941	23	2.4	0.5	183|467|598|1654|2266|2729|2730|3148|3162|3383|3552|3553|3958|4170|5366|6498|7124|7128|8737|8915|10333|64798|162989	AGT|ATF3|BCL2L1|DDX3X|FGG|GCLC|GCLM|HMGB2|HMOX1|ICAM1|IL1A|IL1B|LGALS3|MCL1|PMAIP1|SKIL|TNF|TNFAIP3|RIPK1|BCL10|TLR6|DEPTOR|DEDD2	-7.5	MyList
GO Biological Processes	19	GO:0002366	leukocyte activation involved in immune response	19_GO:0002376 immune system process	-9.1	4.2	8.1	30286	199	941	26	2.8	0.53	100|602|604|2207|2213|3383|3569|3929|4615|5581|5734|5971|6097|6348|6556|6774|6850|7124|9021|10538|10875|22904|26253|28514|64332|338339	ADA|BCL3|BCL6|FCER1G|FCGR2B|ICAM1|IL6|LBP|MYD88|PRKCE|PTGER4|RELB|RORC|CCL3|SLC11A1|STAT3|SYK|TNF|SOCS3|BATF|FGL2|SBNO2|CLEC4E|DLL1|NFKBIZ|CLEC4D	-7.4	MyList
WikiPathways	27	WP195	IL 1 signaling pathway		-9.1	8.3	9.7	30286	54	941	14	1.5	0.39	3552|3553|3554|3656|4615|4792|4793|5606|5966|7189|8878|9261|11213|57162	IL1A|IL1B|IL1R1|IRAK2|MYD88|NFKBIA|NFKBIB|MAP2K3|REL|TRAF6|SQSTM1|MAPKAPK2|IRAK3|PELI1	-7.4	MyList
GO Biological Processes	19	GO:0010883	regulation of lipid storage	19_GO:0051179 localization	-9.1	8.3	9.7	30286	54	941	14	1.5	0.39	123|949|3569|4023|4481|4792|5467|5771|7124|9641|10938|57104|80149|158219	PLIN2|SCARB1|IL6|LPL|MSR1|NFKBIA|PPARD|PTPN2|TNF|IKBKE|EHD1|PNPLA2|ZC3H12A|TTC39B	-7.4	MyList
GO Biological Processes	19	GO:0055082	intracellular chemical homeostasis	19_GO:0042592 homeostatic process	-9.1	2.7	7.3	30286	575	941	48	5.1	0.72	134|476|481|796|1230|1534|1991|2308|2495|2729|2730|2827|2907|3091|3099|3162|3383|3552|4609|5029|6279|6280|6337|6348|6521|6556|6648|7052|7494|8301|8660|9709|11261|23516|23657|25932|26234|27347|28999|50617|55647|56262|63933|64116|79568|79689|118987|144811	ADORA1|ATP1A1|ATP1B1|CALCA|CCR1|CYB561|ELANE|FOXO1|FTH1|GCLC|GCLM|GPR3|GRINA|HIF1A|HK2|HMOX1|ICAM1|IL1A|MYC|P2RY2|S100A8|S100A9|SCNN1A|CCL3|SLC4A1|SLC11A1|SOD2|TGM2|XBP1|PICALM|IRS2|HERPUD1|CHP1|SLC39A14|SLC7A11|CLIC4|FBXL5|STK39|KLF15|ATP6V0A4|RAB20|LRRC8A|MCUR1|SLC39A8|MAIP1|STEAP4|PDZD8|LACC1	-7.4	MyList
Reactome Gene Sets	6	R-HSA-9674555	Signaling by CSF3 (G-CSF)		-9.1	12	11	30286	30	941	11	1.2	0.35	1440|1441|3717|6233|6774|6850|7316|7323|8651|9021|9846	CSF3|CSF3R|JAK2|RPS27A|STAT3|SYK|UBC|UBE2D3|SOCS1|SOCS3|GAB2	-7.4	MyList
GO Biological Processes	19	GO:0070374	positive regulation of ERK1 and ERK2 cascade	19_GO:0048518 positive regulation of biological process	-9.1	4	8	30286	215	941	27	2.9	0.54	728|960|1230|1236|1956|2266|2358|2651|3383|3552|5156|5908|6347|6348|6351|6367|7124|8482|9590|10253|26191|57007|114609|284340|285016|338557|407010	C5AR1|CD44|CCR1|CCR7|EGFR|FGG|FPR2|GCNT2|ICAM1|IL1A|PDGFRA|RAP1B|CCL2|CCL3|CCL4|CCL22|TNF|SEMA7A|AKAP12|SPRY2|PTPN22|ACKR3|TIRAP|CXCL17|ALKAL2|FFAR4|MIR23A	-7.4	MyList
GO Biological Processes	19	GO:0045619	regulation of lymphocyte differentiation	19_GO:0002376 immune system process	-9.1	4	8	30286	215	941	27	2.9	0.54	100|101|301|604|861|1493|3398|3586|3659|3726|4323|5771|6461|6688|6850|7494|7704|8651|8744|8993|10538|10875|10892|56253|64332|80149|114548	ADA|ADAM8|ANXA1|BCL6|RUNX1|CTLA4|ID2|IL10|IRF1|JUNB|MMP14|PTPN2|SHB|SPI1|SYK|XBP1|ZBTB16|SOCS1|TNFSF9|PGLYRP1|BATF|FGL2|MALT1|CRTAM|NFKBIZ|ZC3H12A|NLRP3	-7.4	MyList
GO Biological Processes	19	GO:0062208	positive regulation of pattern recognition receptor signaling pathway	19_GO:0044419 biological process involved in interspecies interaction between organisms	-9.1	7.5	9.4	30286	64	941	15	1.6	0.41	929|1654|2634|3929|4057|4615|4814|10333|26191|51296|57162|79132|91543|114609|115362	CD14|DDX3X|GBP2|LBP|LTF|MYD88|NINJ1|TLR6|PTPN22|SLC15A3|PELI1|DHX58|RSAD2|TIRAP|GBP5	-7.4	MyList
Reactome Gene Sets	6	R-HSA-4608870	Asymmetric localization of PCP proteins		-9.1	7.5	9.4	30286	64	941	15	1.6	0.41	5683|5687|5695|5700|5707|5709|5710|5713|5714|5717|5718|6233|7316|9861|10213	PSMA2|PSMA6|PSMB7|PSMC1|PSMD1|PSMD3|PSMD4|PSMD7|PSMD8|PSMD11|PSMD12|RPS27A|UBC|PSMD6|PSMD14	-7.4	MyList
GO Biological Processes	19	GO:0009267	cellular response to starvation	19_GO:0050896 response to stimulus	-9.1	4.5	8.2	30286	172	941	24	2.6	0.51	123|355|440|467|1026|2308|2353|2752|3178|3625|5166|5366|6513|7494|8140|8428|10514|27244|80149|80315|81631|81788|83667|84879	PLIN2|FAS|ASNS|ATF3|CDKN1A|FOXO1|FOS|GLUL|HNRNPA1|INHBB|PDK4|PMAIP1|SLC2A1|XBP1|SLC7A5|STK24|MYBBP1A|SESN1|ZC3H12A|CPEB4|MAP1LC3B|NUAK2|SESN2|MFSD2A	-7.4	MyList
GO Biological Processes	19	GO:0010038	response to metal ion	19_GO:0050896 response to stimulus	-9.1	3.2	7.6	30286	360	941	36	3.8	0.63	241|466|929|1536|1616|1728|1956|2266|2353|2729|3091|3162|3552|3625|3726|3727|4193|4318|5359|5743|6279|6556|6648|6898|7782|8754|9076|10397|10628|25932|27347|55503|64116|80271|91683|144402	ALOX5AP|ATF1|CD14|CYBB|DAXX|NQO1|EGFR|FGG|FOS|GCLC|HIF1A|HMOX1|IL1A|INHBB|JUNB|JUND|MDM2|MMP9|PLSCR1|PTGS2|S100A8|SLC11A1|SOD2|TAT|SLC30A4|ADAM9|CLDN1|NDRG1|TXNIP|CLIC4|STK39|TRPV6|SLC39A8|ITPKC|SYT12|CPNE8	-7.4	MyList
Reactome Gene Sets	6	R-HSA-8878166	Transcriptional regulation by RUNX2		-9	5.4	8.6	30286	120	941	20	2.1	0.47	861|1026|3958|4086|5683|5687|5695|5700|5707|5709|5710|5713|5714|5717|5718|6233|6662|7316|9861|10213	RUNX1|CDKN1A|LGALS3|SMAD1|PSMA2|PSMA6|PSMB7|PSMC1|PSMD1|PSMD3|PSMD4|PSMD7|PSMD8|PSMD11|PSMD12|RPS27A|SOX9|UBC|PSMD6|PSMD14	-7.4	MyList
KEGG Pathway	24	hsa03050	Proteasome		-9	9.1	9.8	30286	46	941	13	1.4	0.38	5683|5687|5695|5700|5707|5709|5710|5713|5714|5717|5718|9861|10213	PSMA2|PSMA6|PSMB7|PSMC1|PSMD1|PSMD3|PSMD4|PSMD7|PSMD8|PSMD11|PSMD12|PSMD6|PSMD14	-7.4	MyList
Reactome Gene Sets	6	R-HSA-9824272	Somitogenesis		-9	8.2	9.6	30286	55	941	14	1.5	0.39	5683|5687|5695|5700|5707|5709|5710|5713|5714|5717|5718|9861|10213|28514	PSMA2|PSMA6|PSMB7|PSMC1|PSMD1|PSMD3|PSMD4|PSMD7|PSMD8|PSMD11|PSMD12|PSMD6|PSMD14|DLL1	-7.3	MyList
GO Biological Processes	19	GO:0042254	ribosome biogenesis	19_GO:0009987 cellular process	-9	3.4	7.7	30286	311	941	33	3.5	0.6	1654|1983|2091|2752|3692|6210|8450|8602|8780|9188|10514|11137|23029|23212|23223|23560|26156|29889|29997|30836|51154|51602|55153|55299|55636|55651|55661|56902|79050|79954|84916|115416|163859	DDX3X|EIF5|FBL|GLUL|EIF6|RPS15A|CUL4B|NOP14|RIOK3|DDX21|MYBBP1A|PWP1|RBM34|RRS1|RRP12|GTPBP4|RSL1D1|GNL2|NOP53|DNTTIP2|MRTO4|NOP58|SDAD1|BRIX1|CHD7|NHP2|DDX27|PNO1|NOC4L|NOL10|UTP4|MALSU1|SDE2	-7.3	MyList
Reactome Gene Sets	6	R-HSA-176409	APC/C:Cdc20 mediated degradation of mitotic proteins		-9	6.9	9.1	30286	75	941	16	1.7	0.42	4751|5683|5687|5695|5700|5707|5709|5710|5713|5714|5717|5718|6233|7316|9861|10213	NEK2|PSMA2|PSMA6|PSMB7|PSMC1|PSMD1|PSMD3|PSMD4|PSMD7|PSMD8|PSMD11|PSMD12|RPS27A|UBC|PSMD6|PSMD14	-7.3	MyList
Reactome Gene Sets	6	R-HSA-5358346	Hedgehog ligand biogenesis		-9	7.4	9.3	30286	65	941	15	1.6	0.41	5683|5687|5695|5700|5707|5709|5710|5713|5714|5717|5718|6233|7316|9861|10213	PSMA2|PSMA6|PSMB7|PSMC1|PSMD1|PSMD3|PSMD4|PSMD7|PSMD8|PSMD11|PSMD12|RPS27A|UBC|PSMD6|PSMD14	-7.3	MyList
GO Biological Processes	19	GO:0048660	regulation of smooth muscle cell proliferation	19_GO:0050789 regulation of biological process	-9	4.4	8.1	30286	174	941	24	2.6	0.51	347|1026|1956|1991|3162|3398|3486|3569|3586|3717|4193|4318|4615|5724|5743|6648|7124|7128|7536|9510|10221|10672|27250|406935	APOD|CDKN1A|EGFR|ELANE|HMOX1|ID2|IGFBP3|IL6|IL10|JAK2|MDM2|MMP9|MYD88|PTAFR|PTGS2|SOD2|TNF|TNFAIP3|SF1|ADAMTS1|TRIB1|GNA13|PDCD4|MIR143	-7.3	MyList
GO Biological Processes	19	GO:0002263	cell activation involved in immune response	19_GO:0002376 immune system process	-9	4.1	8	30286	203	941	26	2.8	0.53	100|602|604|2207|2213|3383|3569|3929|4615|5581|5734|5971|6097|6348|6556|6774|6850|7124|9021|10538|10875|22904|26253|28514|64332|338339	ADA|BCL3|BCL6|FCER1G|FCGR2B|ICAM1|IL6|LBP|MYD88|PRKCE|PTGER4|RELB|RORC|CCL3|SLC11A1|STAT3|SYK|TNF|SOCS3|BATF|FGL2|SBNO2|CLEC4E|DLL1|NFKBIZ|CLEC4D	-7.3	MyList
WikiPathways	27	WP3858	Toll like receptor signaling related to MyD88		-8.9	11	10	30286	31	941	11	1.2	0.35	4615|4791|5966|5971|7097|7189|9641|10333|29110|51284|114609	MYD88|NFKB2|REL|RELB|TLR2|TRAF6|IKBKE|TLR6|TBK1|TLR7|TIRAP	-7.3	MyList
GO Biological Processes	19	GO:0007249	canonical NF-kappaB signal transduction	19_GO:0050896 response to stimulus	-8.9	8.9	9.7	30286	47	941	13	1.4	0.38	101|329|330|602|3656|4791|4792|5966|5971|7097|7189|29110|51284	ADAM8|BIRC2|BIRC3|BCL3|IRAK2|NFKB2|NFKBIA|REL|RELB|TLR2|TRAF6|TBK1|TLR7	-7.2	MyList
Reactome Gene Sets	6	R-HSA-176814	Activation of APC/C and APC/C:Cdc20 mediated degradation of mitotic proteins		-8.9	6.8	9	30286	76	941	16	1.7	0.42	4751|5683|5687|5695|5700|5707|5709|5710|5713|5714|5717|5718|6233|7316|9861|10213	NEK2|PSMA2|PSMA6|PSMB7|PSMC1|PSMD1|PSMD3|PSMD4|PSMD7|PSMD8|PSMD11|PSMD12|RPS27A|UBC|PSMD6|PSMD14	-7.2	MyList
KEGG Pathway	24	hsa04210	Apoptosis		-8.9	5	8.4	30286	135	941	21	2.2	0.48	329|330|355|598|1439|1512|1616|1647|2353|4001|4170|4792|5366|7124|7132|7277|8737|8795|10912|51807|84790	BIRC2|BIRC3|FAS|BCL2L1|CSF2RB|CTSH|DAXX|GADD45A|FOS|LMNB1|MCL1|NFKBIA|PMAIP1|TNF|TNFRSF1A|TUBA4A|RIPK1|TNFRSF10B|GADD45G|TUBA8|TUBA1C	-7.2	MyList
WikiPathways	27	WP2324	AGE RAGE pathway		-8.9	7.3	9.2	30286	66	941	15	1.6	0.41	249|1956|2308|3091|3625|3717|3958|4318|4323|4481|4615|4792|6774|7430|114609	ALPL|EGFR|FOXO1|HIF1A|INHBB|JAK2|LGALS3|MMP9|MMP14|MSR1|MYD88|NFKBIA|STAT3|EZR|TIRAP	-7.2	MyList
GO Biological Processes	19	GO:0045732	positive regulation of protein catabolic process	19_GO:0048518 positive regulation of biological process	-8.9	4.1	7.9	30286	205	941	26	2.8	0.53	101|868|2308|2729|3553|4193|5045|5700|6662|7124|7128|7133|7430|8450|8754|8870|9709|10221|25976|26234|26471|29116|29997|79589|90637|112398	ADAM8|CBLB|FOXO1|GCLC|IL1B|MDM2|FURIN|PSMC1|SOX9|TNF|TNFAIP3|TNFRSF1B|EZR|CUL4B|ADAM9|IER3|HERPUD1|TRIB1|TIPARP|FBXL5|NUPR1|MYLIP|NOP53|RNF128|ZFAND2A|EGLN2	-7.2	MyList
GO Biological Processes	19	GO:0002688	regulation of leukocyte chemotaxis	19_GO:0040011 locomotion	-8.8	5.2	8.4	30286	123	941	20	2.1	0.47	683|719|728|1230|1236|1435|1843|2358|3569|3627|3929|5228|6347|6348|6351|7941|9750|27347|114609|284340	BST1|C3AR1|C5AR1|CCR1|CCR7|CSF1|DUSP1|FPR2|IL6|CXCL10|LBP|PGF|CCL2|CCL3|CCL4|PLA2G7|RIPOR2|STK39|TIRAP|CXCL17	-7.2	MyList
GO Biological Processes	19	GO:0071675	regulation of mononuclear cell migration	19_GO:0040011 locomotion	-8.8	5.2	8.4	30286	123	941	20	2.1	0.47	101|347|719|728|961|1230|1236|1435|1843|2358|3627|3958|6347|6348|6351|7124|7941|9750|27347|284340	ADAM8|APOD|C3AR1|C5AR1|CD47|CCR1|CCR7|CSF1|DUSP1|FPR2|CXCL10|LGALS3|CCL2|CCL3|CCL4|TNF|PLA2G7|RIPOR2|STK39|CXCL17	-7.2	MyList
Reactome Gene Sets	6	R-HSA-453279	Mitotic G1 phase and G1/S transition		-8.8	4.8	8.2	30286	149	941	22	2.3	0.49	1026|1032|1859|3717|4609|5683|5687|5695|5700|5707|5709|5710|5713|5714|5717|5718|6233|7029|7316|9861|10213|81620	CDKN1A|CDKN2D|DYRK1A|JAK2|MYC|PSMA2|PSMA6|PSMB7|PSMC1|PSMD1|PSMD3|PSMD4|PSMD7|PSMD8|PSMD11|PSMD12|RPS27A|TFDP2|UBC|PSMD6|PSMD14|CDT1	-7.2	MyList
KEGG Pathway	24	hsa05145	Toxoplasmosis		-8.8	5.5	8.5	30286	111	941	19	2	0.46	329|330|598|3586|3587|3717|3918|4615|4792|4793|5603|5606|6774|7097|7124|7132|7189|8651|23533	BIRC2|BIRC3|BCL2L1|IL10|IL10RA|JAK2|LAMC2|MYD88|NFKBIA|NFKBIB|MAPK13|MAP2K3|STAT3|TLR2|TNF|TNFRSF1A|TRAF6|SOCS1|PIK3R5	-7.2	MyList
Reactome Gene Sets	6	R-HSA-909733	Interferon alpha/beta signaling		-8.8	6.7	8.9	30286	77	941	16	1.7	0.42	1958|2634|3433|3434|3437|3659|4600|5770|6233|6773|7316|8519|8651|9021|10581|91543	EGR1|GBP2|IFIT2|IFIT1|IFIT3|IRF1|MX2|PTPN1|RPS27A|STAT2|UBC|IFITM1|SOCS1|SOCS3|IFITM2|RSAD2	-7.1	MyList
GO Biological Processes	19	GO:0002673	regulation of acute inflammatory response	19_GO:0050896 response to stimulus	-8.8	8.7	9.6	30286	48	941	13	1.4	0.38	101|134|241|1236|2213|3553|3569|5008|5743|7124|9180|53833|114548	ADAM8|ADORA1|ALOX5AP|CCR7|FCGR2B|IL1B|IL6|OSM|PTGS2|TNF|OSMR|IL20RB|NLRP3	-7.1	MyList
GO Biological Processes	19	GO:0002292	T cell differentiation involved in immune response	19_GO:0002376 immune system process	-8.8	8.7	9.6	30286	48	941	13	1.4	0.38	602|604|2207|3569|5734|5971|6097|6774|9021|10538|26253|64332|338339	BCL3|BCL6|FCER1G|IL6|PTGER4|RELB|RORC|STAT3|SOCS3|BATF|CLEC4E|NFKBIZ|CLEC4D	-7.1	MyList
Reactome Gene Sets	6	R-HSA-174154	APC/C:Cdc20 mediated degradation of Securin		-8.8	7.2	9.1	30286	67	941	15	1.6	0.41	5683|5687|5695|5700|5707|5709|5710|5713|5714|5717|5718|6233|7316|9861|10213	PSMA2|PSMA6|PSMB7|PSMC1|PSMD1|PSMD3|PSMD4|PSMD7|PSMD8|PSMD11|PSMD12|RPS27A|UBC|PSMD6|PSMD14	-7.1	MyList
GO Biological Processes	19	GO:0002819	regulation of adaptive immune response	19_GO:0002376 immune system process	-8.8	4	7.9	30286	207	941	26	2.8	0.53	100|301|604|2213|3553|3554|3569|3586|3659|3717|3726|6556|7124|7128|7133|7189|10538|10865|10892|29126|53833|64092|64332|80149|91543|114548	ADA|ANXA1|BCL6|FCGR2B|IL1B|IL1R1|IL6|IL10|IRF1|JAK2|JUNB|SLC11A1|TNF|TNFAIP3|TNFRSF1B|TRAF6|BATF|ARID5A|MALT1|CD274|IL20RB|SAMSN1|NFKBIZ|ZC3H12A|RSAD2|NLRP3	-7.1	MyList
Reactome Gene Sets	6	R-HSA-9824443	Parasitic Infection Pathways		-8.8	4.5	8.1	30286	164	941	23	2.4	0.5	719|953|957|1511|2268|3162|3552|3553|3569|3586|4210|4791|5045|6850|7409|9051|9332|10096|10628|26999|55970|79651|114548	C3AR1|ENTPD1|ENTPD5|CTSG|FGR|HMOX1|IL1A|IL1B|IL6|IL10|MEFV|NFKB2|FURIN|SYK|VAV1|PSTPIP1|CD163|ACTR3|TXNIP|CYFIP2|GNG12|RHBDF2|NLRP3	-7.1	MyList
Reactome Gene Sets	6	R-HSA-9658195	Leishmania infection		-8.8	4.5	8.1	30286	164	941	23	2.4	0.5	719|953|957|1511|2268|3162|3552|3553|3569|3586|4210|4791|5045|6850|7409|9051|9332|10096|10628|26999|55970|79651|114548	C3AR1|ENTPD1|ENTPD5|CTSG|FGR|HMOX1|IL1A|IL1B|IL6|IL10|MEFV|NFKB2|FURIN|SYK|VAV1|PSTPIP1|CD163|ACTR3|TXNIP|CYFIP2|GNG12|RHBDF2|NLRP3	-7.1	MyList
Reactome Gene Sets	6	R-HSA-9705462	Inactivation of CSF3 (G-CSF) signaling		-8.8	13	11	30286	25	941	10	1.1	0.33	1440|1441|3717|6233|6774|6850|7316|7323|8651|9021	CSF3|CSF3R|JAK2|RPS27A|STAT3|SYK|UBC|UBE2D3|SOCS1|SOCS3	-7.1	MyList
Reactome Gene Sets	6	R-HSA-5357786	TNFR1-induced proapoptotic signaling		-8.8	13	11	30286	25	941	10	1.1	0.33	329|330|7124|7128|7132|8737|9099|9641|10133|29110	BIRC2|BIRC3|TNF|TNFAIP3|TNFRSF1A|RIPK1|USP2|IKBKE|OPTN|TBK1	-7.1	MyList
KEGG Pathway	24	hsa04933	AGE-RAGE signaling pathway in diabetic complications		-8.8	5.8	8.6	30286	100	941	18	1.9	0.45	183|1282|1536|1958|2152|2308|3383|3552|3553|3569|3717|5292|5581|5603|6347|6401|6774|7124	AGT|COL4A1|CYBB|EGR1|F3|FOXO1|ICAM1|IL1A|IL1B|IL6|JAK2|PIM1|PRKCE|MAPK13|CCL2|SELE|STAT3|TNF	-7.1	MyList
GO Biological Processes	19	GO:0050764	regulation of phagocytosis	19_GO:0051179 localization	-8.8	5.8	8.6	30286	100	941	18	1.9	0.45	949|961|2207|2213|2268|2358|5199|5359|5657|5795|6347|6556|6850|7052|7097|8877|11314|146722	SCARB1|CD47|FCER1G|FCGR2B|FGR|FPR2|CFP|PLSCR1|PRTN3|PTPRJ|CCL2|SLC11A1|SYK|TGM2|TLR2|SPHK1|CD300A|CD300LF	-7.1	MyList
GO Biological Processes	19	GO:0050870	positive regulation of T cell activation	19_GO:0002376 immune system process	-8.8	3.7	7.7	30286	253	941	29	3.1	0.56	100|101|301|604|861|961|1236|1326|2319|3552|3553|3569|3717|6347|6461|6541|6850|7189|7409|7494|7704|8651|8744|8915|10892|29126|64332|114548|283234	ADA|ADAM8|ANXA1|BCL6|RUNX1|CD47|CCR7|MAP3K8|FLOT2|IL1A|IL1B|IL6|JAK2|CCL2|SHB|SLC7A1|SYK|TRAF6|VAV1|XBP1|ZBTB16|SOCS1|TNFSF9|BCL10|MALT1|CD274|NFKBIZ|NLRP3|CCDC88B	-7.1	MyList
GO Biological Processes	19	GO:0097191	extrinsic apoptotic signaling pathway	19_GO:0050896 response to stimulus	-8.8	5.5	8.5	30286	112	941	19	2	0.46	355|598|1616|1654|3148|3552|3553|3717|4170|6498|6688|7124|7132|7133|8737|8795|9531|64332|162989	FAS|BCL2L1|DAXX|DDX3X|HMGB2|IL1A|IL1B|JAK2|MCL1|SKIL|SPI1|TNF|TNFRSF1A|TNFRSF1B|RIPK1|TNFRSF10B|BAG3|NFKBIZ|DEDD2	-7.1	MyList
Reactome Gene Sets	6	R-HSA-5602358	Diseases associated with the TLR signaling cascade		-8.8	11	10	30286	32	941	11	1.2	0.35	929|2266|4615|4791|4792|6279|6280|7097|10333|51284|114609	CD14|FGG|MYD88|NFKB2|NFKBIA|S100A8|S100A9|TLR2|TLR6|TLR7|TIRAP	-7.1	MyList
Reactome Gene Sets	6	R-HSA-5260271	Diseases of Immune System		-8.8	11	10	30286	32	941	11	1.2	0.35	929|2266|4615|4791|4792|6279|6280|7097|10333|51284|114609	CD14|FGG|MYD88|NFKB2|NFKBIA|S100A8|S100A9|TLR2|TLR6|TLR7|TIRAP	-7.1	MyList
GO Biological Processes	19	GO:0033674	positive regulation of kinase activity	19_GO:0048518 positive regulation of biological process	-8.7	3.4	7.5	30286	302	941	32	3.4	0.59	183|796|1026|1236|1435|1616|1654|1956|1991|3553|3717|3937|4057|4486|5156|5606|5770|6556|7124|7189|7804|8754|8795|10333|10892|23328|23533|28984|51704|80829|219771|285489	AGT|CALCA|CDKN1A|CCR7|CSF1|DAXX|DDX3X|EGFR|ELANE|IL1B|JAK2|LCP2|LTF|MST1R|PDGFRA|MAP2K3|PTPN1|SLC11A1|TNF|TRAF6|LRP8|ADAM9|TNFRSF10B|TLR6|MALT1|SASH1|PIK3R5|RGCC|GPRC5B|ZFP91|CCNY|DOK7	-7.1	MyList
GO Biological Processes	19	GO:0046883	regulation of hormone secretion	19_GO:0051179 localization	-8.7	3.7	7.7	30286	254	941	29	3.1	0.56	134|183|301|1407|1408|1946|1956|2266|2308|3091|3553|3569|3625|3717|5008|5581|7124|8447|8609|8660|51092|51762|55636|56262|90007|91608|338442|338557|415116	ADORA1|AGT|ANXA1|CRY1|CRY2|EFNA5|EGFR|FGG|FOXO1|HIF1A|IL1B|IL6|INHBB|JAK2|OSM|PRKCE|TNF|DOC2B|KLF7|IRS2|SIDT2|RAB8B|CHD7|LRRC8A|MIDN|RASL10B|HCAR2|FFAR4|PIM3	-7.1	MyList
GO Biological Processes	19	GO:0098754	detoxification	19_GO:0098754 detoxification	-8.7	4.9	8.2	30286	138	941	21	2.2	0.48	241|1728|2098|2877|2936|2938|4353|5292|5743|6280|6556|6648|7296|9446|9588|25824|27244|64116|83667|140809|145226	ALOX5AP|NQO1|ESD|GPX2|GSR|GSTA1|MPO|PIM1|PTGS2|S100A9|SLC11A1|SOD2|TXNRD1|GSTO1|PRDX6|PRDX5|SESN1|SLC39A8|SESN2|SRXN1|RDH12	-7.1	MyList
GO Biological Processes	19	GO:0051129	negative regulation of cellular component organization	19_GO:0048519 negative regulation of biological process	-8.7	2.4	6.9	30286	733	941	55	5.8	0.76	329|339|347|598|961|1111|1654|1859|1902|2213|2729|3178|3553|3627|3958|4070|4193|4210|4323|5359|5657|5734|6662|7049|7097|7124|7132|7133|8301|8482|8634|8780|8870|9023|9535|10049|10253|10501|10507|11130|11170|11213|11314|23189|25987|26471|26586|29116|29997|54910|57405|84062|85464|146722|349667	BIRC2|APOBEC1|APOD|BCL2L1|CD47|CHEK1|DDX3X|DYRK1A|LPAR1|FCGR2B|GCLC|HNRNPA1|IL1B|CXCL10|LGALS3|TACSTD2|MDM2|MEFV|MMP14|PLSCR1|PRTN3|PTGER4|SOX9|TGFBR3|TLR2|TNF|TNFRSF1A|TNFRSF1B|PICALM|SEMA7A|RTCA|RIOK3|IER3|CH25H|GMFG|DNAJB6|SPRY2|SEMA6B|SEMA4D|ZWINT|FAM107A|IRAK3|CD300A|KANK1|TSKU|NUPR1|CKAP2|MYLIP|NOP53|SEMA4C|SPC25|DTNBP1|SSH2|CD300LF|RTN4RL2	-7	MyList
GO Biological Processes	19	GO:0000302	response to reactive oxygen species	19_GO:0050896 response to stimulus	-8.7	4.3	7.9	30286	180	941	24	2.6	0.51	347|1728|1956|2353|3091|3162|3552|3569|4193|4314|4318|4353|5156|5603|6648|7128|8428|8737|8754|8877|10628|23135|25824|84919	APOD|NQO1|EGFR|FOS|HIF1A|HMOX1|IL1A|IL6|MDM2|MMP3|MMP9|MPO|PDGFRA|MAPK13|SOD2|TNFAIP3|STK24|RIPK1|ADAM9|SPHK1|TXNIP|KDM6B|PRDX5|PPP1R15B	-7	MyList
WikiPathways	27	WP2637	Interleukin 1 IL 1 structural pathway		-8.7	8.5	9.5	30286	49	941	13	1.4	0.38	1326|2353|3552|3554|3656|4609|4615|4792|4793|5606|7189|9261|10010	MAP3K8|FOS|IL1A|IL1R1|IRAK2|MYC|MYD88|NFKBIA|NFKBIB|MAP2K3|TRAF6|MAPKAPK2|TANK	-7	MyList
Reactome Gene Sets	6	R-HSA-1236978	Cross-presentation of soluble exogenous antigens (endosomes)		-8.7	8.5	9.5	30286	49	941	13	1.4	0.38	5683|5687|5695|5700|5707|5709|5710|5713|5714|5717|5718|9861|10213	PSMA2|PSMA6|PSMB7|PSMC1|PSMD1|PSMD3|PSMD4|PSMD7|PSMD8|PSMD11|PSMD12|PSMD6|PSMD14	-7	MyList
GO Biological Processes	19	GO:1903532	positive regulation of secretion by cell	19_GO:0051179 localization	-8.6	3.5	7.5	30286	288	941	31	3.3	0.58	101|135|945|1956|2266|2268|3091|3552|3553|3625|3684|3689|3717|5581|5724|6385|6850|7097|8447|8660|8754|9846|28984|51762|56262|57126|64083|84062|91608|338442|338557	ADAM8|ADORA2A|CD33|EGFR|FGG|FGR|HIF1A|IL1A|IL1B|INHBB|ITGAM|ITGB2|JAK2|PRKCE|PTAFR|SDC4|SYK|TLR2|DOC2B|IRS2|ADAM9|GAB2|RGCC|RAB8B|LRRC8A|CD177|GOLPH3|DTNBP1|RASL10B|HCAR2|FFAR4	-7	MyList
KEGG Pathway	24	hsa05146	Amoebiasis		-8.6	5.7	8.5	30286	102	941	18	1.9	0.45	384|929|1282|1511|2919|2920|2921|3315|3553|3554|3569|3586|3684|3689|3918|7097|7124|7850	ARG2|CD14|COL4A1|CTSG|CXCL1|CXCL2|CXCL3|HSPB1|IL1B|IL1R1|IL6|IL10|ITGAM|ITGB2|LAMC2|TLR2|TNF|IL1R2	-7	MyList
WikiPathways	27	WP5083	Neuroinflammation and glutamatergic signaling		-8.6	4.8	8.1	30286	140	941	21	2.2	0.48	1738|2353|2752|3552|3553|3554|3569|3586|3587|3597|4791|6513|6774|7049|7124|7132|7133|7850|9021|26227|56262	DLD|FOS|GLUL|IL1A|IL1B|IL1R1|IL6|IL10|IL10RA|IL13RA1|NFKB2|SLC2A1|STAT3|TGFBR3|TNF|TNFRSF1A|TNFRSF1B|IL1R2|SOCS3|PHGDH|LRRC8A	-7	MyList
GO Biological Processes	19	GO:0034121	regulation of toll-like receptor signaling pathway	19_GO:0044419 biological process involved in interspecies interaction between organisms	-8.6	11	10	30286	33	941	11	1.2	0.35	329|330|3659|4795|6279|6280|11213|11314|27293|55366|146722	BIRC2|BIRC3|IRF1|NFKBIL1|S100A8|S100A9|IRAK3|CD300A|SMPDL3B|LGR4|CD300LF	-7	MyList
Reactome Gene Sets	6	R-HSA-8948751	Regulation of PTEN stability and activity		-8.6	7	8.9	30286	69	941	15	1.6	0.41	5683|5687|5695|5700|5707|5709|5710|5713|5714|5717|5718|6233|7316|9861|10213	PSMA2|PSMA6|PSMB7|PSMC1|PSMD1|PSMD3|PSMD4|PSMD7|PSMD8|PSMD11|PSMD12|RPS27A|UBC|PSMD6|PSMD14	-6.9	MyList
Reactome Gene Sets	6	R-HSA-9793380	Formation of paraxial mesoderm		-8.6	7	8.9	30286	69	941	15	1.6	0.41	5683|5687|5695|5700|5707|5709|5710|5713|5714|5717|5718|9794|9861|10213|28514	PSMA2|PSMA6|PSMB7|PSMC1|PSMD1|PSMD3|PSMD4|PSMD7|PSMD8|PSMD11|PSMD12|MAML1|PSMD6|PSMD14|DLL1	-6.9	MyList
Canonical Pathways	11	M159	PID AMB2 NEUTROPHILS PATHWAY		-8.6	9.4	9.7	30286	41	941	12	1.3	0.37	2268|3383|3569|3684|3689|4318|4486|5327|5329|5908|6403|7124	FGR|ICAM1|IL6|ITGAM|ITGB2|MMP9|MST1R|PLAT|PLAUR|RAP1B|SELP|TNF	-6.9	MyList
WikiPathways	27	WP4659	Gastrin signaling pathway		-8.6	5.3	8.3	30286	115	941	19	2	0.46	329|330|598|960|1026|1956|1958|1978|2308|2353|3067|3717|4609|4792|5581|5743|6774|9076|9564	BIRC2|BIRC3|BCL2L1|CD44|CDKN1A|EGFR|EGR1|EIF4EBP1|FOXO1|FOS|HDC|JAK2|MYC|NFKBIA|PRKCE|PTGS2|STAT3|CLDN1|BCAR1	-6.9	MyList
KEGG Pathway	24	hsa05144	Malaria		-8.5	8.4	9.3	30286	50	941	13	1.4	0.38	1440|2532|3383|3553|3569|3586|3689|4615|6347|6401|6403|7097|7124	CSF3|ACKR1|ICAM1|IL1B|IL6|IL10|ITGB2|MYD88|CCL2|SELE|SELP|TLR2|TNF	-6.9	MyList
Reactome Gene Sets	6	R-HSA-975138	TRAF6 mediated induction of NFkB and MAP kinases upon TLR7/8 or 9 activation		-8.5	5.6	8.4	30286	103	941	18	1.9	0.45	466|929|1326|1846|2353|3656|4615|4791|4792|4793|5606|6233|7189|7316|9261|51284|57162|92610	ATF1|CD14|MAP3K8|DUSP4|FOS|IRAK2|MYD88|NFKB2|NFKBIA|NFKBIB|MAP2K3|RPS27A|TRAF6|UBC|MAPKAPK2|TLR7|PELI1|TIFA	-6.9	MyList
GO Biological Processes	19	GO:0016567	protein ubiquitination	19_GO:0008152 metabolic process	-8.5	2.5	6.9	30286	621	941	49	5.2	0.72	329|868|1154|1728|4193|4210|5930|6233|7128|7189|7316|7323|7704|7706|8139|8450|8452|8507|8651|8805|9021|9306|11275|23220|23328|23338|25897|26232|26234|26272|29116|51666|54941|56852|57162|79269|79589|79791|79845|80176|80829|90268|114907|118424|127544|151636|163859|254170|284996	BIRC2|CBLB|CISH|NQO1|MDM2|MEFV|RBBP6|RPS27A|TNFAIP3|TRAF6|UBC|UBE2D3|ZBTB16|TRIM25|GAN|CUL4B|CUL3|ENC1|SOCS1|TRIM24|SOCS3|SOCS6|KLHL2|DTX4|SASH1|JADE2|RNF19A|FBXO2|FBXL5|FBXO4|MYLIP|ASB4|RNF125|RAD18|PELI1|DCAF10|RNF128|FBXO31|RNF122|SPSB1|ZFP91|OTULIN|FBXO32|UBE2J2|RNF19B|DTX3L|SDE2|FBXO33|RNF149	-6.9	MyList
Canonical Pathways	11	M167	PID AP1 PATHWAY		-8.5	6.9	8.8	30286	70	941	15	1.6	0.41	183|467|1843|1958|2353|2355|3091|3569|3586|3726|3727|4318|4609|6347|7076	AGT|ATF3|DUSP1|EGR1|FOS|FOSL2|HIF1A|IL6|IL10|JUNB|JUND|MMP9|MYC|CCL2|TIMP1	-6.9	MyList
GO Biological Processes	19	GO:0043489	RNA stabilization	19_GO:0048519 negative regulation of biological process	-8.5	6.9	8.8	30286	70	941	15	1.6	0.41	339|1153|2521|4615|6556|7538|8531|9261|9641|10644|23367|25819|26986|55603|114609	APOBEC1|CIRBP|FUS|MYD88|SLC11A1|ZFP36|YBX3|MAPKAPK2|IKBKE|IGF2BP2|LARP1|NOCT|PABPC1|TENT5A|TIRAP	-6.9	MyList
WikiPathways	27	WP3865	Novel intracellular components of RIG I like receptor pathway		-8.5	7.5	9	30286	60	941	14	1.5	0.39	1654|3627|4792|4793|5603|7124|7189|7706|8737|9641|10010|29110|54941|79132	DDX3X|CXCL10|NFKBIA|NFKBIB|MAPK13|TNF|TRAF6|TRIM25|RIPK1|IKBKE|TANK|TBK1|RNF125|DHX58	-6.9	MyList
GO Biological Processes	19	GO:0031668	cellular response to extracellular stimulus	19_GO:0050896 response to stimulus	-8.5	3.6	7.5	30286	260	941	29	3.1	0.56	123|355|440|467|1026|2308|2353|2752|3178|3625|4023|4193|5166|5292|5366|5467|6513|7494|8140|8428|10514|11170|27244|80149|80315|81631|81788|83667|84879	PLIN2|FAS|ASNS|ATF3|CDKN1A|FOXO1|FOS|GLUL|HNRNPA1|INHBB|LPL|MDM2|PDK4|PIM1|PMAIP1|PPARD|SLC2A1|XBP1|SLC7A5|STK24|MYBBP1A|FAM107A|SESN1|ZC3H12A|CPEB4|MAP1LC3B|NUAK2|SESN2|MFSD2A	-6.9	MyList
GO Biological Processes	19	GO:0050921	positive regulation of chemotaxis	19_GO:0040011 locomotion	-8.5	4.8	8	30286	142	941	21	2.2	0.48	719|728|1230|1236|1435|1902|2152|2358|3315|3569|3627|3929|5156|5228|6348|6351|7941|9750|27347|114609|284340	C3AR1|C5AR1|CCR1|CCR7|CSF1|LPAR1|F3|FPR2|HSPB1|IL6|CXCL10|LBP|PDGFRA|PGF|CCL3|CCL4|PLA2G7|RIPOR2|STK39|TIRAP|CXCL17	-6.9	MyList
Reactome Gene Sets	6	R-HSA-975155	MyD88 dependent cascade initiated on endosome		-8.5	5.6	8.4	30286	104	941	18	1.9	0.45	466|929|1326|1846|2353|3656|4615|4791|4792|4793|5606|6233|7189|7316|9261|51284|57162|92610	ATF1|CD14|MAP3K8|DUSP4|FOS|IRAK2|MYD88|NFKB2|NFKBIA|NFKBIB|MAP2K3|RPS27A|TRAF6|UBC|MAPKAPK2|TLR7|PELI1|TIFA	-6.8	MyList
WikiPathways	27	WP5095	Overview of proinflammatory and profibrotic mediators		-8.5	5	8.1	30286	129	941	20	2.1	0.47	1435|1440|2919|2920|2921|3552|3553|3557|3569|3586|3627|4314|4318|5008|6347|6348|6351|6367|7124|284340	CSF1|CSF3|CXCL1|CXCL2|CXCL3|IL1A|IL1B|IL1RN|IL6|IL10|CXCL10|MMP3|MMP9|OSM|CCL2|CCL3|CCL4|CCL22|TNF|CXCL17	-6.8	MyList
GO Biological Processes	19	GO:0002286	T cell activation involved in immune response	19_GO:0002376 immune system process	-8.5	6.4	8.6	30286	81	941	16	1.7	0.42	602|604|2207|3383|3569|5734|5971|6097|6556|6774|9021|10538|10875|26253|64332|338339	BCL3|BCL6|FCER1G|ICAM1|IL6|PTGER4|RELB|RORC|SLC11A1|STAT3|SOCS3|BATF|FGL2|CLEC4E|NFKBIZ|CLEC4D	-6.8	MyList
GO Biological Processes	19	GO:0032088	negative regulation of NF-kappaB transcription factor activity	19_GO:0008152 metabolic process	-8.5	6.4	8.6	30286	81	941	16	1.7	0.42	602|3586|3656|4792|4795|6688|7128|8887|9447|11213|11261|55914|80149|90268|114548|730249	BCL3|IL10|IRAK2|NFKBIA|NFKBIL1|SPI1|TNFAIP3|TAX1BP1|AIM2|IRAK3|CHP1|ERBIN|ZC3H12A|OTULIN|NLRP3|ACOD1	-6.8	MyList
Reactome Gene Sets	6	R-HSA-9006925	Intracellular signaling by second messengers		-8.5	3.3	7.4	30286	310	941	32	3.4	0.59	1026|1956|1958|2308|3164|4193|4615|5156|5581|5683|5687|5695|5700|5707|5709|5710|5713|5714|5717|5718|6233|6446|7189|7316|7409|8660|8870|9846|9861|10213|57459|118788	CDKN1A|EGFR|EGR1|FOXO1|NR4A1|MDM2|MYD88|PDGFRA|PRKCE|PSMA2|PSMA6|PSMB7|PSMC1|PSMD1|PSMD3|PSMD4|PSMD7|PSMD8|PSMD11|PSMD12|RPS27A|SGK1|TRAF6|UBC|VAV1|IRS2|IER3|GAB2|PSMD6|PSMD14|GATAD2B|PIK3AP1	-6.8	MyList
GO Biological Processes	19	GO:0050801	monoatomic ion homeostasis	19_GO:0042592 homeostatic process	-8.5	2.7	7	30286	507	941	43	4.6	0.68	134|249|476|481|796|1230|1534|1991|2495|2827|2907|3091|3162|3552|4609|5029|5166|6279|6280|6337|6348|6521|6556|6648|7052|8301|8805|9709|11261|23516|25932|26234|27347|29887|50617|55503|55647|63933|64116|79568|79689|118987|144811	ADORA1|ALPL|ATP1A1|ATP1B1|CALCA|CCR1|CYB561|ELANE|FTH1|GPR3|GRINA|HIF1A|HMOX1|IL1A|MYC|P2RY2|PDK4|S100A8|S100A9|SCNN1A|CCL3|SLC4A1|SLC11A1|SOD2|TGM2|PICALM|TRIM24|HERPUD1|CHP1|SLC39A14|CLIC4|FBXL5|STK39|SNX10|ATP6V0A4|TRPV6|RAB20|MCUR1|SLC39A8|MAIP1|STEAP4|PDZD8|LACC1	-6.8	MyList
GO Biological Processes	19	GO:0002691	regulation of cellular extravasation	19_GO:0040011 locomotion	-8.5	9.2	9.5	30286	42	941	12	1.3	0.37	101|683|961|1991|3383|3554|5724|5734|6401|6403|9750|10894	ADAM8|BST1|CD47|ELANE|ICAM1|IL1R1|PTAFR|PTGER4|SELE|SELP|RIPOR2|LYVE1	-6.8	MyList
GO Biological Processes	19	GO:0003013	circulatory system process	19_GO:0032501 multicellular organismal process	-8.4	2.7	7	30286	508	941	43	4.6	0.68	133|134|135|183|476|481|623|719|796|1511|1956|2266|2643|2729|2730|3398|3627|4363|5029|5606|5724|5743|5795|6337|6446|6513|6541|6648|7124|8140|8870|9590|10672|11138|23428|23704|27347|28514|55636|84034|84879|91608|407010	ADM|ADORA1|ADORA2A|AGT|ATP1A1|ATP1B1|BDKRB1|C3AR1|CALCA|CTSG|EGFR|FGG|GCH1|GCLC|GCLM|ID2|CXCL10|ABCC1|P2RY2|MAP2K3|PTAFR|PTGS2|PTPRJ|SCNN1A|SGK1|SLC2A1|SLC7A1|SOD2|TNF|SLC7A5|IER3|AKAP12|GNA13|TBC1D8|SLC7A8|KCNE4|STK39|DLL1|CHD7|EMILIN2|MFSD2A|RASL10B|MIR23A	-6.8	MyList
KEGG Pathway	24	hsa05323	Rheumatoid arthritis		-8.4	5.9	8.4	30286	93	941	17	1.8	0.43	1435|1493|2353|2919|2920|2921|3383|3552|3553|3569|3689|4314|6347|6348|7097|7124|50617	CSF1|CTLA4|FOS|CXCL1|CXCL2|CXCL3|ICAM1|IL1A|IL1B|IL6|ITGB2|MMP3|CCL2|CCL3|TLR2|TNF|ATP6V0A4	-6.8	MyList
GO Biological Processes	19	GO:0002690	positive regulation of leukocyte chemotaxis	19_GO:0040011 locomotion	-8.4	5.9	8.4	30286	93	941	17	1.8	0.43	719|728|1230|1236|1435|2358|3569|3627|3929|5228|6348|6351|7941|9750|27347|114609|284340	C3AR1|C5AR1|CCR1|CCR7|CSF1|FPR2|IL6|CXCL10|LBP|PGF|CCL3|CCL4|PLA2G7|RIPOR2|STK39|TIRAP|CXCL17	-6.8	MyList
GO Biological Processes	19	GO:0050864	regulation of B cell activation	19_GO:0002376 immune system process	-8.4	5	8.1	30286	130	941	20	2.1	0.47	100|604|683|1026|1493|2213|3398|3569|3586|4323|6688|6850|7128|7494|8660|9473|11314|57162|64092|114609	ADA|BCL6|BST1|CDKN1A|CTLA4|FCGR2B|ID2|IL6|IL10|MMP14|SPI1|SYK|TNFAIP3|XBP1|IRS2|THEMIS2|CD300A|PELI1|SAMSN1|TIRAP	-6.8	MyList
GO Biological Processes	19	GO:0048872	homeostasis of number of cells	19_GO:0042592 homeostatic process	-8.4	3.5	7.4	30286	278	941	30	3.2	0.57	100|301|355|604|1236|1435|2355|3059|3091|3162|3313|3398|3569|3717|5142|5366|5771|6498|6521|6662|7049|7128|9447|10320|28996|53833|55366|64332|171023|338442	ADA|ANXA1|FAS|BCL6|CCR7|CSF1|FOSL2|HCLS1|HIF1A|HMOX1|HSPA9|ID2|IL6|JAK2|PDE4B|PMAIP1|PTPN2|SKIL|SLC4A1|SOX9|TGFBR3|TNFAIP3|AIM2|IKZF1|HIPK2|IL20RB|LGR4|NFKBIZ|ASXL1|HCAR2	-6.8	MyList
KEGG Pathway	24	hsa05164	Influenza A		-8.4	4.3	7.8	30286	171	941	23	2.4	0.5	355|3383|3552|3553|3569|3627|3717|4600|4615|4792|4793|6347|6773|7124|7132|7706|8795|9021|9641|29110|51284|91543|114548	FAS|ICAM1|IL1A|IL1B|IL6|CXCL10|JAK2|MX2|MYD88|NFKBIA|NFKBIB|CCL2|STAT2|TNF|TNFRSF1A|TRIM25|TNFRSF10B|SOCS3|IKBKE|TBK1|TLR7|RSAD2|NLRP3	-6.8	MyList
GO Biological Processes	19	GO:1901222	regulation of non-canonical NF-kappaB signal transduction	19_GO:0050896 response to stimulus	-8.4	5.5	8.3	30286	105	941	18	1.9	0.45	329|602|1654|1956|3553|5494|6688|7097|7124|8737|8877|9516|23328|26191|27250|51284|80149|114548	BIRC2|BCL3|DDX3X|EGFR|IL1B|PPM1A|SPI1|TLR2|TNF|RIPK1|SPHK1|LITAF|SASH1|PTPN22|PDCD4|TLR7|ZC3H12A|NLRP3	-6.8	MyList
Reactome Gene Sets	6	R-HSA-168181	Toll Like Receptor 7/8 (TLR7/8) Cascade		-8.4	5.5	8.3	30286	105	941	18	1.9	0.45	466|929|1326|1846|2353|3656|4615|4791|4792|4793|5606|6233|7189|7316|9261|51284|57162|92610	ATF1|CD14|MAP3K8|DUSP4|FOS|IRAK2|MYD88|NFKB2|NFKBIA|NFKBIB|MAP2K3|RPS27A|TRAF6|UBC|MAPKAPK2|TLR7|PELI1|TIFA	-6.8	MyList
GO Biological Processes	19	GO:0046631	alpha-beta T cell activation	19_GO:0002376 immune system process	-8.4	5.5	8.3	30286	105	941	18	1.9	0.45	100|301|602|604|868|2355|3569|3659|5734|5971|6097|6774|6850|9021|10538|64332|80758|91543	ADA|ANXA1|BCL3|BCL6|CBLB|FOSL2|IL6|IRF1|PTGER4|RELB|RORC|STAT3|SYK|SOCS3|BATF|NFKBIZ|PRR7|RSAD2	-6.8	MyList
GO Biological Processes	19	GO:0060627	regulation of vesicle-mediated transport	19_GO:0051179 localization	-8.4	2.7	7	30286	528	941	44	4.7	0.69	301|929|949|961|967|1902|2207|2213|2266|2268|2358|3684|3689|3958|5199|5359|5657|5724|5770|5795|5908|6347|6385|6401|6556|6688|6850|7052|7097|7430|8301|8447|8877|9846|10815|10938|11314|28514|51762|55503|57126|84062|91683|146722	ANXA1|CD14|SCARB1|CD47|CD63|LPAR1|FCER1G|FCGR2B|FGG|FGR|FPR2|ITGAM|ITGB2|LGALS3|CFP|PLSCR1|PRTN3|PTAFR|PTPN1|PTPRJ|RAP1B|CCL2|SDC4|SELE|SLC11A1|SPI1|SYK|TGM2|TLR2|EZR|PICALM|DOC2B|SPHK1|GAB2|CPLX1|EHD1|CD300A|DLL1|RAB8B|TRPV6|CD177|DTNBP1|SYT12|CD300LF	-6.8	MyList
Reactome Gene Sets	6	R-HSA-168928	DDX58/IFIH1-mediated induction of interferon-alpha/beta		-8.4	6.3	8.6	30286	82	941	16	1.7	0.42	4791|4792|4793|6233|7128|7189|7316|7323|7706|8737|8887|9641|10010|29110|54941|79132	NFKB2|NFKBIA|NFKBIB|RPS27A|TNFAIP3|TRAF6|UBC|UBE2D3|TRIM25|RIPK1|TAX1BP1|IKBKE|TANK|TBK1|RNF125|DHX58	-6.8	MyList
GO Biological Processes	19	GO:0006468	protein phosphorylation	19_GO:0008152 metabolic process	-8.4	2.8	7	30286	491	941	42	4.5	0.67	1111|1326|1511|1859|1956|2268|3486|3656|3717|4293|4751|5156|5166|5292|5581|5597|5603|6347|6446|6850|7097|8428|8737|8859|9064|9261|9448|9535|9641|9748|9794|10114|11011|11213|27347|28996|29110|51284|56924|81788|150094|415116	CHEK1|MAP3K8|CTSG|DYRK1A|EGFR|FGR|IGFBP3|IRAK2|JAK2|MAP3K9|NEK2|PDGFRA|PDK4|PIM1|PRKCE|MAPK6|MAPK13|CCL2|SGK1|SYK|TLR2|STK24|RIPK1|STK19|MAP3K6|MAPKAPK2|MAP4K4|GMFG|IKBKE|SLK|MAML1|HIPK3|TLK2|IRAK3|STK39|HIPK2|TBK1|TLR7|PAK6|NUAK2|SIK1|PIM3	-6.8	MyList
GO Biological Processes	19	GO:1905952	regulation of lipid localization	19_GO:0051179 localization	-8.4	4.2	7.7	30286	186	941	24	2.6	0.51	123|183|949|1407|1408|3552|3553|3569|4023|4481|4792|5045|5467|5771|6836|6850|7124|8660|9641|10938|57104|80149|116150|158219	PLIN2|AGT|SCARB1|CRY1|CRY2|IL1A|IL1B|IL6|LPL|MSR1|NFKBIA|FURIN|PPARD|PTPN2|SURF4|SYK|TNF|IRS2|IKBKE|EHD1|PNPLA2|ZC3H12A|NUS1|TTC39B	-6.8	MyList
KEGG Pathway	24	hsa05132	Salmonella infection		-8.4	3.6	7.5	30286	247	941	28	3	0.55	329|330|837|929|2353|3553|3569|4609|4615|4792|5603|5606|7097|7124|7132|7189|7277|8737|8795|10096|10333|26999|51807|57381|84790|112574|114548|114609	BIRC2|BIRC3|CASP4|CD14|FOS|IL1B|IL6|MYC|MYD88|NFKBIA|MAPK13|MAP2K3|TLR2|TNF|TNFRSF1A|TRAF6|TUBA4A|RIPK1|TNFRSF10B|ACTR3|TLR6|CYFIP2|TUBA8|RHOJ|TUBA1C|SNX18|NLRP3|TIRAP	-6.8	MyList
WikiPathways	27	WP5124	Alzheimer 39 s disease		-8.4	3.5	7.4	30286	263	941	29	3.1	0.56	355|1435|1536|3552|3553|3569|4023|5683|5687|5695|5700|5707|5709|5710|5713|5714|5718|5743|7124|7132|7277|7494|8660|9861|10213|22926|29982|51807|84790	FAS|CSF1|CYBB|IL1A|IL1B|IL6|LPL|PSMA2|PSMA6|PSMB7|PSMC1|PSMD1|PSMD3|PSMD4|PSMD7|PSMD8|PSMD12|PTGS2|TNF|TNFRSF1A|TUBA4A|XBP1|IRS2|PSMD6|PSMD14|ATF6|NRBF2|TUBA8|TUBA1C	-6.8	MyList
KEGG Pathway	24	hsa05160	Hepatitis C		-8.4	4.5	7.9	30286	158	941	22	2.3	0.49	355|949|1026|1364|1956|3434|3627|4600|4609|4792|6773|6774|7124|7132|7189|8737|9021|9076|9641|29110|55844|91543	FAS|SCARB1|CDKN1A|CLDN4|EGFR|IFIT1|CXCL10|MX2|MYC|NFKBIA|STAT2|STAT3|TNF|TNFRSF1A|TRAF6|RIPK1|SOCS3|CLDN1|IKBKE|TBK1|PPP2R2D|RSAD2	-6.7	MyList
GO Biological Processes	19	GO:0097398	cellular response to interleukin-17	19_GO:0050896 response to stimulus	-8.3	17	11	30286	15	941	8	0.85	0.3	3553|3627|6774|7189|9021|9641|23765|64332	IL1B|CXCL10|STAT3|TRAF6|SOCS3|IKBKE|IL17RA|NFKBIZ	-6.7	MyList
GO Biological Processes	19	GO:0097396	response to interleukin-17	19_GO:0050896 response to stimulus	-8.3	17	11	30286	15	941	8	0.85	0.3	3553|3627|6774|7189|9021|9641|23765|64332	IL1B|CXCL10|STAT3|TRAF6|SOCS3|IKBKE|IL17RA|NFKBIZ	-6.7	MyList
Reactome Gene Sets	6	R-HSA-174184	Cdc20:Phospho-APC/C mediated degradation of Cyclin A		-8.3	6.7	8.7	30286	72	941	15	1.6	0.41	5683|5687|5695|5700|5707|5709|5710|5713|5714|5717|5718|6233|7316|9861|10213	PSMA2|PSMA6|PSMB7|PSMC1|PSMD1|PSMD3|PSMD4|PSMD7|PSMD8|PSMD11|PSMD12|RPS27A|UBC|PSMD6|PSMD14	-6.7	MyList
Reactome Gene Sets	6	R-HSA-8939902	Regulation of RUNX2 expression and activity		-8.3	6.7	8.7	30286	72	941	15	1.6	0.41	5683|5687|5695|5700|5707|5709|5710|5713|5714|5717|5718|6233|7316|9861|10213	PSMA2|PSMA6|PSMB7|PSMC1|PSMD1|PSMD3|PSMD4|PSMD7|PSMD8|PSMD11|PSMD12|RPS27A|UBC|PSMD6|PSMD14	-6.7	MyList
Reactome Gene Sets	6	R-HSA-69017	CDK-mediated phosphorylation and removal of Cdc6		-8.3	6.7	8.7	30286	72	941	15	1.6	0.41	5683|5687|5695|5700|5707|5709|5710|5713|5714|5717|5718|6233|7316|9861|10213	PSMA2|PSMA6|PSMB7|PSMC1|PSMD1|PSMD3|PSMD4|PSMD7|PSMD8|PSMD11|PSMD12|RPS27A|UBC|PSMD6|PSMD14	-6.7	MyList
GO Biological Processes	19	GO:0008630	intrinsic apoptotic signaling pathway in response to DNA damage	19_GO:0050896 response to stimulus	-8.3	6.7	8.7	30286	72	941	15	1.6	0.41	598|602|1026|2810|4170|6498|6648|7124|7132|7133|8870|9641|26471|28996|54541	BCL2L1|BCL3|CDKN1A|SFN|MCL1|SKIL|SOD2|TNF|TNFRSF1A|TNFRSF1B|IER3|IKBKE|NUPR1|HIPK2|DDIT4	-6.7	MyList
GO Biological Processes	19	GO:0051048	negative regulation of secretion	19_GO:0051179 localization	-8.3	4.3	7.7	30286	173	941	23	2.4	0.5	100|134|301|1407|1408|2213|2308|3553|3625|5008|5908|6688|7124|7132|7133|8609|11314|27347|79651|90007|91543|338557|415116	ADA|ADORA1|ANXA1|CRY1|CRY2|FCGR2B|FOXO1|IL1B|INHBB|OSM|RAP1B|SPI1|TNF|TNFRSF1A|TNFRSF1B|KLF7|CD300A|STK39|RHBDF2|MIDN|RSAD2|FFAR4|PIM3	-6.7	MyList
Reactome Gene Sets	6	R-HSA-195253	Degradation of beta-catenin by the destruction complex		-8.3	6.2	8.5	30286	83	941	16	1.7	0.42	5683|5687|5695|5700|5707|5709|5710|5713|5714|5717|5718|6233|7090|7316|9861|10213	PSMA2|PSMA6|PSMB7|PSMC1|PSMD1|PSMD3|PSMD4|PSMD7|PSMD8|PSMD11|PSMD12|RPS27A|TLE3|UBC|PSMD6|PSMD14	-6.7	MyList
GO Biological Processes	19	GO:0032868	response to insulin	19_GO:0050896 response to stimulus	-8.3	3.8	7.5	30286	218	941	26	2.8	0.53	133|249|1407|1408|1958|2308|2353|2729|3586|3625|3692|5166|5315|5770|5771|6513|7097|7494|8412|8660|9564|23516|28999|54206|83667|84275	ADM|ALPL|CRY1|CRY2|EGR1|FOXO1|FOS|GCLC|IL10|INHBB|EIF6|PDK4|PKM|PTPN1|PTPN2|SLC2A1|TLR2|XBP1|BCAR3|IRS2|BCAR1|SLC39A14|KLF15|ERRFI1|SESN2|SLC25A33	-6.7	MyList
Reactome Gene Sets	6	R-HSA-71291	Metabolism of amino acids and derivatives		-8.3	3.1	7.1	30286	367	941	35	3.7	0.62	384|440|1728|1734|1738|2752|2936|3067|4953|5683|5687|5695|5700|5707|5709|5710|5713|5714|5717|5718|6161|6164|6181|6210|6233|6303|6520|6898|7296|8140|9861|10213|10955|26227|374569	ARG2|ASNS|NQO1|DIO2|DLD|GLUL|GSR|HDC|ODC1|PSMA2|PSMA6|PSMB7|PSMC1|PSMD1|PSMD3|PSMD4|PSMD7|PSMD8|PSMD11|PSMD12|RPL32|RPL34|RPLP2|RPS15A|RPS27A|SAT1|SLC3A2|TAT|TXNRD1|SLC7A5|PSMD6|PSMD14|SERINC3|PHGDH|ASPG	-6.7	MyList
GO Biological Processes	19	GO:0071346	cellular response to type II interferon	19_GO:0044419 biological process involved in interspecies interaction between organisms	-8.3	5.4	8.2	30286	107	941	18	1.9	0.45	961|2634|2635|3659|3717|6347|6348|6351|6367|7097|7124|9076|10096|55647|115362|163351|201626|730249	CD47|GBP2|GBP3|IRF1|JAK2|CCL2|CCL3|CCL4|CCL22|TLR2|TNF|CLDN1|ACTR3|RAB20|GBP5|GBP6|PDE12|ACOD1	-6.7	MyList
GO Biological Processes	19	GO:0032946	positive regulation of mononuclear cell proliferation	19_GO:0048518 positive regulation of biological process	-8.3	4.6	7.9	30286	146	941	21	2.2	0.48	100|301|598|604|683|1026|1435|3552|3553|3569|3717|4615|6541|6850|7189|8660|8744|29126|57162|114609|283234	ADA|ANXA1|BCL2L1|BCL6|BST1|CDKN1A|CSF1|IL1A|IL1B|IL6|JAK2|MYD88|SLC7A1|SYK|TRAF6|IRS2|TNFSF9|CD274|PELI1|TIRAP|CCDC88B	-6.7	MyList
WikiPathways	27	WP481	Insulin signaling		-8.3	4.4	7.8	30286	160	941	22	2.3	0.49	868|1326|1958|1978|2308|2319|2353|4293|5597|5603|5606|5770|6446|6513|7494|8651|8660|9021|9064|9448|10938|57381	CBLB|MAP3K8|EGR1|EIF4EBP1|FOXO1|FLOT2|FOS|MAP3K9|MAPK6|MAPK13|MAP2K3|PTPN1|SGK1|SLC2A1|XBP1|SOCS1|IRS2|SOCS3|MAP3K6|MAP4K4|EHD1|RHOJ	-6.6	MyList
GO Biological Processes	19	GO:0070098	chemokine-mediated signaling pathway	19_GO:0050896 response to stimulus	-8.2	6.1	8.4	30286	84	941	16	1.7	0.42	1230|1236|1237|2532|2919|2920|2921|3627|6347|6348|6351|6367|9034|27347|54838|57007	CCR1|CCR7|CCR8|ACKR1|CXCL1|CXCL2|CXCL3|CXCL10|CCL2|CCL3|CCL4|CCL22|CCRL2|STK39|WBP1L|ACKR3	-6.6	MyList
Reactome Gene Sets	6	R-HSA-174178	APC/C:Cdh1 mediated degradation of Cdc20 and other APC/C:Cdh1 targeted proteins in late mitosis/early G1		-8.2	6.6	8.6	30286	73	941	15	1.6	0.41	5683|5687|5695|5700|5707|5709|5710|5713|5714|5717|5718|6233|7316|9861|10213	PSMA2|PSMA6|PSMB7|PSMC1|PSMD1|PSMD3|PSMD4|PSMD7|PSMD8|PSMD11|PSMD12|RPS27A|UBC|PSMD6|PSMD14	-6.6	MyList
GO Biological Processes	19	GO:1902373	negative regulation of mRNA catabolic process	19_GO:0048519 negative regulation of biological process	-8.2	6.6	8.6	30286	73	941	15	1.6	0.41	339|1153|2521|4615|6556|7538|8531|9261|9641|10644|23367|25819|26986|55603|114609	APOBEC1|CIRBP|FUS|MYD88|SLC11A1|ZFP36|YBX3|MAPKAPK2|IKBKE|IGF2BP2|LARP1|NOCT|PABPC1|TENT5A|TIRAP	-6.6	MyList
Reactome Gene Sets	6	R-HSA-168138	Toll Like Receptor 9 (TLR9) Cascade		-8.2	5.4	8.1	30286	108	941	18	1.9	0.45	466|929|1326|1846|2353|3656|4615|4791|4792|4793|5606|6233|7189|7316|9261|51284|57162|92610	ATF1|CD14|MAP3K8|DUSP4|FOS|IRAK2|MYD88|NFKB2|NFKBIA|NFKBIB|MAP2K3|RPS27A|TRAF6|UBC|MAPKAPK2|TLR7|PELI1|TIFA	-6.6	MyList
WikiPathways	27	WP3851	TLR4 signaling and tolerance		-8.2	11	9.9	30286	28	941	10	1.1	0.33	3569|4615|4792|7124|7189|8737|9641|11213|29110|114609	IL6|MYD88|NFKBIA|TNF|TRAF6|RIPK1|IKBKE|IRAK3|TBK1|TIRAP	-6.6	MyList
WikiPathways	27	WP2059	Alzheimer 39 s disease and miRNA effects		-8.2	3.5	7.3	30286	268	941	29	3.1	0.56	355|1435|1536|3552|3553|3569|4023|5683|5687|5695|5700|5707|5709|5710|5713|5714|5718|5743|7124|7132|7277|7494|8660|9861|10213|22926|29982|51807|84790	FAS|CSF1|CYBB|IL1A|IL1B|IL6|LPL|PSMA2|PSMA6|PSMB7|PSMC1|PSMD1|PSMD3|PSMD4|PSMD7|PSMD8|PSMD12|PTGS2|TNF|TNFRSF1A|TUBA4A|XBP1|IRS2|PSMD6|PSMD14|ATF6|NRBF2|TUBA8|TUBA1C	-6.6	MyList
GO Biological Processes	19	GO:0002702	positive regulation of production of molecular mediator of immune response	19_GO:0002376 immune system process	-8.2	4.8	7.9	30286	134	941	20	2.1	0.47	3553|3554|3569|3586|4615|6850|7189|7494|8140|8482|8915|9188|9261|10865|10892|51284|51704|91543|114548|144811	IL1B|IL1R1|IL6|IL10|MYD88|SYK|TRAF6|XBP1|SLC7A5|SEMA7A|BCL10|DDX21|MAPKAPK2|ARID5A|MALT1|TLR7|GPRC5B|RSAD2|NLRP3|LACC1	-6.6	MyList
Reactome Gene Sets	6	R-HSA-5632684	Hedgehog 'on' state		-8.2	6.1	8.4	30286	85	941	16	1.7	0.42	5683|5687|5695|5700|5707|5709|5710|5713|5714|5717|5718|6233|7316|8452|9861|10213	PSMA2|PSMA6|PSMB7|PSMC1|PSMD1|PSMD3|PSMD4|PSMD7|PSMD8|PSMD11|PSMD12|RPS27A|UBC|CUL3|PSMD6|PSMD14	-6.6	MyList
GO Biological Processes	19	GO:0014823	response to activity	19_GO:0050896 response to stimulus	-8.1	6.5	8.5	30286	74	941	15	1.6	0.41	183|1407|1408|2353|2729|2730|3091|3569|3586|6648|7124|8140|23135|114789|284207	AGT|CRY1|CRY2|FOS|GCLC|GCLM|HIF1A|IL6|IL10|SOD2|TNF|SLC7A5|KDM6B|SLC25A25|METRNL	-6.5	MyList
GO Biological Processes	19	GO:0034143	regulation of toll-like receptor 4 signaling pathway	19_GO:0044419 biological process involved in interspecies interaction between organisms	-8.1	9.8	9.5	30286	36	941	11	1.2	0.35	929|3929|4057|4814|7128|8878|8887|26191|57162|114609|730249	CD14|LBP|LTF|NINJ1|TNFAIP3|SQSTM1|TAX1BP1|PTPN22|PELI1|TIRAP|ACOD1	-6.5	MyList
WikiPathways	27	WP4963	p53 transcriptional gene network		-8.1	5.6	8.2	30286	97	941	17	1.8	0.43	355|1026|1647|2810|3383|5366|6303|6347|6513|7124|8795|23657|27244|54541|64065|64798|83667	FAS|CDKN1A|GADD45A|SFN|ICAM1|PMAIP1|SAT1|CCL2|SLC2A1|TNF|TNFRSF10B|SLC7A11|SESN1|DDIT4|PERP|DEPTOR|SESN2	-6.5	MyList
GO Biological Processes	19	GO:0010634	positive regulation of epithelial cell migration	19_GO:0040011 locomotion	-8.1	4.2	7.6	30286	177	941	23	2.4	0.5	183|301|949|1512|3091|3162|3315|4318|5581|5606|5743|6662|7049|8660|8754|9448|9564|23328|57381|80149|116150|406935|407010	AGT|ANXA1|SCARB1|CTSH|HIF1A|HMOX1|HSPB1|MMP9|PRKCE|MAP2K3|PTGS2|SOX9|TGFBR3|IRS2|ADAM9|MAP4K4|BCAR1|SASH1|RHOJ|ZC3H12A|NUS1|MIR143|MIR23A	-6.5	MyList
GO Biological Processes	19	GO:0002822	regulation of adaptive immune response based on somatic recombination of immune receptors built from immunoglobulin superfamily domains	19_GO:0002376 immune system process	-8.1	4	7.5	30286	192	941	24	2.6	0.51	100|301|604|2213|3553|3554|3569|3586|3717|3726|6556|7124|7128|7133|7189|10538|10865|10892|29126|53833|64332|80149|91543|114548	ADA|ANXA1|BCL6|FCGR2B|IL1B|IL1R1|IL6|IL10|JAK2|JUNB|SLC11A1|TNF|TNFAIP3|TNFRSF1B|TRAF6|BATF|ARID5A|MALT1|CD274|IL20RB|NFKBIZ|ZC3H12A|RSAD2|NLRP3	-6.5	MyList
WikiPathways	27	WP3624	Lung fibrosis		-8.1	7	8.7	30286	64	941	14	1.5	0.39	796|1051|1440|2920|3162|3553|3569|4318|6347|6348|6351|6498|7076|7124	CALCA|CEBPB|CSF3|CXCL2|HMOX1|IL1B|IL6|MMP9|CCL2|CCL3|CCL4|SKIL|TIMP1|TNF	-6.5	MyList
GO Biological Processes	19	GO:0006897	endocytosis	19_GO:0051179 localization	-8.1	2.7	6.8	30286	522	941	43	4.6	0.68	133|134|135|301|598|929|949|950|1212|1991|2207|2213|2268|3587|3684|3689|4481|4486|4615|4689|5581|6556|6836|6850|7052|7409|7430|7804|8301|9051|9260|9261|9332|9936|10894|10938|28514|29887|55647|57007|57381|58480|112574	ADM|ADORA1|ADORA2A|ANXA1|BCL2L1|CD14|SCARB1|SCARB2|CLTB|ELANE|FCER1G|FCGR2B|FGR|IL10RA|ITGAM|ITGB2|MSR1|MST1R|MYD88|NCF4|PRKCE|SLC11A1|SURF4|SYK|TGM2|VAV1|EZR|LRP8|PICALM|PSTPIP1|PDLIM7|MAPKAPK2|CD163|CD302|LYVE1|EHD1|DLL1|SNX10|RAB20|ACKR3|RHOJ|RHOU|SNX18	-6.5	MyList
GO Biological Processes	19	GO:0071230	cellular response to amino acid stimulus	19_GO:0050896 response to stimulus	-8.1	6	8.3	30286	86	941	16	1.7	0.42	598|1051|1282|1536|1956|2729|2730|5156|7124|7494|8140|8452|8651|27244|80315|83667	BCL2L1|CEBPB|COL4A1|CYBB|EGFR|GCLC|GCLM|PDGFRA|TNF|XBP1|SLC7A5|CUL3|SOCS1|SESN1|CPEB4|SESN2	-6.5	MyList
Canonical Pathways	11	M60	PID NFAT TFPATHWAY		-8.1	8.6	9.1	30286	45	941	12	1.3	0.37	868|1493|1958|2353|2635|3726|5743|5770|6520|7124|10320|79589	CBLB|CTLA4|EGR1|FOS|GBP3|JUNB|PTGS2|PTPN1|SLC3A2|TNF|IKZF1|RNF128	-6.5	MyList
WikiPathways	27	WP4630	Measles virus infection		-8.1	4.7	7.8	30286	136	941	20	2.1	0.47	355|598|868|2213|2353|3552|3553|3569|4615|4791|4792|4793|6773|6774|7097|7128|7189|9641|29110|51284	FAS|BCL2L1|CBLB|FCGR2B|FOS|IL1A|IL1B|IL6|MYD88|NFKB2|NFKBIA|NFKBIB|STAT2|STAT3|TLR2|TNFAIP3|TRAF6|IKBKE|TBK1|TLR7	-6.5	MyList
GO Biological Processes	19	GO:0070665	positive regulation of leukocyte proliferation	19_GO:0048518 positive regulation of biological process	-8.1	4.3	7.6	30286	164	941	22	2.3	0.49	100|301|598|604|683|1026|1435|1439|3552|3553|3569|3717|4615|6541|6850|7189|8660|8744|29126|57162|114609|283234	ADA|ANXA1|BCL2L1|BCL6|BST1|CDKN1A|CSF1|CSF2RB|IL1A|IL1B|IL6|JAK2|MYD88|SLC7A1|SYK|TRAF6|IRS2|TNFSF9|CD274|PELI1|TIRAP|CCDC88B	-6.5	MyList
WikiPathways	27	WP4197	Immune response to tuberculosis		-8	13	10	30286	22	941	9	0.96	0.32	3434|3437|3659|3717|5771|6773|6890|8519|8651	IFIT1|IFIT3|IRF1|JAK2|PTPN2|STAT2|TAP1|IFITM1|SOCS1	-6.5	MyList
GO Biological Processes	19	GO:0006974	DNA damage response	19_GO:0050896 response to stimulus	-8	2.3	6.6	30286	766	941	55	5.8	0.76	328|571|598|602|604|1026|1032|1111|1407|1493|1647|2308|2810|3148|4170|4193|4609|5366|5930|5932|6446|6498|6648|7124|7132|7133|7189|7323|7507|8450|8870|9261|9447|9641|9766|10010|10213|10397|10538|11011|23645|26471|28996|29997|54541|56852|79791|80149|83666|83667|85456|92797|125150|151636|163859	APEX1|BACH1|BCL2L1|BCL3|BCL6|CDKN1A|CDKN2D|CHEK1|CRY1|CTLA4|GADD45A|FOXO1|SFN|HMGB2|MCL1|MDM2|MYC|PMAIP1|RBBP6|RBBP8|SGK1|SKIL|SOD2|TNF|TNFRSF1A|TNFRSF1B|TRAF6|UBE2D3|XPA|CUL4B|IER3|MAPKAPK2|AIM2|IKBKE|SUSD6|TANK|PSMD14|NDRG1|BATF|TLK2|PPP1R15A|NUPR1|HIPK2|NOP53|DDIT4|RAD18|FBXO31|ZC3H12A|PARP9|SESN2|TNKS1BP1|HELB|ZSWIM7|DTX3L|SDE2	-6.4	MyList
Reactome Gene Sets	6	R-HSA-174143	APC/C-mediated degradation of cell cycle proteins		-8	5.9	8.2	30286	87	941	16	1.7	0.42	4751|5683|5687|5695|5700|5707|5709|5710|5713|5714|5717|5718|6233|7316|9861|10213	NEK2|PSMA2|PSMA6|PSMB7|PSMC1|PSMD1|PSMD3|PSMD4|PSMD7|PSMD8|PSMD11|PSMD12|RPS27A|UBC|PSMD6|PSMD14	-6.4	MyList
Reactome Gene Sets	6	R-HSA-453276	Regulation of mitotic cell cycle		-8	5.9	8.2	30286	87	941	16	1.7	0.42	4751|5683|5687|5695|5700|5707|5709|5710|5713|5714|5717|5718|6233|7316|9861|10213	NEK2|PSMA2|PSMA6|PSMB7|PSMC1|PSMD1|PSMD3|PSMD4|PSMD7|PSMD8|PSMD11|PSMD12|RPS27A|UBC|PSMD6|PSMD14	-6.4	MyList
KEGG Pathway	24	hsa05133	Pertussis		-8	6.4	8.4	30286	76	941	15	1.6	0.41	929|2353|3552|3553|3569|3586|3659|3684|3689|4615|5603|7124|7189|114548|114609	CD14|FOS|IL1A|IL1B|IL6|IL10|IRF1|ITGAM|ITGB2|MYD88|MAPK13|TNF|TRAF6|NLRP3|TIRAP	-6.4	MyList
GO Biological Processes	19	GO:0007599	hemostasis	19_GO:0065007 biological regulation	-8	4.1	7.5	30286	180	941	23	2.4	0.5	135|953|1511|2152|2159|2162|2266|3315|3569|4778|5156|5327|5329|5341|5359|6521|6850|7409|10630|10672|23657|84062|221037	ADORA2A|ENTPD1|CTSG|F3|F10|F13A1|FGG|HSPB1|IL6|NFE2|PDGFRA|PLAT|PLAUR|PLEK|PLSCR1|SLC4A1|SYK|VAV1|PDPN|GNA13|SLC7A11|DTNBP1|JMJD1C	-6.4	MyList
KEGG Pathway	24	hsa05162	Measles		-8	4.7	7.7	30286	138	941	20	2.1	0.47	355|598|868|2213|2353|3552|3553|3569|4600|4615|4792|4793|6773|6774|7097|7128|7189|9641|29110|51284	FAS|BCL2L1|CBLB|FCGR2B|FOS|IL1A|IL1B|IL6|MX2|MYD88|NFKBIA|NFKBIB|STAT2|STAT3|TLR2|TNFAIP3|TRAF6|IKBKE|TBK1|TLR7	-6.4	MyList
WikiPathways	27	WP5078	T cell modulation in pancreatic cancer		-8	8.4	9	30286	46	941	12	1.3	0.37	355|953|1493|3569|3586|3604|3958|5228|6367|8744|29126|201633	FAS|ENTPD1|CTLA4|IL6|IL10|TNFRSF9|LGALS3|PGF|CCL22|TNFSF9|CD274|TIGIT	-6.4	MyList
GO Biological Processes	19	GO:1904951	positive regulation of establishment of protein localization	19_GO:0051179 localization	-7.9	3.2	7	30286	326	941	32	3.4	0.59	101|135|945|1956|2040|2266|2810|3059|3091|3552|3553|3684|3689|3717|4193|5494|5581|5743|7097|7124|7323|8447|8660|8754|9531|11261|56262|58480|64083|80149|118424|338442	ADAM8|ADORA2A|CD33|EGFR|STOM|FGG|SFN|HCLS1|HIF1A|IL1A|IL1B|ITGAM|ITGB2|JAK2|MDM2|PPM1A|PRKCE|PTGS2|TLR2|TNF|UBE2D3|DOC2B|IRS2|ADAM9|BAG3|CHP1|LRRC8A|RHOU|GOLPH3|ZC3H12A|UBE2J2|HCAR2	-6.3	MyList
GO Biological Processes	19	GO:0045229	external encapsulating structure organization	19_GO:0009987 cellular process	-7.9	3.4	7.1	30286	276	941	29	3.1	0.56	101|602|1282|1511|1991|1999|3036|4015|4314|4317|4318|4323|4791|5045|5156|5768|6662|7045|7051|7124|9507|9510|10049|55151|56999|64116|64386|170689|285590	ADAM8|BCL3|COL4A1|CTSG|ELANE|ELF3|HAS1|LOX|MMP3|MMP8|MMP9|MMP14|NFKB2|FURIN|PDGFRA|QSOX1|SOX9|TGFBI|TGM1|TNF|ADAMTS4|ADAMTS1|DNAJB6|TMEM38B|ADAMTS9|SLC39A8|MMP25|ADAMTS15|SH3PXD2B	-6.3	MyList
KEGG Pathway	24	hsa05134	Legionellosis		-7.9	7.5	8.7	30286	56	941	13	1.4	0.38	929|2919|2920|2921|3553|3569|3684|3689|4615|4791|4792|7097|7124	CD14|CXCL1|CXCL2|CXCL3|IL1B|IL6|ITGAM|ITGB2|MYD88|NFKB2|NFKBIA|TLR2|TNF	-6.3	MyList
WikiPathways	27	WP2374	Oncostatin M signaling pathway		-7.9	7.5	8.7	30286	56	941	13	1.4	0.38	1051|1958|2353|3091|3717|3726|3727|4792|5008|5581|6774|9021|9180	CEBPB|EGR1|FOS|HIF1A|JAK2|JUNB|JUND|NFKBIA|OSM|PRKCE|STAT3|SOCS3|OSMR	-6.3	MyList
GO Biological Processes	19	GO:0050852	T cell receptor signaling pathway	19_GO:0002376 immune system process	-7.9	5.1	7.9	30286	113	941	18	1.9	0.45	100|868|1493|2355|3937|5142|5144|5795|6461|7189|8892|8915|9473|9564|10892|26191|64332|80149	ADA|CBLB|CTLA4|FOSL2|LCP2|PDE4B|PDE4D|PTPRJ|SHB|TRAF6|EIF2B2|BCL10|THEMIS2|BCAR1|MALT1|PTPN22|NFKBIZ|ZC3H12A	-6.3	MyList
KEGG Pathway	24	hsa05235	PD-L1 expression and PD-1 checkpoint pathway in cancer		-7.9	5.8	8.1	30286	89	941	16	1.7	0.42	1956|2353|3091|3717|4615|4792|4793|4794|5603|5606|6774|7097|7189|10538|29126|114609	EGFR|FOS|HIF1A|JAK2|MYD88|NFKBIA|NFKBIB|NFKBIE|MAPK13|MAP2K3|STAT3|TLR2|TRAF6|BATF|CD274|TIRAP	-6.3	MyList
GO Biological Processes	19	GO:2000106	regulation of leukocyte apoptotic process	19_GO:0050789 regulation of biological process	-7.9	5.8	8.1	30286	89	941	16	1.7	0.42	100|101|384|598|602|604|1236|3059|3091|3586|3958|8660|8915|23657|29126|338442	ADA|ADAM8|ARG2|BCL2L1|BCL3|BCL6|CCR7|HCLS1|HIF1A|IL10|LGALS3|IRS2|BCL10|SLC7A11|CD274|HCAR2	-6.3	MyList
GO Biological Processes	19	GO:0008015	blood circulation	19_GO:0032501 multicellular organismal process	-7.8	2.8	6.8	30286	418	941	37	3.9	0.63	133|134|135|183|476|481|623|719|796|1511|1956|2266|2643|2729|2730|3398|3627|5029|5606|5724|5743|5795|6337|6446|6648|7124|8870|9590|10672|11138|23704|27347|28514|55636|84034|91608|407010	ADM|ADORA1|ADORA2A|AGT|ATP1A1|ATP1B1|BDKRB1|C3AR1|CALCA|CTSG|EGFR|FGG|GCH1|GCLC|GCLM|ID2|CXCL10|P2RY2|MAP2K3|PTAFR|PTGS2|PTPRJ|SCNN1A|SGK1|SOD2|TNF|IER3|AKAP12|GNA13|TBC1D8|KCNE4|STK39|DLL1|CHD7|EMILIN2|RASL10B|MIR23A	-6.3	MyList
WikiPathways	27	WP5272	LDL influence on CD14 and TLR4		-7.8	13	10	30286	23	941	9	0.96	0.32	929|3553|3569|3586|4791|5603|5966|5971|6347	CD14|IL1B|IL6|IL10|NFKB2|MAPK13|REL|RELB|CCL2	-6.3	MyList
Canonical Pathways	11	M37	PID NFKAPPAB CANONICAL PATHWAY		-7.8	13	10	30286	23	941	9	0.96	0.32	329|4792|7124|7128|7132|7189|7323|8915|10892	BIRC2|NFKBIA|TNF|TNFAIP3|TNFRSF1A|TRAF6|UBE2D3|BCL10|MALT1	-6.3	MyList
GO Biological Processes	19	GO:2001243	negative regulation of intrinsic apoptotic signaling pathway	19_GO:0048519 negative regulation of biological process	-7.8	5.1	7.8	30286	114	941	18	1.9	0.45	598|960|1032|1654|2907|3091|3315|3586|4193|4318|5329|5743|5770|6648|7494|8531|9709|57007	BCL2L1|CD44|CDKN2D|DDX3X|GRINA|HIF1A|HSPB1|IL10|MDM2|MMP9|PLAUR|PTGS2|PTPN1|SOD2|XBP1|YBX3|HERPUD1|ACKR3	-6.2	MyList
Reactome Gene Sets	6	R-HSA-5619084	ABC transporter disorders		-7.8	6.2	8.2	30286	78	941	15	1.6	0.41	5683|5687|5695|5700|5707|5709|5710|5713|5714|5717|5718|6233|7316|9861|10213	PSMA2|PSMA6|PSMB7|PSMC1|PSMD1|PSMD3|PSMD4|PSMD7|PSMD8|PSMD11|PSMD12|RPS27A|UBC|PSMD6|PSMD14	-6.2	MyList
GO Biological Processes	19	GO:2000514	regulation of CD4-positive, alpha-beta T cell activation	19_GO:0002376 immune system process	-7.8	6.2	8.2	30286	78	941	15	1.6	0.41	301|384|604|861|868|3726|6461|8651|10538|10892|29126|64332|80149|114548|441864	ANXA1|ARG2|BCL6|RUNX1|CBLB|JUNB|SHB|SOCS1|BATF|MALT1|CD274|NFKBIZ|ZC3H12A|NLRP3|TARM1	-6.2	MyList
GO Biological Processes	19	GO:0002703	regulation of leukocyte mediated immunity	19_GO:0002376 immune system process	-7.8	3.5	7.1	30286	246	941	27	2.9	0.54	604|2213|2268|3383|3553|3554|3569|3586|3684|3689|5724|6688|6850|7124|7133|7189|7409|9188|9846|10865|10892|11314|53833|56253|57126|91543|114548	BCL6|FCGR2B|FGR|ICAM1|IL1B|IL1R1|IL6|IL10|ITGAM|ITGB2|PTAFR|SPI1|SYK|TNF|TNFRSF1B|TRAF6|VAV1|DDX21|GAB2|ARID5A|MALT1|CD300A|IL20RB|CRTAM|CD177|RSAD2|NLRP3	-6.2	MyList
Reactome Gene Sets	6	R-HSA-5602498	MyD88 deficiency (TLR2/4)		-7.8	15	10	30286	17	941	8	0.85	0.3	929|2266|4615|6279|6280|7097|10333|114609	CD14|FGG|MYD88|S100A8|S100A9|TLR2|TLR6|TIRAP	-6.2	MyList
GO Biological Processes	19	GO:1901653	cellular response to peptide	19_GO:0050896 response to stimulus	-7.8	3.2	7	30286	313	941	31	3.3	0.58	183|837|2213|2308|2353|2358|2706|2729|3164|3383|3625|3717|4193|4363|5166|5315|5770|5771|6337|6774|7124|7494|8412|8660|9564|10333|23516|26191|28999|84275|406935	AGT|CASP4|FCGR2B|FOXO1|FOS|FPR2|GJB2|GCLC|NR4A1|ICAM1|INHBB|JAK2|MDM2|ABCC1|PDK4|PKM|PTPN1|PTPN2|SCNN1A|STAT3|TNF|XBP1|BCAR3|IRS2|BCAR1|TLR6|SLC39A14|PTPN22|KLF15|SLC25A33|MIR143	-6.2	MyList
Reactome Gene Sets	6	R-HSA-5689603	UCH proteinases		-7.8	5.4	7.9	30286	102	941	17	1.8	0.43	5683|5687|5695|5700|5707|5709|5710|5713|5714|5717|5718|6233|7316|7345|9861|10213|171023	PSMA2|PSMA6|PSMB7|PSMC1|PSMD1|PSMD3|PSMD4|PSMD7|PSMD8|PSMD11|PSMD12|RPS27A|UBC|UCHL1|PSMD6|PSMD14|ASXL1	-6.2	MyList
KEGG Pathway	24	hsa05010	Alzheimer disease		-7.8	2.9	6.8	30286	384	941	35	3.7	0.62	355|1435|1536|3552|3553|3569|4023|4705|5683|5687|5695|5700|5707|5709|5710|5713|5714|5717|5718|5743|7124|7132|7277|7386|7494|8660|9861|10213|22926|23516|27173|29982|51807|64116|84790	FAS|CSF1|CYBB|IL1A|IL1B|IL6|LPL|NDUFA10|PSMA2|PSMA6|PSMB7|PSMC1|PSMD1|PSMD3|PSMD4|PSMD7|PSMD8|PSMD11|PSMD12|PTGS2|TNF|TNFRSF1A|TUBA4A|UQCRFS1|XBP1|IRS2|PSMD6|PSMD14|ATF6|SLC39A14|SLC39A1|NRBF2|TUBA8|SLC39A8|TUBA1C	-6.2	MyList
Reactome Gene Sets	6	R-HSA-187037	Signaling by NTRK1 (TRKA)		-7.8	5	7.8	30286	115	941	18	1.9	0.45	117|135|466|1846|1958|2152|2353|3398|3726|3727|4664|5603|5900|6446|6774|8660|9261|10221	ADCYAP1R1|ADORA2A|ATF1|DUSP4|EGR1|F3|FOS|ID2|JUNB|JUND|NAB1|MAPK13|RALGDS|SGK1|STAT3|IRS2|MAPKAPK2|TRIB1	-6.2	MyList
Reactome Gene Sets	6	R-HSA-162906	HIV Infection		-7.8	3.6	7.2	30286	231	941	26	2.8	0.53	2962|2963|3159|5045|5683|5687|5695|5700|5707|5709|5710|5713|5714|5717|5718|6233|6875|6879|7316|8178|9150|9861|9883|10213|79720|128866	GTF2F1|GTF2F2|HMGA1|FURIN|PSMA2|PSMA6|PSMB7|PSMC1|PSMD1|PSMD3|PSMD4|PSMD7|PSMD8|PSMD11|PSMD12|RPS27A|TAF4B|TAF7|UBC|ELL|CTDP1|PSMD6|POM121|PSMD14|VPS37B|CHMP4B	-6.2	MyList
GO Biological Processes	19	GO:0002791	regulation of peptide secretion	19_GO:0051179 localization	-7.8	3.9	7.3	30286	200	941	24	2.6	0.51	134|1946|1956|2266|2308|3091|3553|3569|3625|3717|5581|6279|7124|8447|8609|8660|51092|51762|55636|56262|90007|91608|338557|415116	ADORA1|EFNA5|EGFR|FGG|FOXO1|HIF1A|IL1B|IL6|INHBB|JAK2|PRKCE|S100A8|TNF|DOC2B|KLF7|IRS2|SIDT2|RAB8B|CHD7|LRRC8A|MIDN|RASL10B|FFAR4|PIM3	-6.2	MyList
GO Biological Processes	19	GO:0055080	monoatomic cation homeostasis	19_GO:0042592 homeostatic process	-7.7	2.7	6.7	30286	497	941	41	4.4	0.67	134|249|476|481|796|1230|1534|1991|2495|2827|2907|3091|3162|3552|4609|5166|6279|6280|6337|6348|6521|6556|6648|7052|8301|8805|9709|11261|23516|25932|26234|29887|50617|55503|55647|63933|64116|79568|79689|118987|144811	ADORA1|ALPL|ATP1A1|ATP1B1|CALCA|CCR1|CYB561|ELANE|FTH1|GPR3|GRINA|HIF1A|HMOX1|IL1A|MYC|PDK4|S100A8|S100A9|SCNN1A|CCL3|SLC4A1|SLC11A1|SOD2|TGM2|PICALM|TRIM24|HERPUD1|CHP1|SLC39A14|CLIC4|FBXL5|SNX10|ATP6V0A4|TRPV6|RAB20|MCUR1|SLC39A8|MAIP1|STEAP4|PDZD8|LACC1	-6.2	MyList
GO Biological Processes	19	GO:0009743	response to carbohydrate	19_GO:0050896 response to stimulus	-7.7	4	7.3	30286	185	941	23	2.4	0.5	1728|1958|2729|2730|2752|3091|3383|3552|3553|4023|5603|5606|5743|6648|7124|7494|8660|8892|10628|23516|51092|81620|83667	NQO1|EGR1|GCLC|GCLM|GLUL|HIF1A|ICAM1|IL1A|IL1B|LPL|MAPK13|MAP2K3|PTGS2|SOD2|TNF|XBP1|IRS2|EIF2B2|TXNIP|SLC39A14|SIDT2|CDT1|SESN2	-6.2	MyList
WikiPathways	27	WP289	Myometrial relaxation and contraction pathways		-7.7	4.3	7.5	30286	156	941	21	2.2	0.48	133|466|467|796|1902|2114|2353|2810|3486|3487|3553|3569|5142|5144|5581|5996|5999|9446|23764|55970|57007	ADM|ATF1|ATF3|CALCA|LPAR1|ETS2|FOS|SFN|IGFBP3|IGFBP4|IL1B|IL6|PDE4B|PDE4D|PRKCE|RGS1|RGS4|GSTO1|MAFF|GNG12|ACKR3	-6.2	MyList
GO Biological Processes	19	GO:0002753	cytoplasmic pattern recognition receptor signaling pathway	19_GO:0044419 biological process involved in interspecies interaction between organisms	-7.7	6.6	8.3	30286	68	941	14	1.5	0.39	4615|4792|7124|7128|7189|7706|29110|51284|79132|90268|92610|114548|118788|144811	MYD88|NFKBIA|TNF|TNFAIP3|TRAF6|TRIM25|TBK1|TLR7|DHX58|OTULIN|TIFA|NLRP3|PIK3AP1|LACC1	-6.2	MyList
WikiPathways	27	WP5347	IL 26 signaling pathways		-7.7	8	8.7	30286	48	941	12	1.3	0.37	3383|3553|3569|3586|3717|4318|4353|4792|6097|6774|7124|9021	ICAM1|IL1B|IL6|IL10|JAK2|MMP9|MPO|NFKBIA|RORC|STAT3|TNF|SOCS3	-6.2	MyList
Reactome Gene Sets	6	R-HSA-382556	ABC-family proteins mediated transport		-7.7	5.3	7.8	30286	103	941	17	1.8	0.43	4363|5683|5687|5695|5700|5707|5709|5710|5713|5714|5717|5718|6233|7316|8894|9861|10213	ABCC1|PSMA2|PSMA6|PSMB7|PSMC1|PSMD1|PSMD3|PSMD4|PSMD7|PSMD8|PSMD11|PSMD12|RPS27A|UBC|EIF2S2|PSMD6|PSMD14	-6.2	MyList
GO Biological Processes	19	GO:0010632	regulation of epithelial cell migration	19_GO:0040011 locomotion	-7.7	3.2	7	30286	298	941	30	3.2	0.57	183|301|949|1512|1647|2752|3091|3162|3315|4070|4318|5581|5606|5743|6662|7049|7124|8660|8754|9448|9564|23328|28984|56999|57381|80149|116150|161742|406935|407010	AGT|ANXA1|SCARB1|CTSH|GADD45A|GLUL|HIF1A|HMOX1|HSPB1|TACSTD2|MMP9|PRKCE|MAP2K3|PTGS2|SOX9|TGFBR3|TNF|IRS2|ADAM9|MAP4K4|BCAR1|SASH1|RGCC|ADAMTS9|RHOJ|ZC3H12A|NUS1|SPRED1|MIR143|MIR23A	-6.2	MyList
GO Biological Processes	19	GO:0050673	epithelial cell proliferation	19_GO:0009987 cellular process	-7.7	4.1	7.4	30286	171	941	22	2.3	0.49	598|949|1026|1051|1956|2810|3162|3398|3486|3487|3569|4323|5467|6662|7124|8660|8805|51092|54206|55366|60675|64332	BCL2L1|SCARB1|CDKN1A|CEBPB|EGFR|SFN|HMOX1|ID2|IGFBP3|IGFBP4|IL6|MMP14|PPARD|SOX9|TNF|IRS2|TRIM24|SIDT2|ERRFI1|LGR4|PROK2|NFKBIZ	-6.2	MyList
Reactome Gene Sets	6	R-HSA-69052	Switching of origins to a post-replicative state		-7.7	5.7	8	30286	91	941	16	1.7	0.42	5683|5687|5695|5700|5707|5709|5710|5713|5714|5717|5718|6233|7316|9861|10213|81620	PSMA2|PSMA6|PSMB7|PSMC1|PSMD1|PSMD3|PSMD4|PSMD7|PSMD8|PSMD11|PSMD12|RPS27A|UBC|PSMD6|PSMD14|CDT1	-6.1	MyList
GO Biological Processes	19	GO:0098869	cellular oxidant detoxification	19_GO:0098754 detoxification	-7.7	5.7	8	30286	91	941	16	1.7	0.42	241|1728|2877|2936|2938|4353|5743|6280|6648|7296|9446|9588|25824|27244|83667|140809	ALOX5AP|NQO1|GPX2|GSR|GSTA1|MPO|PTGS2|S100A9|SOD2|TXNRD1|GSTO1|PRDX6|PRDX5|SESN1|SESN2|SRXN1	-6.1	MyList
WikiPathways	27	WP2849	Hematopoietic stem cell differentiation		-7.7	7.2	8.5	30286	58	941	13	1.4	0.38	861|1435|1440|2353|3552|3553|3569|4778|5292|6688|7409|8780|10320	RUNX1|CSF1|CSF3|FOS|IL1A|IL1B|IL6|NFE2|PIM1|SPI1|VAV1|RIOK3|IKZF1	-6.1	MyList
GO Biological Processes	19	GO:0009314	response to radiation	19_GO:0050896 response to stimulus	-7.7	2.8	6.7	30286	424	941	37	3.9	0.63	339|598|602|1026|1032|1153|1407|1408|1647|1956|1958|1991|2353|3091|3398|3552|3627|4193|4314|4318|4609|5187|5603|6648|7076|7507|8450|8553|9099|10010|11011|23657|26272|85456|90427|150094|163859	APOBEC1|BCL2L1|BCL3|CDKN1A|CDKN2D|CIRBP|CRY1|CRY2|GADD45A|EGFR|EGR1|ELANE|FOS|HIF1A|ID2|IL1A|CXCL10|MDM2|MMP3|MMP9|MYC|PER1|MAPK13|SOD2|TIMP1|XPA|CUL4B|BHLHE40|USP2|TANK|TLK2|SLC7A11|FBXO4|TNKS1BP1|BMF|SIK1|SDE2	-6.1	MyList
Reactome Gene Sets	6	R-HSA-373076	Class A/1 (Rhodopsin-like receptors)		-7.7	3.1	6.9	30286	334	941	32	3.4	0.59	134|135|183|301|623|719|728|1230|1236|1237|1902|2357|2358|2532|2919|2920|2921|3627|5029|5724|5734|6347|6348|6351|6367|8477|9034|53829|57007|60675|338442|338557	ADORA1|ADORA2A|AGT|ANXA1|BDKRB1|C3AR1|C5AR1|CCR1|CCR7|CCR8|LPAR1|FPR1|FPR2|ACKR1|CXCL1|CXCL2|CXCL3|CXCL10|P2RY2|PTAFR|PTGER4|CCL2|CCL3|CCL4|CCL22|GPR65|CCRL2|P2RY13|ACKR3|PROK2|HCAR2|FFAR4	-6.1	MyList
GO Biological Processes	19	GO:0090087	regulation of peptide transport	19_GO:0051179 localization	-7.7	3.8	7.2	30286	202	941	24	2.6	0.51	134|1946|1956|2266|2308|3091|3553|3569|3625|3717|5581|6279|7124|8447|8609|8660|51092|51762|55636|56262|90007|91608|338557|415116	ADORA1|EFNA5|EGFR|FGG|FOXO1|HIF1A|IL1B|IL6|INHBB|JAK2|PRKCE|S100A8|TNF|DOC2B|KLF7|IRS2|SIDT2|RAB8B|CHD7|LRRC8A|MIDN|RASL10B|FFAR4|PIM3	-6.1	MyList
Reactome Gene Sets	6	R-HSA-176408	Regulation of APC/C activators between G1/S and early anaphase		-7.7	6	8.1	30286	80	941	15	1.6	0.41	5683|5687|5695|5700|5707|5709|5710|5713|5714|5717|5718|6233|7316|9861|10213	PSMA2|PSMA6|PSMB7|PSMC1|PSMD1|PSMD3|PSMD4|PSMD7|PSMD8|PSMD11|PSMD12|RPS27A|UBC|PSMD6|PSMD14	-6.1	MyList
Canonical Pathways	11	M264	PID TOLL ENDOGENOUS PATHWAY		-7.7	12	9.7	30286	24	941	9	0.96	0.32	929|1462|3656|4615|6279|6280|7097|10333|114609	CD14|VCAN|IRAK2|MYD88|S100A8|S100A9|TLR2|TLR6|TIRAP	-6.1	MyList
Reactome Gene Sets	6	R-HSA-4086400	PCP/CE pathway		-7.6	5.6	7.9	30286	92	941	16	1.7	0.42	1212|5683|5687|5695|5700|5707|5709|5710|5713|5714|5717|5718|6233|7316|9861|10213	CLTB|PSMA2|PSMA6|PSMB7|PSMC1|PSMD1|PSMD3|PSMD4|PSMD7|PSMD8|PSMD11|PSMD12|RPS27A|UBC|PSMD6|PSMD14	-6.1	MyList
GO Biological Processes	19	GO:0043313	regulation of neutrophil degranulation	19_GO:0002376 immune system process	-7.6	24	12	30286	8	941	6	0.64	0.26	3684|3689|5724|6688|6850|57126	ITGAM|ITGB2|PTAFR|SPI1|SYK|CD177	-6.1	MyList
GO Biological Processes	19	GO:0150077	regulation of neuroinflammatory response	19_GO:0050896 response to stimulus	-7.6	8.9	8.9	30286	40	941	11	1.2	0.35	3553|3569|4314|4317|4318|5743|6348|7124|7133|8877|26471	IL1B|IL6|MMP3|MMP8|MMP9|PTGS2|CCL3|TNF|TNFRSF1B|SPHK1|NUPR1	-6	MyList
Reactome Gene Sets	6	R-HSA-9692916	SARS-CoV-1 activates/modulates innate immune responses		-7.6	8.9	8.9	30286	40	941	11	1.2	0.35	861|3656|4792|6233|7189|7316|7706|9641|29110|51284|114548	RUNX1|IRAK2|NFKBIA|RPS27A|TRAF6|UBC|TRIM25|IKBKE|TBK1|TLR7|NLRP3	-6	MyList
Reactome Gene Sets	6	R-HSA-380108	Chemokine receptors bind chemokines		-7.6	7.1	8.4	30286	59	941	13	1.4	0.38	1230|1236|1237|2919|2920|2921|3627|6347|6348|6351|6367|9034|57007	CCR1|CCR7|CCR8|CXCL1|CXCL2|CXCL3|CXCL10|CCL2|CCL3|CCL4|CCL22|CCRL2|ACKR3	-6	MyList
Reactome Gene Sets	6	R-HSA-69206	G1/S Transition		-7.6	4.7	7.5	30286	131	941	19	2	0.46	1026|4609|5683|5687|5695|5700|5707|5709|5710|5713|5714|5717|5718|6233|7029|7316|9861|10213|81620	CDKN1A|MYC|PSMA2|PSMA6|PSMB7|PSMC1|PSMD1|PSMD3|PSMD4|PSMD7|PSMD8|PSMD11|PSMD12|RPS27A|TFDP2|UBC|PSMD6|PSMD14|CDT1	-6	MyList
GO Biological Processes	19	GO:0050851	antigen receptor-mediated signaling pathway	19_GO:0002376 immune system process	-7.6	4.3	7.4	30286	159	941	21	2.2	0.48	100|868|1493|2355|3937|4792|5142|5144|5795|6461|6850|7189|8892|8915|9473|9564|10892|26191|64332|80149|89857	ADA|CBLB|CTLA4|FOSL2|LCP2|NFKBIA|PDE4B|PDE4D|PTPRJ|SHB|SYK|TRAF6|EIF2B2|BCL10|THEMIS2|BCAR1|MALT1|PTPN22|NFKBIZ|ZC3H12A|KLHL6	-6	MyList
GO Biological Processes	19	GO:0006909	phagocytosis	19_GO:0051179 localization	-7.6	4.3	7.4	30286	159	941	21	2.2	0.48	134|135|301|929|949|1991|2213|2268|3684|3689|4481|4486|4615|4689|5581|6556|6850|7052|7409|9936|55647	ADORA1|ADORA2A|ANXA1|CD14|SCARB1|ELANE|FCGR2B|FGR|ITGAM|ITGB2|MSR1|MST1R|MYD88|NCF4|PRKCE|SLC11A1|SYK|TGM2|VAV1|CD302|RAB20	-6	MyList
GO Biological Processes	19	GO:0050830	defense response to Gram-positive bacterium	19_GO:0044419 biological process involved in interspecies interaction between organisms	-7.6	4.9	7.6	30286	118	941	18	1.9	0.45	728|820|837|1511|2268|2634|3148|3553|3569|3929|4615|7097|7124|8993|29110|114609|163351|219972	C5AR1|CAMP|CASP4|CTSG|FGR|GBP2|HMGB2|IL1B|IL6|LBP|MYD88|TLR2|TNF|PGLYRP1|TBK1|TIRAP|GBP6|MPEG1	-6	MyList
GO Biological Processes	19	GO:0007596	blood coagulation	19_GO:0032501 multicellular organismal process	-7.6	4.1	7.3	30286	174	941	22	2.3	0.49	135|953|1511|2152|2159|2162|2266|3315|3569|5156|5327|5329|5341|5359|6521|6850|7409|10630|10672|23657|84062|221037	ADORA2A|ENTPD1|CTSG|F3|F10|F13A1|FGG|HSPB1|IL6|PDGFRA|PLAT|PLAUR|PLEK|PLSCR1|SLC4A1|SYK|VAV1|PDPN|GNA13|SLC7A11|DTNBP1|JMJD1C	-6	MyList
Reactome Gene Sets	6	R-HSA-400253	Circadian Clock		-7.6	6.4	8.2	30286	70	941	14	1.5	0.39	1407|1408|3091|4783|5187|6233|7316|8204|8553|10135|25819|28999|150094|200186	CRY1|CRY2|HIF1A|NFIL3|PER1|RPS27A|UBC|NRIP1|BHLHE40|NAMPT|NOCT|KLF15|SIK1|CRTC2	-6	MyList
GO Biological Processes	19	GO:2000379	positive regulation of reactive oxygen species metabolic process	19_GO:0048518 positive regulation of biological process	-7.6	6.4	8.2	30286	70	941	14	1.5	0.39	183|1026|1647|1956|2358|3684|3689|6648|6850|8737|10333|57126|80149|730249	AGT|CDKN1A|GADD45A|EGFR|FPR2|ITGAM|ITGB2|SOD2|SYK|RIPK1|TLR6|CD177|ZC3H12A|ACOD1	-6	MyList
GO Biological Processes	19	GO:0032922	circadian regulation of gene expression	19_GO:0048511 rhythmic process	-7.6	6.4	8.2	30286	70	941	14	1.5	0.39	1407|1408|1958|3398|5187|5971|6097|8204|8553|9099|10135|10514|25819|55366	CRY1|CRY2|EGR1|ID2|PER1|RELB|RORC|NRIP1|BHLHE40|USP2|NAMPT|MYBBP1A|NOCT|LGR4	-6	MyList
GO Biological Processes	19	GO:0050708	regulation of protein secretion	19_GO:0051179 localization	-7.6	3.4	6.9	30286	269	941	28	3	0.55	101|135|945|1946|1956|2266|2308|3091|3552|3553|3569|3625|3717|5581|7097|7124|8447|8609|8660|8754|51092|56262|64083|79651|90007|91543|338442|415116	ADAM8|ADORA2A|CD33|EFNA5|EGFR|FGG|FOXO1|HIF1A|IL1A|IL1B|IL6|INHBB|JAK2|PRKCE|TLR2|TNF|DOC2B|KLF7|IRS2|ADAM9|SIDT2|LRRC8A|GOLPH3|RHBDF2|MIDN|RSAD2|HCAR2|PIM3	-6	MyList
GO Biological Processes	19	GO:0046685	response to arsenic-containing substance	19_GO:0050896 response to stimulus	-7.6	10	9.2	30286	32	941	10	1.1	0.33	1026|1616|1654|2729|3162|3178|5603|9446|80149|90637	CDKN1A|DAXX|DDX3X|GCLC|HMOX1|HNRNPA1|MAPK13|GSTO1|ZC3H12A|ZFAND2A	-6	MyList
GO Biological Processes	19	GO:0071243	cellular response to arsenic-containing substance	19_GO:0050896 response to stimulus	-7.6	14	10	30286	18	941	8	0.85	0.3	1616|1654|3162|3178|5603|9446|80149|90637	DAXX|DDX3X|HMOX1|HNRNPA1|MAPK13|GSTO1|ZC3H12A|ZFAND2A	-6	MyList
Reactome Gene Sets	6	R-HSA-5603041	IRAK4 deficiency (TLR2/4)		-7.6	14	10	30286	18	941	8	0.85	0.3	929|2266|4615|6279|6280|7097|10333|114609	CD14|FGG|MYD88|S100A8|S100A9|TLR2|TLR6|TIRAP	-6	MyList
GO Biological Processes	19	GO:0051896	regulation of phosphatidylinositol 3-kinase/protein kinase B signal transduction	19_GO:0050896 response to stimulus	-7.5	3.4	7	30286	253	941	27	2.9	0.54	101|183|1236|1440|1956|2268|2651|3059|3717|4486|5008|5156|5467|5795|6348|6403|6662|7124|8660|9447|9518|10253|10507|23533|29997|118788|642273	ADAM8|AGT|CCR7|CSF3|EGFR|FGR|GCNT2|HCLS1|JAK2|MST1R|OSM|PDGFRA|PPARD|PTPRJ|CCL3|SELP|SOX9|TNF|IRS2|AIM2|GDF15|SPRY2|SEMA4D|PIK3R5|NOP53|PIK3AP1|FAM110C	-6	MyList
GO Biological Processes	19	GO:0045598	regulation of fat cell differentiation	19_GO:0032502 developmental process	-7.5	4.4	7.4	30286	146	941	20	2.1	0.47	1051|2308|3398|3569|4023|5292|5467|5743|6097|6648|7124|7494|7538|7704|25819|80149|171023|201501|284207|338557	CEBPB|FOXO1|ID2|IL6|LPL|PIM1|PPARD|PTGS2|RORC|SOD2|TNF|XBP1|ZFP36|ZBTB16|NOCT|ZC3H12A|ASXL1|ZBTB7C|METRNL|FFAR4	-6	MyList
GO Biological Processes	19	GO:0051347	positive regulation of transferase activity	19_GO:0065007 biological regulation	-7.5	2.9	6.7	30286	375	941	34	3.6	0.61	183|796|1026|1236|1435|1616|1654|1956|1991|3553|3717|3937|4057|4486|4609|4751|5156|5606|5770|6556|7124|7189|7804|8754|8795|10333|10892|23328|23533|28984|51704|80829|219771|285489	AGT|CALCA|CDKN1A|CCR7|CSF1|DAXX|DDX3X|EGFR|ELANE|IL1B|JAK2|LCP2|LTF|MST1R|MYC|NEK2|PDGFRA|MAP2K3|PTPN1|SLC11A1|TNF|TRAF6|LRP8|ADAM9|TNFRSF10B|TLR6|MALT1|SASH1|PIK3R5|RGCC|GPRC5B|ZFP91|CCNY|DOK7	-6	MyList
GO Biological Processes	19	GO:0034599	cellular response to oxidative stress	19_GO:0050896 response to stimulus	-7.5	3.6	7	30286	222	941	25	2.7	0.52	1728|1956|2308|2353|2706|2936|3091|3569|4193|4314|4318|4353|4363|5156|5603|6648|7128|8737|8877|23135|23657|25824|80149|83667|140809	NQO1|EGFR|FOXO1|FOS|GJB2|GSR|HIF1A|IL6|MDM2|MMP3|MMP9|MPO|ABCC1|PDGFRA|MAPK13|SOD2|TNFAIP3|RIPK1|SPHK1|KDM6B|SLC7A11|PRDX5|ZC3H12A|SESN2|SRXN1	-5.9	MyList
GO Biological Processes	19	GO:0050817	coagulation	19_GO:0032501 multicellular organismal process	-7.5	4	7.2	30286	176	941	22	2.3	0.49	135|953|1511|2152|2159|2162|2266|3315|3569|5156|5327|5329|5341|5359|6521|6850|7409|10630|10672|23657|84062|221037	ADORA2A|ENTPD1|CTSG|F3|F10|F13A1|FGG|HSPB1|IL6|PDGFRA|PLAT|PLAUR|PLEK|PLSCR1|SLC4A1|SYK|VAV1|PDPN|GNA13|SLC7A11|DTNBP1|JMJD1C	-5.9	MyList
GO Biological Processes	19	GO:0045600	positive regulation of fat cell differentiation	19_GO:0032502 developmental process	-7.5	6.3	8.1	30286	71	941	14	1.5	0.39	1051|3398|4023|5292|5467|5743|7494|7538|7704|25819|80149|201501|284207|338557	CEBPB|ID2|LPL|PIM1|PPARD|PTGS2|XBP1|ZFP36|ZBTB16|NOCT|ZC3H12A|ZBTB7C|METRNL|FFAR4	-5.9	MyList
KEGG Pathway	24	hsa04216	Ferroptosis		-7.5	8.6	8.8	30286	41	941	11	1.2	0.35	1536|2495|2729|2730|3162|6303|6520|23516|23657|64116|81631	CYBB|FTH1|GCLC|GCLM|HMOX1|SAT1|SLC3A2|SLC39A14|SLC7A11|SLC39A8|MAP1LC3B	-5.9	MyList
GO Biological Processes	19	GO:0006873	intracellular monoatomic ion homeostasis	19_GO:0042592 homeostatic process	-7.5	2.8	6.6	30286	432	941	37	3.9	0.63	134|476|481|796|1230|1534|1991|2495|2827|2907|3091|3162|3552|4609|5029|6279|6280|6337|6348|6521|6556|7052|8301|9709|11261|23516|25932|26234|27347|50617|55647|63933|64116|79568|79689|118987|144811	ADORA1|ATP1A1|ATP1B1|CALCA|CCR1|CYB561|ELANE|FTH1|GPR3|GRINA|HIF1A|HMOX1|IL1A|MYC|P2RY2|S100A8|S100A9|SCNN1A|CCL3|SLC4A1|SLC11A1|TGM2|PICALM|HERPUD1|CHP1|SLC39A14|CLIC4|FBXL5|STK39|ATP6V0A4|RAB20|MCUR1|SLC39A8|MAIP1|STEAP4|PDZD8|LACC1	-5.9	MyList
GO Biological Processes	19	GO:0043009	chordate embryonic development	19_GO:0032502 developmental process	-7.4	2.4	6.4	30286	650	941	48	5.1	0.72	100|133|598|689|1026|1051|1111|1627|1956|1999|3091|3586|3726|4082|4124|4323|4751|5045|5156|5362|5930|5932|6385|6498|6662|7189|8178|8452|8531|8894|8915|9021|9394|10049|10361|10672|10959|23764|26227|27173|28514|50515|54910|55636|79893|80790|84081|121599	ADA|ADM|BCL2L1|BTF3|CDKN1A|CEBPB|CHEK1|DBN1|EGFR|ELF3|HIF1A|IL10|JUNB|MARCKS|MAN2A1|MMP14|NEK2|FURIN|PDGFRA|PLXNA2|RBBP6|RBBP8|SDC4|SKIL|SOX9|TRAF6|ELL|CUL3|YBX3|EIF2S2|BCL10|SOCS3|HS6ST1|DNAJB6|NPM2|GNA13|TMED2|MAFF|PHGDH|SLC39A1|DLL1|CHST11|SEMA4C|CHD7|GGNBP2|CMIP|NSRP1|SPIC	-5.9	MyList
Reactome Gene Sets	6	R-HSA-166520	Signaling by NTRKs		-7.4	4.6	7.4	30286	134	941	19	2	0.46	117|135|466|1846|1958|2152|2353|3398|3726|3727|4664|5045|5603|5900|6446|6774|8660|9261|10221	ADCYAP1R1|ADORA2A|ATF1|DUSP4|EGR1|F3|FOS|ID2|JUNB|JUND|NAB1|FURIN|MAPK13|RALGDS|SGK1|STAT3|IRS2|MAPKAPK2|TRIB1	-5.9	MyList
GO Biological Processes	19	GO:0071901	negative regulation of protein serine/threonine kinase activity	19_GO:0048519 negative regulation of biological process	-7.4	5.4	7.7	30286	95	941	16	1.7	0.42	183|1026|1647|1843|3553|5770|5795|7345|10114|10253|11213|11314|26191|27250|80824|81848	AGT|CDKN1A|GADD45A|DUSP1|IL1B|PTPN1|PTPRJ|UCHL1|HIPK3|SPRY2|IRAK3|CD300A|PTPN22|PDCD4|DUSP16|SPRY4	-5.9	MyList
GO Biological Processes	19	GO:0071229	cellular response to acid chemical	19_GO:0050896 response to stimulus	-7.4	5.4	7.7	30286	95	941	16	1.7	0.42	598|1051|1282|1536|1956|2729|2730|5156|7124|7494|8140|8452|8651|27244|80315|83667	BCL2L1|CEBPB|COL4A1|CYBB|EGFR|GCLC|GCLM|PDGFRA|TNF|XBP1|SLC7A5|CUL3|SOCS1|SESN1|CPEB4|SESN2	-5.9	MyList
Reactome Gene Sets	6	R-HSA-5357956	TNFR1-induced NF-kappa-B signaling pathway		-7.4	9.8	9	30286	33	941	10	1.1	0.33	329|330|6233|7124|7128|7132|7316|8737|9099|10133	BIRC2|BIRC3|RPS27A|TNF|TNFAIP3|TNFRSF1A|UBC|RIPK1|USP2|OPTN	-5.9	MyList
GO Biological Processes	19	GO:0031398	positive regulation of protein ubiquitination	19_GO:0048518 positive regulation of biological process	-7.4	5.1	7.6	30286	108	941	17	1.8	0.43	329|330|868|1407|1654|7189|8452|8877|8915|10892|11170|26191|26272|54838|57162|83593|254170	BIRC2|BIRC3|CBLB|CRY1|DDX3X|TRAF6|CUL3|SPHK1|BCL10|MALT1|FAM107A|PTPN22|FBXO4|WBP1L|PELI1|RASSF5|FBXO33	-5.9	MyList
GO Biological Processes	19	GO:0071453	cellular response to oxygen levels	19_GO:0050896 response to stimulus	-7.4	4.1	7.2	30286	163	941	21	2.2	0.48	101|355|1536|1902|2308|2353|3091|3162|4193|4609|5230|5366|5467|5581|5743|10397|28984|28996|29997|80315|112398	ADAM8|FAS|CYBB|LPAR1|FOXO1|FOS|HIF1A|HMOX1|MDM2|MYC|PGK1|PMAIP1|PPARD|PRKCE|PTGS2|NDRG1|RGCC|HIPK2|NOP53|CPEB4|EGLN2	-5.9	MyList
KEGG Pathway	24	hsa04622	RIG-I-like receptor signaling pathway		-7.4	6.3	8	30286	72	941	14	1.5	0.39	1654|3627|4792|4793|5603|7124|7189|7706|8737|9641|10010|29110|54941|79132	DDX3X|CXCL10|NFKBIA|NFKBIB|MAPK13|TNF|TRAF6|TRIM25|RIPK1|IKBKE|TANK|TBK1|RNF125|DHX58	-5.9	MyList
GO Biological Processes	19	GO:0034145	positive regulation of toll-like receptor 4 signaling pathway	19_GO:0044419 biological process involved in interspecies interaction between organisms	-7.4	17	11	30286	13	941	7	0.74	0.28	929|3929|4057|4814|26191|57162|114609	CD14|LBP|LTF|NINJ1|PTPN22|PELI1|TIRAP	-5.9	MyList
GO Biological Processes	19	GO:0030198	extracellular matrix organization	19_GO:0009987 cellular process	-7.4	3.3	6.8	30286	274	941	28	3	0.55	101|602|1282|1511|1991|1999|3036|4015|4314|4317|4318|4323|4791|5045|5156|5768|6662|7045|7124|9507|9510|10049|55151|56999|64116|64386|170689|285590	ADAM8|BCL3|COL4A1|CTSG|ELANE|ELF3|HAS1|LOX|MMP3|MMP8|MMP9|MMP14|NFKB2|FURIN|PDGFRA|QSOX1|SOX9|TGFBI|TNF|ADAMTS4|ADAMTS1|DNAJB6|TMEM38B|ADAMTS9|SLC39A8|MMP25|ADAMTS15|SH3PXD2B	-5.9	MyList
GO Biological Processes	19	GO:0043161	proteasome-mediated ubiquitin-dependent protein catabolic process	19_GO:0008152 metabolic process	-7.4	3.2	6.8	30286	291	941	29	3.1	0.56	329|4193|5683|5687|5695|5700|5707|5709|5710|5713|5714|5717|5718|7323|7345|8452|9373|9861|10213|23220|26232|26234|26272|57162|79791|79845|80176|80232|90637	BIRC2|MDM2|PSMA2|PSMA6|PSMB7|PSMC1|PSMD1|PSMD3|PSMD4|PSMD7|PSMD8|PSMD11|PSMD12|UBE2D3|UCHL1|CUL3|PLAA|PSMD6|PSMD14|DTX4|FBXO2|FBXL5|FBXO4|PELI1|FBXO31|RNF122|SPSB1|WDR26|ZFAND2A	-5.9	MyList
GO Biological Processes	19	GO:0002285	lymphocyte activation involved in immune response	19_GO:0002376 immune system process	-7.4	4.5	7.4	30286	135	941	19	2	0.46	100|602|604|2207|2213|3383|3569|5734|5971|6097|6556|6774|9021|10538|10875|26253|28514|64332|338339	ADA|BCL3|BCL6|FCER1G|FCGR2B|ICAM1|IL6|PTGER4|RELB|RORC|SLC11A1|STAT3|SOCS3|BATF|FGL2|CLEC4E|DLL1|NFKBIZ|CLEC4D	-5.9	MyList
GO Biological Processes	19	GO:0019216	regulation of lipid metabolic process	19_GO:0008152 metabolic process	-7.4	3.1	6.7	30286	326	941	31	3.3	0.58	133|134|339|347|476|949|950|1958|3398|3552|3553|3692|5166|5467|5581|5743|6097|6662|7124|7132|7536|8660|8877|9023|11261|57104|84879|85414|150094|158219|338442	ADM|ADORA1|APOBEC1|APOD|ATP1A1|SCARB1|SCARB2|EGR1|ID2|IL1A|IL1B|EIF6|PDK4|PPARD|PRKCE|PTGS2|RORC|SOX9|TNF|TNFRSF1A|SF1|IRS2|SPHK1|CH25H|CHP1|PNPLA2|MFSD2A|SLC45A3|SIK1|TTC39B|HCAR2	-5.8	MyList
Reactome Gene Sets	6	R-HSA-9692914	SARS-CoV-1-host interactions		-7.4	5.4	7.7	30286	96	941	16	1.7	0.42	598|861|2810|3178|3656|4792|6210|6233|7189|7316|7706|8737|9641|29110|51284|114548	BCL2L1|RUNX1|SFN|HNRNPA1|IRAK2|NFKBIA|RPS15A|RPS27A|TRAF6|UBC|TRIM25|RIPK1|IKBKE|TBK1|TLR7|NLRP3	-5.8	MyList
GO Biological Processes	19	GO:0044403	biological process involved in symbiotic interaction	19_GO:0044419 biological process involved in interspecies interaction between organisms	-7.4	3.4	6.8	30286	258	941	27	2.9	0.54	820|949|950|1511|1956|1991|2040|3383|3434|3625|4057|4615|5359|6348|6351|6520|6541|7706|8993|9076|9150|9218|23601|54210|79720|80149|128866	CAMP|SCARB1|SCARB2|CTSG|EGFR|ELANE|STOM|ICAM1|IFIT1|INHBB|LTF|MYD88|PLSCR1|CCL3|CCL4|SLC3A2|SLC7A1|TRIM25|PGLYRP1|CLDN1|CTDP1|VAPA|CLEC5A|TREM1|VPS37B|ZC3H12A|CHMP4B	-5.8	MyList
GO Biological Processes	19	GO:0043062	extracellular structure organization	19_GO:0009987 cellular process	-7.4	3.3	6.8	30286	275	941	28	3	0.55	101|602|1282|1511|1991|1999|3036|4015|4314|4317|4318|4323|4791|5045|5156|5768|6662|7045|7124|9507|9510|10049|55151|56999|64116|64386|170689|285590	ADAM8|BCL3|COL4A1|CTSG|ELANE|ELF3|HAS1|LOX|MMP3|MMP8|MMP9|MMP14|NFKB2|FURIN|PDGFRA|QSOX1|SOX9|TGFBI|TNF|ADAMTS4|ADAMTS1|DNAJB6|TMEM38B|ADAMTS9|SLC39A8|MMP25|ADAMTS15|SH3PXD2B	-5.8	MyList
GO Biological Processes	19	GO:0001558	regulation of cell growth	19_GO:0040007 growth	-7.3	2.8	6.5	30286	418	941	36	3.8	0.63	183|604|623|694|1026|1032|1154|1654|1946|1956|2810|3486|3487|4323|5795|5999|6279|6280|6446|8482|8877|9150|9373|9564|10501|10507|11054|11170|23338|29948|54910|57611|83667|84275|84879|112398	AGT|BCL6|BDKRB1|BTG1|CDKN1A|CDKN2D|CISH|DDX3X|EFNA5|EGFR|SFN|IGFBP3|IGFBP4|MMP14|PTPRJ|RGS4|S100A8|S100A9|SGK1|SEMA7A|SPHK1|CTDP1|PLAA|BCAR1|SEMA6B|SEMA4D|OGFR|FAM107A|JADE2|OSGIN1|SEMA4C|ISLR2|SESN2|SLC25A33|MFSD2A|EGLN2	-5.8	MyList
GO Biological Processes	19	GO:0002523	leukocyte migration involved in inflammatory response	19_GO:0002376 immune system process	-7.3	14	9.8	30286	19	941	8	0.85	0.3	101|1991|3929|4814|6279|6280|6401|7124	ADAM8|ELANE|LBP|NINJ1|S100A8|S100A9|SELE|TNF	-5.8	MyList
GO Biological Processes	19	GO:0042116	macrophage activation	19_GO:0002376 immune system process	-7.3	6.7	8.1	30286	62	941	13	1.4	0.38	728|3684|3689|3717|3929|5581|6556|6850|7097|7124|10333|22904|27347	C5AR1|ITGAM|ITGB2|JAK2|LBP|PRKCE|SLC11A1|SYK|TLR2|TNF|TLR6|SBNO2|STK39	-5.8	MyList
GO Biological Processes	19	GO:0009620	response to fungus	19_GO:0044419 biological process involved in interspecies interaction between organisms	-7.3	6.7	8.1	30286	62	941	13	1.4	0.38	1511|1991|4057|4353|4615|6279|6280|6850|8915|10892|23765|26253|338339	CTSG|ELANE|LTF|MPO|MYD88|S100A8|S100A9|SYK|BCL10|MALT1|IL17RA|CLEC4E|CLEC4D	-5.8	MyList
GO Biological Processes	19	GO:0032446	protein modification by small protein conjugation	19_GO:0008152 metabolic process	-7.3	2.3	6.2	30286	698	941	50	5.3	0.73	329|868|1154|1728|4193|4210|5930|6233|7128|7189|7316|7323|7704|7706|8139|8450|8452|8507|8651|8805|9021|9306|11275|23220|23328|23338|25897|26232|26234|26272|29116|51569|51666|54941|56852|57162|79269|79589|79791|79845|80176|80829|90268|114907|118424|127544|151636|163859|254170|284996	BIRC2|CBLB|CISH|NQO1|MDM2|MEFV|RBBP6|RPS27A|TNFAIP3|TRAF6|UBC|UBE2D3|ZBTB16|TRIM25|GAN|CUL4B|CUL3|ENC1|SOCS1|TRIM24|SOCS3|SOCS6|KLHL2|DTX4|SASH1|JADE2|RNF19A|FBXO2|FBXL5|FBXO4|MYLIP|UFM1|ASB4|RNF125|RAD18|PELI1|DCAF10|RNF128|FBXO31|RNF122|SPSB1|ZFP91|OTULIN|FBXO32|UBE2J2|RNF19B|DTX3L|SDE2|FBXO33|RNF149	-5.8	MyList
Reactome Gene Sets	6	R-HSA-975871	MyD88 cascade initiated on plasma membrane		-7.3	5.3	7.6	30286	97	941	16	1.7	0.42	466|1326|1846|2353|3656|4615|4791|4792|4793|5606|6233|7189|7316|9261|57162|92610	ATF1|MAP3K8|DUSP4|FOS|IRAK2|MYD88|NFKB2|NFKBIA|NFKBIB|MAP2K3|RPS27A|TRAF6|UBC|MAPKAPK2|PELI1|TIFA	-5.8	MyList
Reactome Gene Sets	6	R-HSA-168142	Toll Like Receptor 10 (TLR10) Cascade		-7.3	5.3	7.6	30286	97	941	16	1.7	0.42	466|1326|1846|2353|3656|4615|4791|4792|4793|5606|6233|7189|7316|9261|57162|92610	ATF1|MAP3K8|DUSP4|FOS|IRAK2|MYD88|NFKB2|NFKBIA|NFKBIB|MAP2K3|RPS27A|TRAF6|UBC|MAPKAPK2|PELI1|TIFA	-5.8	MyList
GO Biological Processes	19	GO:0140747	regulation of ncRNA transcription	19_GO:0008152 metabolic process	-7.3	5.3	7.6	30286	97	941	16	1.7	0.42	183|1956|1958|2353|3091|3586|4086|4609|4691|5467|6662|6688|6774|7124|11137|29997	AGT|EGFR|EGR1|FOS|HIF1A|IL10|SMAD1|MYC|NCL|PPARD|SOX9|SPI1|STAT3|TNF|PWP1|NOP53	-5.8	MyList
Reactome Gene Sets	6	R-HSA-168176	Toll Like Receptor 5 (TLR5) Cascade		-7.3	5.3	7.6	30286	97	941	16	1.7	0.42	466|1326|1846|2353|3656|4615|4791|4792|4793|5606|6233|7189|7316|9261|57162|92610	ATF1|MAP3K8|DUSP4|FOS|IRAK2|MYD88|NFKB2|NFKBIA|NFKBIB|MAP2K3|RPS27A|TRAF6|UBC|MAPKAPK2|PELI1|TIFA	-5.8	MyList
GO Biological Processes	19	GO:1903312	negative regulation of mRNA metabolic process	19_GO:0048519 negative regulation of biological process	-7.3	5.3	7.6	30286	97	941	16	1.7	0.42	339|1153|1859|2521|4615|6556|7538|8531|9261|9641|10644|23367|25819|26986|55603|114609	APOBEC1|CIRBP|DYRK1A|FUS|MYD88|SLC11A1|ZFP36|YBX3|MAPKAPK2|IKBKE|IGF2BP2|LARP1|NOCT|PABPC1|TENT5A|TIRAP	-5.8	MyList
Canonical Pathways	11	M182	PID IL3 PATHWAY		-7.3	11	9.3	30286	26	941	9	0.96	0.32	598|1051|1154|1439|3717|5008|5292|6726|9846	BCL2L1|CEBPB|CISH|CSF2RB|JAK2|OSM|PIM1|SRP9|GAB2	-5.8	MyList
WikiPathways	27	WP530	Cytokines and inflammatory response		-7.3	11	9.3	30286	26	941	9	0.96	0.32	1435|1440|2919|2920|3552|3553|3569|3586|7124	CSF1|CSF3|CXCL1|CXCL2|IL1A|IL1B|IL6|IL10|TNF	-5.8	MyList
GO Biological Processes	19	GO:0002252	immune effector process	19_GO:0002376 immune system process	-7.3	2.7	6.5	30286	458	941	38	4	0.64	100|602|604|1439|1511|1512|1991|2207|2213|2268|3383|3569|3929|4353|4615|5199|5581|5734|5971|6097|6348|6556|6774|6850|7124|7409|8915|9021|10538|10875|22904|26253|28514|28984|54210|64332|127544|338339	ADA|BCL3|BCL6|CSF2RB|CTSG|CTSH|ELANE|FCER1G|FCGR2B|FGR|ICAM1|IL6|LBP|MPO|MYD88|CFP|PRKCE|PTGER4|RELB|RORC|CCL3|SLC11A1|STAT3|SYK|TNF|VAV1|BCL10|SOCS3|BATF|FGL2|SBNO2|CLEC4E|DLL1|RGCC|TREM1|NFKBIZ|RNF19B|CLEC4D	-5.8	MyList
GO Biological Processes	19	GO:0045069	regulation of viral genome replication	19_GO:0016032 viral process	-7.3	5.7	7.7	30286	85	941	15	1.6	0.41	1654|3434|4057|5359|6590|7124|8519|10318|10581|23367|26986|55196|56829|91543|201626	DDX3X|IFIT1|LTF|PLSCR1|SLPI|TNF|IFITM1|TNIP1|IFITM2|LARP1|PABPC1|RESF1|ZC3HAV1|RSAD2|PDE12	-5.8	MyList
GO Biological Processes	19	GO:1902369	negative regulation of RNA catabolic process	19_GO:0048519 negative regulation of biological process	-7.3	5.7	7.7	30286	85	941	15	1.6	0.41	339|1153|2521|4615|6556|7538|8531|9261|9641|10644|23367|25819|26986|55603|114609	APOBEC1|CIRBP|FUS|MYD88|SLC11A1|ZFP36|YBX3|MAPKAPK2|IKBKE|IGF2BP2|LARP1|NOCT|PABPC1|TENT5A|TIRAP	-5.8	MyList
GO Biological Processes	19	GO:0002573	myeloid leukocyte differentiation	19_GO:0032502 developmental process	-7.3	4.3	7.2	30286	151	941	20	2.1	0.47	861|1236|1435|1440|2353|2355|3726|4318|4615|5657|5971|6688|7097|7124|7189|8651|9846|10538|22904|29887	RUNX1|CCR7|CSF1|CSF3|FOS|FOSL2|JUNB|MMP9|MYD88|PRTN3|RELB|SPI1|TLR2|TNF|TRAF6|SOCS1|GAB2|BATF|SBNO2|SNX10	-5.8	MyList
GO Biological Processes	19	GO:0031331	positive regulation of cellular catabolic process	19_GO:0048518 positive regulation of biological process	-7.2	2.7	6.5	30286	422	941	36	3.8	0.63	101|2308|3091|3162|3553|3569|4210|5045|5770|7124|7133|7538|8660|8754|8878|9531|10133|22926|23367|25819|26353|26986|27244|29110|55571|56829|57104|64798|80149|83667|85456|112574|151636|201626|219771|407010	ADAM8|FOXO1|HIF1A|HMOX1|IL1B|IL6|MEFV|FURIN|PTPN1|TNF|TNFRSF1B|ZFP36|IRS2|ADAM9|SQSTM1|BAG3|OPTN|ATF6|LARP1|NOCT|HSPB8|PABPC1|SESN1|TBK1|CNOT11|ZC3HAV1|PNPLA2|DEPTOR|ZC3H12A|SESN2|TNKS1BP1|SNX18|DTX3L|PDE12|CCNY|MIR23A	-5.7	MyList
GO Biological Processes	19	GO:0046637	regulation of alpha-beta T cell differentiation	19_GO:0002376 immune system process	-7.2	6.1	7.8	30286	74	941	14	1.5	0.39	100|301|604|861|3726|6461|6850|7704|8651|10538|10892|64332|80149|114548	ADA|ANXA1|BCL6|RUNX1|JUNB|SHB|SYK|ZBTB16|SOCS1|BATF|MALT1|NFKBIZ|ZC3H12A|NLRP3	-5.7	MyList
WikiPathways	27	WP2037	Prolactin signaling pathway		-7.2	6.1	7.8	30286	74	941	14	1.5	0.39	1154|1978|2353|3717|4609|4792|4793|5770|6774|7409|8651|8660|9021|9846	CISH|EIF4EBP1|FOS|JAK2|MYC|NFKBIA|NFKBIB|PTPN1|STAT3|VAV1|SOCS1|IRS2|SOCS3|GAB2	-5.7	MyList
GO Biological Processes	19	GO:0043200	response to amino acid	19_GO:0050896 response to stimulus	-7.2	4.7	7.3	30286	124	941	18	1.9	0.45	598|1051|1282|1536|1728|1956|2729|2730|4615|5156|7124|7494|8140|8452|8651|27244|80315|83667	BCL2L1|CEBPB|COL4A1|CYBB|NQO1|EGFR|GCLC|GCLM|MYD88|PDGFRA|TNF|XBP1|SLC7A5|CUL3|SOCS1|SESN1|CPEB4|SESN2	-5.7	MyList
GO Biological Processes	19	GO:1903531	negative regulation of secretion by cell	19_GO:0051179 localization	-7.2	4.2	7.2	30286	152	941	20	2.1	0.47	134|301|1407|1408|2213|2308|3553|3625|5008|5908|6688|7132|7133|8609|11314|79651|90007|91543|338557|415116	ADORA1|ANXA1|CRY1|CRY2|FCGR2B|FOXO1|IL1B|INHBB|OSM|RAP1B|SPI1|TNFRSF1A|TNFRSF1B|KLF7|CD300A|RHBDF2|MIDN|RSAD2|FFAR4|PIM3	-5.7	MyList
GO Biological Processes	19	GO:0046328	regulation of JNK cascade	19_GO:0050896 response to stimulus	-7.2	4.4	7.2	30286	138	941	19	2	0.46	259|1236|1647|1956|2213|3552|3553|4615|5187|7124|8737|9448|10114|10912|26191|27250|28996|80824|114609	AMBP|CCR7|GADD45A|EGFR|FCGR2B|IL1A|IL1B|MYD88|PER1|TNF|RIPK1|MAP4K4|HIPK3|GADD45G|PTPN22|PDCD4|HIPK2|DUSP16|TIRAP	-5.7	MyList
WikiPathways	27	WP2864	Apoptosis related network due to altered Notch3 in ovarian cancer		-7.2	7.3	8.2	30286	53	941	12	1.3	0.37	602|1026|1728|2729|3315|3727|7124|8531|8795|8870|8878|9021	BCL3|CDKN1A|NQO1|GCLC|HSPB1|JUND|TNF|YBX3|TNFRSF10B|IER3|SQSTM1|SOCS3	-5.7	MyList
GO Biological Processes	19	GO:0010950	positive regulation of endopeptidase activity	19_GO:0048518 positive regulation of biological process	-7.2	4.2	7.1	30286	153	941	20	2.1	0.47	355|1654|2152|3717|4210|4609|5366|6279|6280|6774|6850|7124|8301|8915|9447|10892|26999|64065|80758|114548	FAS|DDX3X|F3|JAK2|MEFV|MYC|PMAIP1|S100A8|S100A9|STAT3|SYK|TNF|PICALM|BCL10|AIM2|MALT1|CYFIP2|PERP|PRR7|NLRP3	-5.7	MyList
GO Biological Processes	19	GO:0045580	regulation of T cell differentiation	19_GO:0002376 immune system process	-7.2	3.9	7	30286	183	941	22	2.3	0.49	100|101|301|604|861|1493|3659|3726|5771|6461|6850|7494|7704|8651|8744|10538|10875|10892|56253|64332|80149|114548	ADA|ADAM8|ANXA1|BCL6|RUNX1|CTLA4|IRF1|JUNB|PTPN2|SHB|SYK|XBP1|ZBTB16|SOCS1|TNFSF9|BATF|FGL2|MALT1|CRTAM|NFKBIZ|ZC3H12A|NLRP3	-5.7	MyList
Reactome Gene Sets	6	R-HSA-8953854	Metabolism of RNA		-7.2	2.3	6.2	30286	726	941	51	5.4	0.74	339|1973|2091|2107|2521|2962|2963|3178|3315|4691|5683|5687|5695|5700|5707|5709|5710|5713|5714|5717|5718|6161|6164|6181|6210|6233|6430|7307|7316|7536|7538|8602|8780|9188|9238|9261|9785|9861|9883|10213|10644|26986|51602|55571|55651|56902|79050|84081|84916|85456|163859	APOBEC1|EIF4A1|FBL|ETF1|FUS|GTF2F1|GTF2F2|HNRNPA1|HSPB1|NCL|PSMA2|PSMA6|PSMB7|PSMC1|PSMD1|PSMD3|PSMD4|PSMD7|PSMD8|PSMD11|PSMD12|RPL32|RPL34|RPLP2|RPS15A|RPS27A|SRSF5|U2AF1|UBC|SF1|ZFP36|NOP14|RIOK3|DDX21|TBRG4|MAPKAPK2|DHX38|PSMD6|POM121|PSMD14|IGF2BP2|PABPC1|NOP58|CNOT11|NHP2|PNO1|NOC4L|NSRP1|UTP4|TNKS1BP1|SDE2	-5.7	MyList
GO Biological Processes	19	GO:0050792	regulation of viral process	19_GO:0016032 viral process	-7.2	4	7	30286	168	941	21	2.2	0.48	1654|2040|3434|4057|5045|5359|6590|7124|7538|7706|8519|9023|10318|10581|23367|26986|55196|56829|79720|91543|201626	DDX3X|STOM|IFIT1|LTF|FURIN|PLSCR1|SLPI|TNF|ZFP36|TRIM25|IFITM1|CH25H|TNIP1|IFITM2|LARP1|PABPC1|RESF1|ZC3HAV1|VPS37B|RSAD2|PDE12	-5.7	MyList
KEGG Pathway	24	hsa04115	p53 signaling pathway		-7.2	6	7.8	30286	75	941	14	1.5	0.39	355|598|1026|1111|1647|2810|3486|4193|5366|8795|10912|27244|64065|83667	FAS|BCL2L1|CDKN1A|CHEK1|GADD45A|SFN|IGFBP3|MDM2|PMAIP1|TNFRSF10B|GADD45G|SESN1|PERP|SESN2	-5.7	MyList
GO Biological Processes	19	GO:1903829	positive regulation of protein localization	19_GO:0051179 localization	-7.2	2.6	6.3	30286	483	941	39	4.1	0.65	101|135|945|1956|2040|2266|2810|3059|3091|3552|3553|3684|3689|3717|3958|4193|5494|5581|5743|7097|7124|7323|7430|8447|8660|8754|8878|9531|11261|51104|56262|58480|64083|80149|83666|83667|118424|151636|338442	ADAM8|ADORA2A|CD33|EGFR|STOM|FGG|SFN|HCLS1|HIF1A|IL1A|IL1B|ITGAM|ITGB2|JAK2|LGALS3|MDM2|PPM1A|PRKCE|PTGS2|TLR2|TNF|UBE2D3|EZR|DOC2B|IRS2|ADAM9|SQSTM1|BAG3|CHP1|ABHD17B|LRRC8A|RHOU|GOLPH3|ZC3H12A|PARP9|SESN2|UBE2J2|DTX3L|HCAR2	-5.6	MyList
GO Biological Processes	19	GO:0043124	negative regulation of canonical NF-kappaB signal transduction	19_GO:0048519 negative regulation of biological process	-7.2	6.5	7.9	30286	64	941	13	1.4	0.38	4792|4795|5187|5494|7049|7128|8737|8780|10010|10133|10318|64116|80149	NFKBIA|NFKBIL1|PER1|PPM1A|TGFBR3|TNFAIP3|RIPK1|RIOK3|TANK|OPTN|TNIP1|SLC39A8|ZC3H12A	-5.6	MyList
GO Biological Processes	19	GO:0002752	cell surface pattern recognition receptor signaling pathway	19_GO:0044419 biological process involved in interspecies interaction between organisms	-7.1	8	8.4	30286	44	941	11	1.2	0.35	929|3656|3929|4615|4792|5581|7097|7189|29110|114609|118788	CD14|IRAK2|LBP|MYD88|NFKBIA|PRKCE|TLR2|TRAF6|TBK1|TIRAP|PIK3AP1	-5.6	MyList
GO Biological Processes	19	GO:0090594	inflammatory response to wounding	19_GO:0050896 response to stimulus	-7.1	16	10	30286	14	941	7	0.74	0.28	3091|3162|3552|3569|7076|7124|64332	HIF1A|HMOX1|IL1A|IL6|TIMP1|TNF|NFKBIZ	-5.6	MyList
WikiPathways	27	WP585	Interferon type I signaling pathways		-7.1	7.2	8.1	30286	54	941	12	1.3	0.37	1973|1978|5606|5966|6773|6774|7409|8651|8660|9021|9846|27250	EIF4A1|EIF4EBP1|MAP2K3|REL|STAT2|STAT3|VAV1|SOCS1|IRS2|SOCS3|GAB2|PDCD4	-5.6	MyList
Canonical Pathways	11	M256	PID TAP63 PATHWAY		-7.1	7.2	8.1	30286	54	941	12	1.3	0.37	100|355|1026|1647|1728|2319|2877|3486|4193|5366|9518|64065	ADA|FAS|CDKN1A|GADD45A|NQO1|FLOT2|GPX2|IGFBP3|MDM2|PMAIP1|GDF15|PERP	-5.6	MyList
Reactome Gene Sets	6	R-HSA-5610787	Hedgehog 'off' state		-7.1	4.8	7.3	30286	113	941	17	1.8	0.43	5683|5687|5695|5700|5707|5709|5710|5713|5714|5717|5718|6233|7277|7316|9861|10213|84790	PSMA2|PSMA6|PSMB7|PSMC1|PSMD1|PSMD3|PSMD4|PSMD7|PSMD8|PSMD11|PSMD12|RPS27A|TUBA4A|UBC|PSMD6|PSMD14|TUBA1C	-5.6	MyList
WikiPathways	27	WP5218	Extrafollicular and follicular B cell activation by SARS CoV 2		-7.1	5.9	7.7	30286	76	941	14	1.5	0.39	604|969|1236|2308|3433|3569|3586|3689|6850|7124|7494|8519|51284|151888	BCL6|CD69|CCR7|FOXO1|IFIT2|IL6|IL10|ITGB2|SYK|TNF|XBP1|IFITM1|TLR7|BTLA	-5.6	MyList
GO Biological Processes	19	GO:2001056	positive regulation of cysteine-type endopeptidase activity	19_GO:0048518 positive regulation of biological process	-7.1	4.6	7.2	30286	127	941	18	1.9	0.45	355|1654|2152|3717|4210|4609|5366|6279|6280|6850|7124|8915|9447|10892|26999|64065|80758|114548	FAS|DDX3X|F3|JAK2|MEFV|MYC|PMAIP1|S100A8|S100A9|SYK|TNF|BCL10|AIM2|MALT1|CYFIP2|PERP|PRR7|NLRP3	-5.6	MyList
GO Biological Processes	19	GO:0044270	cellular nitrogen compound catabolic process	19_GO:0008152 metabolic process	-7.1	2.8	6.4	30286	373	941	33	3.5	0.6	100|259|272|328|339|645|953|956|957|2107|3099|3162|3939|4363|5142|5144|5230|5236|5315|7538|8870|9615|10840|10957|25819|26986|51092|51154|55571|80149|85456|162989|201626	ADA|AMBP|AMPD3|APEX1|APOBEC1|BLVRB|ENTPD1|ENTPD3|ENTPD5|ETF1|HK2|HMOX1|LDHA|ABCC1|PDE4B|PDE4D|PGK1|PGM1|PKM|ZFP36|IER3|GDA|ALDH1L1|PNRC1|NOCT|PABPC1|SIDT2|MRTO4|CNOT11|ZC3H12A|TNKS1BP1|DEDD2|PDE12	-5.6	MyList
GO Biological Processes	19	GO:0071674	mononuclear cell migration	19_GO:0002376 immune system process	-7	4.8	7.3	30286	114	941	17	1.8	0.43	101|301|796|1230|1236|1511|3383|3569|3627|3958|6347|6348|6351|6367|9023|56253|120425	ADAM8|ANXA1|CALCA|CCR1|CCR7|CTSG|ICAM1|IL6|CXCL10|LGALS3|CCL2|CCL3|CCL4|CCL22|CH25H|CRTAM|JAML	-5.5	MyList
GO Biological Processes	19	GO:0019722	calcium-mediated signaling	19_GO:0050896 response to stimulus	-7	4	6.9	30286	171	941	21	2.2	0.48	100|481|719|1230|1236|1237|1827|2358|5795|6348|6401|6403|6850|7124|8877|9034|9446|55151|55784|57007|255231	ADA|ATP1B1|C3AR1|CCR1|CCR7|CCR8|RCAN1|FPR2|PTPRJ|CCL3|SELE|SELP|SYK|TNF|SPHK1|CCRL2|GSTO1|TMEM38B|MCTP2|ACKR3|MCOLN2	-5.5	MyList
GO Biological Processes	19	GO:0046700	heterocycle catabolic process	19_GO:0008152 metabolic process	-7	2.8	6.4	30286	374	941	33	3.5	0.6	100|259|272|328|339|645|953|956|957|2107|3099|3162|3939|4363|5142|5144|5230|5236|5315|7538|8870|9615|10840|10957|25819|26986|51092|51154|55571|80149|85456|162989|201626	ADA|AMBP|AMPD3|APEX1|APOBEC1|BLVRB|ENTPD1|ENTPD3|ENTPD5|ETF1|HK2|HMOX1|LDHA|ABCC1|PDE4B|PDE4D|PGK1|PGM1|PKM|ZFP36|IER3|GDA|ALDH1L1|PNRC1|NOCT|PABPC1|SIDT2|MRTO4|CNOT11|ZC3H12A|TNKS1BP1|DEDD2|PDE12	-5.5	MyList
Reactome Gene Sets	6	R-HSA-9678108	SARS-CoV-1 Infection		-7	4.3	7.1	30286	142	941	19	2	0.46	598|861|2810|3178|3656|4792|6210|6233|7189|7316|7706|8737|9641|29110|51284|81631|83666|114548|128866	BCL2L1|RUNX1|SFN|HNRNPA1|IRAK2|NFKBIA|RPS15A|RPS27A|TRAF6|UBC|TRIM25|RIPK1|IKBKE|TBK1|TLR7|MAP1LC3B|PARP9|NLRP3|CHMP4B	-5.5	MyList
Reactome Gene Sets	6	R-HSA-422475	Axon guidance		-7	2.5	6.2	30286	548	941	42	4.5	0.67	389|1212|1282|1946|1956|2107|4318|4902|5362|5683|5687|5695|5700|5707|5709|5710|5713|5714|5717|5718|6161|6164|6181|6210|6233|7277|7316|7430|8482|8660|9260|9846|9861|10048|10096|10213|10507|26986|27289|51807|56924|84790	RHOC|CLTB|COL4A1|EFNA5|EGFR|ETF1|MMP9|NRTN|PLXNA2|PSMA2|PSMA6|PSMB7|PSMC1|PSMD1|PSMD3|PSMD4|PSMD7|PSMD8|PSMD11|PSMD12|RPL32|RPL34|RPLP2|RPS15A|RPS27A|TUBA4A|UBC|EZR|SEMA7A|IRS2|PDLIM7|GAB2|PSMD6|RANBP9|ACTR3|PSMD14|SEMA4D|PABPC1|RND1|TUBA8|PAK6|TUBA1C	-5.5	MyList
GO Biological Processes	19	GO:0051222	positive regulation of protein transport	19_GO:0051179 localization	-7	3.3	6.6	30286	251	941	26	2.8	0.53	101|135|945|1956|2266|2810|3059|3091|3552|3553|3717|4193|5494|5581|5743|7097|7124|8447|8660|8754|9531|11261|56262|64083|80149|338442	ADAM8|ADORA2A|CD33|EGFR|FGG|SFN|HCLS1|HIF1A|IL1A|IL1B|JAK2|MDM2|PPM1A|PRKCE|PTGS2|TLR2|TNF|DOC2B|IRS2|ADAM9|BAG3|CHP1|LRRC8A|GOLPH3|ZC3H12A|HCAR2	-5.5	MyList
GO Biological Processes	19	GO:0046636	negative regulation of alpha-beta T cell activation	19_GO:0002376 immune system process	-7	7.9	8.3	30286	45	941	11	1.2	0.35	135|301|384|604|861|868|8651|11314|29126|80149|441864	ADORA2A|ANXA1|ARG2|BCL6|RUNX1|CBLB|SOCS1|CD300A|CD274|ZC3H12A|TARM1	-5.5	MyList
GO Biological Processes	19	GO:0009792	embryo development ending in birth or egg hatching	19_GO:0032502 developmental process	-7	2.3	6.1	30286	671	941	48	5.1	0.72	100|133|598|689|1026|1051|1111|1627|1956|1999|3091|3586|3726|4082|4124|4323|4751|5045|5156|5362|5930|5932|6385|6498|6662|7189|8178|8452|8531|8894|8915|9021|9394|10049|10361|10672|10959|23764|26227|27173|28514|50515|54910|55636|79893|80790|84081|121599	ADA|ADM|BCL2L1|BTF3|CDKN1A|CEBPB|CHEK1|DBN1|EGFR|ELF3|HIF1A|IL10|JUNB|MARCKS|MAN2A1|MMP14|NEK2|FURIN|PDGFRA|PLXNA2|RBBP6|RBBP8|SDC4|SKIL|SOX9|TRAF6|ELL|CUL3|YBX3|EIF2S2|BCL10|SOCS3|HS6ST1|DNAJB6|NPM2|GNA13|TMED2|MAFF|PHGDH|SLC39A1|DLL1|CHST11|SEMA4C|CHD7|GGNBP2|CMIP|NSRP1|SPIC	-5.5	MyList
GO Biological Processes	19	GO:0032729	positive regulation of type II interferon production	19_GO:0048518 positive regulation of biological process	-7	5.9	7.6	30286	77	941	14	1.5	0.39	602|929|3553|3554|3717|5142|5144|6556|7124|8140|10865|26191|51284|56253	BCL3|CD14|IL1B|IL1R1|JAK2|PDE4B|PDE4D|SLC11A1|TNF|SLC7A5|ARID5A|PTPN22|TLR7|CRTAM	-5.5	MyList
GO Biological Processes	19	GO:0022613	ribonucleoprotein complex biogenesis	19_GO:0009987 cellular process	-7	2.6	6.3	30286	489	941	39	4.1	0.65	1654|1983|2091|2752|3692|6210|6430|7536|8450|8602|8780|8894|9188|10514|11137|11171|23029|23212|23223|23560|26156|26747|29889|29997|30836|51154|51602|55153|55299|55636|55651|55661|56902|58155|79050|79954|84916|115416|163859	DDX3X|EIF5|FBL|GLUL|EIF6|RPS15A|SRSF5|SF1|CUL4B|NOP14|RIOK3|EIF2S2|DDX21|MYBBP1A|PWP1|STRAP|RBM34|RRS1|RRP12|GTPBP4|RSL1D1|NUFIP1|GNL2|NOP53|DNTTIP2|MRTO4|NOP58|SDAD1|BRIX1|CHD7|NHP2|DDX27|PNO1|PTBP2|NOC4L|NOL10|UTP4|MALSU1|SDE2	-5.5	MyList
GO Biological Processes	19	GO:0140895	cell surface toll-like receptor signaling pathway	19_GO:0044419 biological process involved in interspecies interaction between organisms	-7	8.9	8.5	30286	36	941	10	1.1	0.33	929|3656|4615|4792|5581|7097|7189|29110|114609|118788	CD14|IRAK2|MYD88|NFKBIA|PRKCE|TLR2|TRAF6|TBK1|TIRAP|PIK3AP1	-5.5	MyList
Canonical Pathways	11	M22	PID GMCSF PATHWAY		-7	8.9	8.5	30286	36	941	10	1.1	0.33	1154|1439|2353|3717|5008|5292|6347|6774|6850|9846	CISH|CSF2RB|FOS|JAK2|OSM|PIM1|CCL2|STAT3|SYK|GAB2	-5.5	MyList
GO Biological Processes	19	GO:0045596	negative regulation of cell differentiation	19_GO:0032502 developmental process	-7	2.2	6.1	30286	735	941	51	5.4	0.74	301|604|861|1493|1956|2213|2308|3313|3398|3552|3553|3569|3627|3659|4057|4086|4318|4609|4792|5467|5771|5999|6348|6461|6498|6648|6662|6774|7124|7494|7538|7704|8482|8651|8993|9150|9657|10221|10253|10501|10507|10875|25819|25987|27250|28514|51621|54910|80149|161742|171023	ANXA1|BCL6|RUNX1|CTLA4|EGFR|FCGR2B|FOXO1|HSPA9|ID2|IL1A|IL1B|IL6|CXCL10|IRF1|LTF|SMAD1|MMP9|MYC|NFKBIA|PPARD|PTPN2|RGS4|CCL3|SHB|SKIL|SOD2|SOX9|STAT3|TNF|XBP1|ZFP36|ZBTB16|SEMA7A|SOCS1|PGLYRP1|CTDP1|IQCB1|TRIB1|SPRY2|SEMA6B|SEMA4D|FGL2|NOCT|TSKU|PDCD4|DLL1|KLF13|SEMA4C|ZC3H12A|SPRED1|ASXL1	-5.5	MyList
GO Biological Processes	19	GO:0019439	aromatic compound catabolic process	19_GO:0008152 metabolic process	-7	2.8	6.4	30286	394	941	34	3.6	0.61	100|259|272|328|339|645|953|956|957|2107|3099|3162|3939|4363|5142|5144|5230|5236|5315|6898|7538|8870|9615|10840|10957|25819|26986|51092|51154|55571|80149|85456|162989|201626	ADA|AMBP|AMPD3|APEX1|APOBEC1|BLVRB|ENTPD1|ENTPD3|ENTPD5|ETF1|HK2|HMOX1|LDHA|ABCC1|PDE4B|PDE4D|PGK1|PGM1|PKM|TAT|ZFP36|IER3|GDA|ALDH1L1|PNRC1|NOCT|PABPC1|SIDT2|MRTO4|CNOT11|ZC3H12A|TNKS1BP1|DEDD2|PDE12	-5.5	MyList
Reactome Gene Sets	6	R-HSA-9010553	Regulation of expression of SLITs and ROBOs		-7	3.9	6.9	30286	172	941	21	2.2	0.48	2107|5683|5687|5695|5700|5707|5709|5710|5713|5714|5717|5718|6161|6164|6181|6210|6233|7316|9861|10213|26986	ETF1|PSMA2|PSMA6|PSMB7|PSMC1|PSMD1|PSMD3|PSMD4|PSMD7|PSMD8|PSMD11|PSMD12|RPL32|RPL34|RPLP2|RPS15A|RPS27A|UBC|PSMD6|PSMD14|PABPC1	-5.5	MyList
KEGG Pathway	24	hsa05142	Chagas disease		-7	5	7.3	30286	102	941	16	1.7	0.42	355|2353|3553|3569|3586|4615|4792|5603|6347|6348|7097|7124|7132|7189|10333|55844	FAS|FOS|IL1B|IL6|IL10|MYD88|NFKBIA|MAPK13|CCL2|CCL3|TLR2|TNF|TNFRSF1A|TRAF6|TLR6|PPP2R2D	-5.5	MyList
GO Biological Processes	19	GO:0002675	positive regulation of acute inflammatory response	19_GO:0048518 positive regulation of biological process	-7	10	8.9	30286	28	941	9	0.96	0.32	101|241|1236|3553|3569|5008|5743|7124|9180	ADAM8|ALOX5AP|CCR7|IL1B|IL6|OSM|PTGS2|TNF|OSMR	-5.5	MyList
GO Biological Processes	19	GO:1903900	regulation of viral life cycle	19_GO:0016032 viral process	-7	4.3	7	30286	143	941	19	2	0.46	1654|3434|4057|5045|5359|6590|7124|7706|8519|9023|10318|10581|23367|26986|55196|56829|79720|91543|201626	DDX3X|IFIT1|LTF|FURIN|PLSCR1|SLPI|TNF|TRIM25|IFITM1|CH25H|TNIP1|IFITM2|LARP1|PABPC1|RESF1|ZC3HAV1|VPS37B|RSAD2|PDE12	-5.5	MyList
GO Biological Processes	19	GO:0050671	positive regulation of lymphocyte proliferation	19_GO:0002376 immune system process	-7	4.3	7	30286	143	941	19	2	0.46	100|301|604|683|1026|3552|3553|3569|3717|4615|6541|6850|7189|8660|8744|29126|57162|114609|283234	ADA|ANXA1|BCL6|BST1|CDKN1A|IL1A|IL1B|IL6|JAK2|MYD88|SLC7A1|SYK|TRAF6|IRS2|TNFSF9|CD274|PELI1|TIRAP|CCDC88B	-5.5	MyList
Canonical Pathways	11	M186	PID PDGFRB PATHWAY		-7	4.5	7.1	30286	129	941	18	1.9	0.45	2268|2353|2810|3717|3727|4609|5581|5770|5771|5795|5908|6503|6774|8877|9564|10096|23533|26999	FGR|FOS|SFN|JAK2|JUND|MYC|PRKCE|PTPN1|PTPN2|PTPRJ|RAP1B|SLA|STAT3|SPHK1|BCAR1|ACTR3|PIK3R5|CYFIP2	-5.5	MyList
Reactome Gene Sets	6	R-HSA-9679506	SARS-CoV Infections		-7	2.7	6.3	30286	414	941	35	3.7	0.62	476|481|598|861|2810|3178|3554|3656|3717|4124|4792|5045|6210|6233|6385|6773|6850|7097|7189|7316|7409|7706|8452|8737|9641|9883|23367|23765|29110|51284|57459|81631|83666|114548|128866	ATP1A1|ATP1B1|BCL2L1|RUNX1|SFN|HNRNPA1|IL1R1|IRAK2|JAK2|MAN2A1|NFKBIA|FURIN|RPS15A|RPS27A|SDC4|STAT2|SYK|TLR2|TRAF6|UBC|VAV1|TRIM25|CUL3|RIPK1|IKBKE|POM121|LARP1|IL17RA|TBK1|TLR7|GATAD2B|MAP1LC3B|PARP9|NLRP3|CHMP4B	-5.5	MyList
WikiPathways	27	WP4538	Regulatory circuits of the STAT3 signaling pathway		-6.9	5.8	7.6	30286	78	941	14	1.5	0.39	1439|1441|1844|1956|3587|3717|5156|5597|5603|6774|9021|9180|53833|64798	CSF2RB|CSF3R|DUSP2|EGFR|IL10RA|JAK2|PDGFRA|MAPK6|MAPK13|STAT3|SOCS3|OSMR|IL20RB|DEPTOR	-5.5	MyList
Reactome Gene Sets	6	R-HSA-622312	Inflammasomes		-6.9	12	9.2	30286	21	941	8	0.85	0.3	598|3162|4210|4791|9051|9447|10628|114548	BCL2L1|HMOX1|MEFV|NFKB2|PSTPIP1|AIM2|TXNIP|NLRP3	-5.4	MyList
WikiPathways	27	WP4961	STING pathway in Kawasaki like disease and COVID 19		-6.9	12	9.2	30286	21	941	8	0.85	0.3	2152|3553|4792|4794|5966|9641|29110|114548	F3|IL1B|NFKBIA|NFKBIE|REL|IKBKE|TBK1|NLRP3	-5.4	MyList
Reactome Gene Sets	6	R-HSA-9675108	Nervous system development		-6.9	2.4	6.1	30286	573	941	43	4.6	0.68	389|1212|1282|1946|1956|2107|4318|4664|4902|5362|5683|5687|5695|5700|5707|5709|5710|5713|5714|5717|5718|6161|6164|6181|6210|6233|7277|7316|7430|8482|8660|9260|9846|9861|10048|10096|10213|10507|26986|27289|51807|56924|84790	RHOC|CLTB|COL4A1|EFNA5|EGFR|ETF1|MMP9|NAB1|NRTN|PLXNA2|PSMA2|PSMA6|PSMB7|PSMC1|PSMD1|PSMD3|PSMD4|PSMD7|PSMD8|PSMD11|PSMD12|RPL32|RPL34|RPLP2|RPS15A|RPS27A|TUBA4A|UBC|EZR|SEMA7A|IRS2|PDLIM7|GAB2|PSMD6|RANBP9|ACTR3|PSMD14|SEMA4D|PABPC1|RND1|TUBA8|PAK6|TUBA1C	-5.4	MyList
GO Biological Processes	19	GO:1902622	regulation of neutrophil migration	19_GO:0040011 locomotion	-6.9	7.7	8.1	30286	46	941	11	1.2	0.35	101|683|719|728|1236|3552|3554|3929|4615|9750|114609	ADAM8|BST1|C3AR1|C5AR1|CCR7|IL1A|IL1R1|LBP|MYD88|RIPOR2|TIRAP	-5.4	MyList
GO Biological Processes	19	GO:0050856	regulation of T cell receptor signaling pathway	19_GO:0002376 immune system process	-6.9	7.7	8.1	30286	46	941	11	1.2	0.35	100|868|1236|3958|5771|5795|7430|8915|10892|11314|26191	ADA|CBLB|CCR7|LGALS3|PTPN2|PTPRJ|EZR|BCL10|MALT1|CD300A|PTPN22	-5.4	MyList
GO Biological Processes	19	GO:0022617	extracellular matrix disassembly	19_GO:0009987 cellular process	-6.9	7.7	8.1	30286	46	941	11	1.2	0.35	101|1511|1991|4314|4317|4318|4323|5045|9507|170689|285590	ADAM8|CTSG|ELANE|MMP3|MMP8|MMP9|MMP14|FURIN|ADAMTS4|ADAMTS15|SH3PXD2B	-5.4	MyList
Canonical Pathways	11	M3468	NABA ECM REGULATORS		-6.9	3.4	6.6	30286	238	941	25	2.7	0.52	101|183|259|1511|1512|1991|2159|2162|4015|4314|4317|4318|4323|5327|6590|7051|7052|7076|8754|9507|9510|56999|64386|112398|170689	ADAM8|AGT|AMBP|CTSG|CTSH|ELANE|F10|F13A1|LOX|MMP3|MMP8|MMP9|MMP14|PLAT|SLPI|TGM1|TGM2|TIMP1|ADAM9|ADAMTS4|ADAMTS1|ADAMTS9|MMP25|EGLN2|ADAMTS15	-5.4	MyList
Canonical Pathways	11	M196	PID IL23 PATHWAY		-6.9	8.7	8.4	30286	37	941	10	1.1	0.33	2919|3553|3569|3717|4353|4792|6347|6774|7124|9021	CXCL1|IL1B|IL6|JAK2|MPO|NFKBIA|CCL2|STAT3|TNF|SOCS3	-5.4	MyList
GO Biological Processes	19	GO:0048008	platelet-derived growth factor receptor signaling pathway	19_GO:0050896 response to stimulus	-6.9	8.7	8.4	30286	37	941	10	1.1	0.33	3717|4015|5156|5327|5770|5795|9564|10628|25976|64651	JAK2|LOX|PDGFRA|PLAT|PTPN1|PTPRJ|BCAR1|TXNIP|TIPARP|CSRNP1	-5.4	MyList
GO Biological Processes	19	GO:0043281	regulation of cysteine-type endopeptidase activity involved in apoptotic process	19_GO:0008152 metabolic process	-6.9	4	6.9	30286	160	941	20	2.1	0.47	355|960|1032|1654|2152|2810|3717|4318|4609|5329|5366|6279|6280|6850|7124|8915|10049|10892|80758|114548	FAS|CD44|CDKN2D|DDX3X|F3|SFN|JAK2|MMP9|MYC|PLAUR|PMAIP1|S100A8|S100A9|SYK|TNF|BCL10|DNAJB6|MALT1|PRR7|NLRP3	-5.4	MyList
Canonical Pathways	11	M11736	SA MMP CYTOKINE CONNECTION		-6.8	15	9.7	30286	15	941	7	0.74	0.28	943|960|1435|3553|7124|7132|7133	TNFRSF8|CD44|CSF1|IL1B|TNF|TNFRSF1A|TNFRSF1B	-5.4	MyList
Reactome Gene Sets	6	R-HSA-9824878	Regulation of TBK1, IKKε (IKBKE)-mediated activation of IRF3, IRF7		-6.8	15	9.7	30286	15	941	7	0.74	0.28	929|6233|7316|9641|10010|10133|29110	CD14|RPS27A|UBC|IKBKE|TANK|OPTN|TBK1	-5.4	MyList
WikiPathways	27	WP3	Transcriptional activation by NRF2 in response to phytochemicals		-6.8	15	9.7	30286	15	941	7	0.74	0.28	1051|1728|2729|2730|2939|3162|23657	CEBPB|NQO1|GCLC|GCLM|GSTA2|HMOX1|SLC7A11	-5.4	MyList
GO Biological Processes	19	GO:0030100	regulation of endocytosis	19_GO:0051179 localization	-6.8	3.1	6.4	30286	291	941	28	3	0.55	929|949|961|967|1902|2207|2213|2268|2358|3958|5199|5359|5657|5770|5795|6347|6401|6556|6850|7052|7097|8301|8877|11314|28514|57126|84062|146722	CD14|SCARB1|CD47|CD63|LPAR1|FCER1G|FCGR2B|FGR|FPR2|LGALS3|CFP|PLSCR1|PRTN3|PTPN1|PTPRJ|CCL2|SELE|SLC11A1|SYK|TGM2|TLR2|PICALM|SPHK1|CD300A|DLL1|CD177|DTNBP1|CD300LF	-5.4	MyList
GO Biological Processes	19	GO:0050854	regulation of antigen receptor-mediated signaling pathway	19_GO:0002376 immune system process	-6.8	6.2	7.6	30286	68	941	13	1.4	0.38	100|868|1236|2213|3958|5771|5795|7430|8915|9404|10892|11314|26191	ADA|CBLB|CCR7|FCGR2B|LGALS3|PTPN2|PTPRJ|EZR|BCL10|LPXN|MALT1|CD300A|PTPN22	-5.3	MyList
Canonical Pathways	11	M236	PID DELTA NP63 PATHWAY		-6.8	7.5	8	30286	47	941	11	1.2	0.35	100|861|1052|2355|2810|2877|3486|3552|4193|5452|64065	ADA|RUNX1|CEBPD|FOSL2|SFN|GPX2|IGFBP3|IL1A|MDM2|POU2F2|PERP	-5.3	MyList
KEGG Pathway	24	hsa04062	Chemokine signaling pathway		-6.8	3.7	6.7	30286	192	941	22	2.3	0.49	1230|1236|1237|2268|2919|2920|2921|3627|3717|4792|4793|5908|6347|6348|6351|6367|6773|6774|7409|9564|23533|55970	CCR1|CCR7|CCR8|FGR|CXCL1|CXCL2|CXCL3|CXCL10|JAK2|NFKBIA|NFKBIB|RAP1B|CCL2|CCL3|CCL4|CCL22|STAT2|STAT3|VAV1|BCAR1|PIK3R5|GNG12	-5.3	MyList
GO Biological Processes	19	GO:1900015	regulation of cytokine production involved in inflammatory response	19_GO:0032501 multicellular organismal process	-6.8	5.6	7.4	30286	80	941	14	1.5	0.39	347|3091|3569|4210|4615|5187|6774|7124|7850|10333|23765|27250|80149|115362	APOD|HIF1A|IL6|MEFV|MYD88|PER1|STAT3|TNF|IL1R2|TLR6|IL17RA|PDCD4|ZC3H12A|GBP5	-5.3	MyList
KEGG Pathway	24	hsa05161	Hepatitis B		-6.8	4	6.8	30286	162	941	20	2.1	0.47	355|1026|1654|2353|3569|3717|4318|4609|4615|4792|5603|5606|6773|6774|7097|7124|7189|9641|29110|114609	FAS|CDKN1A|DDX3X|FOS|IL6|JAK2|MMP9|MYC|MYD88|NFKBIA|MAPK13|MAP2K3|STAT2|STAT3|TLR2|TNF|TRAF6|IKBKE|TBK1|TIRAP	-5.3	MyList
GO Biological Processes	19	GO:1903707	negative regulation of hemopoiesis	19_GO:0002376 immune system process	-6.8	4.6	7	30286	119	941	17	1.8	0.43	301|604|861|1493|2213|3313|3398|3659|4057|4609|5771|6348|8651|8993|10221|10875|80149	ANXA1|BCL6|RUNX1|CTLA4|FCGR2B|HSPA9|ID2|IRF1|LTF|MYC|PTPN2|CCL3|SOCS1|PGLYRP1|TRIB1|FGL2|ZC3H12A	-5.3	MyList
WikiPathways	27	WP3614	Photodynamic therapy induced HIF 1 survival signaling		-6.8	8.5	8.3	30286	38	941	10	1.1	0.33	598|3091|3486|3939|4170|5230|5315|5366|5743|6513	BCL2L1|HIF1A|IGFBP3|LDHA|MCL1|PGK1|PKM|PMAIP1|PTGS2|SLC2A1	-5.3	MyList
GO Biological Processes	19	GO:1901361	organic cyclic compound catabolic process	19_GO:0008152 metabolic process	-6.8	2.7	6.2	30286	422	941	35	3.7	0.62	100|259|272|328|339|645|949|953|956|957|2107|3099|3162|3939|4363|5142|5144|5230|5236|5315|6898|7538|8870|9615|10840|10957|25819|26986|51092|51154|55571|80149|85456|162989|201626	ADA|AMBP|AMPD3|APEX1|APOBEC1|BLVRB|SCARB1|ENTPD1|ENTPD3|ENTPD5|ETF1|HK2|HMOX1|LDHA|ABCC1|PDE4B|PDE4D|PGK1|PGM1|PKM|TAT|ZFP36|IER3|GDA|ALDH1L1|PNRC1|NOCT|PABPC1|SIDT2|MRTO4|CNOT11|ZC3H12A|TNKS1BP1|DEDD2|PDE12	-5.3	MyList
WikiPathways	27	WP176	Folate metabolism		-6.7	6.1	7.5	30286	69	941	13	1.4	0.38	949|1435|2266|2877|3383|3553|3569|4353|4791|5327|6347|6648|7124	SCARB1|CSF1|FGG|GPX2|ICAM1|IL1B|IL6|MPO|NFKB2|PLAT|CCL2|SOD2|TNF	-5.3	MyList
GO Biological Processes	19	GO:0030003	intracellular monoatomic cation homeostasis	19_GO:0042592 homeostatic process	-6.7	2.7	6.2	30286	423	941	35	3.7	0.62	134|476|481|796|1230|1534|1991|2495|2827|2907|3091|3162|3552|4609|6279|6280|6337|6348|6521|6556|7052|8301|9709|11261|23516|25932|26234|50617|55647|63933|64116|79568|79689|118987|144811	ADORA1|ATP1A1|ATP1B1|CALCA|CCR1|CYB561|ELANE|FTH1|GPR3|GRINA|HIF1A|HMOX1|IL1A|MYC|S100A8|S100A9|SCNN1A|CCL3|SLC4A1|SLC11A1|TGM2|PICALM|HERPUD1|CHP1|SLC39A14|CLIC4|FBXL5|ATP6V0A4|RAB20|MCUR1|SLC39A8|MAIP1|STEAP4|PDZD8|LACC1	-5.3	MyList
Reactome Gene Sets	6	R-HSA-5686938	Regulation of TLR by endogenous ligand		-6.7	12	9	30286	22	941	8	0.85	0.3	929|2266|3929|6279|6280|7097|10333|51284	CD14|FGG|LBP|S100A8|S100A9|TLR2|TLR6|TLR7	-5.3	MyList
GO Biological Processes	19	GO:0034248	regulation of amide metabolic process	19_GO:0008152 metabolic process	-6.7	2.5	6.1	30286	522	941	40	4.3	0.66	602|950|1153|1654|1734|1978|1983|2107|3315|3569|3692|4691|5166|5187|5315|5724|5935|6726|7124|7132|7538|8301|8507|8531|8877|8892|10209|10644|10959|23185|23367|23645|23657|26986|55571|80315|83667|84919|113251|115416	BCL3|SCARB2|CIRBP|DDX3X|DIO2|EIF4EBP1|EIF5|ETF1|HSPB1|IL6|EIF6|NCL|PDK4|PER1|PKM|PTAFR|RBM3|SRP9|TNF|TNFRSF1A|ZFP36|PICALM|ENC1|YBX3|SPHK1|EIF2B2|EIF1|IGF2BP2|TMED2|LARP4B|LARP1|PPP1R15A|SLC7A11|PABPC1|CNOT11|CPEB4|SESN2|PPP1R15B|LARP4|MALSU1	-5.2	MyList
GO Biological Processes	19	GO:1902041	regulation of extrinsic apoptotic signaling pathway via death domain receptors	19_GO:0050896 response to stimulus	-6.7	7.4	7.9	30286	48	941	11	1.2	0.35	467|598|1654|2266|3148|3162|3383|3958|5366|6498|7128	ATF3|BCL2L1|DDX3X|FGG|HMGB2|HMOX1|ICAM1|LGALS3|PMAIP1|SKIL|TNFAIP3	-5.2	MyList
Reactome Gene Sets	6	R-HSA-372790	Signaling by GPCR		-6.7	2.2	5.9	30286	709	941	49	5.2	0.72	117|133|134|135|183|301|389|623|719|728|796|1230|1236|1237|1902|1956|2357|2358|2532|2919|2920|2921|3627|4314|5029|5142|5144|5581|5724|5734|5996|5999|6347|6348|6351|6367|7409|8477|9034|10672|23533|53829|53831|55970|57007|60675|338442|338557|389337	ADCYAP1R1|ADM|ADORA1|ADORA2A|AGT|ANXA1|RHOC|BDKRB1|C3AR1|C5AR1|CALCA|CCR1|CCR7|CCR8|LPAR1|EGFR|FPR1|FPR2|ACKR1|CXCL1|CXCL2|CXCL3|CXCL10|MMP3|P2RY2|PDE4B|PDE4D|PRKCE|PTAFR|PTGER4|RGS1|RGS4|CCL2|CCL3|CCL4|CCL22|VAV1|GPR65|CCRL2|GNA13|PIK3R5|P2RY13|GPR84|GNG12|ACKR3|PROK2|HCAR2|FFAR4|ARHGEF37	-5.2	MyList
GO Biological Processes	19	GO:0043523	regulation of neuron apoptotic process	19_GO:0050789 regulation of biological process	-6.7	3.3	6.5	30286	244	941	25	2.7	0.52	101|135|598|837|1051|1728|1958|2213|2643|2729|2730|3091|3586|3717|4170|6347|6348|6648|7124|8737|26471|28996|54463|80315|112398	ADAM8|ADORA2A|BCL2L1|CASP4|CEBPB|NQO1|EGR1|FCGR2B|GCH1|GCLC|GCLM|HIF1A|IL10|JAK2|MCL1|CCL2|CCL3|SOD2|TNF|RIPK1|NUPR1|HIPK2|RETREG1|CPEB4|EGLN2	-5.2	MyList
GO Biological Processes	19	GO:0001562	response to protozoan	19_GO:0044419 biological process involved in interspecies interaction between organisms	-6.7	9.7	8.5	30286	30	941	9	0.96	0.32	602|2634|3586|4615|6556|8870|10538|163351|283234	BCL3|GBP2|IL10|MYD88|SLC11A1|IER3|BATF|GBP6|CCDC88B	-5.2	MyList
WikiPathways	27	WP5130	Th17 cell differentiation pathway		-6.7	6	7.5	30286	70	941	13	1.4	0.38	861|1407|2353|3091|3553|3569|3717|4783|4792|5187|6097|6774|9021	RUNX1|CRY1|FOS|HIF1A|IL1B|IL6|JAK2|NFIL3|NFKBIA|PER1|RORC|STAT3|SOCS3	-5.2	MyList
Canonical Pathways	11	M115	PID REG GR PATHWAY		-6.7	5.5	7.3	30286	82	941	14	1.5	0.39	1026|1958|2266|2289|2353|2810|3164|3383|3569|3659|4193|6401|6446|6688	CDKN1A|EGR1|FGG|FKBP5|FOS|SFN|NR4A1|ICAM1|IL6|IRF1|MDM2|SELE|SGK1|SPI1	-5.2	MyList
GO Biological Processes	19	GO:0033209	tumor necrosis factor-mediated signaling pathway	19_GO:0050896 response to stimulus	-6.7	6.5	7.6	30286	59	941	12	1.3	0.37	329|330|355|3717|4792|7124|7132|7133|7189|8737|9447|92610	BIRC2|BIRC3|FAS|JAK2|NFKBIA|TNF|TNFRSF1A|TNFRSF1B|TRAF6|RIPK1|AIM2|TIFA	-5.2	MyList
Canonical Pathways	11	M166	PID ATF2 PATHWAY		-6.7	6.5	7.6	30286	59	941	12	1.3	0.37	467|598|1647|1843|2353|3569|3726|3727|5156|6401|8452|9021	ATF3|BCL2L1|GADD45A|DUSP1|FOS|IL6|JUNB|JUND|PDGFRA|SELE|CUL3|SOCS3	-5.2	MyList
GO Biological Processes	19	GO:0097006	regulation of plasma lipoprotein particle levels	19_GO:0050789 regulation of biological process	-6.7	6.5	7.6	30286	59	941	12	1.3	0.37	183|949|3162|4023|4353|4481|5045|5326|7941|8435|10938|84879	AGT|SCARB1|HMOX1|LPL|MPO|MSR1|FURIN|PLAGL2|PLA2G7|SOAT2|EHD1|MFSD2A	-5.2	MyList
GO Biological Processes	19	GO:0090257	regulation of muscle system process	19_GO:0032501 multicellular organismal process	-6.7	3.3	6.4	30286	245	941	25	2.7	0.52	100|134|183|476|481|796|2308|3164|4608|5142|5144|5724|5743|5999|7132|7133|8877|9150|9446|29995|55151|60675|80149|114907|406935	ADA|ADORA1|AGT|ATP1A1|ATP1B1|CALCA|FOXO1|NR4A1|MYBPH|PDE4B|PDE4D|PTAFR|PTGS2|RGS4|TNFRSF1A|TNFRSF1B|SPHK1|CTDP1|GSTO1|LMCD1|TMEM38B|PROK2|ZC3H12A|FBXO32|MIR143	-5.2	MyList
Reactome Gene Sets	6	R-HSA-9031628	NGF-stimulated transcription		-6.6	8.3	8.1	30286	39	941	10	1.1	0.33	466|1958|2152|2353|3398|3726|3727|4664|6446|10221	ATF1|EGR1|F3|FOS|ID2|JUNB|JUND|NAB1|SGK1|TRIB1	-5.2	MyList
GO Biological Processes	19	GO:0061900	glial cell activation	19_GO:0032501 multicellular organismal process	-6.6	8.3	8.1	30286	39	941	10	1.1	0.33	135|728|1956|3553|3684|3689|3717|7097|7124|10333	ADORA2A|C5AR1|EGFR|IL1B|ITGAM|ITGB2|JAK2|TLR2|TNF|TLR6	-5.2	MyList
GO Biological Processes	19	GO:0022604	regulation of cell morphogenesis	19_GO:0032502 developmental process	-6.6	3.3	6.4	30286	246	941	25	2.7	0.52	301|752|960|1364|1627|1902|1946|2268|3689|5362|6347|6348|7430|7804|9373|10507|10630|10672|23189|57381|58480|84879|113251|114793|118987	ANXA1|FMNL1|CD44|CLDN4|DBN1|LPAR1|EFNA5|FGR|ITGB2|PLXNA2|CCL2|CCL3|EZR|LRP8|PLAA|SEMA4D|PDPN|GNA13|KANK1|RHOJ|RHOU|MFSD2A|LARP4|FMNL2|PDZD8	-5.2	MyList
GO Biological Processes	19	GO:0035924	cellular response to vascular endothelial growth factor stimulus	19_GO:0050896 response to stimulus	-6.6	7.2	7.8	30286	49	941	11	1.2	0.35	301|3164|3315|5156|5228|5606|8877|9261|10253|116150|407010	ANXA1|NR4A1|HSPB1|PDGFRA|PGF|MAP2K3|SPHK1|MAPKAPK2|SPRY2|NUS1|MIR23A	-5.1	MyList
GO Biological Processes	19	GO:0002755	MyD88-dependent toll-like receptor signaling pathway	19_GO:0044419 biological process involved in interspecies interaction between organisms	-6.6	14	9.4	30286	16	941	7	0.74	0.28	3656|4615|7189|10318|10333|11213|114609	IRAK2|MYD88|TRAF6|TNIP1|TLR6|IRAK3|TIRAP	-5.1	MyList
GO Biological Processes	19	GO:0045444	fat cell differentiation	19_GO:0032502 developmental process	-6.6	4.5	6.9	30286	122	941	17	1.8	0.43	1051|1052|2308|2355|3164|3625|5156|5743|8651|10124|51316|54463|79689|83862|116844|284207|338557	CEBPB|CEBPD|FOXO1|FOSL2|NR4A1|INHBB|PDGFRA|PTGS2|SOCS1|ARL4A|PLAC8|RETREG1|STEAP4|TMEM120A|LRG1|METRNL|FFAR4	-5.1	MyList
GO Biological Processes	19	GO:0090276	regulation of peptide hormone secretion	19_GO:0051179 localization	-6.6	3.6	6.5	30286	197	941	22	2.3	0.49	1946|1956|2266|2308|3091|3553|3569|3625|3717|5581|7124|8447|8609|8660|51092|51762|55636|56262|90007|91608|338557|415116	EFNA5|EGFR|FGG|FOXO1|HIF1A|IL1B|IL6|INHBB|JAK2|PRKCE|TNF|DOC2B|KLF7|IRS2|SIDT2|RAB8B|CHD7|LRRC8A|MIDN|RASL10B|FFAR4|PIM3	-5.1	MyList
Reactome Gene Sets	6	R-HSA-69275	G2/M Transition		-6.6	3.6	6.5	30286	197	941	22	2.3	0.49	1026|4751|5683|5687|5695|5700|5707|5709|5710|5713|5714|5717|5718|6233|7277|7316|9861|10133|10213|51807|79441|84790	CDKN1A|NEK2|PSMA2|PSMA6|PSMB7|PSMC1|PSMD1|PSMD3|PSMD4|PSMD7|PSMD8|PSMD11|PSMD12|RPS27A|TUBA4A|UBC|PSMD6|OPTN|PSMD14|TUBA8|HAUS3|TUBA1C	-5.1	MyList
WikiPathways	27	WP4666	Hepatitis B infection		-6.6	4	6.7	30286	151	941	19	2	0.46	355|1026|1654|2353|3569|3717|4318|4609|4615|5603|5606|6773|6774|7097|7124|7189|9641|29110|114609	FAS|CDKN1A|DDX3X|FOS|IL6|JAK2|MMP9|MYC|MYD88|MAPK13|MAP2K3|STAT2|STAT3|TLR2|TNF|TRAF6|IKBKE|TBK1|TIRAP	-5.1	MyList
GO Biological Processes	19	GO:0071677	positive regulation of mononuclear cell migration	19_GO:0040011 locomotion	-6.6	5.9	7.4	30286	71	941	13	1.4	0.38	101|961|1230|1236|2358|3627|3958|6348|6351|7124|7941|27347|284340	ADAM8|CD47|CCR1|CCR7|FPR2|CXCL10|LGALS3|CCL3|CCL4|TNF|PLA2G7|STK39|CXCL17	-5.1	MyList
Reactome Gene Sets	6	R-HSA-9012999	RHO GTPase cycle		-6.6	2.6	6	30286	449	941	36	3.8	0.63	389|390|752|1536|1627|2040|2319|4001|4689|5930|7170|7409|8301|8452|9590|9748|10672|10970|26092|26999|27289|50619|54509|55200|55914|56667|56924|57381|58480|79180|84612|114793|117289|144402|221178|257106	RHOC|RND3|FMNL1|CYBB|DBN1|STOM|FLOT2|LMNB1|NCF4|RBBP6|TPM3|VAV1|PICALM|CUL3|AKAP12|SLK|GNA13|CKAP4|TOR1AIP1|CYFIP2|RND1|DEF6|RHOF|PLEKHG6|ERBIN|MUC13|PAK6|RHOJ|RHOU|EFHD2|PARD6B|FMNL2|TAGAP|CPNE8|SPATA13|ARHGAP30	-5.1	MyList
GO Biological Processes	19	GO:0098771	inorganic ion homeostasis	19_GO:0042592 homeostatic process	-6.6	2.6	6.1	30286	430	941	35	3.7	0.62	134|249|476|481|796|1230|1534|1991|2495|2827|2907|3091|3162|3552|4609|6279|6280|6337|6348|6556|6648|7052|8301|8805|9709|23516|26234|27347|29887|55503|63933|64116|79568|79689|118987	ADORA1|ALPL|ATP1A1|ATP1B1|CALCA|CCR1|CYB561|ELANE|FTH1|GPR3|GRINA|HIF1A|HMOX1|IL1A|MYC|S100A8|S100A9|SCNN1A|CCL3|SLC11A1|SOD2|TGM2|PICALM|TRIM24|HERPUD1|SLC39A14|FBXL5|STK39|SNX10|TRPV6|MCUR1|SLC39A8|MAIP1|STEAP4|PDZD8	-5.1	MyList
Reactome Gene Sets	6	R-HSA-202733	Cell surface interactions at the vascular wall		-6.6	4.2	6.8	30286	137	941	18	1.9	0.45	481|960|961|2207|3684|3689|6385|6401|6403|6520|8140|8795|9057|23428|23657|54210|57126|120425	ATP1B1|CD44|CD47|FCER1G|ITGAM|ITGB2|SDC4|SELE|SELP|SLC3A2|SLC7A5|TNFRSF10B|SLC7A6|SLC7A8|SLC7A11|TREM1|CD177|JAML	-5.1	MyList
KEGG Pathway	24	hsa05135	Yersinia infection		-6.6	4.2	6.8	30286	137	941	18	1.9	0.45	2353|3553|3569|3586|3937|4210|4615|4792|5603|5606|6347|7124|7189|7409|9564|10096|29110|114548	FOS|IL1B|IL6|IL10|LCP2|MEFV|MYD88|NFKBIA|MAPK13|MAP2K3|CCL2|TNF|TRAF6|VAV1|BCAR1|ACTR3|TBK1|NLRP3	-5.1	MyList
WikiPathways	27	WP4357	NRF2 ARE regulation		-6.6	11	8.8	30286	23	941	8	0.85	0.3	1051|1728|2729|2730|2939|3162|8452|23657	CEBPB|NQO1|GCLC|GCLM|GSTA2|HMOX1|CUL3|SLC7A11	-5.1	MyList
GO Biological Processes	19	GO:0070498	interleukin-1-mediated signaling pathway	19_GO:0050896 response to stimulus	-6.6	11	8.8	30286	23	941	8	0.85	0.3	1958|3553|3554|3656|4615|4792|7189|11213	EGR1|IL1B|IL1R1|IRAK2|MYD88|NFKBIA|TRAF6|IRAK3	-5.1	MyList
GO Biological Processes	19	GO:0010575	positive regulation of vascular endothelial growth factor production	19_GO:0048518 positive regulation of biological process	-6.5	9.3	8.3	30286	31	941	9	0.96	0.32	719|728|3091|3552|3553|3569|5743|6774|284340	C3AR1|C5AR1|HIF1A|IL1A|IL1B|IL6|PTGS2|STAT3|CXCL17	-5.1	MyList
GO Biological Processes	19	GO:1900745	positive regulation of p38MAPK cascade	19_GO:0048518 positive regulation of biological process	-6.5	9.3	8.3	30286	31	941	9	0.96	0.32	1647|3553|6688|8877|10912|23328|27347|80149|768211	GADD45A|IL1B|SPI1|SPHK1|GADD45G|SASH1|STK39|ZC3H12A|RELL1	-5.1	MyList
GO Biological Processes	19	GO:0040013	negative regulation of locomotion	19_GO:0040011 locomotion	-6.5	2.6	6	30286	431	941	35	3.7	0.62	100|134|347|1647|1843|1991|3036|3162|3486|4070|5734|5771|5795|6347|6774|7049|7076|7124|8428|8482|8519|9750|10221|10501|10507|10672|11314|23189|23560|25932|28984|54910|56999|84034|161742	ADA|ADORA1|APOD|GADD45A|DUSP1|ELANE|HAS1|HMOX1|IGFBP3|TACSTD2|PTGER4|PTPN2|PTPRJ|CCL2|STAT3|TGFBR3|TIMP1|TNF|STK24|SEMA7A|IFITM1|RIPOR2|TRIB1|SEMA6B|SEMA4D|GNA13|CD300A|KANK1|GTPBP4|CLIC4|RGCC|SEMA4C|ADAMTS9|EMILIN2|SPRED1	-5.1	MyList
WikiPathways	27	WP3941	Oxidative damage response		-6.5	8	8	30286	40	941	10	1.1	0.33	719|728|1026|1647|4293|4794|5603|7124|7133|7189	C3AR1|C5AR1|CDKN1A|GADD45A|MAP3K9|NFKBIE|MAPK13|TNF|TNFRSF1B|TRAF6	-5.1	MyList
Reactome Gene Sets	6	R-HSA-453274	Mitotic G2-G2/M phases		-6.5	3.6	6.5	30286	199	941	22	2.3	0.49	1026|4751|5683|5687|5695|5700|5707|5709|5710|5713|5714|5717|5718|6233|7277|7316|9861|10133|10213|51807|79441|84790	CDKN1A|NEK2|PSMA2|PSMA6|PSMB7|PSMC1|PSMD1|PSMD3|PSMD4|PSMD7|PSMD8|PSMD11|PSMD12|RPS27A|TUBA4A|UBC|PSMD6|OPTN|PSMD14|TUBA8|HAUS3|TUBA1C	-5.1	MyList
Canonical Pathways	11	M195	PID CMYB PATHWAY		-6.5	5.4	7.2	30286	84	941	14	1.5	0.39	100|330|1026|1051|1052|1991|2114|4353|4609|5292|5657|5743|6688|28996	ADA|BIRC3|CDKN1A|CEBPB|CEBPD|ELANE|ETS2|MPO|MYC|PIM1|PRTN3|PTGS2|SPI1|HIPK2	-5.1	MyList
WikiPathways	27	WP5373	Osteoarthritic chondrocyte hypertrophy		-6.5	7.1	7.7	30286	50	941	11	1.2	0.35	1051|1734|2353|2355|3091|3717|3726|3727|5971|6662|6774	CEBPB|DIO2|FOS|FOSL2|HIF1A|JAK2|JUNB|JUND|RELB|SOX9|STAT3	-5.1	MyList
GO Biological Processes	19	GO:0140374	antiviral innate immune response	19_GO:0044419 biological process involved in interspecies interaction between organisms	-6.5	7.1	7.7	30286	50	941	11	1.2	0.35	3433|3434|3437|3627|6675|7124|7189|7706|29110|79132|201626	IFIT2|IFIT1|IFIT3|CXCL10|UAP1|TNF|TRAF6|TRIM25|TBK1|DHX58|PDE12	-5.1	MyList
GO Biological Processes	19	GO:0010506	regulation of autophagy	19_GO:0008152 metabolic process	-6.5	2.8	6.1	30286	357	941	31	3.3	0.58	2308|3091|3162|3315|3586|3587|4170|4210|5768|6774|7345|8140|8878|9531|10133|11011|11067|22926|23367|26191|26353|26471|27244|29110|64798|80149|83667|90427|112574|128866|219771	FOXO1|HIF1A|HMOX1|HSPB1|IL10|IL10RA|MCL1|MEFV|QSOX1|STAT3|UCHL1|SLC7A5|SQSTM1|BAG3|OPTN|TLK2|DEPP1|ATF6|LARP1|PTPN22|HSPB8|NUPR1|SESN1|TBK1|DEPTOR|ZC3H12A|SESN2|BMF|SNX18|CHMP4B|CCNY	-5	MyList
WikiPathways	27	WP5072	Modulators of TCR signaling and T cell activation		-6.5	6.3	7.5	30286	61	941	12	1.3	0.37	868|1326|3937|4792|5966|7128|7189|7409|8651|8915|10672|10892	CBLB|MAP3K8|LCP2|NFKBIA|REL|TNFAIP3|TRAF6|VAV1|SOCS1|BCL10|GNA13|MALT1	-5	MyList
Reactome Gene Sets	6	R-HSA-198725	Nuclear Events (kinase and transcription factor activation)		-6.5	6.3	7.5	30286	61	941	12	1.3	0.37	466|1846|1958|2152|2353|3398|3726|3727|4664|6446|9261|10221	ATF1|DUSP4|EGR1|F3|FOS|ID2|JUNB|JUND|NAB1|SGK1|MAPKAPK2|TRIB1	-5	MyList
GO Biological Processes	19	GO:0001101	response to acid chemical	19_GO:0050896 response to stimulus	-6.5	4.2	6.7	30286	139	941	18	1.9	0.45	598|1051|1282|1536|1728|1956|2729|2730|4615|5156|7124|7494|8140|8452|8651|27244|80315|83667	BCL2L1|CEBPB|COL4A1|CYBB|NQO1|EGFR|GCLC|GCLM|MYD88|PDGFRA|TNF|XBP1|SLC7A5|CUL3|SOCS1|SESN1|CPEB4|SESN2	-5	MyList
GO Biological Processes	19	GO:0048511	rhythmic process	19_GO:0048511 rhythmic process	-6.5	3.1	6.2	30286	268	941	26	2.8	0.53	687|1364|1407|1408|1859|1956|1958|3398|4783|4791|5156|5187|5971|6097|7124|8204|8553|9099|9510|10135|10514|25819|55366|60675|80045|150094	KLF9|CLDN4|CRY1|CRY2|DYRK1A|EGFR|EGR1|ID2|NFIL3|NFKB2|PDGFRA|PER1|RELB|RORC|TNF|NRIP1|BHLHE40|USP2|ADAMTS1|NAMPT|MYBBP1A|NOCT|LGR4|PROK2|GPR157|SIK1	-5	MyList
Reactome Gene Sets	6	R-HSA-375276	Peptide ligand-binding receptors		-6.5	3.5	6.4	30286	201	941	22	2.3	0.49	183|301|623|719|728|1230|1236|1237|2357|2358|2532|2919|2920|2921|3627|6347|6348|6351|6367|9034|57007|60675	AGT|ANXA1|BDKRB1|C3AR1|C5AR1|CCR1|CCR7|CCR8|FPR1|FPR2|ACKR1|CXCL1|CXCL2|CXCL3|CXCL10|CCL2|CCL3|CCL4|CCL22|CCRL2|ACKR3|PROK2	-5	MyList
Reactome Gene Sets	6	R-HSA-9828211	Regulation of TBK1, IKKε-mediated activation of IRF3, IRF7 upon TLR3 ligation		-6.4	18	9.8	30286	11	941	6	0.64	0.26	6233|7316|9641|10010|10133|29110	RPS27A|UBC|IKBKE|TANK|OPTN|TBK1	-5	MyList
CORUM	33	CORUM:5193	TNF-alpha/NF-kappa B signaling complex (CHUK, KPNA3, NFKB2, NFKBIB, REL, IKBKG, NFKB1, NFKBIE, RELB, NFKBIA, RELA, TNIP2)		-6.4	18	9.8	30286	11	941	6	0.64	0.26	4791|4792|4793|4794|5966|5971	NFKB2|NFKBIA|NFKBIB|NFKBIE|REL|RELB	-5	MyList
GO Biological Processes	19	GO:0070664	negative regulation of leukocyte proliferation	19_GO:0048519 negative regulation of biological process	-6.4	4.9	7	30286	98	941	15	1.6	0.41	384|604|868|1051|1493|2213|3586|6385|7128|11314|29126|53833|56253|57162|83593	ARG2|BCL6|CBLB|CEBPB|CTLA4|FCGR2B|IL10|SDC4|TNFAIP3|CD300A|CD274|IL20RB|CRTAM|PELI1|RASSF5	-5	MyList
KEGG Pathway	24	hsa04151	PI3K-Akt signaling pathway		-6.4	2.8	6.1	30286	359	941	31	3.3	0.58	598|1026|1282|1435|1440|1441|1902|1946|1956|1978|3164|3569|3717|3918|4170|4193|4609|4902|5008|5156|5228|6446|6850|7097|9180|23533|54541|55844|55970|118788|200186	BCL2L1|CDKN1A|COL4A1|CSF1|CSF3|CSF3R|LPAR1|EFNA5|EGFR|EIF4EBP1|NR4A1|IL6|JAK2|LAMC2|MCL1|MDM2|MYC|NRTN|OSM|PDGFRA|PGF|SGK1|SYK|TLR2|OSMR|PIK3R5|DDIT4|PPP2R2D|GNG12|PIK3AP1|CRTC2	-5	MyList
Reactome Gene Sets	6	R-HSA-1474228	Degradation of the extracellular matrix		-6.4	4.1	6.7	30286	140	941	18	1.9	0.45	101|831|960|1282|1511|1991|3918|4314|4317|4318|4323|5045|7076|8754|9507|9510|56999|64386	ADAM8|CAST|CD44|COL4A1|CTSG|ELANE|LAMC2|MMP3|MMP8|MMP9|MMP14|FURIN|TIMP1|ADAM9|ADAMTS4|ADAMTS1|ADAMTS9|MMP25	-5	MyList
GO Biological Processes	19	GO:0034142	toll-like receptor 4 signaling pathway	19_GO:0044419 biological process involved in interspecies interaction between organisms	-6.4	9.1	8.2	30286	32	941	9	0.96	0.32	929|3656|4615|4792|5581|7189|29110|114609|118788	CD14|IRAK2|MYD88|NFKBIA|PRKCE|TRAF6|TBK1|TIRAP|PIK3AP1	-5	MyList
Reactome Gene Sets	6	R-HSA-5675482	Regulation of necroptotic cell death		-6.4	9.1	8.2	30286	32	941	9	0.96	0.32	329|330|355|2319|6233|7316|8737|8795|57162	BIRC2|BIRC3|FAS|FLOT2|RPS27A|UBC|RIPK1|TNFRSF10B|PELI1	-5	MyList
Reactome Gene Sets	6	R-HSA-5213460	RIPK1-mediated regulated necrosis		-6.4	9.1	8.2	30286	32	941	9	0.96	0.32	329|330|355|2319|6233|7316|8737|8795|57162	BIRC2|BIRC3|FAS|FLOT2|RPS27A|UBC|RIPK1|TNFRSF10B|PELI1	-5	MyList
GO Biological Processes	19	GO:1902235	regulation of endoplasmic reticulum stress-induced intrinsic apoptotic signaling pathway	19_GO:0050896 response to stimulus	-6.4	9.1	8.2	30286	32	941	9	0.96	0.32	598|2213|2907|5366|5770|5771|7494|9709|10955	BCL2L1|FCGR2B|GRINA|PMAIP1|PTPN1|PTPN2|XBP1|HERPUD1|SERINC3	-5	MyList
GO Biological Processes	19	GO:1902106	negative regulation of leukocyte differentiation	19_GO:0002376 immune system process	-6.4	4.6	6.8	30286	112	941	16	1.7	0.42	301|604|861|1493|2213|3398|3659|4057|4609|5771|6348|8651|8993|10221|10875|80149	ANXA1|BCL6|RUNX1|CTLA4|FCGR2B|ID2|IRF1|LTF|MYC|PTPN2|CCL3|SOCS1|PGLYRP1|TRIB1|FGL2|ZC3H12A	-5	MyList
Canonical Pathways	11	M54	PID IL12 2PATHWAY		-6.4	6.2	7.4	30286	62	941	12	1.3	0.37	2353|3553|3554|3717|4791|5606|5971|6348|6351|6774|8651|10912	FOS|IL1B|IL1R1|JAK2|NFKB2|MAP2K3|RELB|CCL3|CCL4|STAT3|SOCS1|GADD45G	-5	MyList
GO Biological Processes	19	GO:0060249	anatomical structure homeostasis	19_GO:0042592 homeostatic process	-6.4	3.4	6.3	30286	219	941	23	2.4	0.5	249|1435|2355|2651|3569|3587|5743|6513|6662|7189|9076|9657|11171|27347|29887|53833|54206|56667|64116|64332|84879|128866|145226	ALPL|CSF1|FOSL2|GCNT2|IL6|IL10RA|PTGS2|SLC2A1|SOX9|TRAF6|CLDN1|IQCB1|STRAP|STK39|SNX10|IL20RB|ERRFI1|MUC13|SLC39A8|NFKBIZ|MFSD2A|CHMP4B|RDH12	-5	MyList
GO Biological Processes	19	GO:0001894	tissue homeostasis	19_GO:0042592 homeostatic process	-6.4	3.4	6.3	30286	219	941	23	2.4	0.5	249|1435|2355|2651|3569|3587|5743|6513|6662|7189|9076|9657|11171|27347|29887|53833|54206|56667|64116|64332|84879|128866|145226	ALPL|CSF1|FOSL2|GCNT2|IL6|IL10RA|PTGS2|SLC2A1|SOX9|TRAF6|CLDN1|IQCB1|STRAP|STK39|SNX10|IL20RB|ERRFI1|MUC13|SLC39A8|NFKBIZ|MFSD2A|CHMP4B|RDH12	-5	MyList
GO Biological Processes	19	GO:0072538	T-helper 17 type immune response	19_GO:0002376 immune system process	-6.4	13	9	30286	17	941	7	0.74	0.28	3569|6097|6774|9021|10538|23765|64332	IL6|RORC|STAT3|SOCS3|BATF|IL17RA|NFKBIZ	-4.9	MyList
WikiPathways	27	WP4462	Platelet mediated interactions with vascular and circulating cells		-6.4	13	9	30286	17	941	7	0.74	0.28	3383|3553|6347|6401|6403|7097|51284	ICAM1|IL1B|CCL2|SELE|SELP|TLR2|TLR7	-4.9	MyList
CORUM	33	CORUM:5232	TNF-alpha/Nf-kappa B signaling complex (RPL6, RPL30, RPS13, CHUK, DDX3X, NFKB2, NFKBIB, REL, IKBKG, NFKB1, MAP3K8, RELB, GLG1, NFKBIA, RELA, TNIP2, GTF2I)		-6.4	13	9	30286	17	941	7	0.74	0.28	1326|1654|4791|4792|4793|5966|5971	MAP3K8|DDX3X|NFKB2|NFKBIA|NFKBIB|REL|RELB	-4.9	MyList
GO Biological Processes	19	GO:0034504	protein localization to nucleus	19_GO:0051179 localization	-6.4	3.6	6.4	30286	187	941	21	2.2	0.48	602|868|1026|1408|2634|4001|4193|4792|6662|6774|6850|7507|7704|8878|9883|10049|10628|23212|26092|29997|81788	BCL3|CBLB|CDKN1A|CRY2|GBP2|LMNB1|MDM2|NFKBIA|SOX9|STAT3|SYK|XPA|ZBTB16|SQSTM1|POM121|DNAJB6|TXNIP|RRS1|TOR1AIP1|NOP53|NUAK2	-4.9	MyList
GO Biological Processes	19	GO:0008217	regulation of blood pressure	19_GO:0032501 multicellular organismal process	-6.4	3.6	6.4	30286	187	941	21	2.2	0.48	133|134|183|476|623|796|1511|2643|3398|5724|5743|6337|6446|6648|7124|8870|10672|27347|28514|84034|91608	ADM|ADORA1|AGT|ATP1A1|BDKRB1|CALCA|CTSG|GCH1|ID2|PTAFR|PTGS2|SCNN1A|SGK1|SOD2|TNF|IER3|GNA13|STK39|DLL1|EMILIN2|RASL10B	-4.9	MyList
GO Biological Processes	19	GO:0071478	cellular response to radiation	19_GO:0050896 response to stimulus	-6.3	3.7	6.5	30286	172	941	20	2.1	0.47	598|1026|1407|1408|1647|1958|4193|4314|4318|4609|5603|7076|7507|8450|10010|11011|26272|85456|90427|163859	BCL2L1|CDKN1A|CRY1|CRY2|GADD45A|EGR1|MDM2|MMP3|MMP9|MYC|MAPK13|TIMP1|XPA|CUL4B|TANK|TLK2|FBXO4|TNKS1BP1|BMF|SDE2	-4.9	MyList
KEGG Pathway	24	hsa05020	Prion disease		-6.3	3.1	6.2	30286	272	941	26	2.8	0.53	1536|1958|3552|3553|3569|4689|4705|5603|5683|5687|5695|5700|5707|5709|5710|5713|5714|5717|5718|7124|7277|7386|9861|10213|51807|84790	CYBB|EGR1|IL1A|IL1B|IL6|NCF4|NDUFA10|MAPK13|PSMA2|PSMA6|PSMB7|PSMC1|PSMD1|PSMD3|PSMD4|PSMD7|PSMD8|PSMD11|PSMD12|TNF|TUBA4A|UQCRFS1|PSMD6|PSMD14|TUBA8|TUBA1C	-4.9	MyList
GO Biological Processes	19	GO:0042063	gliogenesis	19_GO:0032502 developmental process	-6.3	3.1	6.2	30286	272	941	26	2.8	0.53	135|728|1435|1462|1902|1956|3553|4323|4615|4664|6279|6280|6347|6348|6662|6774|7097|7124|7804|8450|8892|10397|26227|28514|28999|80045	ADORA2A|C5AR1|CSF1|VCAN|LPAR1|EGFR|IL1B|MMP14|MYD88|NAB1|S100A8|S100A9|CCL2|CCL3|SOX9|STAT3|TLR2|TNF|LRP8|CUL4B|EIF2B2|NDRG1|PHGDH|DLL1|KLF15|GPR157	-4.9	MyList
GO Biological Processes	19	GO:0032663	regulation of interleukin-2 production	19_GO:0032501 multicellular organismal process	-6.3	6.1	7.3	30286	63	941	12	1.3	0.37	301|861|3552|3553|5142|5144|7128|7189|7430|7538|10892|53833	ANXA1|RUNX1|IL1A|IL1B|PDE4B|PDE4D|TNFAIP3|TRAF6|EZR|ZFP36|MALT1|IL20RB	-4.9	MyList
GO Biological Processes	19	GO:2001237	negative regulation of extrinsic apoptotic signaling pathway	19_GO:0048519 negative regulation of biological process	-6.3	4.8	6.9	30286	100	941	15	1.6	0.41	598|1654|2266|2729|2730|3148|3162|3383|3552|3553|3958|4170|7124|7128|8737	BCL2L1|DDX3X|FGG|GCLC|GCLM|HMGB2|HMOX1|ICAM1|IL1A|IL1B|LGALS3|MCL1|TNF|TNFAIP3|RIPK1	-4.9	MyList
GO Biological Processes	19	GO:1902893	regulation of miRNA transcription	19_GO:0008152 metabolic process	-6.3	5.6	7.1	30286	75	941	13	1.4	0.38	183|1956|1958|2353|3091|3586|4086|4609|5467|6662|6688|6774|7124	AGT|EGFR|EGR1|FOS|HIF1A|IL10|SMAD1|MYC|PPARD|SOX9|SPI1|STAT3|TNF	-4.9	MyList
GO Biological Processes	19	GO:0098609	cell-cell adhesion	19_GO:0009987 cellular process	-6.3	2.4	5.8	30286	542	941	40	4.3	0.66	101|301|945|953|960|961|1364|1946|1956|2266|3315|3383|3553|3684|3689|4814|5156|5341|6279|6280|6401|6403|6662|6850|7124|7430|8754|9076|10049|10318|10507|23657|26999|56253|57126|64065|64083|64116|116844|120425	ADAM8|ANXA1|CD33|ENTPD1|CD44|CD47|CLDN4|EFNA5|EGFR|FGG|HSPB1|ICAM1|IL1B|ITGAM|ITGB2|NINJ1|PDGFRA|PLEK|S100A8|S100A9|SELE|SELP|SOX9|SYK|TNF|EZR|ADAM9|CLDN1|DNAJB6|TNIP1|SEMA4D|SLC7A11|CYFIP2|CRTAM|CD177|PERP|GOLPH3|SLC39A8|LRG1|JAML	-4.9	MyList
WikiPathways	27	WP2817	Mammary gland development pathway Pregnancy and lactation Stage 3 of 4		-6.3	8.8	8	30286	33	941	9	0.96	0.32	598|1051|1956|2706|3717|4609|5770|7170|23508	BCL2L1|CEBPB|EGFR|GJB2|JAK2|MYC|PTPN1|TPM3|TTC9	-4.9	MyList
WikiPathways	27	WP4880	Host pathogen interaction of human coronaviruses interferon induction		-6.3	8.8	8	30286	33	941	9	0.96	0.32	2353|4615|4792|6773|7189|8737|9641|29110|51284	FOS|MYD88|NFKBIA|STAT2|TRAF6|RIPK1|IKBKE|TBK1|TLR7	-4.9	MyList
WikiPathways	27	WP408	Oxidative stress response		-6.3	8.8	8	30286	33	941	9	0.96	0.32	1536|1728|2353|2729|2936|3162|3726|6648|7296	CYBB|NQO1|FOS|GCLC|GSR|HMOX1|JUNB|SOD2|TXNRD1	-4.9	MyList
GO Biological Processes	19	GO:0050858	negative regulation of antigen receptor-mediated signaling pathway	19_GO:0002376 immune system process	-6.3	8.8	8	30286	33	941	9	0.96	0.32	868|2213|3958|5771|5795|7430|9404|11314|26191	CBLB|FCGR2B|LGALS3|PTPN2|PTPRJ|EZR|LPXN|CD300A|PTPN22	-4.9	MyList
Reactome Gene Sets	6	R-HSA-1592389	Activation of Matrix Metalloproteinases		-6.3	8.8	8	30286	33	941	9	0.96	0.32	1511|1991|4314|4317|4318|4323|5045|7076|64386	CTSG|ELANE|MMP3|MMP8|MMP9|MMP14|FURIN|TIMP1|MMP25	-4.9	MyList
GO Biological Processes	19	GO:0007346	regulation of mitotic cell cycle	19_GO:0050789 regulation of biological process	-6.3	2.4	5.8	30286	522	941	39	4.1	0.65	440|604|694|1026|1032|1111|1164|1654|1843|1956|1978|3398|3552|3553|3586|4193|4288|4751|5932|6347|6461|7124|8328|8450|8452|8870|8877|9099|9510|10361|11130|11170|28984|29997|57405|79791|150094|163859|415116	ASNS|BCL6|BTG1|CDKN1A|CDKN2D|CHEK1|CKS2|DDX3X|DUSP1|EGFR|EIF4EBP1|ID2|IL1A|IL1B|IL10|MDM2|MKI67|NEK2|RBBP8|CCL2|SHB|TNF|GFI1B|CUL4B|CUL3|IER3|SPHK1|USP2|ADAMTS1|NPM2|ZWINT|FAM107A|RGCC|NOP53|SPC25|FBXO31|SIK1|SDE2|PIM3	-4.9	MyList
GO Biological Processes	19	GO:1903311	regulation of mRNA metabolic process	19_GO:0008152 metabolic process	-6.3	2.6	5.9	30286	404	941	33	3.5	0.6	328|339|1153|1859|2521|3178|4615|4691|5935|6556|7536|7538|8531|9238|9261|9588|9641|10209|10644|23185|23367|23589|25819|26986|55571|55603|56829|80149|84081|85456|114609|201626|407010	APEX1|APOBEC1|CIRBP|DYRK1A|FUS|HNRNPA1|MYD88|NCL|RBM3|SLC11A1|SF1|ZFP36|YBX3|TBRG4|MAPKAPK2|PRDX6|IKBKE|EIF1|IGF2BP2|LARP4B|LARP1|CARHSP1|NOCT|PABPC1|CNOT11|TENT5A|ZC3HAV1|ZC3H12A|NSRP1|TNKS1BP1|TIRAP|PDE12|MIR23A	-4.8	MyList
Reactome Gene Sets	6	R-HSA-8939236	RUNX1 regulates transcription of genes involved in differentiation of HSCs		-6.3	4.2	6.6	30286	129	941	17	1.8	0.43	861|5683|5687|5695|5700|5707|5709|5710|5713|5714|5717|5718|6233|6688|7316|9861|10213	RUNX1|PSMA2|PSMA6|PSMB7|PSMC1|PSMD1|PSMD3|PSMD4|PSMD7|PSMD8|PSMD11|PSMD12|RPS27A|SPI1|UBC|PSMD6|PSMD14	-4.8	MyList
Canonical Pathways	11	M28	PID IL4 2PATHWAY		-6.3	6	7.2	30286	64	941	12	1.3	0.37	598|604|1051|3159|3586|3597|3717|6403|6688|8651|8660|9021	BCL2L1|BCL6|CEBPB|HMGA1|IL10|IL13RA1|JAK2|SELP|SPI1|SOCS1|IRS2|SOCS3	-4.8	MyList
KEGG Pathway	24	hsa04217	Necroptosis		-6.2	3.8	6.4	30286	159	941	19	2	0.46	329|330|355|1536|2495|2752|3552|3553|3717|6773|6774|7124|7128|7132|8737|8795|8878|114548|128866	BIRC2|BIRC3|FAS|CYBB|FTH1|GLUL|IL1A|IL1B|JAK2|STAT2|STAT3|TNF|TNFAIP3|TNFRSF1A|RIPK1|TNFRSF10B|SQSTM1|NLRP3|CHMP4B	-4.8	MyList
Reactome Gene Sets	6	R-HSA-937041	IKK complex recruitment mediated by RIP1		-6.2	10	8.3	30286	25	941	8	0.85	0.3	329|330|929|6233|7189|7316|7323|8737	BIRC2|BIRC3|CD14|RPS27A|TRAF6|UBC|UBE2D3|RIPK1	-4.8	MyList
GO Biological Processes	19	GO:0042093	T-helper cell differentiation	19_GO:0002376 immune system process	-6.2	7.5	7.6	30286	43	941	10	1.1	0.33	602|604|3569|5734|5971|6097|6774|9021|10538|64332	BCL3|BCL6|IL6|PTGER4|RELB|RORC|STAT3|SOCS3|BATF|NFKBIZ	-4.8	MyList
GO Biological Processes	19	GO:0008625	extrinsic apoptotic signaling pathway via death domain receptors	19_GO:0050896 response to stimulus	-6.2	7.5	7.6	30286	43	941	10	1.1	0.33	1616|1654|3148|6498|6688|7124|7132|8795|9531|162989	DAXX|DDX3X|HMGB2|SKIL|SPI1|TNF|TNFRSF1A|TNFRSF10B|BAG3|DEDD2	-4.8	MyList
GO Biological Processes	19	GO:0002294	CD4-positive, alpha-beta T cell differentiation involved in immune response	19_GO:0002376 immune system process	-6.2	7.5	7.6	30286	43	941	10	1.1	0.33	602|604|3569|5734|5971|6097|6774|9021|10538|64332	BCL3|BCL6|IL6|PTGER4|RELB|RORC|STAT3|SOCS3|BATF|NFKBIZ	-4.8	MyList
WikiPathways	27	WP364	IL6 signaling pathway		-6.2	7.5	7.6	30286	43	941	10	1.1	0.33	183|598|3569|3659|3717|3726|6774|7076|7409|9021	AGT|BCL2L1|IL6|IRF1|JAK2|JUNB|STAT3|TIMP1|VAV1|SOCS3	-4.8	MyList
Reactome Gene Sets	6	R-HSA-162909	Host Interactions of HIV factors		-6.2	4.2	6.6	30286	130	941	17	1.8	0.43	3159|5683|5687|5695|5700|5707|5709|5710|5713|5714|5717|5718|6233|7316|9861|9883|10213	HMGA1|PSMA2|PSMA6|PSMB7|PSMC1|PSMD1|PSMD3|PSMD4|PSMD7|PSMD8|PSMD11|PSMD12|RPS27A|UBC|PSMD6|POM121|PSMD14	-4.8	MyList
WikiPathways	27	WP3877	MYD88 distinct input output pathway		-6.2	13	8.8	30286	18	941	7	0.74	0.28	3552|4615|7097|7189|10333|51284|92610	IL1A|MYD88|TLR2|TRAF6|TLR6|TLR7|TIFA	-4.8	MyList
Reactome Gene Sets	6	R-HSA-5619115	Disorders of transmembrane transporters		-6.2	3.7	6.3	30286	176	941	20	2.1	0.47	5683|5687|5695|5700|5707|5709|5710|5713|5714|5717|5718|6233|6513|6520|6521|7316|9861|9883|10213|11254	PSMA2|PSMA6|PSMB7|PSMC1|PSMD1|PSMD3|PSMD4|PSMD7|PSMD8|PSMD11|PSMD12|RPS27A|SLC2A1|SLC3A2|SLC4A1|UBC|PSMD6|POM121|PSMD14|SLC6A14	-4.8	MyList
GO Biological Processes	19	GO:1902624	positive regulation of neutrophil migration	19_GO:0040011 locomotion	-6.2	8.5	7.9	30286	34	941	9	0.96	0.32	101|719|728|1236|3552|3554|3929|9750|114609	ADAM8|C3AR1|C5AR1|CCR7|IL1A|IL1R1|LBP|RIPOR2|TIRAP	-4.7	MyList
Canonical Pathways	11	M110	PID IL1 PATHWAY		-6.2	8.5	7.9	30286	34	941	9	0.96	0.32	3552|3553|3554|3557|4615|7189|7850|8878|11213	IL1A|IL1B|IL1R1|IL1RN|MYD88|TRAF6|IL1R2|SQSTM1|IRAK3	-4.7	MyList
Reactome Gene Sets	6	R-HSA-500792	GPCR ligand binding		-6.1	2.5	5.8	30286	468	941	36	3.8	0.63	117|133|134|135|183|301|623|719|728|796|1230|1236|1237|1902|2357|2358|2532|2919|2920|2921|3627|5029|5724|5734|6347|6348|6351|6367|8477|9034|53829|55970|57007|60675|338442|338557	ADCYAP1R1|ADM|ADORA1|ADORA2A|AGT|ANXA1|BDKRB1|C3AR1|C5AR1|CALCA|CCR1|CCR7|CCR8|LPAR1|FPR1|FPR2|ACKR1|CXCL1|CXCL2|CXCL3|CXCL10|P2RY2|PTAFR|PTGER4|CCL2|CCL3|CCL4|CCL22|GPR65|CCRL2|P2RY13|GNG12|ACKR3|PROK2|HCAR2|FFAR4	-4.7	MyList
GO Biological Processes	19	GO:2000628	regulation of miRNA metabolic process	19_GO:0008152 metabolic process	-6.1	5	6.8	30286	90	941	14	1.5	0.39	183|1956|1958|2353|3091|3586|4086|4609|5467|6662|6688|6774|7124|80149	AGT|EGFR|EGR1|FOS|HIF1A|IL10|SMAD1|MYC|PPARD|SOX9|SPI1|STAT3|TNF|ZC3H12A	-4.7	MyList
Reactome Gene Sets	6	R-HSA-388396	GPCR downstream signalling		-6.1	2.2	5.6	30286	634	941	44	4.7	0.69	117|133|134|135|183|301|389|623|719|728|796|1230|1236|1237|1902|1956|2357|2358|2919|2920|2921|3627|4314|5029|5142|5144|5581|5724|5734|5996|5999|6351|7409|8477|10672|23533|53829|53831|55970|57007|60675|338442|338557|389337	ADCYAP1R1|ADM|ADORA1|ADORA2A|AGT|ANXA1|RHOC|BDKRB1|C3AR1|C5AR1|CALCA|CCR1|CCR7|CCR8|LPAR1|EGFR|FPR1|FPR2|CXCL1|CXCL2|CXCL3|CXCL10|MMP3|P2RY2|PDE4B|PDE4D|PRKCE|PTAFR|PTGER4|RGS1|RGS4|CCL4|VAV1|GPR65|GNA13|PIK3R5|P2RY13|GPR84|GNG12|ACKR3|PROK2|HCAR2|FFAR4|ARHGEF37	-4.7	MyList
Reactome Gene Sets	6	R-HSA-69242	S Phase		-6.1	3.8	6.3	30286	162	941	19	2	0.46	1026|4609|5683|5687|5695|5700|5707|5709|5710|5713|5714|5717|5718|6233|7029|7316|9861|10213|81620	CDKN1A|MYC|PSMA2|PSMA6|PSMB7|PSMC1|PSMD1|PSMD3|PSMD4|PSMD7|PSMD8|PSMD11|PSMD12|RPS27A|TFDP2|UBC|PSMD6|PSMD14|CDT1	-4.7	MyList
GO Biological Processes	19	GO:0002293	alpha-beta T cell differentiation involved in immune response	19_GO:0002376 immune system process	-6.1	7.3	7.5	30286	44	941	10	1.1	0.33	602|604|3569|5734|5971|6097|6774|9021|10538|64332	BCL3|BCL6|IL6|PTGER4|RELB|RORC|STAT3|SOCS3|BATF|NFKBIZ	-4.7	MyList
GO Biological Processes	19	GO:0002287	alpha-beta T cell activation involved in immune response	19_GO:0002376 immune system process	-6.1	7.3	7.5	30286	44	941	10	1.1	0.33	602|604|3569|5734|5971|6097|6774|9021|10538|64332	BCL3|BCL6|IL6|PTGER4|RELB|RORC|STAT3|SOCS3|BATF|NFKBIZ	-4.7	MyList
GO Biological Processes	19	GO:0036294	cellular response to decreased oxygen levels	19_GO:0050896 response to stimulus	-6.1	3.9	6.4	30286	147	941	18	1.9	0.45	101|1536|2353|3091|3162|4193|4609|5230|5366|5467|5581|5743|10397|28984|28996|29997|80315|112398	ADAM8|CYBB|FOS|HIF1A|HMOX1|MDM2|MYC|PGK1|PMAIP1|PPARD|PRKCE|PTGS2|NDRG1|RGCC|HIPK2|NOP53|CPEB4|EGLN2	-4.7	MyList
GO Biological Processes	19	GO:0002220	innate immune response activating cell surface receptor signaling pathway	19_GO:0044419 biological process involved in interspecies interaction between organisms	-6.1	5.9	7.1	30286	66	941	12	1.3	0.37	929|3656|3929|4615|4792|5581|6850|7097|7189|29110|114609|118788	CD14|IRAK2|LBP|MYD88|NFKBIA|PRKCE|SYK|TLR2|TRAF6|TBK1|TIRAP|PIK3AP1	-4.7	MyList
GO Biological Processes	19	GO:1904996	positive regulation of leukocyte adhesion to vascular endothelial cell	19_GO:0048518 positive regulation of biological process	-6.1	9.9	8.1	30286	26	941	8	0.85	0.3	1991|3569|3689|5724|6401|6403|7124|7189	ELANE|IL6|ITGB2|PTAFR|SELE|SELP|TNF|TRAF6	-4.7	MyList
GO Biological Processes	19	GO:0002726	positive regulation of T cell cytokine production	19_GO:0002376 immune system process	-6.1	9.9	8.1	30286	26	941	8	0.85	0.3	3553|3554|3569|7189|10865|10892|91543|114548	IL1B|IL1R1|IL6|TRAF6|ARID5A|MALT1|RSAD2|NLRP3	-4.7	MyList
GO Biological Processes	19	GO:0043367	CD4-positive, alpha-beta T cell differentiation	19_GO:0002376 immune system process	-6.1	6.4	7.2	30286	55	941	11	1.2	0.35	602|604|3569|5734|5971|6097|6774|9021|10538|64332|91543	BCL3|BCL6|IL6|PTGER4|RELB|RORC|STAT3|SOCS3|BATF|NFKBIZ|RSAD2	-4.7	MyList
Canonical Pathways	11	M122	PID IL2 1PATHWAY		-6.1	6.4	7.2	30286	55	941	11	1.2	0.35	1154|2353|4609|5581|6774|6850|8651|8660|9021|9261|9846	CISH|FOS|MYC|PRKCE|STAT3|SYK|SOCS1|IRS2|SOCS3|MAPKAPK2|GAB2	-4.7	MyList
GO Biological Processes	19	GO:0045071	negative regulation of viral genome replication	19_GO:0016032 viral process	-6.1	6.4	7.2	30286	55	941	11	1.2	0.35	3434|4057|5359|6590|7124|8519|10318|10581|55196|56829|91543	IFIT1|LTF|PLSCR1|SLPI|TNF|IFITM1|TNIP1|IFITM2|RESF1|ZC3HAV1|RSAD2	-4.7	MyList
GO Biological Processes	19	GO:0045621	positive regulation of lymphocyte differentiation	19_GO:0002376 immune system process	-6.1	4.1	6.4	30286	133	941	17	1.8	0.43	100|101|301|604|861|3586|4323|6461|6688|6850|7494|7704|8651|8744|10892|64332|114548	ADA|ADAM8|ANXA1|BCL6|RUNX1|IL10|MMP14|SHB|SPI1|SYK|XBP1|ZBTB16|SOCS1|TNFSF9|MALT1|NFKBIZ|NLRP3	-4.6	MyList
Reactome Gene Sets	6	R-HSA-936440	Negative regulators of DDX58/IFIH1 signaling		-6.1	8.3	7.7	30286	35	941	9	0.96	0.32	6233|7128|7316|7323|7706|8887|9641|29110|54941	RPS27A|TNFAIP3|UBC|UBE2D3|TRIM25|TAX1BP1|IKBKE|TBK1|RNF125	-4.6	MyList
GO Biological Processes	19	GO:0097306	cellular response to alcohol	19_GO:0050896 response to stimulus	-6	4.6	6.6	30286	105	941	15	1.6	0.41	687|1536|1946|2353|3625|4193|5581|5734|6337|6446|6648|7804|23367|57655|64083	KLF9|CYBB|EFNA5|FOS|INHBB|MDM2|PRKCE|PTGER4|SCNN1A|SGK1|SOD2|LRP8|LARP1|GRAMD1A|GOLPH3	-4.6	MyList
GO Biological Processes	19	GO:1901655	cellular response to ketone	19_GO:0050896 response to stimulus	-6	4.6	6.6	30286	105	941	15	1.6	0.41	687|1946|1956|2353|2706|3717|5581|5734|6337|6446|23367|54541|64083|114907|730249	KLF9|EFNA5|EGFR|FOS|GJB2|JAK2|PRKCE|PTGER4|SCNN1A|SGK1|LARP1|DDIT4|GOLPH3|FBXO32|ACOD1	-4.6	MyList
Reactome Gene Sets	6	R-HSA-1474244	Extracellular matrix organization		-6	2.9	5.9	30286	300	941	27	2.9	0.54	101|831|960|961|1282|1462|1511|1991|2266|3383|3684|3689|3918|4015|4314|4317|4318|4323|5045|6385|7076|8754|9507|9510|56999|64386|84034	ADAM8|CAST|CD44|CD47|COL4A1|VCAN|CTSG|ELANE|FGG|ICAM1|ITGAM|ITGB2|LAMC2|LOX|MMP3|MMP8|MMP9|MMP14|FURIN|SDC4|TIMP1|ADAM9|ADAMTS4|ADAMTS1|ADAMTS9|MMP25|EMILIN2	-4.6	MyList
GO Biological Processes	19	GO:0043315	positive regulation of neutrophil degranulation	19_GO:0002376 immune system process	-6	32	11	30286	4	941	4	0.43	0.21	3684|3689|5724|57126	ITGAM|ITGB2|PTAFR|CD177	-4.6	MyList
GO Biological Processes	19	GO:2000630	positive regulation of miRNA metabolic process	19_GO:0048518 positive regulation of biological process	-6	5.8	7	30286	67	941	12	1.3	0.37	183|1956|1958|2353|3091|3586|4086|4609|6688|6774|7124|80149	AGT|EGFR|EGR1|FOS|HIF1A|IL10|SMAD1|MYC|SPI1|STAT3|TNF|ZC3H12A	-4.6	MyList
GO Biological Processes	19	GO:0042593	glucose homeostasis	19_GO:0042592 homeostatic process	-6	3.3	6.1	30286	213	941	22	2.3	0.49	1407|1408|2308|2355|2729|2730|3091|3099|3383|3569|5166|5771|6774|7494|8609|8660|23516|28999|51092|56262|83667|200186	CRY1|CRY2|FOXO1|FOSL2|GCLC|GCLM|HIF1A|HK2|ICAM1|IL6|PDK4|PTPN2|STAT3|XBP1|KLF7|IRS2|SLC39A14|KLF15|SIDT2|LRRC8A|SESN2|CRTC2	-4.6	MyList
GO Biological Processes	19	GO:0071887	leukocyte apoptotic process	19_GO:0009987 cellular process	-6	7.2	7.4	30286	45	941	10	1.1	0.33	100|355|598|602|3569|8737|8915|64332|80301|338442	ADA|FAS|BCL2L1|BCL3|IL6|RIPK1|BCL10|NFKBIZ|PLEKHO2|HCAR2	-4.6	MyList
GO Biological Processes	19	GO:0043300	regulation of leukocyte degranulation	19_GO:0002376 immune system process	-6	7.2	7.4	30286	45	941	10	1.1	0.33	2213|2268|3684|3689|5724|6688|6850|9846|11314|57126	FCGR2B|FGR|ITGAM|ITGB2|PTAFR|SPI1|SYK|GAB2|CD300A|CD177	-4.6	MyList
Reactome Gene Sets	6	R-HSA-5358351	Signaling by Hedgehog		-6	3.9	6.3	30286	149	941	18	1.9	0.45	5683|5687|5695|5700|5707|5709|5710|5713|5714|5717|5718|6233|7277|7316|8452|9861|10213|84790	PSMA2|PSMA6|PSMB7|PSMC1|PSMD1|PSMD3|PSMD4|PSMD7|PSMD8|PSMD11|PSMD12|RPS27A|TUBA4A|UBC|CUL3|PSMD6|PSMD14|TUBA1C	-4.6	MyList
Reactome Gene Sets	6	R-HSA-936964	Activation of IRF3, IRF7 mediated by TBK1, IKKε (IKBKE)		-6	12	8.5	30286	19	941	7	0.74	0.28	929|6233|7316|9641|10010|10133|29110	CD14|RPS27A|UBC|IKBKE|TANK|OPTN|TBK1	-4.6	MyList
GO Biological Processes	19	GO:0002693	positive regulation of cellular extravasation	19_GO:0040011 locomotion	-6	12	8.5	30286	19	941	7	0.74	0.28	101|961|3383|3554|5724|9750|10894	ADAM8|CD47|ICAM1|IL1R1|PTAFR|RIPOR2|LYVE1	-4.6	MyList
GO Biological Processes	19	GO:0007204	positive regulation of cytosolic calcium ion concentration	19_GO:0065007 biological regulation	-6	3.7	6.2	30286	165	941	19	2	0.46	117|133|623|719|728|796|1230|1236|1237|1902|2357|2358|3717|5734|9034|10672|57007|60675|338557	ADCYAP1R1|ADM|BDKRB1|C3AR1|C5AR1|CALCA|CCR1|CCR7|CCR8|LPAR1|FPR1|FPR2|JAK2|PTGER4|CCRL2|GNA13|ACKR3|PROK2|FFAR4	-4.6	MyList
Reactome Gene Sets	6	R-HSA-69239	Synthesis of DNA		-6	4.3	6.5	30286	120	941	16	1.7	0.42	5683|5687|5695|5700|5707|5709|5710|5713|5714|5717|5718|6233|7316|9861|10213|81620	PSMA2|PSMA6|PSMB7|PSMC1|PSMD1|PSMD3|PSMD4|PSMD7|PSMD8|PSMD11|PSMD12|RPS27A|UBC|PSMD6|PSMD14|CDT1	-4.6	MyList
GO Biological Processes	19	GO:1902895	positive regulation of miRNA transcription	19_GO:0048518 positive regulation of biological process	-6	6.3	7.1	30286	56	941	11	1.2	0.35	183|1956|1958|2353|3091|3586|4086|4609|6688|6774|7124	AGT|EGFR|EGR1|FOS|HIF1A|IL10|SMAD1|MYC|SPI1|STAT3|TNF	-4.6	MyList
GO Biological Processes	19	GO:0043370	regulation of CD4-positive, alpha-beta T cell differentiation	19_GO:0002376 immune system process	-6	6.3	7.1	30286	56	941	11	1.2	0.35	301|604|861|3726|6461|8651|10538|10892|64332|80149|114548	ANXA1|BCL6|RUNX1|JUNB|SHB|SOCS1|BATF|MALT1|NFKBIZ|ZC3H12A|NLRP3	-4.6	MyList
GO Biological Processes	19	GO:0033500	carbohydrate homeostasis	19_GO:0042592 homeostatic process	-6	3.3	6.1	30286	214	941	22	2.3	0.49	1407|1408|2308|2355|2729|2730|3091|3099|3383|3569|5166|5771|6774|7494|8609|8660|23516|28999|51092|56262|83667|200186	CRY1|CRY2|FOXO1|FOSL2|GCLC|GCLM|HIF1A|HK2|ICAM1|IL6|PDK4|PTPN2|STAT3|XBP1|KLF7|IRS2|SLC39A14|KLF15|SIDT2|LRRC8A|SESN2|CRTC2	-4.6	MyList
WikiPathways	27	WP3932	Focal adhesion PI3K Akt mTOR signaling pathway		-6	2.9	5.9	30286	302	941	27	2.9	0.54	1026|1282|1435|1440|1441|1902|1946|1956|1978|2308|3091|3689|3717|3918|4193|5008|5156|5209|5228|6513|8660|9180|23533|54541|55844|55970|200186	CDKN1A|COL4A1|CSF1|CSF3|CSF3R|LPAR1|EFNA5|EGFR|EIF4EBP1|FOXO1|HIF1A|ITGB2|JAK2|LAMC2|MDM2|OSM|PDGFRA|PFKFB3|PGF|SLC2A1|IRS2|OSMR|PIK3R5|DDIT4|PPP2R2D|GNG12|CRTC2	-4.6	MyList
GO Biological Processes	19	GO:1903556	negative regulation of tumor necrosis factor superfamily cytokine production	19_GO:0048519 negative regulation of biological process	-6	5.2	6.8	30286	80	941	13	1.4	0.38	384|602|945|3586|3929|4057|4795|5004|7128|11213|26191|29126|80149	ARG2|BCL3|CD33|IL10|LBP|LTF|NFKBIL1|ORM1|TNFAIP3|IRAK3|PTPN22|CD274|ZC3H12A	-4.6	MyList
GO Biological Processes	19	GO:0048525	negative regulation of viral process	19_GO:0016032 viral process	-6	4.8	6.7	30286	93	941	14	1.5	0.39	3434|4057|5359|6590|7124|7538|7706|8519|9023|10318|10581|55196|56829|91543	IFIT1|LTF|PLSCR1|SLPI|TNF|ZFP36|TRIM25|IFITM1|CH25H|TNIP1|IFITM2|RESF1|ZC3HAV1|RSAD2	-4.6	MyList
GO Biological Processes	19	GO:0033365	protein localization to organelle	19_GO:0051179 localization	-6	2.1	5.5	30286	752	941	49	5.2	0.72	602|868|950|1026|1408|1654|2634|3099|3587|4001|4193|4792|5552|6662|6726|6747|6774|6850|7128|7507|7704|8878|8887|9218|9409|9709|9804|9883|10049|10133|10628|10938|10959|23212|23645|26092|29887|29997|51762|64083|79568|79589|79720|80273|81788|90637|115362|128866|100287932	BCL3|CBLB|SCARB2|CDKN1A|CRY2|DDX3X|GBP2|HK2|IL10RA|LMNB1|MDM2|NFKBIA|SRGN|SOX9|SRP9|SSR3|STAT3|SYK|TNFAIP3|XPA|ZBTB16|SQSTM1|TAX1BP1|VAPA|PEX16|HERPUD1|TOMM20|POM121|DNAJB6|OPTN|TXNIP|EHD1|TMED2|RRS1|PPP1R15A|TOR1AIP1|SNX10|NOP53|RAB8B|GOLPH3|MAIP1|RNF128|VPS37B|GRPEL1|NUAK2|ZFAND2A|GBP5|CHMP4B|TIMM23	-4.6	MyList
GO Biological Processes	19	GO:0051235	maintenance of location	19_GO:0051179 localization	-6	3.7	6.2	30286	166	941	19	2	0.46	123|1407|1408|1627|2495|3099|3553|3586|4792|4794|5552|6279|6280|7124|8204|8435|10959|57104|64083	PLIN2|CRY1|CRY2|DBN1|FTH1|HK2|IL1B|IL10|NFKBIA|NFKBIE|SRGN|S100A8|S100A9|TNF|NRIP1|SOAT2|TMED2|PNPLA2|GOLPH3	-4.5	MyList
WikiPathways	27	WP3929	Chemokine signaling pathway		-6	3.7	6.2	30286	166	941	19	2	0.46	1230|1236|1237|2268|2921|3627|3717|4792|4793|5908|6348|6351|6367|6773|6774|7409|9564|23533|55970	CCR1|CCR7|CCR8|FGR|CXCL3|CXCL10|JAK2|NFKBIA|NFKBIB|RAP1B|CCL3|CCL4|CCL22|STAT2|STAT3|VAV1|BCAR1|PIK3R5|GNG12	-4.5	MyList
GO Biological Processes	19	GO:0042832	defense response to protozoan	19_GO:0044419 biological process involved in interspecies interaction between organisms	-6	9.5	7.9	30286	27	941	8	0.85	0.3	602|2634|3586|4615|6556|10538|163351|283234	BCL3|GBP2|IL10|MYD88|SLC11A1|BATF|GBP6|CCDC88B	-4.5	MyList
GO Biological Processes	19	GO:0051043	regulation of membrane protein ectodomain proteolysis	19_GO:0008152 metabolic process	-6	9.5	7.9	30286	27	941	8	0.85	0.3	101|3553|3586|5045|7076|7124|7133|8754	ADAM8|IL1B|IL10|FURIN|TIMP1|TNF|TNFRSF1B|ADAM9	-4.5	MyList
GO Biological Processes	19	GO:0035710	CD4-positive, alpha-beta T cell activation	19_GO:0002376 immune system process	-6	5.7	6.9	30286	68	941	12	1.3	0.37	602|604|868|3569|5734|5971|6097|6774|9021|10538|64332|91543	BCL3|BCL6|CBLB|IL6|PTGER4|RELB|RORC|STAT3|SOCS3|BATF|NFKBIZ|RSAD2	-4.5	MyList
KEGG Pathway	24	hsa04660	T cell receptor signaling pathway		-5.9	4.3	6.4	30286	121	941	16	1.7	0.42	868|1326|1493|2353|3586|3937|4792|4793|4794|5603|7124|7409|8915|10892|55844|56924	CBLB|MAP3K8|CTLA4|FOS|IL10|LCP2|NFKBIA|NFKBIB|NFKBIE|MAPK13|TNF|VAV1|BCL10|MALT1|PPP2R2D|PAK6	-4.5	MyList
GO Biological Processes	19	GO:0051056	regulation of small GTPase mediated signal transduction	19_GO:0050896 response to stimulus	-5.9	2.9	5.8	30286	304	941	27	2.9	0.54	117|604|1435|1902|5662|7052|7409|8452|8477|8859|8878|9448|9750|10253|10260|10507|10672|22898|23189|50619|54509|55200|58480|81848|117289|221178|257106	ADCYAP1R1|BCL6|CSF1|LPAR1|PSD|TGM2|VAV1|CUL3|GPR65|STK19|SQSTM1|MAP4K4|RIPOR2|SPRY2|DENND4A|SEMA4D|GNA13|DENND3|KANK1|DEF6|RHOF|PLEKHG6|RHOU|SPRY4|TAGAP|SPATA13|ARHGAP30	-4.5	MyList
WikiPathways	27	WP2586	Aryl hydrocarbon receptor pathway		-5.9	7	7.3	30286	46	941	10	1.1	0.33	1026|1316|1728|1956|2729|4023|4609|5743|7124|8204	CDKN1A|KLF6|NQO1|EGFR|GCLC|LPL|MYC|PTGS2|TNF|NRIP1	-4.5	MyList
Canonical Pathways	11	M128	PID TNF PATHWAY		-5.9	7	7.3	30286	46	941	10	1.1	0.33	329|330|5606|7124|7128|7132|7133|8737|8878|9448	BIRC2|BIRC3|MAP2K3|TNF|TNFAIP3|TNFRSF1A|TNFRSF1B|RIPK1|SQSTM1|MAP4K4	-4.5	MyList
KEGG Pathway	24	hsa00480	Glutathione metabolism		-5.9	6.2	7.1	30286	57	941	11	1.2	0.35	2729|2730|2877|2936|2938|2939|2941|4953|5226|9446|9588	GCLC|GCLM|GPX2|GSR|GSTA1|GSTA2|GSTA4|ODC1|PGD|GSTO1|PRDX6	-4.5	MyList
Reactome Gene Sets	6	R-HSA-447115	Interleukin-12 family signaling		-5.9	6.2	7.1	30286	57	941	11	1.2	0.35	2939|3313|3586|3717|4001|5908|6648|6774|9446|9987|27250	GSTA2|HSPA9|IL10|JAK2|LMNB1|RAP1B|SOD2|STAT3|GSTO1|HNRNPDL|PDCD4	-4.5	MyList
[truncated: 1,884 more rows]
