# Supplementary material for: Liver X receptor agonist T0901317 alleviates sepsis-induced acute lung injury by enhancing macrophage autophagy
Source: Front Pharmacol. 2025 Sep 9;16:1552034. doi: 10.3389/fphar.2025.1552034 (PMC12454352; doi:10.3389/fphar.2025.1552034)
Supplement: Supplementary file 2 [file DataSheet3.csv]

	logFC	AveExpr	t	P.Value	adj.P.Val	B	probe_id	symbol	change	ENTREZID
1	1.15921635280684	4.81258532741766	52.6553424883653	4.08027511117725e-07	0.00789010247239092	5.01270691973864	CLTB	CLTB	up	1212
2	-1.77371397296987	3.19697823131855	-41.2541230273038	1.14222969784998e-06	0.00789010247239092	3.74036765105012	SOCS5	SOCS5	down	9655
3	-0.502655248975558	0.261969553631061	-39.8716965197769	1.3187665309162e-06	0.00789010247239092	3.56274432969439	FBXO27	FBXO27	stable	126433
4	1.65052014309532	1.40979935448305	38.6534669117851	1.50307813748243e-06	0.00789010247239092	3.40106304068242	TIGIT	TIGIT	up	201633
5	-0.031856434914224	0.015928217457112	-36.011737176184	2.02564143177165e-06	0.00789010247239092	3.03231112937423	RANBP3L	RANBP3L	stable	202151
6	3.09955661281493	4.27561026973063	34.8101295589687	2.33703171923425e-06	0.00800353542141033	2.85559282598438	FOSL2	FOSL2	up	2355
7	2.37595932533615	2.95911841262822	34.7548716096555	2.35272679532171e-06	0.00800353542141033	2.84732106413359	ARID5A	ARID5A	up	10865
8	-0.639752000902548	0.693048148362871	-33.3385630395645	2.80342448345954e-06	0.00897574065942467	2.63072813932187	TMTC4	TMTC4	stable	84899
9	-4.13641107087466	2.57258730519303	-29.3179067195745	4.81590289974401e-06	0.0145624877183426	1.96212611806147	RTKN2	RTKN2	down	219790
10	-1.32229633714257	1.33843229733321	-28.5733258588463	5.36645038996888e-06	0.0146854293880312	1.82838595836698	ANXA9	ANXA9	down	8416
11	2.47837515499572	5.12830728811868	28.5358324317473	5.39617828291213e-06	0.0146854293880312	1.82156053290258	DDIT4	DDIT4	up	54541
12	3.73565955981253	8.1402687742217	27.639705008662	6.17132009138823e-06	0.0159951800597224	1.65572988843167	NFKBIA	NFKBIA	up	4792
13	-1.51640471512271	2.82110759405434	-27.2902575880608	6.51055743154084e-06	0.0161074150200608	1.58961793291643	CBX5	CBX5	down	23468
14	3.82345856624641	2.5154111641546	26.9699786133489	6.84193246956709e-06	0.0161912844515681	1.52828494495678	MMP8	MMP8	up	4317
15	-2.61872987562319	4.50170713136733	-25.427941139628	8.76329209142828e-06	0.0185242446515601	1.22253400926226	DDX17	DDX17	down	10521
16	0.509437999690354	1.86201917451885	25.3158428947928	8.9275207309778e-06	0.0185242446515601	1.19959853352611	POLR1A	POLR1A	stable	25885
17	2.47306235948983	2.03921102883995	24.4944543405733	1.02545353866779e-05	0.0185242446515601	1.028418722568	CALCA	CALCA	up	796
18	-1.15234084859931	2.00003146379203	-24.3557223010737	1.05021396776511e-05	0.0185242446515601	0.998948655255989	PDS5B	PDS5B	down	23047
19	4.33653294552592	5.99645452145139	24.1949275409451	1.07984311270388e-05	0.0185242446515601	0.964584137243261	SOCS3	SOCS3	up	9021
20	4.67197816484077	2.5823804248007	23.5301290024155	1.21387326777041e-05	0.0185242446515601	0.820074930058865	DIO2	DIO2	up	1734
21	0.666279464912995	0.405777586020353	23.3574483017961	1.25199864137862e-05	0.0185242446515601	0.781880651166793	COCH	COCH	stable	1690
22	-0.673713925509139	0.361971161546742	-23.3260261989607	1.25909441459375e-05	0.0185242446515601	0.774900678472926	MANSC4	MANSC4	stable	100287284
23	3.09651907186689	4.54631037780765	23.3253407314949	1.25924976043602e-05	0.0185242446515601	0.774748308465044	SPHK1	SPHK1	up	8877
24	-3.19622059949309	4.1143887928836	-23.1529733840934	1.29907592059759e-05	0.0186072113900543	0.736292781444371	PPP1R14A	PPP1R14A	down	94274
25	1.67372771155357	0.889692573997883	22.9894521834208	1.33830572684739e-05	0.0186776006170709	0.699549436669363	ISLR2	ISLR2	up	57611
26	-0.634427338855979	1.38678018335079	-22.7846106881396	1.38953553799337e-05	0.0189077574493603	0.653156736803572	DOCK7	DOCK7	stable	85440
27	1.76453648737421	2.19507299486121	22.4990567185523	1.465059593452e-05	0.0193728441249709	0.587794737416324	GPR157	GPR157	up	80045
28	1.45579149523919	2.56292223129284	22.2543203549102	1.53385894043745e-05	0.0193728441249709	0.531123079179755	CHD7	CHD7	up	55636
29	-1.07788048733737	1.43847325611238	-22.0473846855985	1.59516850952649e-05	0.0193728441249709	0.482724459573404	METTL3	METTL3	down	56339
30	1.63154125606888	5.0938377936171	22.026815263957	1.60142670448587e-05	0.0193728441249709	0.477889258425185	PGD	PGD	up	5226
31	3.72379830845318	5.56113034075296	21.9294842724898	1.63145393898843e-05	0.0193728441249709	0.454949567416449	PIM1	PIM1	up	5292
32	3.15026463755931	3.99616821532547	21.6043924836355	1.73691946722814e-05	0.0193728441249709	0.377597807775366	RHOU	RHOU	up	58480
33	0.867567703351402	4.11647132961318	21.5572200343355	1.7529144109458e-05	0.0193728441249709	0.366278793767577	THRAP3	THRAP3	stable	9967
34	1.38284425203483	4.59035946244466	21.3423010080301	1.82813244389605e-05	0.0193728441249709	0.314399274382586	KCMF1	KCMF1	up	56888
35	1.40551235847543	4.33862370029385	21.2338132967385	1.86761456938056e-05	0.0193728441249709	0.288016193720731	NPLOC4	NPLOC4	up	55666
36	1.49870727938998	1.06416330258752	21.1831254068566	1.88642219887093e-05	0.0193728441249709	0.275644044459867	FBXW10	FBXW10	up	10517
37	-0.638626571423232	0.904143289929858	-20.8227460857058	2.02710758059336e-05	0.0194958911176931	0.186834229158169	TRIM36	TRIM36	stable	55521
38	-1.01809990406689	2.99990909939314	-20.3618272570271	2.22645472989162e-05	0.0194958911176931	0.0710250842725078	IMPA1	IMPA1	down	3612
39	0.999247185934891	4.41508656706948	20.3303779397729	2.24092017191345e-05	0.0194958911176931	0.0630298364050645	INO80C	INO80C	stable	125476
40	-1.29512728200722	3.04378374104428	-20.2519265649864	2.27751364159955e-05	0.0194958911176931	0.0430324831569546	FRMD6	FRMD6	down	122786
41	1.97955295654036	2.90109550332182	20.1881034995309	2.30782928132672e-05	0.0194958911176931	0.0267078394598546	DENND4A	DENND4A	up	10260
42	2.21793930403742	4.64288114441286	20.0389553483475	2.38063957339222e-05	0.0194958911176931	-0.0116391861139071	GCLM	GCLM	up	2730
43	-0.611638875933985	0.499381721421931	-20.0005029768019	2.39986901263194e-05	0.0194958911176931	-0.0215708785566164	GPR68	GPR68	stable	8111
44	1.16302361995254	3.05802249733284	19.813808455567	2.49600511797903e-05	0.0199616924634553	-0.0700586681535746	CHIC2	CHIC2	up	26511
45	3.70266534654321	5.46321919163826	19.7445569373511	2.53287072072346e-05	0.0199616924634553	-0.0881582744494551	CSRNP1	CSRNP1	up	64651
46	3.22107249448307	3.11147109595557	19.575052856078	2.62598126149817e-05	0.0199616924634553	-0.132723379039515	ALPL	ALPL	up	249
47	2.89390129907839	3.71644619932355	19.555857558057	2.63678987916598e-05	0.0199616924634553	-0.137793882920642	CASP4	CASP4	up	837
48	1.78823866140041	3.295140971518	19.5491477269034	2.64058104570868e-05	0.0199616924634553	-0.139567456310257	SPSB1	SPSB1	up	80176
49	1.77778571379527	4.06184178633638	19.4523294527823	2.69604143109509e-05	0.0201017587743938	-0.165225402506676	IL1R1	IL1R1	up	3554
50	-0.643212099046749	0.389214854675447	-19.2976559637199	2.78765983069009e-05	0.0202115294571091	-0.206475914896538	VSTM2B	VSTM2B	stable	342865
51	-3.62264771338895	2.79480613799863	-18.8634345912308	3.06620766617066e-05	0.0202115294571091	-0.324030910464108	APLN	APLN	down	8862
52	0.879778273084646	4.51317336433022	18.755987692154	3.14036768095681e-05	0.0202115294571091	-0.353527500364248	TOLLIP	TOLLIP	stable	54472
53	0.995867182259193	4.93963973138799	18.7449189213949	3.14813252693644e-05	0.0202115294571091	-0.356575495151452	SAMHD1	SAMHD1	stable	25939
54	5.90225052083475	3.55391434453176	18.7185681937987	3.16671338174216e-05	0.0202115294571091	-0.363838741657514	CAMP	CAMP	up	820
55	2.59384169275155	6.66417847518051	18.7028128915715	3.17788769315654e-05	0.0202115294571091	-0.368186262303563	CEBPD	CEBPD	up	1052
56	1.08562691470944	4.18474589284922	18.6715054356043	3.20023703965022e-05	0.0202115294571091	-0.376835867437457	DNAJB6	DNAJB6	up	10049
57	1.36134639296466	3.16866509186923	18.6670214773581	3.20345384926116e-05	0.0202115294571091	-0.378075851604184	AMPD3	AMPD3	up	272
58	-1.3768603650255	3.5801535266168	-18.6197891442237	3.23758214395234e-05	0.0202115294571091	-0.391155068436282	DHRS1	DHRS1	down	115817
59	1.87259919786409	3.96698026318218	18.5255330046164	3.30703975134905e-05	0.0202115294571091	-0.417352822197191	TRIB1	TRIB1	up	10221
60	1.1134085768257	4.62144843477658	18.5214059032554	3.31012284207437e-05	0.0202115294571091	-0.418502887750641	TOR1AIP1	TOR1AIP1	up	26092
61	-0.769848096876097	1.15972307651018	-18.5175973131089	3.31297114165128e-05	0.0202115294571091	-0.419564418259611	TTC23	TTC23	stable	64927
62	0.613374806379355	3.00278426213094	18.4900547852073	3.33365944102016e-05	0.0202115294571091	-0.427247420093243	EIF4E2	EIF4E2	stable	9470
63	1.6985799007057	4.76384259844248	18.4301999584275	3.37917136195214e-05	0.0202115294571091	-0.443982524180162	SASH1	SASH1	up	23328
64	2.99548516040044	2.49825190940413	18.2265908582148	3.53984331750031e-05	0.0208135151158091	-0.501310153919389	ZBTB16	ZBTB16	up	7704
65	1.06625353917191	3.21346645027983	18.1651853284333	3.59014086327155e-05	0.0208135151158091	-0.518721927905299	PLEKHO2	PLEKHO2	up	80301
66	-1.40784264186498	1.70541911958244	-18.0793703335088	3.66191894109581e-05	0.0208135151158091	-0.54315145916199	ARHGEF10	ARHGEF10	down	9639
67	-1.41097450576187	1.9385033652273	-18.0753370096574	3.66533590154185e-05	0.0208135151158091	-0.544302431365043	PIK3R3	PIK3R3	down	8503
68	1.04611925128476	3.34566139921294	18.0686422425032	3.67101628014051e-05	0.0208135151158091	-0.546213440764909	NFKBIL1	NFKBIL1	up	4795
69	-1.24399755237059	1.81213869365641	-17.9602466406342	3.76451792140092e-05	0.0209923599241481	-0.577251168569523	OVCA2	OVCA2	down	124641
70	0.974936753706126	0.558726260057302	17.7613921010266	3.94381683939558e-05	0.0215660519114695	-0.634668108141003	FGA	FGA	stable	2243
71	1.5442648905829	4.36393862698621	17.6993989672245	4.00185791224976e-05	0.0215660519114695	-0.652695947037332	CLPX	CLPX	up	10845
72	1.39083226520215	2.51240985559478	17.5997644975766	4.09736641646321e-05	0.0217340390574972	-0.681799205602868	MED13L	MED13L	up	23389
73	-2.24291340465203	1.22553814425437	-17.5838389865593	4.11289206658622e-05	0.0217340390574972	-0.686465909801552	KANK4	KANK4	down	163782
74	1.92301961128053	3.66186255133115	17.4012456166821	4.29619543454303e-05	0.0222702496482612	-0.74026767397598	IRS2	IRS2	up	8660
75	-1.83646501872647	1.29803990703693	-17.2370958524284	4.46965913146636e-05	0.0222919212190735	-0.789105712430652	FANCC	FANCC	down	2176
76	-1.12576923076639	2.46138677077149	-17.102807049076	4.61803193248459e-05	0.0222919212190735	-0.829396868290853	NFYA	NFYA	down	4800
77	-1.1028060955772	1.05812036734026	-17.0707542585533	4.65434063099542e-05	0.0222919212190735	-0.839059221032752	FAM161B	FAM161B	down	145483
78	-0.899771452889676	2.0503510508809	-17.062668719747	4.66355532516631e-05	0.0222919212190735	-0.841499400366795	HERC2	HERC2	stable	8924
79	-2.13695322477597	1.16214874530476	-17.0501431654	4.67787457478271e-05	0.0222919212190735	-0.845281775300265	CTHRC1	CTHRC1	down	115908
80	-0.501665664400762	2.00354994471039	-17.0081144813411	4.72631995954058e-05	0.0222919212190735	-0.857993041049772	GABPB2	GABPB2	stable	126626
81	0.765685745613047	3.6584391225432	16.939432353397	4.80682791935592e-05	0.0222919212190735	-0.878831253343179	PARL	PARL	stable	55486
82	0.753214975382756	1.30213862379636	16.8750078816235	4.8838883233509e-05	0.0222919212190735	-0.898452395978826	CLCN5	CLCN5	stable	1184
83	-0.995533951397784	1.97800226320737	-16.8683353022197	4.89195645310937e-05	0.0222919212190735	-0.900488754094683	WDR11	WDR11	stable	55717
84	2.4216969663167	5.8639706201776	16.8327238861677	4.93529504096941e-05	0.0222919212190735	-0.911369995156303	PNPLA2	PNPLA2	up	57104
85	-2.27867114567367	1.20702740441963	-16.8256717496326	4.94393350128556e-05	0.0222919212190735	-0.913527460224159	ANKRD63	ANKRD63	down	100131244
86	1.21623047755839	3.12598028332945	16.8079221460663	4.96575844281681e-05	0.0222919212190735	-0.918961495880227	UTP4	UTP4	up	84916
87	1.48922536489148	5.56078522888525	16.7775523314955	5.00337760096077e-05	0.0222919212190735	-0.928272135739654	ETF1	ETF1	up	2107
88	-2.19980176663284	1.47179208200893	-16.7747294712481	5.0068921150409e-05	0.0222919212190735	-0.929138386076874	STARD9	STARD9	down	57519
89	0.804694763529331	4.43581486559689	16.7453786410168	5.04361552611782e-05	0.0222919212190735	-0.938153658747121	ABCE1	ABCE1	stable	6059
90	1.1059399103845	4.13383444357835	16.7327433199504	5.05952697237515e-05	0.0222919212190735	-0.942039391021785	SRP9	SRP9	up	6726
91	-0.950413758403262	0.981782880014482	-16.6454320668003	5.17118580636318e-05	0.0225169977803633	-0.968968227124256	ACP6	ACP6	stable	51205
92	-1.36332457079208	2.29111148307064	-16.575323877765	5.26305153661504e-05	0.0225561127627103	-0.990690603471762	CYB5R1	CYB5R1	down	51706
93	0.54813372175386	2.65931155819046	16.4186921815844	5.47567541290968e-05	0.023268235708045	-1.03954512987062	NSF	NSF	stable	4905
94	-2.09291035367064	2.78512382873377	-16.3907506684647	5.51471165433465e-05	0.023268235708045	-1.048307744325	GLIS2	GLIS2	down	84662
95	-0.795035993395548	1.65175176109494	-16.2911517688704	5.65668082925757e-05	0.0233439535628048	-1.07966070690921	TMCO3	TMCO3	stable	55002
96	0.835354319500938	4.02904242876352	16.2093854596357	5.77661373848499e-05	0.0233439535628048	-1.10553921579155	NUP62	NUP62	stable	23636
97	-0.463405259490491	0.671871511158056	-16.1827683508157	5.81633041986329e-05	0.0233439535628048	-1.11399064040547	ATP23	ATP23	stable	91419
98	0.769401812160912	4.66644998295359	16.1819265902998	5.81759193700881e-05	0.0233439535628048	-1.11425813446523	PSME3	PSME3	stable	10197
99	0.702477250663984	4.68119176247246	16.175973638563	5.8265230579876e-05	0.0233439535628048	-1.11615024390212	POLR1D	POLR1D	stable	51082
100	-1.96320246280147	3.28284357553251	-16.0864371356882	5.96291583244886e-05	0.0233602618844976	-1.14469049056444	CREBZF	CREBZF	down	58487
101	-1.87530807126656	1.65119127535558	-16.0846292224137	5.9657101948321e-05	0.0233602618844976	-1.14526835520753	PRR5L	PRR5L	down	79899
102	1.40087973437985	3.50182911852033	15.9204697657343	6.22631310845164e-05	0.0241594527894873	-1.19800248422646	ETV6	ETV6	up	2120
103	-0.533802765397344	0.344493725115068	-15.8956199876415	6.26697616269305e-05	0.0241594527894873	-1.20603096668556	FAT3	FAT3	stable	120114
104	3.51662233787105	3.20052209601942	15.8343705847155	6.36860919189184e-05	0.0241594527894873	-1.22587141046864	FKBP5	FKBP5	up	2289
105	-1.33640615353392	2.46890278282589	-15.7963547031581	6.43271331863146e-05	0.0241594527894873	-1.23822320534391	IKBIP	IKBIP	down	121457
106	1.56194821011687	3.56103396305075	15.7940654571507	6.43659889649021e-05	0.0241594527894873	-1.23896792468448	RND3	RND3	up	390
107	3.10660042251628	3.50301864141841	15.7683088923991	6.48051609852311e-05	0.0241594527894873	-1.24735404500208	RNF125	RNF125	up	54941
108	-0.913998331843959	0.731884364617979	-15.739850710367	6.52947036551456e-05	0.0241763634370471	-1.25663520018085	TMEM260	TMEM260	stable	54916
109	-0.666384731633442	2.35932657921153	-15.7110051203231	6.5795573338305e-05	0.0241972112245311	-1.26605926800214	SLF2	SLF2	stable	55719
110	-1.38704575228383	2.74678516733111	-15.6247646290745	6.73215613208856e-05	0.0245606721333332	-1.29433472156886	COX6B2	COX6B2	down	125965
111	1.46542916281891	6.32281907836689	15.5504803472833	6.86711138324502e-05	0.0247529804952744	-1.31881124684803	SURF4	SURF4	up	6836
112	4.12040013918911	5.80999741664564	15.3782413520177	7.19308954932303e-05	0.0253409869279259	-1.37600083147696	CDKN1A	CDKN1A	up	1026
113	2.64106066375041	7.33314600323193	15.3725558770475	7.2041715448256e-05	0.0253409869279259	-1.37789913790266	GLUL	GLUL	up	2752
114	0.500926116735629	1.22332822130455	15.3499514509324	7.24844036066529e-05	0.0253409869279259	-1.38545316970698	ASTE1	ASTE1	stable	28990
115	-0.0923393463022824	0.0461696731511412	-15.3267337795049	7.29425990866754e-05	0.0253409869279259	-1.39322331973112	ANO2	ANO2	stable	57101
116	1.29295497615085	2.63042738177071	15.3119759265854	7.32356992117929e-05	0.0253409869279259	-1.39816816666735	SOCS6	SOCS6	up	9306
117	1.34114626846612	3.32352920007634	15.2513515125216	7.44550821644437e-05	0.0253409869279259	-1.41852966203165	LRIG1	LRIG1	up	26018
118	1.63399727122659	3.74365495539273	15.2487710180345	7.45075388628673e-05	0.0253409869279259	-1.41939808560146	MOCS1	MOCS1	up	4337
119	-1.92266516811984	3.12343593880183	-15.2161404673899	7.51748058312898e-05	0.0253409869279259	-1.43039161093136	VAMP5	VAMP5	down	10791
120	1.55402814019897	3.01246217235382	15.1868737314334	7.57795642099291e-05	0.0253409869279259	-1.44027119130573	TAF7	TAF7	up	6879
121	-1.7855599680682	1.01004298194338	-15.1817159441564	7.58867639758026e-05	0.0253409869279259	-1.44201420929098	LRRC17	LRRC17	down	10234
122	-2.90380099285697	2.63976059648142	-15.15103993834	7.65282136731499e-05	0.0253409869279259	-1.45239263984989	HSPA12B	HSPA12B	down	116835
123	1.22735034487736	3.23108878351335	15.1483916722603	7.6583903090192e-05	0.0253409869279259	-1.45328956153601	GPRC5B	GPRC5B	up	51704
124	1.95099065070377	4.46617187473554	15.1096560594831	7.74041994569369e-05	0.0253409869279259	-1.46642594045744	ZWINT	ZWINT	up	11130
125	-3.69742003119939	2.51781192887287	-15.1083126245148	7.74328429984348e-05	0.0253409869279259	-1.46688212066272	USHBP1	USHBP1	down	83878
126	2.96550275295068	3.89332201107223	15.0560989294563	7.85562930667398e-05	0.0254508361626761	-1.48464228596445	TNFAIP2	TNFAIP2	up	7127
127	-1.75544118718215	1.92149311716466	-15.0146796246194	7.94618088688554e-05	0.0255497641623448	-1.4987730643002	RUBCN	RUBCN	down	9711
128	2.97769374202911	4.72641690184137	14.9534066069945	8.08250984276367e-05	0.0255497641623448	-1.51974622444693	BIRC3	BIRC3	up	330
129	1.86448291272039	6.9395672885011	14.9157115461821	8.16781304864685e-05	0.0255497641623448	-1.53269003463521	SQSTM1	SQSTM1	up	8878
130	-1.46318390647168	2.71133195700932	-14.7532177494396	8.54849084972349e-05	0.0264366936624773	-1.5888503499858	SNX33	SNX33	down	257364
131	-0.694903954449548	0.494057757723196	-14.5928876175149	8.94576590103961e-05	0.0272186968506918	-1.64484912319927	STXBP4	STXBP4	stable	252983
132	1.13247536033426	2.59859025411549	14.5559412419273	9.04051936228289e-05	0.0272186968506918	-1.65783727832757	TFDP2	TFDP2	up	7029
133	2.03349697967549	5.33901437968168	14.5473966007488	9.06260901700227e-05	0.0272186968506918	-1.66084557798231	RBM3	RBM3	up	5935
134	-1.44301291413175	4.98312731166011	-14.5439188536561	9.07161875691202e-05	0.0272186968506918	-1.6620704696356	DYNLL1	DYNLL1	down	8655
135	-1.23188256921002	0.668746903494844	-14.5324522774419	9.1014033453231e-05	0.0272186968506918	-1.66611108844784	RD3	RD3	down	343035
136	2.52120092794841	3.4532411374464	14.416194949923	9.41029656400204e-05	0.0272228385730434	-1.70725194014046	SLC7A6	SLC7A6	up	9057
137	4.38453741789295	4.28472290848607	14.4161259552311	9.4104836855104e-05	0.0272228385730434	-1.70727645028321	ADM	ADM	up	133
138	1.92021634834096	3.45501030915488	14.376659403783	9.51827737198696e-05	0.0272228385730434	-1.72131530735057	KCNK1	KCNK1	up	3775
139	-2.02145932707736	1.63532417753826	-14.3678822801509	9.5424565692832e-05	0.0272228385730434	-1.72444249343705	TMEM35B	TMEM35B	down	100506144
140	-3.08570662117001	1.78218536182928	-14.361641808736	9.55969386529766e-05	0.0272228385730434	-1.72666701573574	TBXA2R	TBXA2R	down	6915
141	-1.36268201419268	1.31930858252894	-14.3429697607018	9.61149911391367e-05	0.0272228385730434	-1.73332853072679	PLCB2	PLCB2	down	5330
142	4.02796662009623	5.22578369045891	14.3270584518735	9.65591805914038e-05	0.0272228385730434	-1.73901168501183	IFIT1	IFIT1	up	3434
143	2.07358441332019	5.05517137600543	14.2624609930525	9.83887184304418e-05	0.0272228385730434	-1.76214679482009	PTPN1	PTPN1	up	5770
144	0.610812739932129	3.01806971080289	14.2486133636627	9.87864584007922e-05	0.0272228385730434	-1.76711930599459	BRAP	BRAP	stable	8315
145	1.77777720110383	3.90375753131491	14.2455715277197	9.88740931689493e-05	0.0272228385730434	-1.76821221236939	TSKU	TSKU	up	25987
146	3.16286074482692	4.76857737332424	14.2232501959294	9.95201070001525e-05	0.0272228385730434	-1.77623893630749	TNIP1	TNIP1	up	10318
147	-1.71596989777558	2.49280867273144	-14.2133217432786	9.98091229732726e-05	0.0272228385730434	-1.77981307882689	EML1	EML1	down	2009
148	1.60879541228627	4.92846785369847	14.2103734961642	9.9895145209814e-05	0.0272228385730434	-1.78087487906168	MAFK	MAFK	up	7975
149	-2.17125483056511	1.61272520315399	-14.1995870322679	0.000100210646132032	0.0272228385730434	-1.78476138517762	SH3TC2	SH3TC2	down	79628
150	2.95374608357649	3.46201130921618	14.177061309071	0.000100873486997226	0.0272228385730434	-1.79288684025151	GDA	GDA	up	9615
151	-1.07709735305008	2.96637077359978	-14.1520926891232	0.000101614538948469	0.0272228385730434	-1.8019079728911	PAFAH2	PAFAH2	down	5051
152	5.01870793679865	4.0043693596395	14.1381505183522	0.000102031252988312	0.0272228385730434	-1.80695190401904	RASD1	RASD1	up	51655
153	-1.30141217638182	0.68832700313652	-14.1037992002307	0.000103066993518317	0.0273245112077145	-1.81939973286843	ESR2	ESR2	down	2100
154	2.21084555318497	7.9894329569018	14.0800157840894	0.00010379169499373	0.0273245112077145	-1.82803512479157	IER3	IER3	up	8870
155	-0.831658232859197	0.633905465409755	-14.0632455504938	0.000104306476401703	0.0273245112077145	-1.83413254560061	TNFAIP8L3	TNFAIP8L3	stable	388121
156	-0.506264591331403	3.68784359022429	-14.0488172821246	0.000104751888776942	0.0273245112077145	-1.8393840391016	BLCAP	BLCAP	stable	10904
157	-2.33270230450547	2.92556203790342	-14.0391109810846	0.000105052849494935	0.0273245112077145	-1.84291977441921	GIMAP1	GIMAP1	down	170575
158	1.09940478101387	3.53131829074959	14.0271736662636	0.000105424449349061	0.0273245112077145	-1.84727141868416	DYRK1A	DYRK1A	up	1859
159	-1.12797374804323	1.0774378781464	-13.8590657880144	0.000110833670138349	0.0280395728913149	-1.90893324827284	TPK1	TPK1	down	27010
160	1.07822992949962	3.0511271145161	13.850333806095	0.000111123876050565	0.0280395728913149	-1.91215566075393	USP38	USP38	up	84640
161	1.20176979499219	5.42214183723986	13.8449889924814	0.000111301972062599	0.0280395728913149	-1.91412904674692	HIPK3	HIPK3	up	10114
162	-1.41297000664098	5.96594521961733	-13.8304134619243	0.000111789437935941	0.0280395728913149	-1.91951425984618	LPCAT1	LPCAT1	down	79888
163	-1.77068738773914	1.77323095750882	-13.7922490939344	0.000113078330775002	0.0281745575819862	-1.93364059176096	COLGALT2	COLGALT2	down	23127
164	-0.415144315424476	5.87679943751592	-13.771746578754	0.000113778306727376	0.0281745575819862	-1.94124493292111	HSBP1	HSBP1	stable	3281
165	4.12944739770765	2.25277373435271	13.7687658099673	0.000113880517151463	0.0281745575819862	-1.9423513954662	SLC7A11	SLC7A11	up	23657
166	-1.62551657767267	1.84752860761005	-13.714562667065	0.000115759029537403	0.0281897206550601	-1.96251168126574	NCKAP5	NCKAP5	down	344148
167	-1.36571280732455	1.3121188084731	-13.7073042122809	0.000116013474925747	0.0281897206550601	-1.9652171691186	HEATR5B	HEATR5B	down	54497
168	0.561098700252086	1.9219366832062	13.6831461015033	0.000116865317260952	0.0282704993475393	-1.97423164380644	SFMBT1	SFMBT1	stable	51460
169	0.448018050625962	5.3627396937986	13.6037836875892	0.00011971851382432	0.0285373982065767	-2.00395276168971	SFPQ	SFPQ	stable	6421
170	1.4924934717028	3.35438171862936	13.5964575302343	0.000119986205411641	0.0285373982065767	-2.0067047454206	SNHG5	SNHG5	up	387066
171	-1.15277985809214	3.86666281060818	-13.5705728058994	0.000120937937035974	0.0285373982065767	-2.01643939110715	DYNC1LI2	DYNC1LI2	down	1783
172	1.69579232816048	2.69430247611127	13.561965014947	0.000121256488362157	0.0285373982065767	-2.01968051212032	SH3PXD2B	SH3PXD2B	up	285590
173	-1.33915577417888	0.76036338142544	-13.5479622246191	0.000121776906169408	0.0285373982065767	-2.02495723097168	HES2	HES2	down	54626
174	3.24929082089302	6.38791919174043	13.5109602194114	0.0001231653997759	0.0285373982065767	-2.03892592741579	ZFP36	ZFP36	up	7538
175	2.78106279750904	4.19400209712619	13.4982033942187	0.000123648614555876	0.0285373982065767	-2.04375024917369	SEMA4C	SEMA4C	up	54910
176	2.61226905188006	1.90173085091586	13.4821072051003	0.00012426165852693	0.0285373982065767	-2.04984365223482	PAK6	PAK6	up	56924
177	1.31527814430727	2.98869593526313	13.4672929220125	0.000124829191984844	0.0285373982065767	-2.0554579147199	FBXO34	FBXO34	up	55030
178	-1.1417212924365	4.45008273233497	-13.4383919229755	0.000125945607691718	0.0285373982065767	-2.06642769666629	AIP	AIP	down	9049
179	1.93863586971621	3.40169200425434	13.4365494496922	0.00012601719681645	0.0285373982065767	-2.06712779662435	IL17RA	IL17RA	up	23765
180	1.23467811358795	1.95092642899558	13.4197296420921	0.000126673052266623	0.0285373982065767	-2.07352319812512	IGF2BP2	IGF2BP2	up	10644
181	4.50553564467267	2.81499869709257	13.3989278418455	0.000127490004938966	0.0285373982065767	-2.08144326138115	GSTA1	GSTA1	up	2938
182	2.83056644564964	3.67561102606769	13.3979901395829	0.00012752698415239	0.0285373982065767	-2.08180055777184	MAP3K6	MAP3K6	up	9064
183	0.973971387537695	4.15529301107002	13.3911028800931	0.000127798995385727	0.0285373982065767	-2.08442556875919	RLIM	RLIM	stable	51132
184	-0.70861783996633	1.85372923029902	-13.3845567718678	0.000128058195769119	0.0285373982065767	-2.08692174743738	CDKL2	CDKL2	stable	8999
185	0.895792752762048	1.9640381182791	13.361432280099	0.000128979036153849	0.0285373982065767	-2.09574897050377	RRP1B	RRP1B	stable	23076
186	1.11309422344026	3.36751815477904	13.3443693417709	0.000129663733806289	0.0285727423779049	-2.1022716878206	MCUR1	MCUR1	up	63933
187	0.824339628966137	3.15778164713942	13.3273719994722	0.000130350256883036	0.0286044968429865	-2.1087772424748	KPNA1	KPNA1	stable	3836
188	5.68420620003751	3.26817953843729	13.2979898894074	0.000131547595033094	0.0286044968429865	-2.12004161822858	IL1R2	IL1R2	up	7850
189	4.99521524157163	4.53046056222917	13.2944458132225	0.000131692932282578	0.0286044968429865	-2.12140193296866	TNFAIP3	TNFAIP3	up	7128
190	3.9927844913433	4.19388423257416	13.2692528045109	0.000132731781049001	0.0286044968429865	-2.13108168314099	TIFA	TIFA	up	92610
191	1.79974804274465	4.17267543127894	13.2637252245719	0.000132961063059685	0.0286044968429865	-2.13320785350225	AFF1	AFF1	up	4299
192	2.75001539223828	4.11674925331068	13.2331751235735	0.000134237107731634	0.0287457473396413	-2.14497412979402	FOS	FOS	up	2353
193	0.554499749846532	3.31427423549078	13.2227999199121	0.000134673897584165	0.0287457473396413	-2.14897599618965	GSPT1	GSPT1	stable	2935
194	-2.19299452452581	6.05012030336321	-13.205104010965	0.000135422932085124	0.0287927139471141	-2.15580847307657	VEGFA	VEGFA	down	7422
195	-1.04713494817484	3.46911226241692	-13.1847454727628	0.000136291029892129	0.0288460618963638	-2.16367980305494	MED22	MED22	down	6837
196	1.14419960895143	3.61580578308081	13.1744231053634	0.000136733799431587	0.0288460618963638	-2.16767521936585	CTDP1	CTDP1	up	9150
197	-1.18271890463851	1.99765216745617	-13.12258192971	0.000138984472500102	0.0290156401034114	-2.18778626636127	GSKIP	GSKIP	down	51527
198	1.23581616402259	3.66826706639564	13.0986802678696	0.000140037520643324	0.0290156401034114	-2.19708406939661	PSMD11	PSMD11	up	5717
199	0.840335998925768	2.42219757589094	13.0954147555216	0.000140182153059782	0.0290156401034114	-2.19835561533553	LSG1	LSG1	stable	55341
200	0.845001908787954	4.61452602931743	13.084040330461	0.000140687375196697	0.0290156401034114	-2.20278701911861	HIPK1	HIPK1	stable	204851
201	1.09870224381793	3.4908655901888	13.0338949529495	0.000142941625197831	0.0293591310109161	-2.22236715589088	PPM1A	PPM1A	up	5494
202	-1.33887259601651	3.87334123704751	-12.979112902087	0.000145455392113086	0.0294817319522836	-2.2438398556197	PLXND1	PLXND1	down	23129
203	-1.40971647419055	2.96555275369894	-12.977725551571	0.000145519756974507	0.0294817319522836	-2.24438476835368	SNX15	SNX15	down	29907
204	0.777971216043099	2.96488885259367	12.955431796472	0.000146558882865796	0.0294817319522836	-2.25314874214335	XPNPEP1	XPNPEP1	stable	7511
205	-1.39195683023478	2.24806218878247	-12.9550634990109	0.000146576126045925	0.0294817319522836	-2.25329364519622	NLK	NLK	down	51701
206	-1.08463393285349	3.27548268141691	-12.9505325177801	0.000146788464955609	0.0294817319522836	-2.25507663628217	RNF141	RNF141	down	50862
207	-1.2303717008873	2.15958959771737	-12.8982275160842	0.00014926732146159	0.029759967178875	-2.27570228343253	MCC	MCC	down	4163
208	2.11632860883862	5.87705393330953	12.875783862631	0.00015034677464842	0.0298657832019666	-2.28457696944723	RIOK3	RIOK3	up	8780
209	2.4007175143365	5.08957721942796	12.835557083536	0.000152305694959082	0.0300855474936307	-2.30052032196969	LITAF	LITAF	up	9516
210	-0.69731341286961	0.75258718639168	-12.8205542876371	0.000153044325387963	0.0300855474936307	-2.30647863869361	DENND2C	DENND2C	stable	163259
211	-1.41994411301006	1.99764208765269	-12.8191976991236	0.000153111331380986	0.0300855474936307	-2.30701773036094	PCTP	PCTP	down	58488
212	-1.55848280239194	0.856353673702032	-12.7967403158297	0.000154225836990794	0.0301482989372632	-2.31594990183959	AMZ1	AMZ1	down	155185
213	1.2099349750122	2.96383296249365	12.7904762349421	0.000154538488737556	0.0301482989372632	-2.31844402506167	TRIM24	TRIM24	up	8805
214	-1.02455255171278	3.10625450615258	-12.7441712553974	0.000156874032580275	0.0302208006456918	-2.33691699889707	STARD3NL	STARD3NL	down	83930
215	0.553099882332686	1.46097129266866	12.7429963088178	0.000156933858304707	0.0302208006456918	-2.33738656227676	NPTXR	NPTXR	stable	23467
216	-1.1958534032259	4.11012825048517	-12.7309438916304	0.000157549166494673	0.0302208006456918	-2.34220564408358	MIEN1	MIEN1	down	84299
217	-1.49672016371763	1.18786781819029	-12.7263930545519	0.000157782271418095	0.0302208006456918	-2.34402639352119	RASGRF2	RASGRF2	down	5924
218	0.988742497352384	4.13990908376419	12.7186382081335	0.000158180472888926	0.0302208006456918	-2.34713046286553	SOCS2	SOCS2	stable	8835
219	1.26673921656307	5.53643584338351	12.6845722117194	0.000159944448018641	0.0302208006456918	-2.36078753249746	DNAJA2	DNAJA2	up	10294
220	2.11032440627306	4.54940987229719	12.6806812901712	0.000160147462303672	0.0302208006456918	-2.362349618347	TMEM120A	TMEM120A	up	83862
221	1.47963297999088	5.1379867745373	12.6741828389029	0.000160487236191274	0.0302208006456918	-2.36495956186375	SUSD6	SUSD6	up	9766
222	1.14655142532536	4.48182518522324	12.6640711605974	0.000161017696214346	0.0302208006456918	-2.36902319523747	SNX18	SNX18	up	112574
223	1.6735133093677	0.911491541519317	12.6393652585146	0.000162322881968107	0.0302892529136777	-2.3789648484789	GPR3	GPR3	up	2827
224	2.22779982528452	5.52800173103678	12.6256721509895	0.000163051886011273	0.0302892529136777	-2.38448289597013	FAS	FAS	up	355
225	-1.4326126780156	3.41248306447299	-12.6091283449532	0.000163938043898096	0.030350285004522	-2.39115729374938	XPO1	XPO1	down	7514
226	3.2381916386412	1.75874132634198	12.5229816311779	0.000168649480586181	0.0305475452971552	-2.4260468814617	ELANE	ELANE	up	1991
227	1.26400108018771	3.14764364620327	12.5208519271706	0.000168768053175166	0.0305475452971552	-2.42691229393415	TLK2	TLK2	up	11011
228	-1.31589171430293	1.60751282261572	-12.5203567380106	0.000168795637845643	0.0305475452971552	-2.42711353572055	TMED8	TMED8	down	283578
229	-1.64208755534436	2.5210726019462	-12.5179065562364	0.000168932207728301	0.0305475452971552	-2.42810938530319	CHORDC1	CHORDC1	down	26973
230	-1.40849776679759	3.76460494370297	-12.4568677308295	0.00017237877088149	0.0308227972724551	-2.45297773618626	P4HA1	P4HA1	down	5033
231	-0.995444451865044	2.44338679801091	-12.4410526276349	0.000173285858005314	0.0308227972724551	-2.45943992802405	IRF2	IRF2	stable	3660
232	0.429401195926695	3.03998379775296	12.4072886751616	0.000175242163809239	0.0310692369184791	-2.47326224767759	OSBPL11	OSBPL11	stable	114885
233	-0.730227925879383	0.839489173749361	-12.3775944089776	0.000176985187303842	0.0312763855836391	-2.48544797434455	ZBTB40	ZBTB40	stable	9923
234	-1.26610421083163	2.39659883128831	-12.3580726992473	0.00017814272884753	0.0313790633930169	-2.49347424009744	DENND6A	DENND6A	down	201627
235	-1.48742182423492	1.53403130344901	-12.2885162362897	0.000182343596902779	0.0314802391422205	-2.52216991312279	DOCK4	DOCK4	down	9732
236	0.872366760466038	0.648118185926676	12.2815590443404	0.00018277045414894	0.0314802391422205	-2.52504856378384	PAPPA	PAPPA	stable	5069
237	-0.625481178186426	3.8636403369103	-12.2654082688025	0.000183766134646447	0.0314802391422205	-2.53173715693128	IAH1	IAH1	stable	285148
238	-1.85382445852632	2.03386169149103	-12.2632818178013	0.000183897725376665	0.0314802391422205	-2.53261841388483	ANKRD27	ANKRD27	down	84079
239	-2.38238520256861	1.88178392588016	-12.252757796328	0.000184550691672029	0.0314887448182347	-2.53698197158267	TMTC2	TMTC2	down	160335
240	1.50731302403602	4.864944012808	12.2242187594535	0.000186335825255211	0.0316939769775497	-2.54883291913411	NUS1	NUS1	up	116150
241	-0.807800340922652	2.50941649088968	-12.1793859856996	0.000189183281101226	0.0318005556889664	-2.56750280652192	SHTN1	SHTN1	stable	57698
242	-1.73233590060123	2.35186723617518	-12.1789001696672	0.000189214428906844	0.0318005556889664	-2.56770547217362	DUBR	DUBR	down	344595
243	3.44078479595756	3.9977657863499	12.1750889228908	0.000189459003888574	0.0318005556889664	-2.569295657559	DUSP2	DUSP2	up	1844
244	2.93572131109393	5.89925236806906	12.1697442180361	0.000189802639719882	0.0318005556889664	-2.5715264474878	AKAP12	AKAP12	up	9590
245	1.93653429925875	11.8598277994162	12.1648359009876	0.000190118894262804	0.0318005556889664	-2.57357591177743	FTH1	FTH1	up	2495
246	2.41540501224887	1.35338074605276	12.1594298463433	0.00019046797028428	0.0318005556889664	-2.57583411009757	SPIC	SPIC	up	121599
247	0.869961869773128	2.48796336692826	12.1371212159383	0.000191916840658346	0.0319004037459662	-2.58516283420161	EXOC5	EXOC5	stable	10640
248	-0.966622875021799	4.45559066826	-12.1219442863089	0.000192910290407257	0.0319004037459662	-2.59151857825477	CNPY2	CNPY2	stable	10330
249	1.00405899294486	2.65894031992006	12.1011721298239	0.00019428027518625	0.0319004037459662	-2.60022966148797	TTC39B	TTC39B	up	158219
250	-1.04350661335149	1.72956594805919	-12.0961942835996	0.000194610355936847	0.0319004037459662	-2.60231928479137	THAP2	THAP2	down	83591
251	1.35052286811725	4.46613433101302	12.0952150455959	0.000194675370400094	0.0319004037459662	-2.60273044938895	ZC3HAV1	ZC3HAV1	up	56829
252	0.785866834946271	4.60186948270198	12.0948247793383	0.000194701288764624	0.0319004037459662	-2.60289432399636	HDLBP	HDLBP	stable	3069
253	-2.56187215001079	2.09479002788359	-12.0794722807552	0.000195724257719278	0.0319004037459662	-2.60934487226332	MEOX2	MEOX2	down	4223
254	-0.997994337351066	2.43560387517592	-12.0790162959578	0.000195754741978591	0.0319004037459662	-2.60953657839213	TRAPPC2	TRAPPC2	stable	6399
255	-1.14956753045811	0.606889574508971	-12.0329649414466	0.000198863776239657	0.0322141561813937	-2.62893284698534	HYKK	HYKK	down	123688
256	2.46627037540157	2.75679324464686	12.0160141543639	0.00020002344871383	0.0323050998015349	-2.63608994850989	SLC7A5	SLC7A5	up	8140
257	1.31587974502306	2.32508462956911	12.0074540673884	0.000200612242240695	0.0323050998015349	-2.63970787875265	ABCC1	ABCC1	up	4363
258	1.36459529281615	6.63754577447232	11.961882617671	0.00020378296904845	0.032554928209594	-2.65900973759829	DDX3X	DDX3X	up	1654
259	1.04867197114957	3.43903533112956	11.9523537790019	0.000204453735945024	0.032554928209594	-2.66305445426504	FBXO33	FBXO33	up	254170
260	-1.07789302615602	1.66299787023758	-11.9509026056508	0.000204556127205739	0.032554928209594	-2.66367070209603	DACH1	DACH1	down	1602
261	1.96750932220464	2.27468561009993	11.9360577353718	0.000205607178846181	0.0326017242963433	-2.66997870264152	ADAMTS9	ADAMTS9	up	56999
262	-2.14983817332819	3.88340244966343	-11.922909409242	0.000206543667206576	0.0326017242963433	-2.67557197156751	RBP1	RBP1	down	5947
263	1.0595007346985	2.64896251582359	11.9214617419467	0.00020664709772802	0.0326017242963433	-2.67618816121303	ACER3	ACER3	up	55331
264	1.8222931427979	5.40164606103481	11.9129595987118	0.000207255833002889	0.0326032593483071	-2.67980846372105	OGFR	OGFR	up	11054
265	-2.01015488764854	1.45282156990943	-11.8911889343848	0.000208824656731956	0.0326360524077441	-2.68908975184076	SNX32	SNX32	down	254122
266	1.73042977060419	6.92835106143395	11.8906477518763	0.000208863840917097	0.0326360524077441	-2.68932067307879	RHOC	RHOC	up	389
267	1.59463909038519	1.38868603445677	11.8851403407681	0.000209263118747408	0.0326360524077441	-2.69167123496552	IL20RB	IL20RB	up	53833
268	0.559540446439004	0.56349104107939	11.8183602825994	0.000214180128827792	0.0331182108862724	-2.72025486759847	TULP1	TULP1	stable	7287
269	-0.566878209565116	0.982149554570846	-11.7931080694637	0.000216076434927283	0.0331290824694566	-2.73110311840791	SERTAD4	SERTAD4	stable	56256
270	-0.496665596350555	2.17143862721113	-11.7664954631773	0.000218097312532962	0.0333449961344286	-2.74255947219988	RHBDD1	RHBDD1	stable	84236
271	-3.12009704576014	3.20486937929124	-11.7448521552354	0.000219758010355409	0.0335047864023376	-2.75189460154528	IGIP	IGIP	down	492311
272	-1.0992960841122	2.73742301852741	-11.7233208078896	0.000221425585576747	0.0335484043978508	-2.76119750942762	MIS12	MIS12	down	79003
273	4.05788930745622	3.66929967677555	11.7173187394358	0.000221893211031368	0.0335484043978508	-2.76379364760943	NFIL3	NFIL3	up	4783
274	-1.51994817385249	1.08403468069165	-11.7023905662542	0.000223061556668907	0.0335718694433039	-2.77025611490578	SPICE1	SPICE1	down	152185
275	-1.47917193616783	2.85257990052316	-11.6425421431845	0.000227822258063156	0.0335718694433039	-2.7962427937791	CYB561A3	CYB561A3	down	220002
276	-0.678051388749132	0.722449883646771	-11.6136419041427	0.000230165901406339	0.0335718694433039	-2.80883648991218	MAP3K12	MAP3K12	stable	7786
277	1.76102659262321	5.96542603305672	11.6076236380416	0.000230657674496156	0.0335718694433039	-2.81146273926975	BTG1	BTG1	up	694
278	-3.84200965411083	3.39212957135236	-11.6029137575858	0.000231043437007228	0.0335718694433039	-2.81351892785445	NEAT1	NEAT1	down	283131
279	-1.24314298397677	2.06984432059163	-11.5895779878759	0.000232140016785071	0.0335718694433039	-2.81934516839022	HMG20A	HMG20A	down	10363
280	-1.96498552090909	2.07949791303222	-11.5882162046373	0.000232252354138136	0.0335718694433039	-2.81994046964496	INTS3	INTS3	down	65123
281	3.71918713636789	4.53890568979296	11.5819271735495	0.000232772022741179	0.0335718694433039	-2.8226905614923	NFKBIZ	NFKBIZ	up	64332
282	-0.487399132860961	2.03625331842195	-11.5750547065854	0.000233341538217272	0.0335718694433039	-2.82569738418711	MAGEE1	MAGEE1	stable	57692
283	1.02841929556991	6.96558870195593	11.574202333588	0.000233412293095843	0.0335718694433039	-2.82607042888836	EZR	EZR	up	7430
284	-1.62476789979408	2.17311236276909	-11.5695484362019	0.000233799075717267	0.0335718694433039	-2.82810768203566	SLC25A45	SLC25A45	down	283130
285	-0.597981111051061	1.72623728371864	-11.5538553434063	0.000235109145889676	0.0335718694433039	-2.83498304119629	TBC1D8B	TBC1D8B	stable	54885
286	1.66927814688724	3.94106306330939	11.5453731731958	0.000235821003873971	0.0335718694433039	-2.83870284659888	GTF2F2	GTF2F2	up	2963
287	2.91666476992291	4.3471328758301	11.5404565854247	0.000236234837986834	0.0335718694433039	-2.84086016145176	SBNO2	SBNO2	up	22904
288	1.69726377386392	6.40875196012317	11.4912841590459	0.000240423288915255	0.0335752845452921	-2.86248375706483	EHD1	EHD1	up	10938
289	0.891875982359663	4.6463437119587	11.4881626412879	0.000240692248225081	0.0335752845452921	-2.86385937440513	TMEM11	TMEM11	stable	8834
290	-1.46134972594623	1.23324687862172	-11.4868629779215	0.000240804340256958	0.0335752845452921	-2.86443222463301	MED20	MED20	down	9477
291	-1.21751105390181	2.35001128487616	-11.4832035419254	0.000241120300737892	0.0335752845452921	-2.86604551412835	ERG28	ERG28	down	11161
292	1.04508802402011	2.40071845252748	11.475228514116	0.000241810643990419	0.0335752845452921	-2.86956303542901	CLDN1	CLDN1	up	9076
293	0.79320662451629	3.97719613763933	11.4633251488064	0.000242845566060638	0.0336331840079248	-2.87481748365336	TIMM29	TIMM29	stable	90580
294	-1.76571980053833	2.21114753022513	-11.4390976438526	0.000244968880690473	0.0338411451956898	-2.88552794288991	HS1BP3	HS1BP3	down	64342
295	1.39912499106992	3.653162224514	11.4237627282557	0.000246324652337068	0.0339057003417562	-2.8923181752055	CISH	CISH	up	1154
296	1.766411333654	4.20408550910779	11.4197375418272	0.000246682050659308	0.0339057003417562	-2.89410192545644	GADD45A	GADD45A	up	1647
297	1.99781172833184	5.69690720564237	11.4085674256439	0.000247677197915919	0.0339567309958831	-2.89905501992218	TUBA1C	TUBA1C	up	84790
298	1.12951558477606	7.22161454388172	11.3642921978605	0.000251670600844418	0.0343954474344613	-2.91873251317086	ATP1A1	ATP1A1	up	476
299	1.139530640326	2.33198910163663	11.359133568639	0.000252141019058775	0.0343954474344613	-2.92102986182856	CCDC86	CCDC86	up	79080
300	-1.50701011420814	2.77203914531361	-11.3267201037537	0.00025512170280371	0.0345555830495528	-2.93548730069853	ADCY7	ADCY7	down	113
301	-0.653572598756482	2.83080264197564	-11.3077423247986	0.000256886991388687	0.0345555830495528	-2.94396998527003	RGMB	RGMB	stable	285704
302	1.53923672649377	3.02659544415993	11.3076822282471	0.000256892605317664	0.0345555830495528	-2.94399686837867	NOL10	NOL10	up	79954
303	-0.824014466507538	1.90339473710347	-11.2948613424164	0.000258093728833998	0.0345555830495528	-2.94973512021602	MYO9A	MYO9A	stable	4649
304	-0.990082048793757	0.733926926462389	-11.2939841178792	0.000258176163788422	0.0345555830495528	-2.95012796294367	TTC21B	TTC21B	stable	79809
305	1.78182048648432	1.61068374183972	11.2860911180996	0.000258919347193342	0.0345555830495528	-2.95366392737182	VCAN	VCAN	up	1462
306	-0.985409002615154	0.506240860591302	-11.2784937784592	0.00025963717921396	0.0345555830495528	-2.95706962622016	ZKSCAN4	ZKSCAN4	stable	387032
307	2.48154506185499	2.47055998508863	11.2584645116556	0.000261541405775668	0.0345555830495528	-2.96605854934587	SLC39A14	SLC39A14	up	23516
308	-2.05777915265032	3.5698944328057	-11.2581830662048	0.000261568285590691	0.0345555830495528	-2.96618496564962	NCBP2	NCBP2	down	22916
309	1.47662920861543	3.19711934474375	11.2124862699234	0.000265978053438442	0.0348057761625411	-2.98674981174012	PTPRJ	PTPRJ	up	5795
310	2.50455798834695	2.31471452583824	11.2080908069805	0.000266407022443584	0.0348057761625411	-2.98873202400135	PRTN3	PRTN3	up	5657
311	-1.40596703565416	1.46464689172418	-11.2073633711978	0.000266478097562697	0.0348057761625411	-2.98906014420986	MPLKIP	MPLKIP	down	136647
312	-1.43486204201103	2.63687992198076	-11.1996954369848	0.000267228724295329	0.0348057761625411	-2.99252008614731	STARD4	STARD4	down	134429
313	-1.72067712327855	2.70709687848644	-11.1989794317848	0.000267298947912734	0.0348057761625411	-2.99284327661036	SLCO4C1	SLCO4C1	down	353189
314	-1.56633567362655	1.28518725340686	-11.1906323128392	0.000268119285168627	0.0348292710559503	-2.99661242543296	NXPE4	NXPE4	down	54827
315	0.885328158883703	4.6927353603071	11.135052349712	0.000273661253813161	0.0353399932516054	-3.02177680636997	LIX1L	LIX1L	stable	128077
316	0.857405632329044	3.99594100518611	11.1336657340337	0.000273801307903685	0.0353399932516054	-3.02240610963091	UFD1	UFD1	stable	7353
317	1.53948724655725	2.42738801664168	11.1303774747797	0.000274133788682497	0.0353399932516054	-3.02389874971538	RORC	RORC	up	6097
318	-1.61534921212665	3.55936689146007	-11.1216514287571	0.000275018502561212	0.0353399932516054	-3.02786176295693	PRICKLE1	PRICKLE1	down	144165
319	1.33972452419704	6.60858430467628	11.1175070820006	0.000275439918342602	0.0353399932516054	-3.02974497303465	PSMA6	PSMA6	up	5687
320	-1.47773793617471	2.43164716102622	-11.1078388790933	0.00027642611639057	0.0353399932516054	-3.03414079852229	PAQR8	PAQR8	down	85315
321	-1.0119501418212	1.61187855315243	-11.0604817813089	0.000281319958657119	0.0356866978592023	-3.05572430722718	HIKESHI	HIKESHI	down	51501
322	-0.988362628379372	0.973235748908729	-11.0546298909534	0.000281932059737585	0.0356866978592023	-3.05839735500564	SEC16B	SEC16B	stable	89866
323	2.58717392285557	3.30891033913996	11.0435303678947	0.000283097563564569	0.0357510841931692	-3.06347106502054	RNF149	RNF149	up	284996
324	1.01167939085853	4.62700966653762	11.037031140575	0.000283782765024469	0.0357546576794371	-3.06644414009913	TRIM25	TRIM25	up	7706
325	1.11647778244451	3.02612753918283	11.0269934849187	0.000284845028820016	0.0357728797481781	-3.07103908199943	BCL6	BCL6	up	604
326	1.53120142341643	4.91358430013679	11.0232554045146	0.00028524187125814	0.0357728797481781	-3.0727512618394	MIDN	MIDN	up	90007
327	-1.23165597580469	3.38820904045391	-11.013059491962	0.000286327752422103	0.0358265131875463	-3.07742412368409	PPM1M	PPM1M	down	132160
328	1.99284939427096	4.77120153097895	10.9945359335157	0.000288313580465616	0.035912919545891	-3.08592394036783	MAFF	MAFF	up	23764
329	-0.729455064569098	0.589534150289275	-10.9943096677874	0.000288337941934527	0.035912919545891	-3.08602784837582	ZBTB26	ZBTB26	stable	57684
330	-2.77179891131027	1.58841325015738	-10.9881218959829	0.000289005146273107	0.0359138381426916	-3.08887023193053	REM1	REM1	down	28954
331	-1.16278150773837	2.66579641487225	-10.9765928605921	0.00029025335113543	0.0359867873552399	-3.09417013434143	RAD9A	RAD9A	down	5883
332	1.3645150249323	1.39674730948538	10.937485095486	0.000294537084735284	0.0361285207445025	-3.11218672582624	ITPKC	ITPKC	up	80271
333	1.48421002332491	1.29720905616333	10.9308344772439	0.000295273286404437	0.0361285207445025	-3.11525657640521	TTC22	TTC22	up	55001
334	-2.0772511206911	4.57014092627764	-10.9241880076912	0.000296011290879779	0.0361285207445025	-3.11832625108957	IMPDH1	IMPDH1	down	3614
335	0.850552858572354	7.47656875860291	10.921924620717	0.000296263128354344	0.0361285207445025	-3.11937199445803	ATP6V1G1	ATP6V1G1	stable	9550
336	-1.12570412156229	2.23368555390109	-10.9217057080339	0.000296287499811914	0.0361285207445025	-3.11947314849148	HPS5	HPS5	down	11234
337	-2.4905514542216	3.75070601820874	-10.9179438056488	0.000296706696297794	0.0361285207445025	-3.12121172395102	HEY1	HEY1	down	23462
338	1.1968100775668	1.55063316779827	10.897215499988	0.000299029619536566	0.0362394869069797	-3.130801397667	C3AR1	C3AR1	up	719
339	-1.15442136091029	0.61350484237033	-10.8967480231025	0.000299082264829894	0.0362394869069797	-3.13101786544168	HOXA6	HOXA6	down	3203
340	1.24278396722677	3.29534050146168	10.8841328083337	0.000300507251009958	0.0362394869069797	-3.13686267888794	LARP4	LARP4	up	113251
341	-0.536078877080981	2.37661566611315	-10.8753038904585	0.000301509513700717	0.0362394869069797	-3.14095699905572	PCGF3	PCGF3	stable	10336
342	-1.20842902618868	4.56934892204503	-10.8722017200325	0.000301862649059541	0.0362394869069797	-3.14239633354745	ADD3	ADD3	down	120
343	3.54813669367343	5.53267117720662	10.8625087117721	0.000302969334058161	0.0362394869069797	-3.14689612757342	TMEM252	TMEM252	up	169693
344	1.38734962844485	2.96624657188392	10.8536645443604	0.000303983459678556	0.0362394869069797	-3.15100512576398	ARL4A	ARL4A	up	10124
345	-1.25721315753496	0.989763853861896	-10.849623506636	0.000304448218602121	0.0362394869069797	-3.15288362838736	AASS	AASS	down	10157
346	-0.819762617415614	0.680820459093354	-10.8453389194696	0.000304941942776768	0.0362394869069797	-3.1548760579264	APLF	APLF	stable	200558
347	1.28880143421712	4.5368209880764	10.8284961364354	0.00030689234820276	0.036391816166292	-3.16271543753793	MAP4K4	MAP4K4	up	9448
348	-0.904454251859649	1.16889580977208	-10.8177987816947	0.000308139076499119	0.0363993676581969	-3.16770035529485	SYTL2	SYTL2	stable	54843
349	3.58749233950303	3.73424683826711	10.8139497301902	0.000308589189026888	0.0363993676581969	-3.1694951174654	LRRC25	LRRC25	up	126364
350	0.913580402448325	2.87623390372636	10.8099179289231	0.00030906153977333	0.0363993676581969	-3.17137573083153	TRAPPC10	TRAPPC10	stable	7109
351	0.739438814694734	3.08838542312381	10.8050670617629	0.000309631028050215	0.0363993676581969	-3.17363925830867	MBP	MBP	stable	4155
352	-0.940700410486517	3.98801672572636	-10.7916578734611	0.000311211983361186	0.0364516341452964	-3.17990121872671	ADI1	ADI1	stable	55256
353	2.18427011812777	3.14269253688113	10.7878535962754	0.000311662317317491	0.0364516341452964	-3.18167909689308	P2RY2	P2RY2	up	5029
354	-1.57235054082259	1.24543003402001	-10.7842910574125	0.000312084762014884	0.0364516341452964	-3.18334453060506	DHCR7	DHCR7	down	1717
355	-1.22801030500692	2.41111502599396	-10.7748143456851	0.000313211939555566	0.0365049521586079	-3.18777724354777	TBC1D19	TBC1D19	down	55296
356	-1.43897279947959	0.731581638762173	-10.7509312287018	0.000316074922548057	0.0366034935305706	-3.1989646225063	ACKR4	ACKR4	down	51554
357	-0.988933833526568	1.92161181824051	-10.724039660418	0.000319337155590821	0.0366344542551877	-3.2115889078287	ERN1	ERN1	stable	2081
358	1.34236580488886	4.04383707357665	10.7116867726085	0.00032084956261582	0.0366344542551877	-3.21739785125899	ENTPD5	ENTPD5	up	957
359	0.979201874408085	3.50003767407992	10.7061274616553	0.000321533081294352	0.0366344542551877	-3.22001414720632	HECTD1	HECTD1	stable	25831
360	1.45612466779804	2.14375723035201	10.7007641257963	0.00032219420221111	0.0366344542551877	-3.22253941061044	EGFR	EGFR	up	1956
361	1.22841016160283	5.64964187905136	10.6985003541581	0.000322473751472439	0.0366344542551877	-3.22360563362384	HSPB8	HSPB8	up	26353
362	0.249299919405289	0.132507921060407	10.6901743806792	0.000323504480226767	0.0366344542551877	-3.22752892118408	FAM163B	FAM163B	stable	642968
363	-0.7066262702729	1.82507094816923	-10.6852954142829	0.000324110362909241	0.0366344542551877	-3.22982926113873	IPO8	IPO8	stable	10526
364	-1.67322010264155	2.13783494128017	-10.6763881975622	0.000325220086648747	0.0366344542551877	-3.23403136152615	SCRN2	SCRN2	down	90507
365	0.403459264348232	3.05118940741128	10.6743585058295	0.000325473613090697	0.0366344542551877	-3.23498935155089	TRAPPC11	TRAPPC11	stable	60684
366	-0.950979447789449	1.71688766681464	-10.6710407286886	0.000325888556202115	0.0366344542551877	-3.23655566661441	RCBTB2	RCBTB2	stable	1102
367	2.98125494890509	3.73494903991846	10.6662625540379	0.000326487289670305	0.0366344542551877	-3.23881222670079	TLR2	TLR2	up	7097
368	1.04854661335252	3.91338975096052	10.6612935506055	0.000327111370189076	0.0366344542551877	-3.24115990404213	PEX16	PEX16	up	9409
369	-2.24398626397926	5.49711963295026	-10.6442483673532	0.000329263328821175	0.0367997407072027	-3.24922087218223	LBH	LBH	down	81606
370	1.76964288825009	7.05457348389051	10.6301802200193	0.000331052558232217	0.0369095125066833	-3.25588297722911	HERPUD1	HERPUD1	up	9709
371	0.906978521544016	3.76883332293901	10.6239033258041	0.000331854727917714	0.0369095125066833	-3.25885810019886	LRRFIP2	LRRFIP2	stable	9209
372	4.1685613450472	3.91614576714437	10.5988650448951	0.000335078423984567	0.0369095125066833	-3.27074199728807	MS4A4A	MS4A4A	up	51338
373	-1.93213232421753	3.3956486248393	-10.5959728708362	0.000335453268748605	0.0369095125066833	-3.27211638466948	MTHFD1	MTHFD1	down	4522
374	0.719944635154284	1.39508696249164	10.589128461743	0.000336342404586515	0.0369095125066833	-3.2753702965122	DENND1B	DENND1B	stable	163486
375	1.32905340729044	2.37865512026309	10.587409680907	0.000336566140982031	0.0369095125066833	-3.2761877313619	MALSU1	MALSU1	up	115416
376	1.48028080806231	4.09261174296451	10.5829244272001	0.000337150855713024	0.0369095125066833	-3.2783214525685	EIF2S2	EIF2S2	up	8894
377	-1.17757577754874	5.13335593241789	-10.5790190913167	0.000337660987418435	0.0369095125066833	-3.28017997880876	RTL8B	RTL8B	down	441518
378	1.42614612691199	3.08016637140102	10.57868364538	0.000337704849038716	0.0369095125066833	-3.28033964521345	KLHL2	KLHL2	up	11275
379	-1.04871077081049	2.48168480124363	-10.5600783871856	0.000340148606122874	0.0369997852946663	-3.28920278187759	SH3BP5L	SH3BP5L	down	80851
380	1.52221723612287	2.43772264092088	10.5445945422038	0.000342198963810076	0.0369997852946663	-3.29658998937631	NRIP1	NRIP1	up	8204
381	1.86769197481077	2.51392308447938	10.5426512196781	0.000342457368683366	0.0369997852946663	-3.29751784162669	F13A1	F13A1	up	2162
382	1.00925424659222	6.99191084862749	10.5203480936052	0.000345440271970708	0.0369997852946663	-3.30817797985688	TMED2	TMED2	up	10959
383	2.47693074990378	1.85252729060065	10.5194375064368	0.000345562734469005	0.0369997852946663	-3.30861365443105	CLEC5A	CLEC5A	up	23601
384	1.86002848527201	3.09838296774845	10.5190080337666	0.000345620511650145	0.0369997852946663	-3.30881914971014	CRY1	CRY1	up	1407
385	2.45629276053805	4.76677116566937	10.5081699027418	0.000347082509761392	0.0369997852946663	-3.31400758356474	CDKN2D	CDKN2D	up	1032
386	1.08390677016005	4.6973480926687	10.5055219775678	0.00034744085358758	0.0369997852946663	-3.31527595271682	PRELID3B	PRELID3B	up	51012
387	-1.30164633587392	2.06018602358867	-10.4989929828579	0.000348326367619766	0.0369997852946663	-3.3184046388898	OLFML2A	OLFML2A	down	169611
388	1.14708973251292	3.04743694901969	10.4896240969881	0.000349601902037681	0.0369997852946663	-3.32289734699885	GMPS	GMPS	up	8833
389	-2.15426006169248	2.36197158441857	-10.486071489945	0.000350087075396446	0.0369997852946663	-3.32460191797256	SLC7A10	SLC7A10	down	56301
390	-1.41212172212929	1.9161346914434	-10.4562159742581	0.000354197267000768	0.0372631318172308	-3.33894801300205	PLEKHA6	PLEKHA6	down	22874
391	-1.26498154086864	4.82028828089101	-10.4498968743016	0.000355074805411697	0.0372631318172308	-3.34198931219736	BEX2	BEX2	down	84707
392	1.44116062899197	3.5325730644987	10.4401497252401	0.000356433645945175	0.0372631318172308	-3.34668382527031	SNTB2	SNTB2	up	6645
393	-1.25382384314117	2.73318997174137	-10.4015474930876	0.000361878325734363	0.0376609472110816	-3.36531571384617	MYO6	MYO6	down	4646
394	0.608003037902639	4.27172356163277	10.363444765725	0.000367353135308552	0.0380010413540211	-3.3837693299335	USP7	USP7	stable	7874
395	-1.04253825743815	3.8583637792791	-10.3610395487008	0.00036770213412071	0.0380010413540211	-3.38493630949961	PAPSS1	PAPSS1	down	9061
396	0.889727214848043	3.97062314723781	10.3546698728872	0.000368628349252724	0.0380010413540211	-3.38802800215575	RBM7	RBM7	stable	10179
397	-1.03175565914229	1.58073737362078	-10.3540111565771	0.000368724296752299	0.0380010413540211	-3.38834782802816	LMAN2L	LMAN2L	down	81562
398	-0.276402572274036	2.64540634057282	-10.3498213424805	0.000369335296924014	0.0380010413540211	-3.39038254457263	GPHN	GPHN	stable	10243
399	-0.810922635908826	0.883934189875043	-10.3316634057865	0.000371997692119398	0.0381308142831765	-3.39920946405785	MTHFSD	MTHFSD	stable	64779
400	-1.85576328344891	2.24290477069157	-10.3201011881279	0.000373705289712732	0.0381642033365289	-3.40483755059278	NAGK	NAGK	down	55577
401	1.43316916745295	4.00707610759363	10.3076565319666	0.000375553989179068	0.038266460265652	-3.41090168939452	UBE2D3	UBE2D3	up	7323
402	-0.78454789929772	0.533217962123323	-10.3037727287451	0.000376133242244462	0.038266460265652	-3.41279560678921	KLF12	KLF12	stable	11278
403	0.37201298924316	0.466213296195033	10.2970069073142	0.000377144960972866	0.0382978042552091	-3.4160965011551	COL28A1	COL28A1	stable	340267
404	1.25365548084359	1.37227494905695	10.2912332110284	0.000378010969106451	0.0383142626396555	-3.41891494376437	PDE4D	PDE4D	up	5144
405	-1.18136284541175	1.01174206153942	-10.2785091840442	0.00037992811377263	0.0383656907319675	-3.42513136297564	FANCG	FANCG	down	2189
406	0.87031045232628	3.44308449976091	10.2710593929339	0.000381056129272491	0.0384083408521712	-3.4287743125689	PVR	PVR	stable	5817
407	-1.29363895705583	2.73835950258643	-10.2655591427947	0.000381891595308201	0.0384214004455269	-3.43146550153374	KCNE2	KCNE2	down	9992
408	2.45290527065612	5.10374286498477	10.2585046964369	0.000382966434966348	0.0384412372679694	-3.43491908375497	RNF19B	RNF19B	up	127544
409	-0.809629553968418	0.666113579641127	-10.250905874242	0.000384128379356276	0.0384412372679694	-3.43864162386167	TFB1M	TFB1M	stable	51106
410	-1.71367961389634	2.44610621905145	-10.2503891061671	0.000384207556151598	0.0384412372679694	-3.43889487264413	FGF7	FGF7	down	2252
411	2.2831876728357	4.70093100448636	10.2437791327198	0.000385222076377965	0.0384436167839598	-3.44213521381645	SRXN1	SRXN1	up	140809
412	-1.13978301065559	0.631250489250084	-10.2410367393777	0.000385643953848905	0.0384436167839598	-3.4434801561148	SENP8	SENP8	down	123228
413	2.93803811445922	6.16586262430913	10.2101392165421	0.000390436544915838	0.0386632560868224	-3.45865611939957	SLPI	SLPI	up	6590
414	3.09754179491219	3.82529607234026	10.2097295689764	0.000390500576413789	0.0386632560868224	-3.45885761070263	KCNE4	KCNE4	up	23704
415	0.680567498429083	2.69474260861365	10.2082668050651	0.000390729324530971	0.0386632560868224	-3.45957715392541	AHCTF1	AHCTF1	stable	25909
416	2.21562633788945	7.88273617295364	10.203901881665	0.000391412893886856	0.0386632560868224	-3.46172485381185	HSPB1	HSPB1	up	3315
417	1.23438515284402	3.59512977154608	10.1936255442077	0.000393028031885428	0.0386632560868224	-3.4667845293163	RBBP6	RBBP6	up	5930
418	2.58702804278075	5.94341593187225	10.1855213027273	0.000394307558845271	0.0386632560868224	-3.47077806536254	DEPP1	DEPP1	up	11067
419	0.576910479142826	3.77999054036975	10.1824071000226	0.000394800601381665	0.0386632560868224	-3.47231343351467	MAP2K4	MAP2K4	stable	6416
420	-0.502583569557414	2.24933600121324	-10.172272985991	0.000396410292561824	0.0386632560868224	-3.47731276471888	SUGP1	SUGP1	stable	57794
421	-2.4935619663115	3.1738903832405	-10.1705923086442	0.000396678028447264	0.0386632560868224	-3.47814231521116	RASGRP3	RASGRP3	down	25780
422	-2.07991556449356	1.45595681113656	-10.1673955275418	0.000397187896739074	0.0386632560868224	-3.47972053450236	PCDH12	PCDH12	down	51294
423	-1.51899982057021	0.856664016974668	-10.1628537559068	0.000397913668735543	0.0386632560868224	-3.48196354882029	SHISA2	SHISA2	down	387914
424	1.49296943670443	4.31448974099853	10.1619579253725	0.000398057014176012	0.0386632560868224	-3.48240607569759	BACH1	BACH1	up	571
425	1.7880286188189	1.66624044324015	10.1547497563855	0.00039921273440251	0.0386632560868224	-3.48596811204553	TAF4B	TAF4B	up	6875
426	2.3303860584422	6.56530406980914	10.1358980797383	0.000402254861906255	0.0388886853973278	-3.49529500466173	FCER1G	FCER1G	up	2207
427	2.24807007803467	3.86242417422745	10.1245308447329	0.000404102980699415	0.0389312984057355	-3.50092668423745	OSMR	OSMR	up	9180
428	-2.81531241886552	1.96048475370364	-10.1237915009511	0.000404223546354021	0.0389312984057355	-3.50129317964483	GJA5	GJA5	down	2702
429	0.446604709104628	3.2887210911492	10.1200066263749	0.000404841442937521	0.0389312984057355	-3.50316974187966	TSN	TSN	stable	7247
430	-1.3414261456308	2.18739619135971	-10.083665107815	0.000410833809732303	0.0392992503162031	-3.52122103184966	CCR2	CCR2	down	729230
431	-1.08559726662174	1.55099705424714	-10.0706092538858	0.000413013167706064	0.0394252767469504	-3.52772066045706	ENDOV	ENDOV	down	284131
432	0.65883839518955	5.20396138846422	10.05849145902	0.000415048661118201	0.0394252767469504	-3.53376023343534	CSNK1A1	CSNK1A1	stable	1452
433	-1.77447186806577	3.17627108259231	-10.0495641358771	0.00041655612105965	0.0394504350345559	-3.53821394161025	GTF2I	GTF2I	down	2969
434	1.21343211407529	0.958039676943081	10.0368124918758	0.000418721036077447	0.0395669570705892	-3.5445818609858	SYTL3	SYTL3	up	94120
435	1.11115828058551	5.24015524542467	10.0256514421785	0.000420627260504987	0.0396228160413111	-3.55016157706648	PSMD7	PSMD7	up	5713
436	-2.2015528979352	3.12336541992749	-10.0180453725326	0.000421932430695765	0.0396228160413111	-3.55396733358997	PLSCR4	PLSCR4	down	57088
437	-0.962250183361793	3.91900114300145	-10.0126554452327	0.000422860332607485	0.0396228160413111	-3.55666583425469	MRPL24	MRPL24	stable	79590
438	1.37487630801921	3.12899103101372	9.99839054168234	0.000425328227862994	0.0396849293151871	-3.56381409479788	ETV3	ETV3	up	2117
439	-1.73991976333318	3.027432220215	-9.99241202879198	0.000426367798421498	0.0396849293151871	-3.56681276418103	PLXNA1	PLXNA1	down	5361
440	-0.776213567062362	2.51219139684753	-9.99127334959615	0.000426566150752814	0.0396849293151871	-3.56738408346894	TMEM245	TMEM245	stable	23731
441	-1.08199884820692	1.25774966132215	-9.97582494693955	0.000429268420349834	0.0398034937840224	-3.57514105994614	NKD2	NKD2	down	85409
442	0.768851837000304	1.60337189556038	9.95896640797389	0.000432241390169691	0.0400109976624934	-3.58361869708275	BEND3	BEND3	stable	57673
443	0.857719121364881	6.87321184410691	9.93471613318717	0.000436562368940406	0.0403423653294692	-3.59583654956141	YWHAZ	YWHAZ	stable	7534
444	-2.11010954380719	6.19855266362823	-9.9145456511739	0.000440196876744941	0.0405221853191744	-3.60601978022446	ELOVL1	ELOVL1	down	64834
445	2.58157470381619	4.95137212158117	9.90390225308121	0.000442129684047203	0.0405221853191744	-3.61140085052565	SLC10A6	SLC10A6	up	345274
446	-1.35892879702167	1.10138049567349	-9.90334722635109	0.000442230760800117	0.0405221853191744	-3.61168160548225	HMGCLL1	HMGCLL1	down	54511
447	1.32071589748761	5.43311044662666	9.89570190241797	0.00044362595452554	0.0405817093762532	-3.61555038893758	EIF5	EIF5	up	1983
448	-0.857640227901225	2.07387184972737	-9.88033296628867	0.000446447023277881	0.0407588413524546	-3.62333587458692	LDAH	LDAH	stable	60526
449	2.29105655316564	4.62860594336421	9.87700933872267	0.000447059991684863	0.0407588413524546	-3.62502099458414	TNFRSF1B	TNFRSF1B	up	7133
450	1.1250552615498	4.87812216014526	9.84223279860894	0.000453536145767364	0.0410214061084599	-3.64268437476854	WBP1L	WBP1L	up	54838
451	1.04910175413115	5.56356634937611	9.84182979838189	0.000453611866119806	0.0410214061084599	-3.64288939803794	PSMD4	PSMD4	up	5710
452	1.03802306478914	5.44766056877861	9.83601161772932	0.00045470678538472	0.0410214061084599	-3.64585021036075	STRAP	STRAP	up	11171
453	3.49313980889062	6.63782019436019	9.8337605485892	0.000455131283172122	0.0410214061084599	-3.64699618690236	CD14	CD14	up	929
454	-0.5384536739579	0.324796192418118	-9.83331379054751	0.000455215588923364	0.0410214061084599	-3.64722365152155	WDR86	WDR86	stable	349136
455	1.33625100426796	3.4369921890162	9.81861903628448	0.000457999292550495	0.0411416027852142	-3.65471069461944	TMEM87B	TMEM87B	up	84910
456	2.21051230669009	7.75416773349278	9.81829365448509	0.00045806116753642	0.0411416027852142	-3.65487659424205	RGCC	RGCC	up	28984
457	1.97356526527975	3.12770945801825	9.80819975208471	0.000459985744963341	0.0412006859736055	-3.6600255884855	IGSF6	IGSF6	up	10261
458	-1.58868138455004	1.67665873251198	-9.80337640282979	0.000460908906108558	0.0412006859736055	-3.66248773805049	TRMT1L	TRMT1L	down	81627
459	0.779898836213498	2.8123150574751	9.80295393530445	0.000460989872272607	0.0412006859736055	-3.66270344565008	TMEM125	TMEM125	stable	128218
460	-1.26061524489436	0.674789188363365	-9.79639501027157	0.000462249137823052	0.0412193585058313	-3.66605345821108	KLRG1	KLRG1	down	10219
461	3.35395888855771	5.81284135330205	9.7864607174597	0.000464164504374368	0.0412193585058313	-3.67113137436605	ACKR3	ACKR3	up	57007
462	1.02806677279102	2.59393424048624	9.78519149463016	0.00046440991657243	0.0412193585058313	-3.67178047787896	RIPK1	RIPK1	up	8737
463	-0.957716475292073	3.83295011352208	-9.78129779251524	0.00046516378317255	0.0412193585058313	-3.67377226861029	CASD1	CASD1	stable	64921
464	-1.42872758181876	3.62271330703799	-9.77918381911541	0.000465573702758972	0.0412193585058313	-3.67485395804108	OSBPL5	OSBPL5	down	114879
465	-1.08630830976772	2.05475348605688	-9.77537273013091	0.000466313830589671	0.0412193585058313	-3.6768045777082	HAGHL	HAGHL	down	84264
466	0.968099349570875	4.73594359091674	9.77288422246038	0.000466797887965754	0.0412193585058313	-3.67807863974533	LMO4	LMO4	stable	8543
467	-1.08435057009245	2.23427629713533	-9.77052566313833	0.000467257237834572	0.0412193585058313	-3.67928644515387	MADD	MADD	down	8567
468	1.87221049638175	6.89589825963588	9.76117474931839	0.000469083881225157	0.0412635680771291	-3.68407762489026	MAPKAPK2	MAPKAPK2	up	9261
469	-1.58590652475736	2.95290849371663	-9.73698757566765	0.000473849530690845	0.0414648811993119	-3.69649004976485	BMP3	BMP3	down	651
470	-1.42974121964712	1.73531339440293	-9.73095709290432	0.000475046976087616	0.0415029403875969	-3.69958917829183	HOXB5	HOXB5	down	3215
471	0.881279156955512	2.83758070073736	9.72589743277087	0.000476054517379787	0.0415243130231802	-3.70219074630113	RBM33	RBM33	stable	155435
472	1.19840873206085	6.18801340757833	9.70686877070675	0.000479867306099618	0.0416566149979204	-3.71198596568953	PSMC1	PSMC1	up	5700
473	1.2675166985495	5.30778296762377	9.69347579580359	0.000482573365765591	0.0418091490093803	-3.71889068256957	BAG3	BAG3	up	9531
474	1.60722210765284	5.17700444545423	9.68870915794889	0.000483540987096564	0.0418091490093803	-3.72135021559023	STAT3	STAT3	up	6774
475	-0.843771214525451	1.54414051298804	-9.6868017331569	0.000483928859172677	0.0418091490093803	-3.72233473573525	SYNE1	SYNE1	stable	23345
476	2.31351398001521	5.37307394025402	9.66998857403146	0.000487364368844138	0.0419727139743949	-3.73102054343433	NINJ1	NINJ1	up	4814
477	1.20241761753467	6.15642508329248	9.66057942902184	0.000489300052453099	0.0420301000945834	-3.73588740329641	TPM3	TPM3	up	7170
478	1.04713768804873	3.86309468965441	9.65924613145263	0.000489575106284626	0.0420301000945834	-3.7365773987888	NOP14	NOP14	up	8602
479	2.45304653501015	4.30804976509284	9.65230287452283	0.000491010544126883	0.042086949458712	-3.74017201377504	TIPARP	TIPARP	up	25976
480	3.59751955114523	3.14225067850537	9.64453008073795	0.000492623614598534	0.0421588218851943	-3.74419889336534	CD177	CD177	up	57126
481	-2.0909340116474	1.09654637406661	-9.63654069205854	0.000494288420712586	0.0422348892479833	-3.74834107464242	RTP3	RTP3	down	83597
482	0.797152612774807	3.32394791806349	9.61105901636474	0.000499644570934716	0.0425259138778414	-3.76157329004669	MLXIP	MLXIP	stable	22877
483	-1.2510672135095	1.0454715231551	-9.60665316257116	0.000500577876337679	0.0425259138778414	-3.76386442350726	DUSP19	DUSP19	down	142679
484	1.08713187478323	3.44541861919349	9.59899891993632	0.000502204392532598	0.0425259138778414	-3.76784706579051	TTC9	TTC9	up	23508
485	-0.806472140939922	5.3923985110776	-9.5977797296112	0.000502464067529692	0.0425259138778414	-3.76848170028496	YPEL3	YPEL3	stable	83719
486	-1.46984190057584	0.960440630765617	-9.59449948829679	0.000503163544017525	0.0425259138778414	-3.77018955466517	ZSWIM3	ZSWIM3	down	140831
487	-1.66301878851456	0.986799034089382	-9.5867535404325	0.000504820035145038	0.0425997669657508	-3.77422458960928	CBX8	CBX8	down	57332
488	0.904571689398395	3.75442526554314	9.56591381330261	0.000509310016142618	0.0428691030615158	-3.78509524221178	UBR5	UBR5	stable	51366
489	1.22336639586887	2.23418382049902	9.56249925949164	0.000510050358997904	0.0428691030615158	-3.78687843875541	RRP12	RRP12	up	23223
490	1.12969810366193	3.12798619994664	9.55738793836919	0.000511161065294482	0.0428691030615158	-3.78954883026103	GTPBP4	GTPBP4	up	23560
491	2.18762964706363	7.32053731608187	9.55738268109922	0.00051116220924367	0.0428691030615158	-3.78955157757316	SDC4	SDC4	up	6385
492	-1.50677438541065	2.20770277039246	-9.53927520163134	0.000515121000801222	0.0430288208372512	-3.79902225658279	SYNE2	SYNE2	down	23224
493	1.47616583480832	5.03626270383056	9.53783128027008	0.000515438299176685	0.0430288208372512	-3.79977816986913	NHP2	NHP2	up	55651
494	-1.92554561681902	1.65076817814908	-9.51607170121381	0.00052024909384582	0.0433469228340429	-3.81118226070487	TRIL	TRIL	down	9865
495	-1.7256952390609	2.03321509414435	-9.51340883478879	0.000520841601599589	0.0433469228340429	-3.81257948723167	SNAI2	SNAI2	down	6591
496	-1.1130150063282	3.11053771795112	-9.49948668367339	0.00052395290631456	0.0435256093723367	-3.81989035147989	ACSF2	ACSF2	down	80221
497	3.62688490341304	4.30500743712456	9.49554064160665	0.000524838909437494	0.0435256093723367	-3.82196428993797	RAB20	RAB20	up	55647
498	0.883546383058632	1.58564957610968	9.49274155855679	0.000525468501455332	0.0435256093723367	-3.82343589195668	KRI1	KRI1	stable	65095
499	-1.79896291847697	1.34458327528796	-9.48955070687498	0.000526187344375196	0.0435256093723367	-3.82511394605572	FGF11	FGF11	down	2256
500	4.26404361834726	2.40572036493617	9.47716393466309	0.000528989330479794	0.0436247882858859	-3.83163296304558	CLEC4E	CLEC4E	up	26253
501	1.07755644060006	6.34272055575594	9.47083422374098	0.000530428231667743	0.0436554060396124	-3.83496721232634	KLF6	KLF6	up	1316
502	1.03542372936864	3.84446096402489	9.46847960491303	0.000530964720980055	0.0436554060396124	-3.83620805287657	CHRAC1	CHRAC1	up	54108
503	1.92789444353166	1.18781770988788	9.45386391500661	0.000534309780018256	0.0436998668790273	-3.84391653744455	MUC13	MUC13	up	56667
504	-1.48160323177831	5.18579482944279	-9.45169070985944	0.000534809362852371	0.0436998668790273	-3.8450636368864	RASSF3	RASSF3	down	283349
505	-0.974047190456795	3.26216049678183	-9.44986604946425	0.000535229264034613	0.0436998668790273	-3.84602694660522	TOR4A	TOR4A	stable	54863
506	1.21810574927138	4.60778391894672	9.44610002107255	0.000536097204063136	0.0436998668790273	-3.84801571566968	PDCD4	PDCD4	up	27250
507	-1.04838495189577	2.12475215268223	-9.4439381571692	0.000536596219849405	0.0436998668790273	-3.84915768136792	PPP2R1B	PPP2R1B	down	5519
508	0.366482901881673	5.28695919431132	9.44051368523993	0.000537387846588493	0.0436998668790273	-3.85096708373753	TBCB	TBCB	stable	1155
509	1.03198709842517	3.02911499313103	9.4355806049026	0.00053853073601189	0.0436998668790273	-3.85357464535119	RBBP8	RBBP8	up	5932
510	1.29849013349125	6.98957095668431	9.43471585534883	0.000538731387235248	0.0436998668790273	-3.85403186834115	ATP1B1	ATP1B1	up	481
511	-1.35380510515761	2.37774791658365	-9.42275163895702	0.000541516930972047	0.0437908085294026	-3.86036167715064	EDC3	EDC3	down	80153
512	0.893914044109418	2.83608322426182	9.41954649428513	0.000542266162318201	0.0437908085294026	-3.86205863748217	TPP2	TPP2	stable	7174
513	1.44223328369284	5.11730339341485	9.41600744900184	0.000543094924522353	0.0437927609582624	-3.86393299103913	MAP2K3	MAP2K3	up	5606
514	1.54549081763056	3.70475448384603	9.40630565602886	0.000545374844396505	0.0439115494166529	-3.86907455257493	MOSPD1	MOSPD1	up	56180
515	-1.36092619577331	0.744851400360701	-9.40072332636671	0.00054669201562448	0.0439154813011186	-3.87203514855902	METTL8	METTL8	down	79828
516	-1.8705879422121	3.03722966194597	-9.39698451234251	0.000547576386089429	0.0439154813011186	-3.87401892705461	GREM2	GREM2	down	64388
517	1.8795828022028	4.29961323574157	9.39585376129485	0.000547844197090881	0.0439154813011186	-3.87461903386483	TATDN2	TATDN2	up	9797
518	2.12465139920841	2.88371841051551	9.39151734719321	0.000548872739993905	0.0439332270075415	-3.87692104345657	GFPT2	GFPT2	up	9945
519	-0.715642027098715	4.42912357105002	-9.37982926837936	0.000551656831109107	0.044091232981553	-3.88313053791825	DNAJA1	DNAJA1	stable	3301
520	-1.78079139810841	3.65930359375276	-9.36552072061001	0.000555088751896753	0.0442356159253124	-3.89074177775475	LXN	LXN	down	56925
521	2.0344316876098	2.23486272716079	9.35281806818836	0.000558157476734387	0.044415136405228	-3.8975076368736	ABTB2	ABTB2	up	25841
522	-1.7524024033493	1.65938687537094	-9.34361438381698	0.000560393930070473	0.0444756585800082	-3.90241504225971	B3GALNT2	B3GALNT2	down	148789
523	-1.10525059702802	2.31096400733545	-9.32956046945597	0.000563830225500319	0.0444756585800082	-3.90991706234457	GSAP	GSAP	down	54103
524	-1.57712454992551	1.07858719929369	-9.32802762445583	0.000564206580478909	0.0444756585800082	-3.91073591961112	ZFP14	ZFP14	down	57677
525	2.02248947616959	2.10819447337836	9.32621029511134	0.0005646531835754	0.0444756585800082	-3.91170690874954	TGM1	TGM1	up	7051
526	-1.6048878433346	1.38583714936279	-9.3205856026582	0.000566038186328734	0.0444756585800082	-3.91471323950233	MLST8	MLST8	down	64223
527	-0.769602430859762	1.16081430452413	-9.31881978841914	0.000566473853282804	0.0444756585800082	-3.91565738555496	KLHL20	KLHL20	stable	27252
528	1.11494905152143	3.5092874424266	9.31632787817758	0.000567089365127518	0.0444756585800082	-3.91699003699434	CAST	CAST	up	831
529	-1.36158715263236	5.12372444762256	-9.30284509183716	0.000570433937535194	0.0446735953756879	-3.92420612372117	GPX8	GPX8	down	493869
530	1.21364084174818	6.40760089912507	9.29137251706728	0.000573298930856031	0.0447752101716211	-3.93035380343513	SSR3	SSR3	up	6747
531	0.935923099803368	2.37634927754293	9.28321900880125	0.000575345807372163	0.0448646088101139	-3.93472711764432	PIK3R6	PIK3R6	stable	146850
532	-1.55828058642896	4.08802604938172	-9.27544681571103	0.000577305312046903	0.0448743962007942	-3.93889914789268	MACF1	MACF1	down	23499
533	-0.792086993546343	0.566559274249508	-9.27041191310391	0.000578579069933005	0.0448743962007942	-3.94160352139688	INVS	INVS	stable	27130
534	2.17687021655261	4.72053990550181	9.26849291807574	0.000579065455570722	0.0448743962007942	-3.94263461253073	PERP	PERP	up	64065
535	0.910404544234708	0.606772068263916	9.2442899081119	0.000585243195673677	0.0452474458768786	-3.95565571232296	GPR156	GPR156	stable	165829
536	-0.677760644038611	1.76417561509228	-9.2341131319812	0.000587864921652021	0.0453300141656668	-3.96113999231514	OSBPL3	OSBPL3	stable	26031
537	-0.830999583900197	0.936130530499933	-9.23368003869253	0.000587976813848514	0.0453300141656668	-3.96137350835293	PTER	PTER	stable	9317
538	1.01185745406398	4.89416804305016	9.22236311598017	0.000590909891857411	0.0453560228547575	-3.9674789058265	GTF2F1	GTF2F1	up	2962
539	1.46388388796608	2.61459195562097	9.22079114484153	0.00059131872817372	0.0453560228547575	-3.96832750932435	PSTPIP1	PSTPIP1	up	9051
540	-2.17686496662432	1.18833114101845	-9.21253716171541	0.000593471118369905	0.045369219984939	-3.97278544060205	FGF18	FGF18	down	8817
541	-0.108227488196687	0.0541137440983437	-9.21145724799957	0.000593753437955779	0.045369219984939	-3.97336896354954	TFR2	TFR2	stable	7036
542	0.741943661391908	6.18860963886033	9.20739337406736	0.000594817325920373	0.045369219984939	-3.97556540118754	PSMB6	PSMB6	stable	5694
543	1.17600406915161	5.24620397833747	9.19976444126805	0.000596820840162713	0.045369219984939	-3.97969104808946	PPP1R15B	PPP1R15B	up	84919
544	-1.32287043031836	3.77030433025292	-9.18628265207721	0.000600381719954886	0.0455127808292821	-3.98698943367128	LUC7L3	LUC7L3	down	51747
545	2.78521828621048	4.24520412939543	9.17980958987949	0.000602100679317529	0.0455144099933341	-3.99049707888717	SPRY4	SPRY4	up	81848
546	-0.911363190565871	0.982892403068197	-9.17676280849862	0.000602911859582096	0.0455144099933341	-3.99214885368624	SIAE	SIAE	stable	54414
547	-1.02796019530773	1.97070000253564	-9.16914998562357	0.000604944578566951	0.0456046100648485	-3.99627822031108	NATD1	NATD1	down	256302
548	3.12083815587037	5.73910451512327	9.16327996739177	0.000606517690213323	0.0456165816814498	-3.99946436797624	MIR22HG	MIR22HG	up	84981
549	-1.05308303771885	4.52197236340205	-9.1623045898679	0.000606779568563994	0.0456165816814498	-3.99999396537518	RAP2A	RAP2A	down	5911
550	-1.70735001789289	1.63963510516252	-9.15624219876545	0.000608410369529927	0.045630776588405	-4.00328678461422	CCDC61	CCDC61	down	729440
551	2.83628013826558	7.25168068329464	9.1553712691216	0.000608645093666648	0.045630776588405	-4.00375999649101	GCLC	GCLC	up	2729
552	0.599848413424141	4.12328566758505	9.13984817444016	0.000612847417847644	0.0458174171829899	-4.01220116519431	RAPGEF1	RAPGEF1	stable	2889
553	-1.14283142813665	3.40125740791407	-9.13064379111415	0.000615355990027639	0.0458775121102672	-4.01721245785777	FMNL3	FMNL3	down	91010
554	1.56416238592911	1.59844326670468	9.1246603035556	0.000616993493628683	0.0458775121102672	-4.02047259434046	KLHL29	KLHL29	up	114818
555	2.22059466329651	5.43649352537826	9.11300731020915	0.000620197944191519	0.045920975565098	-4.02682733953457	SFN	SFN	up	2810
556	-1.13544666750243	1.68098814087071	-9.11234602950577	0.000620380400862337	0.045920975565098	-4.02718817681626	PLEKHH2	PLEKHH2	down	130271
557	-1.20183706343934	0.854974773512076	-9.11128315449119	0.00062067380106108	0.045920975565098	-4.02776819934089	PRRG1	PRRG1	down	5638
558	2.02566849013003	3.0260950405901	9.10762603353248	0.000621684628439808	0.045920975565098	-4.02976439722728	SEMA6B	SEMA6B	up	10501
559	1.72162203715449	6.87153990827338	9.10722191611499	0.000621796450265066	0.045920975565098	-4.02998502453681	CHMP4B	CHMP4B	up	128866
560	0.684579274745784	3.71675030112433	9.09229322195771	0.000625944659754192	0.0461022217669295	-4.03814152468056	ARIH1	ARIH1	stable	25820
561	0.868328365487942	6.76348779528321	9.08308441244741	0.000628520428784718	0.0462293762409776	-4.04317891746677	CTSB	CTSB	stable	1508
562	2.70102368006858	2.75207460901952	9.0768217601657	0.000630279566802267	0.0462962031598928	-4.04660734067299	GDF15	GDF15	up	9518
563	0.847382257365667	4.71179237229518	9.06115102993761	0.000634707906720353	0.04655864778286	-4.05519547952545	FXYD5	FXYD5	stable	53827
564	-1.32392618874953	1.2386794620618	-9.04938251992663	0.000638058642383535	0.0466800681925822	-4.06165387192872	GALNT10	GALNT10	down	55568
565	1.29177028467539	4.57757230467875	9.0476373038644	0.000638557386708207	0.0466800681925822	-4.06261226683002	AK2	AK2	up	204
566	1.22677506181258	3.75425607505861	9.04631335941015	0.000638936059884873	0.0466800681925822	-4.06333942935319	SLC25A16	SLC25A16	up	8034
567	0.619858228554161	9.05687192668808	9.03726174915501	0.000641532384085144	0.0468069251117564	-4.06831350328123	UBB	UBB	stable	7314
568	-1.56860204491611	1.18857070728737	-9.00680658845173	0.000650363557010264	0.0470895504111554	-4.08508237583301	TMEM139	TMEM139	down	135932
569	-0.936148467493719	0.520176349074318	-9.00576357253934	0.000650668635395002	0.0470895504111554	-4.08565757382528	TLR5	TLR5	stable	7100
570	1.83822961621687	5.06715002767876	9.00251798772475	0.000651619080752956	0.0470895504111554	-4.08744781921848	RETREG1	RETREG1	up	54463
571	1.1858964997382	4.30746763425694	9.00010365900054	0.000652327203575753	0.0470895504111554	-4.08877992585714	MYBBP1A	MYBBP1A	up	10514
572	0.926450453175087	2.58884117590446	8.99682555821981	0.000653290182190616	0.0470895504111554	-4.09058913436909	ZSCAN25	ZSCAN25	stable	221785
573	1.11627995378035	6.53012955759365	8.99646535884482	0.00065339610105199	0.0470895504111554	-4.09078796732509	ACTR3	ACTR3	up	10096
574	-1.20313955464168	4.25758306131954	-8.99618770292713	0.000653477761872996	0.0470895504111554	-4.09094124052225	RNF215	RNF215	down	200312
575	1.89457145981263	3.79060107769955	8.99421747392522	0.000654057581635406	0.0470895504111554	-4.09202897994321	DUSP16	DUSP16	up	80824
576	1.42229987407771	3.08833453849648	8.98406737213251	0.00065705467893081	0.0472306476212078	-4.09763613044228	NFKBIE	NFKBIE	up	4794
577	-1.28590564635922	1.68915390574456	-8.97008385452073	0.000661211336612908	0.0474164319374229	-4.10537029864292	MFSD12	MFSD12	down	126321
578	0.623221527694288	2.27444583162639	8.96659537301844	0.000662253323892013	0.0474286660080505	-4.10730144066037	RBM15	RBM15	stable	64783
579	-1.13944189807576	6.77396107052888	-8.9553169889062	0.000665635914135635	0.0475051390973898	-4.1135495219615	CAT	CAT	down	847
580	-0.909870737426845	2.39855462653063	-8.94963208572125	0.000667348950085423	0.0475051390973898	-4.11670157081858	SLC37A4	SLC37A4	stable	2542
581	0.692706597800611	3.90069956469543	8.94464563757432	0.000668855972951431	0.0475051390973898	-4.11946783812664	SCAF11	SCAF11	stable	9169
582	-0.802818445398299	1.67686643548639	-8.93708422445645	0.000671149182644442	0.0475051390973898	-4.12366523363799	ACOX3	ACOX3	stable	8310
583	-0.896976725751133	1.48158635182439	-8.93411686294086	0.000672051751678141	0.0475051390973898	-4.12531331050895	FKTN	FKTN	stable	2218
584	1.84186488785417	3.68187715911897	8.93283469353037	0.000672442203903631	0.0475051390973898	-4.1260255815907	PLA2G12A	PLA2G12A	up	81579
585	-2.19590652886003	2.04150844404146	-8.93126094589516	0.000672921829247047	0.0475051390973898	-4.12689995599203	SPON2	SPON2	down	10417
586	1.18479295901823	2.27475891262853	8.91581481837468	0.000677651626275262	0.0476498380625199	-4.1354891879836	SLC19A2	SLC19A2	up	10560
587	-1.64889305556123	1.7501838985424	-8.91172915232391	0.000678909519976177	0.0476498380625199	-4.13776336930532	SLC18B1	SLC18B1	down	116843
588	-1.3908458450674	4.35638972112516	-8.91030463694809	0.00067934877246533	0.0476498380625199	-4.13855650966839	TMEM184B	TMEM184B	down	25829
589	1.27669764700557	6.36593452185448	8.90166736815193	0.000682019569133758	0.0477756024818292	-4.14336800242857	PKM	PKM	up	5315
590	-0.646701701382764	1.2720864911736	-8.889290907997	0.00068586907198232	0.0478532836893001	-4.15026977475191	HEATR5A	HEATR5A	stable	25938
591	0.784045220606267	2.58914780239609	8.88817613434002	0.000686217111170527	0.0478532836893001	-4.15089185564575	TUT4	TUT4	stable	23318
592	-1.92832831243335	2.58377056436786	-8.88725128133379	0.000686506020340749	0.0478532836893001	-4.15140800768641	TMEFF1	TMEFF1	down	8577
593	2.26040689683864	4.58674811413789	8.8861790443021	0.000686841156629469	0.0478532836893001	-4.15200647382036	METRNL	METRNL	up	284207
594	-0.658612527228014	3.98071643502764	-8.88399492358862	0.000687524441842266	0.0478532836893001	-4.15322573545745	SLC25A17	SLC25A17	stable	10478
595	1.42716815143177	5.68037928968381	8.8756665523464	0.000690137569132605	0.047973815773076	-4.15787743056986	FLOT2	FLOT2	up	2319
596	2.6818066557317	3.78694695283921	8.86586547155414	0.000693228394636653	0.0480658959129661	-4.16335671126926	PIK3AP1	PIK3AP1	up	118788
597	1.41195306005065	3.17892078774611	8.86284908203881	0.000694183043951715	0.0480708510168548	-4.16504411434645	JMJD1C	JMJD1C	up	221037
598	0.862482391942224	4.21231993001564	8.85741482075599	0.000695906990767135	0.0481289982216828	-4.16808540452529	ATP13A3	ATP13A3	stable	79572
599	-1.00004795482871	1.8006898799949	-8.84623731740406	0.000699469437963687	0.0483139873590426	-4.17434617616479	JMJD8	JMJD8	down	339123
600	3.18737934694809	4.70302533562334	8.83940536718174	0.000701657901363124	0.048403723590993	-4.17817640277836	GPX2	GPX2	up	2877
601	-1.38786832551644	1.4532437997	-8.82305554250528	0.00070692938689837	0.0485490263193721	-4.1873534742632	SRPX2	SRPX2	down	27286
602	-0.874186650424362	2.89041799999055	-8.81451402449516	0.000709702639718127	0.0485490263193721	-4.19215385241188	HMBOX1	HMBOX1	stable	79618
603	0.193530875203639	0.149630918225252	8.81409323115702	0.000709839606977649	0.0485490263193721	-4.19239044830327	KRT83	KRT83	stable	3889
604	-1.44594139642735	4.8228859407964	-8.81201887167567	0.000710515280068541	0.0485490263193721	-4.19355692884228	PPP1R14C	PPP1R14C	down	81706
605	2.58128917751111	5.77121911930144	8.81133292242338	0.000710738885139668	0.0485490263193721	-4.19394271484028	ESD	ESD	up	2098
606	2.15529091807287	3.23182102157154	8.80996026260369	0.000711186602585727	0.0485490263193721	-4.19471479588899	PRMT8	PRMT8	up	56341
607	1.0007132125492	2.85987598104838	8.80559434697662	0.000712612924526889	0.0485490263193721	-4.19717121328661	DCAF10	DCAF10	up	79269
608	-1.77299509718409	2.43484487086231	-8.80500737431841	0.000712804952796444	0.0485490263193721	-4.19750154798832	RSPO1	RSPO1	down	284654
609	1.02811802345531	2.36192785714662	8.80478599169502	0.000712877394659728	0.0485490263193721	-4.19762614216118	RBM34	RBM34	up	23029
610	7.47868888718755	5.06047147191867	8.8026528607779	0.000713575870500977	0.0485490263193721	-4.19882681249941	CCL3	CCL3	up	6348
611	-1.59761699188266	1.23391517286722	-8.79223735971411	0.00071699841428278	0.0487209821360767	-4.20469310981797	SCN3A	SCN3A	down	6328
612	-1.12940029934518	1.16958186614989	-8.7804413188403	0.000720898942541432	0.0489249483087127	-4.21134449217901	PLCB1	PLCB1	down	23236
613	-0.524937604107615	1.10501323902082	-8.76704032915287	0.000725361784328006	0.0491426066264641	-4.21891057249433	NME7	NME7	stable	29922
614	0.91129390897088	3.28781599133525	8.76539561417258	0.000725911843459867	0.0491426066264641	-4.21983987776301	QRICH1	QRICH1	stable	54870
615	-0.246081477621875	0.173487146672989	-8.75793968556528	0.00072841183012852	0.0492505931702673	-4.22405462453983	SPNS3	SPNS3	stable	201305
616	1.59190749482081	4.8404313923736	8.73517730637088	0.000736109672096843	0.0497093217649617	-4.23694183155083	GEM	GEM	up	2669
617	1.06968257336961	2.57027972729021	8.72626606691216	0.000739150442377249	0.0498528121786261	-4.24199523120511	NUFIP1	NUFIP1	up	26747
618	-2.29743287980822	3.3863227506811	-8.71799036698532	0.00074198814911409	0.049943177382069	-4.24669236552748	ELK3	ELK3	down	2004
619	-1.57170919565148	2.22515233872548	-8.71407461415988	0.000743335500097878	0.049943177382069	-4.24891626499605	ECM2	ECM2	down	1842
620	-0.551299907022508	1.28237405828538	-8.70958106755565	0.000744885358685342	0.049943177382069	-4.25146941657159	MLLT3	MLLT3	stable	4300
621	0.581238318580789	3.56343692136428	8.70659223799359	0.000745918422738281	0.049943177382069	-4.25316826782818	HERPUD2	HERPUD2	stable	64224
622	3.12784301323254	3.26269187267413	8.6828877092638	0.000754174204573105	0.0502398780346564	-4.2666604271005	IRAK3	IRAK3	up	11213
623	2.99622464005778	3.3653296615543	8.67742991588177	0.000756090874675903	0.0502481931840473	-4.26977156081412	APOD	APOD	up	347
624	0.886170516749475	5.44806772868997	8.67450273807934	0.000757121302010746	0.0502507467908483	-4.27144087546341	EIF4G1	EIF4G1	stable	1981
625	-0.861057883803512	1.83401098888526	-8.66642818424656	0.000759972648483408	0.0502507467908483	-4.27604825306313	DSEL	DSEL	stable	92126
626	-1.52686765070062	1.67409023513695	-8.66532953132182	0.000760361629507175	0.0502507467908483	-4.27667544591102	CYB561D2	CYB561D2	down	11068
627	3.56161529043268	3.78355786167266	8.66079560728133	0.000761969461314811	0.0502507467908483	-4.27926449895621	ZC3H12A	ZC3H12A	up	80149
628	-1.46507251840355	1.75648938419402	-8.66029744831381	0.000762146373705161	0.0502507467908483	-4.27954904159548	SLC25A35	SLC25A35	down	399512
629	-1.10503926893725	4.02821420042742	-8.6565733619465	0.000763470513665069	0.0502507467908483	-4.28167665998651	METTL26	METTL26	down	84326
630	1.81002902722673	4.67178788826519	8.6564478848924	0.00076351517749787	0.0502507467908483	-4.28174836087722	HMGA1	HMGA1	up	3159
631	-1.75622439459591	1.22597575415547	-8.64995381172642	0.000765831135456375	0.0503422981542935	-4.28546051310038	WNT7A	WNT7A	down	7476
632	0.806855984815072	4.8584672932689	8.63681383254239	0.000770543592846826	0.0504839748955551	-4.29297922755296	BRMS1	BRMS1	stable	25855
633	2.18951198376232	6.74242683548156	8.63373726375256	0.000771652088630264	0.0504839748955551	-4.294741120072	PIM3	PIM3	up	415116
634	-1.65679069881673	2.77369496529766	-8.62557964689471	0.000774600774956514	0.0505661123227304	-4.29941554699234	UNC13D	UNC13D	down	201294
635	-0.825069345918265	0.969212369339469	-8.62266874982314	0.000775656301978872	0.0505661123227304	-4.30108448640663	SENP7	SENP7	stable	57337
636	1.43299024768681	2.33720373241372	8.61900894765944	0.00077698589383427	0.0505661123227304	-4.30318351818296	RNF122	RNF122	up	79845
637	2.56828581997031	3.59706163189401	8.61590224149638	0.000778116740593261	0.0505661123227304	-4.30496595320767	FCGR2B	FCGR2B	up	2213
638	-1.74038439393213	1.02045370862009	-8.61338142345625	0.000779035805682734	0.0505661123227304	-4.30641266352878	LBX2	LBX2	down	85474
639	-0.924247519613765	3.77107811338609	-8.61253000517791	0.000779346524815389	0.0505661123227304	-4.30690138216554	PBX2	PBX2	stable	5089
640	1.87761603162244	4.57911543884667	8.6122322583559	0.000779455221274887	0.0505661123227304	-4.30707230060408	ELF3	ELF3	up	1999
641	0.845601492135706	6.65628571941724	8.60576491597782	0.000781820802368825	0.0506591957763485	-4.31078611212651	EIF4G2	EIF4G2	stable	1982
642	-1.07786707048419	1.59268896351039	-8.60072490528559	0.000783670406028453	0.0506820980199686	-4.31368201819596	BRAT1	BRAT1	down	221927
643	1.65968772709487	4.64297947870377	8.59972886540424	0.000784036571181053	0.0506820980199686	-4.31425450522078	IL13RA1	IL13RA1	up	3597
644	-1.0303252209342	2.43378285159265	-8.5971863292909	0.000784972211954098	0.0506823873362392	-4.31571612950041	GNPDA1	GNPDA1	down	10007
645	2.30338484654752	6.8527526651246	8.58312432558841	0.000790171743795235	0.0509576514727854	-4.32380690283686	DUSP1	DUSP1	up	1843
646	1.38686993346416	4.98577332932297	8.57618706563346	0.000792752393263396	0.0510635739798028	-4.32780270798435	TMEM248	TMEM248	up	55069
647	2.25799837803824	4.83308672360995	8.57249357637787	0.000794130578723368	0.0510900913240663	-4.32993130313337	HIF1A	HIF1A	up	3091
648	1.10675962696304	3.39485025670762	8.56796264202869	0.000795825260302208	0.0510900913240663	-4.33254364302153	TBRG4	TBRG4	up	9238
649	0.859565356039968	5.94912429057692	8.56754941686434	0.000795980037164164	0.0510900913240663	-4.33278195195469	BZW1	BZW1	stable	9689
650	-2.00838931309545	2.40729283264722	-8.56098244737817	0.000798444707704256	0.0511162501670258	-4.33657053014629	TMEM94	TMEM94	down	9772
651	0.912975781628378	6.73110248685532	8.55693917388571	0.000799966853957372	0.0511162501670258	-4.33890444034058	PSMB4	PSMB4	stable	5692
652	2.12455022319532	5.06485519733191	8.55646887477991	0.00080014413533789	0.0511162501670258	-4.33917597620799	TGFBI	TGFBI	up	7045
653	-1.59300898498881	2.70294420594469	-8.55174967036385	0.000801925728922451	0.0511700064472686	-4.34190143229492	LRRC75A	LRRC75A	down	388341
654	1.18522870424692	3.45411980415837	8.54524529454212	0.000804389234601056	0.0512670979509378	-4.34566006513896	PLAA	PLAA	up	9373
655	-1.26122600635267	2.50770710163921	-8.54065523801097	0.000806133282384246	0.0512894505641143	-4.3483140190691	TMEM129	TMEM129	down	92305
656	-0.894642887987974	3.1656367969041	-8.53848508271299	0.000806959472448245	0.0512894505641143	-4.34956923719748	DDIT3	DDIT3	stable	1649
657	-0.523360356738546	0.527820227713558	-8.53689127130854	0.000807566906124418	0.0512894505641143	-4.35049127887993	KBTBD8	KBTBD8	stable	84541
658	-1.71087252042566	1.53706503772784	-8.52609546953341	0.000811696188515085	0.0513142806188614	-4.35674083590275	ENOX2	ENOX2	down	10495
659	1.34170268606424	2.7567315925227	8.52297666682709	0.000812893912063717	0.0513142806188614	-4.35854758395926	CSF2RB	CSF2RB	up	1439
660	1.02393888387024	3.60247236210521	8.52147278861364	0.000813472224971656	0.0513142806188614	-4.35941900327855	FBL	FBL	up	2091
661	1.42718585292724	3.41704576823347	8.51965109850001	0.000814173427071606	0.0513142806188614	-4.36047476142911	TMEM192	TMEM192	up	201931
662	0.880464652506821	3.73408709136144	8.5165987123542	0.000815350007706109	0.0513142806188614	-4.3622442183075	KLHL21	KLHL21	stable	9903
663	-1.45071020413726	1.80666631378664	-8.51648917677162	0.000815392268284325	0.0513142806188614	-4.36230772616597	FBF1	FBF1	down	85302
664	1.37286043085631	3.33926879167919	8.51375705861635	0.000816447232035222	0.051314557035156	-4.36389202173512	PPP2R2D	PPP2R2D	up	55844
665	-0.686532903055208	0.362083222498146	-8.50956507806313	0.000818069152044151	0.0513571924759067	-4.3663237393858	TSSK4	TSSK4	stable	283629
666	3.00561720478104	4.09583243959806	8.50613566410922	0.000819398964097214	0.0513814126922203	-4.36831389406944	PLAT	PLAT	up	5327
667	1.57654628029159	6.7979778020853	8.50055338912783	0.00082156925325899	0.0514582196612584	-4.37155492245023	MARCKS	MARCKS	up	4082
668	-0.627087197801312	4.62733434055512	-8.49757325097761	0.000822730761675376	0.0514717386519874	-4.37328594429435	PEF1	PEF1	stable	553115
669	-2.94327759473303	3.94403157871104	-8.49444477784921	0.000823952249131352	0.0514889747049028	-4.37510370798204	SEMA3G	SEMA3G	down	56920
670	1.32797413868984	2.07470961527492	8.48377477640433	0.000828135013700383	0.0515866570418524	-4.38130787210635	CDT1	CDT1	up	81620
671	-1.61461664369989	3.30276379595702	-8.47263032413647	0.000832531580561536	0.0517332544785786	-4.3877953213696	VWA5A	VWA5A	down	4013
672	1.53983954893752	2.12014510243376	8.45686778326685	0.000838798956268802	0.051910761949407	-4.39698403095888	PLXNA2	PLXNA2	up	5362
673	-2.40396344309958	1.99447575222064	-8.45565015604513	0.000839285500661012	0.051910761949407	-4.39769447486041	ARMCX1	ARMCX1	down	51309
674	-2.32089704881151	3.15696151596455	-8.45256208878835	0.00084052099431873	0.0519281693527516	-4.39949666427293	TUBB4A	TUBB4A	down	10382
675	-1.0935529602848	1.98164482784079	-8.44505535012101	0.000843533642628763	0.0520552070687539	-4.40388002093996	ASB13	ASB13	down	79754
676	0.288355110194699	0.827798680946438	8.43222111947183	0.000848715057275459	0.0522266912019167	-4.4113822439965	SEL1L3	SEL1L3	stable	23231
677	1.32946887310308	1.59937812426488	8.43108079690755	0.000849177310054971	0.0522266912019167	-4.41204930754593	SLC7A8	SLC7A8	up	23428
678	0.667915106687263	5.38957452978752	8.42552595792412	0.000851433492013893	0.052300622909689	-4.41529991167148	AMFR	AMFR	stable	267
679	-1.04144655947999	1.48473285216442	-8.42145734710883	0.000853090680373283	0.052300622909689	-4.41768200570328	TIA1	TIA1	down	7072
680	-1.11759393479102	2.20719076327446	-8.41998583914945	0.000853691014026115	0.052300622909689	-4.41854379707811	GATD1	GATD1	down	347862
681	1.08949175915475	4.82471286502471	8.41864918137308	0.000854236781251052	0.052300622909689	-4.41932672905593	CUL3	CUL3	up	8452
682	-2.16371828779766	3.79710353995768	-8.4155988631029	0.000855483850263454	0.0523181241415613	-4.42111383125308	OGT	OGT	down	8473
683	0.846799007755104	5.13430671865988	8.3874433270495	0.000867100696178003	0.0528423326231322	-4.43763661706732	UBE2G2	UBE2G2	stable	7327
684	2.16329908746389	3.46834427110125	8.37668023873935	0.000871592501417638	0.0528423326231322	-4.44396582245453	DBN1	DBN1	up	1627
685	1.40883861744759	3.85792413625013	8.36800726087621	0.00087523278396925	0.0528423326231322	-4.44907119098121	BLVRB	BLVRB	up	645
686	-0.904513316227577	1.46923346949939	-8.36536881028373	0.00087634390568463	0.0528423326231322	-4.45062525135361	MAD1L1	MAD1L1	stable	8379
687	1.67965127865929	5.42183128845701	8.36102998966818	0.000878174857951463	0.0528423326231322	-4.4531817826687	LRRC59	LRRC59	up	55379
688	-1.24324625202127	2.89206573105863	-8.35743814946265	0.000879694135864998	0.0528423326231322	-4.45529906569666	SH2D4A	SH2D4A	down	63898
689	-1.26030914784084	2.24252172432484	-8.35331386949752	0.000881442598165797	0.0528423326231322	-4.45773120062223	MYO5C	MYO5C	down	55930
690	1.79276899754861	4.68172765184188	8.35082448223288	0.000882500018311159	0.0528423326231322	-4.45919973552514	QSOX1	QSOX1	up	5768
691	-0.445266387368858	2.85032754650857	-8.3503190219431	0.000882714913051037	0.0528423326231322	-4.45949796311881	SLC39A9	SLC39A9	stable	55334
692	0.695912829784959	3.52582945959565	8.34655053492302	0.000884319094583761	0.0528423326231322	-4.46172191948318	DAB2	DAB2	stable	1601
693	4.24953577323425	2.67317717456191	8.3451698806895	0.000884907709516889	0.0528423326231322	-4.46253692922197	SELP	SELP	up	6403
694	4.27912269943332	3.99027677281161	8.34343430033435	0.000885648321213842	0.0528423326231322	-4.46356162372598	FPR1	FPR1	up	2357
695	0.56198068153574	6.12447287342056	8.34185285852264	0.000886323819657346	0.0528423326231322	-4.46449547850858	LGMN	LGMN	stable	5641
696	-2.5156822295732	1.57223420758935	-8.34164409324475	0.000886413038986067	0.0528423326231322	-4.46461876788675	PKN3	PKN3	down	29941
697	-1.96847998673647	3.25537403736141	-8.3379419645186	0.00088799703428141	0.0528423326231322	-4.46680556792979	CCM2L	CCM2L	down	140706
698	3.49314240392801	4.2088104030455	8.33640602363379	0.000888655220452671	0.0528423326231322	-4.46771308088722	CH25H	CH25H	up	9023
699	0.920281192521328	3.90596593241039	8.33622080148515	0.000888734632792601	0.0528423326231322	-4.46782252967192	URI1	URI1	stable	8725
700	-0.767063030154309	0.986588136285302	-8.33571354887224	0.000888952157315958	0.0528423326231322	-4.4681222790489	TBC1D24	TBC1D24	stable	57465
701	2.73602858100612	5.19995779517201	8.33490841425402	0.000889297556133478	0.0528423326231322	-4.46859808817287	TXNRD1	TXNRD1	up	7296
702	0.998778790910602	2.59844709788659	8.30091665564861	0.000904030996553195	0.0534261705878326	-4.48872335051542	ZMYND19	ZMYND19	stable	116225
703	1.88343897739433	4.55062499328145	8.29686119768969	0.000905808696417905	0.0534366958126269	-4.49112930318744	ALOX5AP	ALOX5AP	up	241
704	-0.644234795874164	4.13789210587086	-8.28983773775451	0.000908897551763712	0.0534580112545477	-4.49529852249603	PQBP1	PQBP1	stable	10084
705	-2.21243459928843	6.10468283952919	-8.28477604429115	0.000911131640562547	0.0534580112545477	-4.49830514804275	CAVIN2	CAVIN2	down	8436
706	-0.642374573424835	1.96249884382617	-8.28468571853003	0.000911171568847337	0.0534580112545477	-4.49835881592832	CAAP1	CAAP1	stable	79886
707	-1.15301463104165	5.14779780108031	-8.28446308437157	0.000911269992890639	0.0534580112545477	-4.49849109827944	PPDPF	PPDPF	down	79144
708	0.473841146229612	3.68906240424003	8.28273741211927	0.000912033334843191	0.0534580112545477	-4.49951654610973	EIF4E	EIF4E	stable	1977
709	-1.51056786819958	1.54418685019252	-8.27923540909198	0.000913584835836274	0.0534580112545477	-4.5015981252714	MEIS1	MEIS1	down	4211
710	-0.350571256406773	0.216875555614462	-8.27793640684589	0.000914161157732855	0.0534580112545477	-4.50237044584781	DGKB	DGKB	stable	1607
711	-0.818719578089061	3.00846536839658	-8.27516160703951	0.000915393731519217	0.0534580112545477	-4.50402055934338	UBALD1	UBALD1	stable	124402
712	-1.2161165480034	3.98402259142031	-8.27455008603739	0.000915665644487697	0.0534580112545477	-4.50438428343103	PDZD2	PDZD2	down	23037
713	-1.00666389976401	1.34523787822789	-8.26741552129691	0.000918845351302599	0.0534885921134216	-4.50862957833682	TMEM175	TMEM175	down	84286
714	1.63100917798375	2.43698697268313	8.26044058787415	0.000921966995688427	0.0535561503050998	-4.51278301784281	SMPDL3B	SMPDL3B	up	27293
715	1.37269961309809	7.23380394184023	8.26042300376316	0.000921974881888047	0.0535561503050998	-4.51279349275945	RAP1B	RAP1B	up	5908
716	0.755179017612184	4.98160027989842	8.25385635360944	0.000924925706641566	0.0535561503050998	-4.51670664709908	SLC25A51	SLC25A51	stable	92014
717	1.69882292718784	6.39435610534402	8.2478810982771	0.00092762083492289	0.0535655586508704	-4.52026977147691	GRINA	GRINA	up	2907
718	-1.83558131196114	1.74598793307966	-8.24574604861122	0.000928586176785288	0.0535655586508704	-4.52154348283402	HMCN1	HMCN1	down	83872
719	-1.37769376201995	2.11490269126692	-8.24477698307498	0.000929024736196176	0.0535655586508704	-4.5221216965171	ARHGEF38	ARHGEF38	down	54848
720	-3.01108759022787	2.86767021499125	-8.23349790258342	0.000934147890217548	0.0536527437464165	-4.52885601823451	ARHGEF15	ARHGEF15	down	22899
721	0.88065427249808	2.05172665976093	8.23192235765591	0.000934866281006064	0.0536527437464165	-4.52979736597673	POC5	POC5	stable	134359
722	0.622595361406975	1.23986849683431	8.23081588423198	0.000935371196773645	0.0536527437464165	-4.5304585505671	NUSAP1	NUSAP1	stable	51203
723	1.29078760057067	2.57312191945226	8.23060922386118	0.000935465538873565	0.0536527437464165	-4.53058205129444	RPRD2	RPRD2	up	23248
724	-0.994518930143284	3.04384679477192	-8.21961950906336	0.000940499258849462	0.0536929080140721	-4.53715347625298	ARPIN	ARPIN	stable	348110
725	2.05650178922961	5.12835473138903	8.21831667234469	0.00094109820583558	0.0536929080140721	-4.53793303622768	SGK1	SGK1	up	6446
726	0.932129917554116	4.33379944607864	8.21174919484123	0.000944124562630179	0.0537132442372402	-4.54186438560859	DNAJC5	DNAJC5	stable	80331
727	0.701457479047711	2.26846797387094	8.21107500806902	0.00094443590838005	0.0537132442372402	-4.54226811665662	TMEM154	TMEM154	stable	201799
728	-2.02984759234435	2.91343584886857	-8.20791807037389	0.000945895485476793	0.0537132442372402	-4.54415901120049	PCDH1	PCDH1	down	5097
729	1.30993655182352	4.03225268423823	8.19388163377292	0.000952418624177587	0.053833764100807	-4.55257411577335	PGM1	PGM1	up	5236
730	1.46851233382381	2.00079164011312	8.19179808291323	0.000953391599573961	0.053833764100807	-4.55382432641973	APEX1	APEX1	up	328
731	0.478101745553686	0.90010622988603	8.1905310296139	0.000953983882523519	0.053833764100807	-4.55458474420197	TCP11L1	TCP11L1	stable	55346
732	-1.26239449006407	2.13426184473424	-8.18752598922802	0.000955390388314105	0.053833764100807	-4.55638862377381	CERS4	CERS4	down	79603
733	-1.47982803151426	2.16160537296856	-8.18742901835573	0.000955435817696072	0.053833764100807	-4.55644684361767	DHX57	DHX57	down	90957
734	0.775810511420833	1.31425511955903	8.18500413247082	0.000956572700456631	0.0538420842948852	-4.5579029060554	DCLRE1B	DCLRE1B	stable	64858
735	-1.13012861161092	3.67363023816442	-8.18038281503575	0.000958743947440258	0.0539085478463076	-4.56067890478836	CSRP2	CSRP2	down	1466
736	1.65602974695265	3.98443384174435	8.17508405226735	0.00096124091141401	0.0539256329129931	-4.56386354222168	SLC2A1	SLC2A1	up	6513
737	2.07593899067334	4.27234160620039	8.17418035537607	0.000961667559690004	0.0539256329129931	-4.56440685940551	FURIN	FURIN	up	5045
738	-1.42955109111651	1.59001986680158	-8.17304937552279	0.000962201838226223	0.0539256329129931	-4.56508689734676	POMK	POMK	down	84197
739	-1.18407007353174	1.15845584576562	-8.17133838515673	0.000963010806581589	0.0539256329129931	-4.56611584282947	RAB7B	RAB7B	down	338382
740	-1.2284525458925	1.5334199766501	-8.16477419292867	0.000966122139243087	0.0539887699351766	-4.57006514043033	FUZ	FUZ	down	80199
741	0.933537160837617	2.37410866780788	8.15981456103071	0.000968481098653144	0.0540096902854426	-4.57305092141651	RBM48	RBM48	stable	84060
742	1.15635541249379	1.86113310260923	8.15713506555037	0.000969758486456549	0.0540199329631936	-4.57466468736271	MAIP1	MAIP1	up	79568
743	1.69237529486914	3.30106365302742	8.15526810746859	0.000970649735214745	0.0540199329631936	-4.57578936654927	SLC25A33	SLC25A33	up	84275
744	-1.52611856915521	0.791489899474322	-8.14631373601393	0.000974938340313969	0.0542031858273228	-4.58118674638369	GJC2	GJC2	down	57165
745	1.66062516907703	4.29343330733331	8.13578684236686	0.000980009796333557	0.0543740603513142	-4.58753866997759	TBC1D15	TBC1D15	up	64786
746	-0.470629671299671	1.51826689386894	-8.11610693267315	0.00098957774513357	0.0546480297767115	-4.5994329420842	AP5M1	AP5M1	stable	55745
747	-0.694595900214365	1.26973308733892	-8.11410997099528	0.00099055500275278	0.0546480297767115	-4.60064129611476	RAB40B	RAB40B	stable	10966
748	-0.463917591950106	1.0280869093617	-8.11015171798522	0.00099249555613173	0.0546480297767115	-4.60303719329461	HLCS	HLCS	stable	3141
749	-1.17493986107669	4.654279819765	-8.10769817238644	0.000993700755799884	0.0546480297767115	-4.60452282001069	KRCC1	KRCC1	down	51315
750	-0.709658361381319	4.80039071359803	-8.10635352028917	0.000994362018801284	0.0546480297767115	-4.60533717720271	SMIM15	SMIM15	stable	643155
751	-1.80983607569765	2.17783189107745	-8.10607494931148	0.000994499079716197	0.0546480297767115	-4.60550590207093	HOMER3	HOMER3	down	9454
752	-0.771167504552702	3.51992951794932	-8.10508178264604	0.000994987920202853	0.0546480297767115	-4.60610748473932	GINS4	GINS4	stable	84296
753	2.05913197741568	3.65430239339004	8.08519956248062	0.00100483619904288	0.055031274092572	-4.61816423086583	FMNL2	FMNL2	up	114793
754	-1.22264133599028	1.17622814399376	-8.08512647749362	0.00100487261985998	0.055031274092572	-4.61820859825945	KLHL8	KLHL8	down	57563
755	-1.82201632436628	2.93538631874594	-8.07905052382607	0.00100790614066873	0.055031274092572	-4.62189833454245	BCL6B	BCL6B	down	255877
756	1.19648779880487	4.62130932591126	8.07884633444692	0.00100800828015574	0.055031274092572	-4.62202237468594	PSMD3	PSMD3	up	5709
757	-1.17973981098987	1.92613506473467	-8.07880063939211	0.0010080311394432	0.055031274092572	-4.62205013371131	GOLGA1	GOLGA1	down	2800
758	6.62333972912288	7.67670313368833	8.07792361800179	0.00100846999883916	0.055031274092572	-4.622582937106	S100A9	S100A9	up	6280
759	-1.14650433759381	4.5045497392413	-8.07583226200392	0.00100951745253358	0.055031274092572	-4.62385367171059	CENPX	CENPX	down	201254
760	1.27325381943016	4.56875648731898	8.07476151458241	0.00101005425083098	0.055031274092572	-4.62450438339199	SLC6A14	SLC6A14	up	11254
761	-1.58519539771319	2.13317583726529	-8.071526156118	0.00101167835878607	0.0550646413903668	-4.6264710270965	TMEM14A	TMEM14A	down	28978
762	0.656881682020869	1.65613567285881	8.06701897006996	0.00101394623972372	0.0550665187716252	-4.62921191768937	HDAC4	HDAC4	stable	9759
763	-0.345788748685143	0.248652648677363	-8.06542852394959	0.00101474798963678	0.0550665187716252	-4.63017941391974	GUCA1B	GUCA1B	stable	2979
764	1.09934543753792	5.25907681519427	8.05765662239839	0.00101867701422305	0.055224672517078	-4.63490960825564	PSMD8	PSMD8	up	5714
765	-0.671274385160634	2.09881684049647	-8.05275278800458	0.00102116569275917	0.0553045049663572	-4.63789627875341	POLR3B	POLR3B	stable	55703
766	-0.295012091806845	1.69161905193159	-8.04673875002649	0.00102422796382763	0.0554152125677673	-4.64156129651891	VANGL1	VANGL1	stable	81839
767	-0.987769103731961	2.85336751803205	-8.04352700834606	0.0010258679456997	0.055448824643981	-4.643519550262	RNF41	RNF41	stable	10193
768	-1.38841813967732	3.27717789908435	-8.03667158314756	0.00102937923310855	0.0555048702079307	-4.64770171606446	WDR6	WDR6	down	11180
769	1.46947853317455	4.81067426677768	8.03414419911676	0.00103067744677053	0.0555048702079307	-4.64924434131727	SLK	SLK	up	9748
770	0.877876445234662	0.930816507521208	8.03237950749651	0.00103158508477694	0.0555048702079307	-4.65032169865122	GSDME	GSDME	stable	1687
771	0.835862987340638	2.8421769110456	8.03197243019707	0.00103179459665098	0.0555048702079307	-4.65057025183221	BCOR	BCOR	stable	54880
772	1.06511410795507	5.48813787217045	8.02760976170035	0.00103404321943893	0.0555048702079307	-4.65323470304025	HNRNPDL	HNRNPDL	up	9987
773	-0.399657697815563	0.241884249284327	-8.02161860080863	0.001037140988487	0.0555845996759657	-4.65689580785792	IL17RB	IL17RB	stable	55540
774	2.0594375751076	5.42745846266096	8.01881934404629	0.00103859225542371	0.0555845996759657	-4.6586072117873	MYD88	MYD88	up	4615
775	0.584718407947073	2.0981404384629	8.00940617756224	0.00104349075203306	0.0556931063615382	-4.66436605869188	MIOS	MIOS	stable	54468
776	0.439993570237367	3.79371325356438	8.00528382521049	0.00104564487479994	0.0556931063615382	-4.66688992561929	PITHD1	PITHD1	stable	57095
777	1.27529008549175	2.21812890931519	8.00367237710248	0.00104648841146083	0.0556931063615382	-4.66787682743183	PDE12	PDE12	up	201626
778	1.92869244192626	3.32290365819262	8.00315571866695	0.00104675904036182	0.0556931063615382	-4.66819328226762	TRAF6	TRAF6	up	7189
779	-0.90958511100642	2.40784477963989	-7.99802774167195	0.00104944975599733	0.0557817390324011	-4.67133515438325	ARMCX2	ARMCX2	stable	9823
780	1.47702128065903	1.91157905288068	7.9917600715475	0.00105274998882905	0.0557952053833312	-4.67517770532417	PTGER4	PTGER4	up	5734
781	-0.909683143147377	4.00775238952601	-7.99170620486632	0.00105277840725865	0.0557952053833312	-4.67521074107135	LURAP1L	LURAP1L	stable	286343
782	-1.83278611210787	3.15589431362205	-7.98499444677876	0.00105632668567006	0.0559287988077198	-4.67932850335999	CEBPG	CEBPG	down	1054
783	-1.93127584036144	3.62681777245471	-7.9765856499723	0.0010607928090234	0.0561106820236489	-4.68449170332673	CXCL12	CXCL12	down	6387
784	1.23607085956375	3.28624584447112	7.97156466063946	0.00106347060263866	0.0561977101272037	-4.68757698209917	TENT5A	TENT5A	up	55603
785	1.19666522037237	6.59679476173021	7.96716145536872	0.00106582573060523	0.0562130122975891	-4.69028404749209	CD63	CD63	up	967
786	-0.678349128073255	5.67439901734098	-7.95301683437852	0.00107343452382668	0.0565046142921346	-4.69898894635569	TMEM50B	TMEM50B	stable	757
787	-1.31144642199137	3.31956379040079	-7.95110314849413	0.0010744690476099	0.0565046142921346	-4.70016770916478	CDPF1	CDPF1	down	150383
788	-1.57042686468837	2.89354086315334	-7.94534379167366	0.00107758988098908	0.0565943483099522	-4.70371676706196	AGO1	AGO1	down	26523
789	-0.850037991959465	1.95656217247891	-7.94411905726356	0.00107825495962484	0.0565943483099522	-4.70447176873984	TSEN15	TSEN15	stable	116461
790	0.906968036345878	4.83994164716579	7.9379038417924	0.00108163781718862	0.056717210743506	-4.70830477974512	TMBIM4	TMBIM4	stable	51643
791	-0.492125526916771	1.31444822684736	-7.93027355969827	0.00108580865357703	0.056847201560786	-4.71301407198225	DBNDD2	DBNDD2	stable	55861
792	-0.670792824236234	1.7144313736282	-7.92897602085229	0.00108651986590695	0.056847201560786	-4.71381528693313	PAPOLG	PAPOLG	stable	64895
793	-0.61873138421312	6.87494426787775	-7.92764482161754	0.0010872501207955	0.056847201560786	-4.71463740588592	EEF1G	EEF1G	stable	1937
794	1.5093755723008	4.82750637383101	7.91419736112978	0.00109466076336182	0.0570826498779465	-4.72294902922541	WDR26	WDR26	up	80232
795	-0.519384436561173	0.268440881354205	-7.91146227081252	0.00109617557547327	0.0570826498779465	-4.72464104722162	TMEM150B	TMEM150B	stable	284417
796	1.03415873913094	4.03713331758225	7.90847894784645	0.00109783079532524	0.0570826498779465	-4.72648721294329	NUBP2	NUBP2	up	10101
797	-1.40516795978308	1.45179123174263	-7.90809184728833	0.00109804579217347	0.0570826498779465	-4.72672680644346	BANP	BANP	down	54971
798	-2.19081016297837	3.20943844941271	-7.89696422448732	0.00110424819268671	0.0573052854214491	-4.73361856272923	PRMT2	PRMT2	down	3275
799	-0.463796008690516	1.97833443688783	-7.89649589598008	0.00110451017200903	0.0573052854214491	-4.73390880214201	FBXL20	FBXL20	stable	84961
800	1.58485704564138	3.79885325404223	7.89367130516337	0.00110609183957916	0.0573052854214491	-4.73565961772197	GCNT2	GCNT2	up	2651
801	-0.981134593991972	2.85291512190995	-7.8924653190296	0.00110676799183389	0.0573052854214491	-4.73640731183874	MARF1	MARF1	stable	9665
802	-1.86681390419388	1.23116223446497	-7.89099567985308	0.00110759264846616	0.0573052854214491	-4.73731860189901	KCTD21	KCTD21	down	283219
803	-1.54806213180321	4.37418874060874	-7.88707377070285	0.00110979702687187	0.0573128603777012	-4.73975121457887	WFDC1	WFDC1	down	58189
804	0.697997465339301	1.58683769786056	7.88698848201571	0.0011098450244924	0.0573128603777012	-4.73980412767132	SLC4A7	SLC4A7	stable	9497
805	-1.61674450983661	1.16761103090273	-7.87586364257934	0.00111612754236928	0.0573772635850633	-4.74671026111254	CX3CR1	CX3CR1	down	1524
806	-0.948005420181898	1.19340917638426	-7.87151883085982	0.00111859299307697	0.0573772635850633	-4.74940976646567	BCORL1	BCORL1	stable	63035
807	0.873707453046093	4.16512912357037	7.8704617130668	0.00111919385893397	0.0573772635850633	-4.75006676831435	CLINT1	CLINT1	stable	9685
808	-3.12788131904359	3.24484013549375	-7.86791348654679	0.00112064389511946	0.0573772635850633	-4.75165081513463	MYCT1	MYCT1	down	80177
809	-1.14335982344935	3.71174970803387	-7.86759054912978	0.00112082782264154	0.0573772635850633	-4.75185159375226	PAPOLA	PAPOLA	down	10914
810	1.01295917627592	3.66706598306764	7.8671244163114	0.00112109337157819	0.0573772635850633	-4.75214141336295	SKIL	SKIL	up	6498
811	0.854525481841962	3.30745068503182	7.86617611342269	0.00112163384325465	0.0573772635850633	-4.75273107003015	CLIP1	CLIP1	stable	6249
812	0.882290113563348	4.90551711428049	7.86305912338104	0.00112341257446495	0.057389155225412	-4.75466965767344	RBM17	RBM17	stable	84991
813	-1.05778813214621	3.39186219419335	-7.86198177341653	0.00112402817383922	0.057389155225412	-4.75533986293324	SLC35A1	SLC35A1	down	10559
814	1.54522847250085	4.50235325487223	7.86023097586135	0.00112502946270397	0.057389155225412	-4.75642918193908	RANBP9	RANBP9	up	10048
815	0.914872929508639	3.82982198335599	7.85620154404248	0.00112733806140628	0.0573937530975089	-4.75893703574761	GAK	GAK	stable	2580
816	0.760077150792829	3.65775889945807	7.85386338097626	0.00112868033199529	0.0573937530975089	-4.76039278521345	FBXW8	FBXW8	stable	26259
817	-0.408894311566707	2.26484741892061	-7.85271990880664	0.00112933747758423	0.0573937530975089	-4.76110485303159	ZCCHC17	ZCCHC17	stable	51538
818	-0.445790734774285	1.55826275978933	-7.84873626063897	0.0011316305116169	0.0574030914415623	-4.76358627340388	RNF214	RNF214	stable	257160
819	-0.365353411379573	2.83051016885482	-7.84466598176047	0.00113397929698829	0.0574296561795106	-4.76612279027945	NSD1	NSD1	stable	64324
820	-1.4156269318115	5.29354233471717	-7.84187219969063	0.00113559492234582	0.05744358366948	-4.76786448363968	COA3	COA3	down	28958
821	-1.00996982670718	2.58570164527428	-7.83963832829934	0.00113688878145674	0.0574556355486618	-4.76925750781262	USP46	USP46	down	64854
822	1.95390513517007	6.497343095039	7.82678003460035	0.00114437147596675	0.0577067508293861	-4.77728256685665	ICAM1	ICAM1	up	3383
823	-1.23024397664667	1.16099031012877	-7.82285922305782	0.00114666511177157	0.0577067508293861	-4.77973189045826	CD27	CD27	down	939
824	0.875923256476297	7.11821188682923	7.82214585770195	0.00114708302786941	0.0577067508293861	-4.78017764340183	CYB5A	CYB5A	stable	1528
825	-1.49377627342339	2.67770153379494	-7.82201661232122	0.0011471587645813	0.0577067508293861	-4.78025840736178	PTPRU	PTPRU	down	10076
826	-2.04953966091552	2.31707064908056	-7.81763470727448	0.00114973014747211	0.0577826982426218	-4.78299729748988	VSNL1	VSNL1	down	7447
827	0.903846164144147	4.56033454539603	7.80831087150329	0.00115522504917717	0.0578962239083252	-4.78882956980967	PTPN11	PTPN11	stable	5781
828	-1.38592836156988	1.9263730267111	-7.80078431393599	0.00115968419152634	0.0578962239083252	-4.79354202684891	LHPP	LHPP	down	64077
829	-2.89637847110434	3.9950427062157	-7.79836409475233	0.00116112253283309	0.0578962239083252	-4.79505819230385	KANK3	KANK3	down	256949
830	-2.47357606109555	3.41202114601569	-7.79709857203971	0.00116187550444277	0.0578962239083252	-4.79585115203697	PAQR7	PAQR7	down	164091
831	7.18114427768661	5.13286783650237	7.79595996275873	0.00116255347449253	0.0578962239083252	-4.79656468519924	CCL4	CCL4	up	6351
832	0.876158750263037	5.44259751200304	7.79583814152253	0.00116262604001175	0.0578962239083252	-4.796641032377	COTL1	COTL1	stable	23406
833	-0.249025543738883	0.155453809930522	-7.79380439094458	0.00116383830733455	0.0579036153838319	-4.79791576739068	CCR4	CCR4	stable	1233
834	-1.36033742167526	4.70251156164236	-7.78577585601108	0.00116863903914557	0.0580893646225151	-4.80295080213762	DUSP7	DUSP7	down	1849
835	-2.25952877748402	3.18784542172444	-7.78189929244678	0.00117096573411772	0.0581519105312897	-4.80538357631917	SMCO4	SMCO4	down	56935
836	-1.69073964522787	1.18098933860753	-7.77626978763339	0.00117435463329044	0.0582670449729855	-4.80891830235071	COA4	COA4	down	51287
837	-1.22056890203135	2.36575178992399	-7.76537847014306	0.00118094520657248	0.0584342424077578	-4.81576320289696	PIP4K2B	PIP4K2B	down	8396
838	1.03828819005682	3.58072224762124	7.7615575207148	0.00118326806012064	0.0584412195541592	-4.81816654415433	CNOT11	CNOT11	up	55571
839	-0.38581531947766	0.968889137004212	-7.75821104075433	0.00118530706326411	0.0584412195541592	-4.82027229322736	COX17	COX17	stable	10063
840	1.20381871712454	2.34740485094923	7.75742561350823	0.00118578624492225	0.0584412195541592	-4.82076663216486	PPARD	PPARD	up	5467
841	-1.01307782116987	3.04991803961375	-7.7534721829411	0.00118820179594712	0.0584412195541592	-4.82325553666846	CDK5	CDK5	down	1020
842	0.432442051360004	3.57341823266959	7.75317169723415	0.00118838563907382	0.0584412195541592	-4.82344475421711	KPNA3	KPNA3	stable	3839
843	1.38748062861262	3.16498662359385	7.75102914897561	0.00118969750155643	0.0584412195541592	-4.82479411364048	TLE3	TLE3	up	7090
844	0.790583712985494	2.49415574736818	7.74921819878378	0.00119080771102791	0.0584412195541592	-4.82593488797424	USP9X	USP9X	stable	8239
845	-2.15864887518676	1.58695937026759	-7.74892747684225	0.00119098605716523	0.0584412195541592	-4.82611804441403	RFLNA	RFLNA	down	144347
846	0.606099316850965	3.09834327324649	7.74590383399476	0.00119284287769113	0.0584412195541592	-4.82802331011483	POLR3C	POLR3C	stable	10623
847	-1.03425167817957	1.33625081658563	-7.74435521050212	0.00119379525914146	0.0584412195541592	-4.82899938290902	SNED1	SNED1	down	25992
848	-0.779482685412662	1.25126894447347	-7.74342572696543	0.00119436732491394	0.0584412195541592	-4.82958530301871	NMRK1	NMRK1	stable	54981
849	-0.79034686428619	2.13920688597408	-7.74340393395945	0.00119438074179629	0.0584412195541592	-4.8295990414455	ATP1B2	ATP1B2	stable	482
850	1.73134724369868	1.1037189170463	7.74158461528469	0.00119550145715727	0.0584412195541592	-4.83074606801816	AMBP	AMBP	up	259
851	-2.31886768237737	3.33178914366593	-7.74058428032286	0.0011961182197603	0.0584412195541592	-4.8313768493327	TGFB1I1	TGFB1I1	down	7041
852	-0.518798993633979	2.4025226041916	-7.73082865450942	0.00120215355986579	0.0585289002105359	-4.83753216860595	ANAPC1	ANAPC1	stable	64682
853	-0.671558641599717	0.362273814557395	-7.73073112411435	0.00120221408505354	0.0585289002105359	-4.83759373951325	XKR6	XKR6	stable	286046
854	-1.95171894758354	1.50228700304977	-7.72257239217762	0.00120729043403936	0.0586710812806504	-4.84274673287489	WNT3A	WNT3A	down	89780
855	-0.534885841753121	0.296807212280744	-7.71439055837936	0.00121240750679819	0.058762358136704	-4.84791906314689	MYH13	MYH13	stable	8735
856	0.527459594890569	3.47929016715344	7.70870617800548	0.00121597824497996	0.0588829892313292	-4.85151537426639	TRIP12	TRIP12	stable	9320
857	-0.66739038678783	0.333695193393915	-7.70491247194981	0.00121836848146248	0.0589462916244634	-4.85391680092528	FAM181A	FAM181A	stable	90050
858	-1.59858568206753	3.4702546294709	-7.70200563137143	0.0012202038342608	0.0589826594093973	-4.85575753310668	CMTM3	CMTM3	down	123920
859	-0.63822141522514	0.348172968030909	-7.70023601360301	0.00122132281059589	0.0589843649138632	-4.85687842355807	PGR	PGR	stable	5241
860	0.454195620935359	2.9567039749816	7.69584638048126	0.00122410391380953	0.0590454230456202	-4.85965981762195	GATA6	GATA6	stable	2627
861	2.94927808553381	3.034066804277	7.69481779831152	0.00122475670356805	0.0590454230456202	-4.8603117548685	UCHL1	UCHL1	up	7345
862	-1.31448478441417	0.790111007952003	-7.67036087224524	0.00124040443971874	0.0596940523867825	-4.87583536246344	LILRA5	LILRA5	down	353514
863	0.859960239593105	7.7030911249271	7.66858827824354	0.00124154803336314	0.0596963055723695	-4.87696215126695	RPL27	RPL27	stable	6155
864	0.667563349705506	6.08405808690288	7.66584367414654	0.00124332126640549	0.0597288024794214	-4.87870726494368	SHISA5	SHISA5	stable	51246
865	-0.948080301539833	0.97301662368299	-7.64767603452235	0.0012551374293377	0.0601901983624863	-4.89027253412256	RTL6	RTL6	stable	84247
866	-0.837953677146626	0.875742277414988	-7.64093055708625	0.00125955958944552	0.0603490923362063	-4.89457266539253	MPHOSPH9	MPHOSPH9	stable	10198
867	0.986547090946167	3.98478177620096	7.63473654987564	0.00126363700772393	0.0604310190487618	-4.89852413652854	AXIN1	AXIN1	stable	8312
868	1.54334100205553	5.11740965703915	7.63342649239984	0.00126450146463446	0.0604310190487618	-4.89936024380149	EIF6	EIF6	up	3692
869	1.28144738972189	2.97464871314084	7.63203596941671	0.00126541980880452	0.0604310190487618	-4.90024784168594	RUNX1	RUNX1	up	861
870	2.50383196773656	7.23164274580522	7.63059874834512	0.0012663698509339	0.0604310190487618	-4.90116539484676	LRG1	LRG1	up	116844
871	-1.4283947579421	1.48364500562884	-7.62889773608586	0.0012674953932791	0.0604310190487618	-4.90225155114822	AFAP1L2	AFAP1L2	down	84632
872	-1.23956021620593	1.64682495574061	-7.62799115475977	0.00126809576846502	0.0604310190487618	-4.90283052083306	HMGXB4	HMGXB4	down	10042
873	-0.253524300363209	0.147842543697124	-7.62656428008661	0.00126904140757197	0.0604310190487618	-4.90374188577597	TMPRSS5	TMPRSS5	stable	80975
874	-0.497971212579338	0.279023695738257	-7.62470091872819	0.00127027761991926	0.0604370109917706	-4.90493226288969	AWAT2	AWAT2	stable	158835
875	-1.48471199083147	1.77578698174857	-7.62105819959945	0.00127269856922664	0.0604542206515773	-4.90726007938318	EXO5	EXO5	down	64789
876	-1.33524844633874	0.683136309050836	-7.61987672703825	0.00127348498654115	0.0604542206515773	-4.90801528549517	GPR34	GPR34	down	2857
877	-0.248945397087762	0.15153308688289	-7.61837487862851	0.00127448551170224	0.0604542206515773	-4.90897542436066	VIL1	VIL1	stable	7429
878	0.642500339686673	4.23724087109732	7.6170858343817	0.001275345034122	0.0604542206515773	-4.90979964697883	ABLIM1	ABLIM1	stable	3983
879	-0.748885486592464	0.418331386627977	-7.61473462982772	0.00127691462085408	0.0604542206515773	-4.91130333177593	PGBD1	PGBD1	stable	84547
880	-1.01041539538309	0.836912979460944	-7.61415260144178	0.0012773035284373	0.0604542206515773	-4.91167562303481	NXPE2	NXPE2	down	120406
881	0.782428535609588	4.61242649492526	7.59989846606773	0.00128687340807189	0.0606524382983993	-4.92080088589539	TCP1	TCP1	stable	6950
882	2.3582767843854	3.93790731502686	7.59809116167896	0.00128809304047034	0.0606524382983993	-4.92195894828639	PDE4B	PDE4B	up	5142
883	-0.865999503602361	2.97617335545029	-7.59711043180204	0.00128875546285203	0.0606524382983993	-4.92258746795116	SLC25A23	SLC25A23	stable	79085
884	-1.4418759234901	2.16723934177606	-7.59610313066567	0.00128943626606084	0.0606524382983993	-4.92323308926579	NQO2	NQO2	down	4835
885	-0.784080019235758	0.532089067099999	-7.59184329012612	0.00129232022418985	0.0606524382983993	-4.92596421641085	ZFP41	ZFP41	stable	286128
886	-2.40904090071518	2.93816364984021	-7.59037691036677	0.00129331480314874	0.0606524382983993	-4.92690466796839	GIMAP8	GIMAP8	down	155038
887	1.13600845816261	1.64830565855971	7.59004538014615	0.00129353979475494	0.0606524382983993	-4.92711731410642	CAMTA1	CAMTA1	up	23261
888	4.34287756281656	3.16114344493716	7.58739197207669	0.00129534224414732	0.0606524382983993	-4.92881952026141	IL1RN	IL1RN	up	3557
889	-1.21152248693683	2.46410774454049	-7.58700870074424	0.00129560285252334	0.0606524382983993	-4.92906543777781	TADA3	TADA3	down	10474
890	-1.05205783525373	0.946687579963906	-7.5864571667512	0.00129597798491683	0.0606524382983993	-4.92941933610382	TRMT12	TRMT12	down	55039
891	-0.858550747317358	3.21708534859851	-7.58087281017612	0.00129978373964032	0.0607292316821218	-4.933003856045	RAB29	RAB29	stable	8934
892	-1.54542609970552	1.7646335633413	-7.58077524217782	0.00129985035384945	0.0607292316821218	-4.93306650382484	DCUN1D2	DCUN1D2	down	55208
893	1.09144028225889	4.15949929220453	7.57548954505365	0.00130346539048169	0.0608127854589095	-4.93646145608003	BRIX1	BRIX1	up	55299
894	-0.841891306688211	3.79905687266403	-7.57308578079348	0.00130511345727952	0.0608185105875572	-4.9380060468406	FAM114A2	FAM114A2	stable	10827
895	1.38083696170229	4.42675132485762	7.57073868163122	0.00130672513189957	0.0608415245544583	-4.9395146344172	CFP	CFP	up	5199
896	1.23332079427762	1.26292373002667	7.56421605140199	0.00131121679615474	0.0609463868470591	-4.94370914560564	TLR6	TLR6	up	10333
897	-1.81926228555061	1.09273502364665	-7.55713246478782	0.00131611614696663	0.0610698088348223	-4.94826792620181	TUBD1	TUBD1	down	51174
898	1.79101653402261	5.0347000733736	7.55530680615385	0.00131738248565778	0.0610765002656453	-4.94944346167849	CD44	CD44	up	960
899	-0.775750776700095	2.14689987571571	-7.55053616404714	0.00132069860220845	0.0611189892481999	-4.95251641861813	NACC2	NACC2	stable	138151
900	2.97428989447537	5.5159270630202	7.54538609989191	0.00132428991855525	0.0611189892481999	-4.9558356552896	LOX	LOX	up	4015
901	3.31580588499464	4.7897049609349	7.54233440247238	0.00132642360438119	0.0611189892481999	-4.95780340771916	TIMP1	TIMP1	up	7076
902	0.923214344577571	3.17366011908686	7.5417253534361	0.00132684994215125	0.0611189892481999	-4.95819620824381	NT5C2	NT5C2	stable	22978
903	-0.926151645150444	0.668272241795096	-7.54057707951369	0.00132765419606169	0.0611189892481999	-4.9589368512095	HOXB7	HOXB7	stable	3217
904	0.710139611825661	4.43001333501311	7.53928155661914	0.00132856229900156	0.0611189892481999	-4.95977258725188	IPO5	IPO5	stable	3843
905	0.814595042919043	4.26662856433896	7.53806039627664	0.00132941897233037	0.0611189892481999	-4.96056046563855	UBAP1	UBAP1	stable	51271
906	2.36543442802382	5.00025422253385	7.52862274397159	0.00133606253563605	0.0611189892481999	-4.96665324007894	NAMPT	NAMPT	up	10135
907	0.646672235351856	3.2308480538519	7.52746022187648	0.00133688368847679	0.0611189892481999	-4.96740419795147	MTDH	MTDH	stable	92140
908	-2.24539252510639	2.07535234551447	-7.52726187218436	0.00133702385529099	0.0611189892481999	-4.96753233646956	CLDN15	CLDN15	down	24146
909	-1.15747256183495	4.10149122089077	-7.52674604769021	0.00133738845458498	0.0611189892481999	-4.96786558471438	XIST	XIST	down	7503
910	0.565890448714162	5.53409280412757	7.52223273872506	0.00134058377738572	0.0611204742584093	-4.97078224565504	CNDP2	CNDP2	stable	55748
911	0.349019908811258	2.5703727167341	7.51976528086431	0.0013423346279952	0.0611204742584093	-4.97237744191914	RELCH	RELCH	stable	57614
912	-0.575679324122808	2.35950429381545	-7.51430939009102	0.00134621593323461	0.0612140242523196	-4.97590624201928	HCFC2	HCFC2	stable	29915
913	-1.49961472019617	3.66050272587816	-7.4934159574067	0.00136120688107648	0.0617409411084263	-4.98944026832482	TARDBP	TARDBP	down	23435
914	0.517972278949199	3.62773686012489	7.49018140698751	0.00136354585634617	0.0617579325763598	-4.99153839663556	HIBADH	HIBADH	stable	11112
915	-1.4001960398729	1.95240533389563	-7.48976020849009	0.00136385079565644	0.0617579325763598	-4.99181166921715	MANSC1	MANSC1	down	54682
916	-0.916757037936091	2.33916031691139	-7.48003523120999	0.00137091471786786	0.0618432001070524	-4.99812488875721	CREB1	CREB1	stable	1385
917	1.85045678608886	4.0569248347958	7.47515798809629	0.00137447422924007	0.0618432001070524	-5.00129373383476	RELB	RELB	up	5971
918	-0.976005419358389	1.45469009453736	-7.47461942352713	0.00137486797669624	0.0618432001070524	-5.00164375923716	PPP1R3E	PPP1R3E	stable	90673
919	1.97110740250784	3.26728046864039	7.47213247072311	0.00137668799018426	0.0618432001070524	-5.00326036778159	UCK2	UCK2	up	7371
920	6.24711068104109	3.25529553146764	7.46788435909158	0.0013798036781588	0.0618432001070524	-5.00602286243926	ACOD1	ACOD1	up	730249
921	0.843954419005027	4.64990914915471	7.46591593830726	0.00138125029607442	0.0618432001070524	-5.00730335999679	RWDD1	RWDD1	stable	51389
922	-1.32425091548469	3.05409404188389	-7.46440750466146	0.00138236011795175	0.0618432001070524	-5.00828482291523	MFNG	MFNG	down	4242
923	0.837310533092264	1.65691102960318	7.46080170796773	0.0013850174822028	0.0618432001070524	-5.01063162646415	TTC39C	TTC39C	stable	125488
924	1.40076482894847	2.85160145488182	7.45872892681233	0.00138654788554731	0.0618432001070524	-5.01198112027741	CBLB	CBLB	up	868
925	-1.12403557042514	4.8126677990168	-7.45735163987578	0.00138756592513138	0.0618432001070524	-5.01287798746349	RNF181	RNF181	down	51255
926	-0.745426162527372	1.46149480407429	-7.4561897594234	0.00138842545455977	0.0618432001070524	-5.01363469602266	SLC35B4	SLC35B4	stable	84912
927	-1.73589428377899	2.6862475642122	-7.45583398787891	0.00138868877534761	0.0618432001070524	-5.01386642287592	PLA2G15	PLA2G15	down	23659
928	-2.12583683015765	3.35826919220022	-7.45461102813643	0.00138959440244952	0.0618432001070524	-5.01466305314022	PPM1F	PPM1F	down	9647
929	0.741535197682668	3.71053340666964	7.45284465262205	0.00139090371453534	0.0618508972863103	-5.01581386001932	DDI2	DDI2	stable	84301
930	1.11478551442818	4.13033064200818	7.44774848105798	0.00139468966956458	0.0619415054891458	-5.01913536689829	GOLGA5	GOLGA5	up	9950
931	-1.080260062055	2.06738920731834	-7.4431118518734	0.00139814517517958	0.0620208995434794	-5.02215905558913	PIGV	PIGV	down	55650
932	0.821447714936053	2.73223126158984	7.43230013425597	0.0014062434666122	0.0622041265431703	-5.02921599391442	RBM47	RBM47	stable	54502
933	1.78814108835321	8.43391528622542	7.43149731972245	0.00140684708105316	0.0622041265431703	-5.02974035185702	IFITM2	IFITM2	up	10581
934	1.40762064522382	2.17088542451508	7.42665340883693	0.00141049581129004	0.0623148348317417	-5.03290518149614	RELT	RELT	up	84957
935	2.81275126604676	3.5076767977098	7.4243637336616	0.00141222455900449	0.0623201211692228	-5.03440178564591	MYC	MYC	up	4609
936	-1.19148892662307	2.30896288425488	-7.42154508270433	0.00141435624987432	0.0623201211692228	-5.03624468876497	KLK8	KLK8	down	11202
937	-1.64067348406811	2.97960080813555	-7.42102847013423	0.00141474738012078	0.0623201211692228	-5.03658252781608	MRPL49	MRPL49	down	740
938	-1.6420523402435	2.12614541039296	-7.41639393686896	0.00141826212837326	0.0624046801820761	-5.03961418543637	EXOC8	EXOC8	down	149371
939	-1.072009243841	1.9342360543046	-7.4138275101318	0.00142021305097696	0.0624400453567244	-5.04129369995665	TTLL12	TTLL12	down	23170
940	-0.700609569831257	0.515308887128699	-7.40680094241705	0.00142557124448775	0.062625034113175	-5.04589456009758	SRD5A1	SRD5A1	stable	6715
941	-1.21585642309621	3.62987265812334	-7.40406447598925	0.00142766465039648	0.0626664187551856	-5.04768735730616	IRF3	IRF3	down	3661
942	-1.31768123814745	1.94563370925049	-7.39759929612957	0.00143262547265362	0.0628334986712842	-5.05192527905943	GGA3	GGA3	down	23163
943	3.59885115359698	3.1420938693688	7.39270222282773	0.00143639708753752	0.0629125096083664	-5.05513742022632	F10	F10	up	2159
944	1.05536544853609	3.74623602518808	7.39225947841794	0.0014367386768671	0.0629125096083664	-5.05542791974454	SDE2	SDE2	up	163859
945	-1.36823334506601	2.64884180163154	-7.39026097223044	0.00143828181424814	0.0629294540737233	-5.05673939242821	CRYL1	CRYL1	down	51084
946	3.99938031748855	4.11975978954271	7.37765637987357	0.00144806118978229	0.0633064437740243	-5.065017864253	FPR2	FPR2	up	2358
947	2.22470102094025	3.05624206793577	7.37556730050579	0.00144968985691892	0.0633267810772393	-5.0663911038724	HK2	HK2	up	3099
948	-2.4005886780238	4.19579645575508	-7.36973463039118	0.00145424892521028	0.0634749917804896	-5.07022692580966	KDR	KDR	down	3791
949	1.21699180371116	5.5620541962062	7.36606458098741	0.00145712657426938	0.0634987528510073	-5.0726418443714	MAP1LC3B	MAP1LC3B	up	81631
950	-1.2899030601765	2.6555679678002	-7.36269787021411	0.00145977249824868	0.0635123559609731	-5.07485806938472	EXOSC7	EXOSC7	down	23016
951	2.61346690780003	5.22774351133968	7.35808784513479	0.00146340508020291	0.0635393775075513	-5.07789414495674	BHLHE40	BHLHE40	up	8553
952	1.06208695192217	0.597195679650151	7.35746627468364	0.00146389570623141	0.0635393775075513	-5.0783036239878	NPM2	NPM2	up	10361
953	2.63859020587811	5.61178818389132	7.3518235168307	0.00146835892552029	0.0635986278530688	-5.08202232160375	MARCKSL1	MARCKSL1	up	65108
954	-1.85098339381279	2.22595798687209	-7.35152109988034	0.00146859859546828	0.0635986278530688	-5.08222168971036	PRPF40B	PRPF40B	down	25766
955	-1.5122481208197	3.7966518989984	-7.3513096580019	0.00146876619469965	0.0635986278530688	-5.08236108674662	RARG	RARG	down	5916
956	-0.0986911645795326	0.0601320979709202	-7.3428066184905	0.00147552552633941	0.0638405237465246	-5.08796971795784	ZFP82	ZFP82	stable	284406
957	0.897921932657051	2.3963588675155	7.33739466427764	0.00147984745058723	0.0639312680041696	-5.09154235135228	NOM1	NOM1	stable	64434
958	1.91118954501121	2.46802905420693	7.33430570092607	0.00148232119313715	0.0639312680041696	-5.09358250107827	LYPD6B	LYPD6B	up	130576
959	-1.03033509843398	1.41149942539312	-7.33015832296566	0.00148565049731983	0.0640187712164779	-5.0963228505432	TSNAXIP1	TSNAXIP1	down	55815
960	2.58084060996159	6.15425754443013	7.32871083488835	0.00148681461689966	0.0640187712164779	-5.09727957943542	IFIT3	IFIT3	up	3437
961	1.88894229179993	1.42408652457808	7.32738903972621	0.00148787862332294	0.0640187712164779	-5.09815337158099	FGG	FGG	up	2266
962	1.09294042986168	7.08059455510048	7.32503798231567	0.00148977345507097	0.0640232416357697	-5.09970790542083	LDHA	LDHA	up	3939
963	0.965291885223736	4.36105522820527	7.32289528699905	0.00149150292544672	0.0640232416357697	-5.10112504011943	ACOT9	ACOT9	stable	23597
964	-1.02112309879309	3.71072945069567	-7.32218674095451	0.00149207536583705	0.0640232416357697	-5.1015937358347	ABLIM3	ABLIM3	down	22885
965	1.26972426892132	6.559707645132	7.32099305891408	0.00149304035872703	0.0640232416357697	-5.10238343146835	SAT1	SAT1	up	6303
966	-1.22579746001153	0.906842976184641	-7.31707167494419	0.0014962158423661	0.0640481540477203	-5.10497844726187	ATAT1	ATAT1	down	79969
967	0.793786291382336	4.94028522340374	7.31345477587054	0.00149915207438674	0.0640481540477203	-5.10737301986539	API5	API5	stable	8539
968	2.80535277919605	4.86271995445757	7.30782838891256	0.00150373362993423	0.0641652786073065	-5.1110999864345	BCL3	BCL3	up	602
969	1.1413042087227	0.919147888136231	7.30719394636064	0.00150425132747107	0.0641652786073065	-5.11152040020011	ARHGEF37	ARHGEF37	up	389337
970	1.4364089122798	4.68623815013343	7.30512962786181	0.00150593729381508	0.0641842827840317	-5.11288853777269	TUBA4A	TUBA4A	up	7277
971	-0.585966903692244	1.8621216540704	-7.30232139166759	0.00150823453822	0.0641842827840317	-5.11475024029574	DNAJC1	DNAJC1	stable	64215
972	-1.06483347813661	1.45944116347382	-7.29772401722355	0.00151200461237973	0.0642442615513007	-5.11779935967419	YEATS2	YEATS2	down	55689
973	1.35645025087842	1.81484277390308	7.2925993100373	0.00151622070057515	0.0643229746777902	-5.12120015401604	SLC41A2	SLC41A2	up	84102
974	-0.688301929344801	0.672037025970025	-7.28188831647788	0.00152507907888378	0.0645980771864319	-5.12831463599487	CTTNBP2	CTTNBP2	stable	83992
975	-3.41831820464423	2.68686648019126	-7.27063373816506	0.00153445521808281	0.0648745812000506	-5.13579979620928	APLNR	APLNR	down	187
976	-1.45712784652745	1.68171901615801	-7.26976399227908	0.0015351827258569	0.0648745812000506	-5.13637865499996	SKA2	SKA2	down	348235
977	-0.953276169791316	2.78179343355163	-7.26303074600776	0.00154082909447731	0.0650564798988952	-5.14086195986464	BET1	BET1	stable	10282
978	2.12000456856564	1.85193377688417	7.25729004470678	0.00154566317408069	0.0651125078733369	-5.14468717917198	PLA1A	PLA1A	up	51365
979	0.89603304588766	3.35745848702301	7.25440117794261	0.00154810281036152	0.0651125078733369	-5.14661310133732	WHAMM	WHAMM	stable	123720
980	-1.02822465487903	2.12411355813222	-7.25336970946923	0.00154897502035576	0.0651125078733369	-5.14730090910357	RGS3	RGS3	down	5998
981	-1.16887606535484	2.21866195831561	-7.25064771202918	0.00155127962500524	0.0651370501319325	-5.14911640176634	RNF135	RNF135	down	84282
982	0.424733063493029	4.24033065238902	7.24960405035686	0.00155216436129851	0.0651370501319325	-5.14981264744226	MRPL9	MRPL9	stable	65005
983	-1.68494377962434	1.85581120058379	-7.2475813862655	0.00155388077566354	0.0651588418633213	-5.15116224635853	FBXL8	FBXL8	down	55336
984	0.885465291721341	3.68302042401635	7.23810145697623	0.0015619563135494	0.0652701864402699	-5.15749189293474	SMAD3	SMAD3	stable	4088
985	0.880213689041289	3.18316572294366	7.22808203095992	0.00157054720224129	0.0655386722626473	-5.16418942641113	NNMT	NNMT	stable	4837
986	-0.582342402335831	0.598498591069431	-7.22545666558103	0.00157280778409903	0.0655386722626473	-5.16594566994074	PIGZ	PIGZ	stable	80235
987	-1.45924538845505	3.49857202979388	-7.22355275064082	0.00157444964369018	0.0655386722626473	-5.16721963717293	MAP4K2	MAP4K2	down	5871
988	-0.772894153142482	2.54062533516967	-7.22303739024216	0.00157489442961039	0.0655386722626473	-5.16756452954239	ATP2C1	ATP2C1	stable	27032
989	-0.947054246508325	1.7322417029945	-7.22293832871196	0.00157497994303667	0.0655386722626473	-5.16763082645105	DNAL1	DNAL1	stable	83544
990	1.15848883208244	2.05855510444346	7.20768643109198	0.00158821382595192	0.0659054666974208	-5.1778473872302	HELB	HELB	up	92797
991	0.842890203904149	3.1166946351177	7.20669271844025	0.00158908076027708	0.0659054666974208	-5.17851366792218	CCAR1	CCAR1	stable	55749
992	-1.36812162930583	3.6406219008433	-7.20315219824565	0.0015921742795485	0.0659054666974208	-5.1808882083183	CHTF8	CHTF8	down	54921
993	-1.12618707745311	3.20794911672434	-7.20262838663085	0.00159263258259198	0.0659054666974208	-5.18123960015583	FAM50A	FAM50A	down	9130
994	0.767952569925393	6.09421459613776	7.20163215620269	0.00159350466768417	0.0659054666974208	-5.18190796757659	EIF3F	EIF3F	stable	8665
995	-1.88382781015129	1.26868040512827	-7.19902233240604	0.00159579203390526	0.0659054666974208	-5.18365926138634	LRRN3	LRRN3	down	54674
996	0.559054404599101	4.36021328914648	7.19819476936898	0.00159651818412408	0.0659054666974208	-5.18421470113526	RAB35	RAB35	stable	11021
997	1.06783047225659	1.81003678534731	7.19265299419033	0.00160139125861666	0.065983708081079	-5.18793560093266	EFNA5	EFNA5	up	1946
998	-1.39818779881912	3.21477362747863	-7.19233961022801	0.00160166737008603	0.065983708081079	-5.18814608822486	NCK1	NCK1	down	4690
999	0.760332147819293	3.92056412304595	7.19013592329838	0.00160361060257506	0.065983708081079	-5.18962643523858	PPP2R2A	PPP2R2A	stable	5520
1000	1.15385537839431	1.99491105815994	7.18985437870777	0.00160385907863947	0.065983708081079	-5.18981559315992	TIRAP	TIRAP	up	114609
1001	-1.24256562358063	2.5731461941727	-7.18840130522411	0.00160514223047837	0.065986621195398	-5.19079195185209	CCDC102A	CCDC102A	down	92922
1002	-0.333692361574321	0.195582702528484	-7.16867031844612	0.00162269056324271	0.0664725422471989	-5.20406633101748	PTPN20	PTPN20	stable	26095
1003	0.518269470029023	3.23007911596844	7.16579944233283	0.00162526333916337	0.0665088014689725	-5.20600034706453	INTS14	INTS14	stable	81556
1004	-1.22430504524399	2.07459976146609	-7.16181552572613	0.00162884183722171	0.0665088014689725	-5.20868527111567	NICN1	NICN1	down	84276
1005	0.806897493950955	2.69015940561086	7.15958138362662	0.00163085283404545	0.0665299000582126	-5.21019150489238	NOP9	NOP9	stable	161424
1006	3.42780263078155	2.93969656518297	7.15719327639946	0.00163300577048108	0.0665299000582126	-5.21180198087765	SLC15A3	SLC15A3	up	51296
1007	-1.9238962755993	1.35341564622415	-7.157171378226	0.00163302552826199	0.0665299000582126	-5.21181675053064	LRRC74B	LRRC74B	down	400891
1008	-0.872615689056364	0.618688252374241	-7.15006088832461	0.0016394564780379	0.0666642356362077	-5.21661458648564	DZIP3	DZIP3	stable	9666
1009	-0.515662457216552	0.257831228608276	-7.14946450261202	0.00163999727198519	0.0666642356362077	-5.21701718426121	TEPP	TEPP	stable	374739
1010	-1.10191294360918	2.52007571396493	-7.14295828734806	0.00164591118330668	0.0667711247311313	-5.22141113714362	TMEM18	TMEM18	down	129787
1011	-0.658167213491464	2.3977251462324	-7.14104924427232	0.00164765137119828	0.0667711247311313	-5.22270104696489	ARHGAP42	ARHGAP42	stable	143872
1012	0.411299003404699	0.211887371195232	7.140781195415	0.001647895890863	0.0667711247311313	-5.22288218666673	TMEM132B	TMEM132B	stable	114795
1013	0.954628842892683	6.1224002785487	7.13893378074145	0.00164958234564404	0.0667711247311313	-5.22413077296702	CCT2	CCT2	stable	10576
1014	-0.86305558201402	1.12129918420273	-7.13849043900812	0.00164998737370467	0.0667711247311313	-5.22443044885293	BCAS1	BCAS1	stable	8537
1015	0.773666656822998	5.30428588010901	7.13427250316596	0.00165384687259001	0.0668086675893122	-5.22728234200359	GNAI3	GNAI3	stable	2773
1016	-1.01193778224146	2.36183185466881	-7.13345362802529	0.001654597437219	0.0668086675893122	-5.22783617745764	OCIAD2	OCIAD2	down	132299
1017	1.84982502260771	1.45283004059206	7.12456839180731	0.00166276825936422	0.0668835785495053	-5.23384905324936	GPR141	GPR141	up	353345
1018	0.187889031996007	0.0939445159980033	7.1241538308598	0.00166315068886234	0.0668835785495053	-5.23412975262249	ST8SIA3	ST8SIA3	stable	51046
1019	-0.958012991877802	2.8257080158288	-7.12326927945547	0.00166396704017438	0.0668835785495053	-5.23472872892785	EZH1	EZH1	stable	2145
1020	-0.391465314504444	1.86264989479262	-7.12024937766504	0.00166675779129202	0.0668835785495053	-5.23677413772854	WNT5A	WNT5A	stable	7474
1021	1.14519979484588	4.88424003379531	7.11880258413663	0.00166809682592805	0.0668835785495053	-5.23775432512318	TNKS1BP1	TNKS1BP1	up	85456
1022	-0.86233118631235	1.59041701531087	-7.11808414056392	0.00166876224686707	0.0668835785495053	-5.23824112571669	OCEL1	OCEL1	stable	79629
1023	0.660177650348914	5.77284962876	7.11745444594564	0.00166934573515789	0.0668835785495053	-5.23866782627605	SUMO1	SUMO1	stable	7341
1024	-0.708829609083952	0.669753383284038	-7.11741529340852	0.00166938202294544	0.0668835785495053	-5.23869435830143	COL17A1	COL17A1	stable	1308
1025	-0.77994834337941	0.463314141210989	-7.11644592740828	0.00167028076855709	0.0668835785495053	-5.23935129618929	LEKR1	LEKR1	stable	389170
1026	-1.77927370813989	1.29461386943633	-7.11456582659134	0.00167202558413324	0.0668835785495053	-5.24062565352654	ATG4C	ATG4C	down	84938
1027	-0.849593919738907	1.35845844901398	-7.11238467949098	0.00167405257219528	0.0668994180998654	-5.24210442103138	FLRT2	FLRT2	stable	23768
1028	-1.0564223688533	2.82545939949827	-7.10595196194385	0.00168004812935429	0.0669914576063185	-5.24646789014739	ARHGAP27	ARHGAP27	down	201176
1029	0.931191397696906	7.42456310146531	7.10456625428672	0.00168134309484389	0.0669940141356208	-5.24740828668531	RHOB	RHOB	stable	388
1030	0.964862863132942	4.82813683095222	7.10041861215587	0.001685226418288	0.0670326306096574	-5.2502239692699	LIN7C	LIN7C	stable	55327
1031	3.30128334187526	6.65262361468002	7.09543225325112	0.00168990951087615	0.0671387480054584	-5.25361086711861	JUNB	JUNB	up	3726
1032	-0.631060521570296	0.421975794054786	-7.09326411977998	0.00169195073408372	0.0671708143730436	-5.25508416174482	TRIM45	TRIM45	stable	80263
1033	1.82723698135667	4.22391088099734	7.08754699618265	0.00169734765605476	0.0673172956351681	-5.25897089908376	RELL1	RELL1	up	768211
1034	0.422159164174205	3.5471026457299	7.0866986753608	0.00169815025353783	0.0673172956351681	-5.2595478483723	MAP3K7	MAP3K7	stable	6885
1035	0.762298704909917	2.77823211055534	7.08543065721825	0.00169935079098865	0.0673172956351681	-5.26041034571695	NSMCE2	NSMCE2	stable	286053
1036	-0.981767077773102	1.35040347946414	-7.07978618447672	0.00170470746389881	0.067390535020522	-5.26425126046416	CDK14	CDK14	stable	5218
1037	1.75600299362063	3.98672373832629	7.07859729665573	0.00170583835882423	0.067390535020522	-5.26506059697762	MAPK6	MAPK6	up	5597
1038	-2.11399646674079	2.60248245248288	-7.07385779137682	0.00171035578547586	0.067390535020522	-5.26828816100648	TNFRSF19	TNFRSF19	down	55504
1039	-1.3970539033574	3.66695617417697	-7.0734520042075	0.00171074323682087	0.067390535020522	-5.26856458357098	RGL2	RGL2	down	5863
1040	-0.392067093833733	3.98333208531443	-7.07266853819471	0.00171149160437517	0.067390535020522	-5.26909831916409	CAPRIN1	CAPRIN1	stable	4076
1041	0.89085085916503	2.01965337169556	7.07212849777407	0.00171200768416214	0.067390535020522	-5.26946625032905	ANKRD28	ANKRD28	stable	23243
1042	0.970878661614281	1.71269615685632	7.07177785893148	0.00171234286746738	0.067390535020522	-5.26970515432828	SLC4A4	SLC4A4	stable	8671
1043	0.867521435790475	3.22088306785051	7.06534859225615	0.0017185029638031	0.0675325329544579	-5.27408743941514	REPS1	REPS1	stable	85021
1044	1.05715950257641	7.38994773990437	7.06175880124928	0.00172195422897659	0.0675325329544579	-5.27653575946824	MCL1	MCL1	up	4170
1045	-0.923827616435796	0.988735344427196	-7.06175556705688	0.00172195734217696	0.0675325329544579	-5.27653796573534	DPY19L3	DPY19L3	stable	147991
1046	-1.20820795881374	1.04448354756419	-7.06155059993195	0.00172215465543713	0.0675325329544579	-5.27667778977554	POLI	POLI	down	11201
1047	-0.843833413073442	1.37106581999535	-7.05593635624462	0.00172756999640036	0.0676961175911269	-5.28050903471997	NEK3	NEK3	stable	4752
1048	-0.798180201363498	3.43200340291391	-7.05361791094436	0.00172981236461564	0.0677352210026366	-5.28209192721185	CYBC1	CYBC1	stable	79415
1049	2.207682552716	5.99566683920134	7.04970139287251	0.00173360844018441	0.0677640363471013	-5.28476688298591	ODC1	ODC1	up	4953
1050	0.644179946972229	2.56498035768003	7.04533968330491	0.00173784798812545	0.0677820144574556	-5.28774737695866	KDM5A	KDM5A	stable	5927
1051	-1.23678951199075	2.97872851142072	-7.04499758492233	0.00173818103986752	0.0677820144574556	-5.28798120938542	CDKN2C	CDKN2C	down	1031
1052	0.65869647910296	0.737716165634097	7.04469124649438	0.00173847934341267	0.0677820144574556	-5.28819060715238	NRG1	NRG1	stable	3084
1053	0.568397895297651	5.55648105651406	7.03845236794752	0.00174456819743092	0.0678735542658811	-5.29245686629791	VDAC2	VDAC2	stable	7417
1054	-0.797083231704183	2.27608832471139	-7.03357947495188	0.00174934202019478	0.0679621247802868	-5.29579125705405	SIKE1	SIKE1	stable	80143
1055	-1.07908902342854	1.91837571577753	-7.03028273396442	0.00175258077693191	0.068039385954085	-5.2980482331516	NIPSNAP1	NIPSNAP1	down	8508
1056	-1.18734930961885	1.32194411181563	-7.01646381776245	0.00176623651033725	0.0684729195329394	-5.30751848866572	WDR5B	WDR5B	down	54554
1057	1.1628746671834	3.33387044496765	7.01601169551243	0.0017666854827571	0.0684729195329394	-5.30782859828203	MTMR12	MTMR12	up	54545
1058	2.88472880463514	4.37423075170855	7.01516973873281	0.00176752194498851	0.0684729195329394	-5.30840613935058	IFIT2	IFIT2	up	3433
1059	1.33794195967112	4.66587813614818	7.00754567422205	0.00177511829620575	0.06865969668434	-5.31363853183976	YPEL5	YPEL5	up	51646
1060	-0.247667877650175	0.155616939608588	-7.00747581602001	0.00177518808443464	0.06865969668434	-5.31368649764406	TEX14	TEX14	stable	56155
1061	-0.980019984093435	1.28878337423129	-7.00653561483979	0.00177612766965314	0.06865969668434	-5.31433209457969	SHPRH	SHPRH	stable	257218
1062	0.212070678710348	4.12151730520359	7.00437533283425	0.00177828883609802	0.0686944521362519	-5.31581574635639	CLDND1	CLDND1	stable	56650
1063	1.20805082488592	0.660490175971278	7.00186267535832	0.00178080655980059	0.06874292215843	-5.31754188914873	GPR84	GPR84	up	53831
1064	0.914311703972439	3.07970564423259	7.00046123798394	0.00178221271219097	0.0687484448701928	-5.31850487353144	HIVEP1	HIVEP1	stable	3096
1065	-0.701927769751053	1.09067962680294	-6.99778364174314	0.00178490308552125	0.0688034632024337	-5.32034520937658	TELO2	TELO2	stable	9894
1066	1.04143209479486	3.15918912934752	6.98746323394139	0.00179531920617133	0.069042165667759	-5.32744406305812	CYFIP2	CYFIP2	up	26999
1067	0.632566187553454	3.33801642045937	6.98662403647241	0.00179616944249475	0.069042165667759	-5.32802168938379	GXYLT1	GXYLT1	stable	283464
1068	-1.42571909293947	1.96405012932978	-6.98483059625037	0.00179798812101937	0.0690632995334956	-5.32925632416618	FMO5	FMO5	down	2330
1069	1.26148155994419	3.75565173719862	6.97280024285105	0.00181024602475162	0.0693835809579021	-5.33754511907119	TMEM38B	TMEM38B	up	55151
1070	-1.16783643358199	2.02815081836544	-6.97081564846395	0.00181227794128224	0.0693835809579021	-5.33891363947356	CCDC157	CCDC157	down	550631
1071	1.53098420780644	2.84762584134411	6.96672227417919	0.00181647771575516	0.0694440161943154	-5.34173734907275	SLC25A25	SLC25A25	up	114789
1072	-0.764324098746631	1.74601184849863	-6.96593449766798	0.00181728733095437	0.0694440161943154	-5.34228093644195	SLC1A3	SLC1A3	stable	6507
1073	-1.16211536817332	1.40956215428626	-6.96508429317772	0.0018181615987177	0.0694440161943154	-5.34286765875436	SEMA3A	SEMA3A	down	10371
1074	1.97822864690494	2.1558671352453	6.95757240119211	0.00182590843489366	0.0696313621457739	-5.3480541963676	PTPN22	PTPN22	up	26191
1075	0.586778670104834	3.43945750981178	6.95658524349649	0.00182692945804354	0.0696313621457739	-5.34873612251282	TOX4	TOX4	stable	9878
1076	0.79530325507881	2.00537374521273	6.9542783575357	0.00182931820088006	0.0696313621457739	-5.35033003049774	CDC73	CDC73	stable	79577
1077	0.456224896529925	2.77038230805869	6.95419171020459	0.00182940799699529	0.0696313621457739	-5.35038990680837	PPFIA1	PPFIA1	stable	8500
1078	-2.31689442017605	3.74338897671068	-6.95086367171249	0.00183286105013583	0.0697140419970951	-5.35269017082387	TNFSF10	TNFSF10	down	8743
1079	-0.536900677933716	3.97754062416032	-6.94594586840837	0.0018379781526648	0.0698111045857587	-5.3560909363009	VAPB	VAPB	stable	9217
1080	-0.929884690329443	2.44246407374331	-6.94436825168112	0.00183962339473955	0.0698119758767359	-5.3571823197598	ZMYND8	ZMYND8	stable	23613
1081	0.357451425656762	3.54074148836642	6.9410099954491	0.00184313159041815	0.0698119758767359	-5.35950622908699	YTHDF2	YTHDF2	stable	51441
1082	1.15527817856691	0.905599936324619	6.93892985074068	0.00184530870256462	0.0698458326647356	-5.36094615979138	MMP25	MMP25	up	64386
1083	-0.791332065976798	0.63974758487334	-6.93560728645473	0.00184879266094703	0.0699290727885238	-5.36324687697838	SKIDA1	SKIDA1	stable	387640
1084	1.17138627549722	4.37277716325689	6.93412114223128	0.00185035359156574	0.0699373653825753	-5.36427626008097	RAB8B	RAB8B	up	51762
1085	-0.910022388703237	2.5353071185424	-6.93178047072108	0.00185281531237572	0.0699373653825753	-5.3658979097164	TTL	TTL	stable	150465
1086	0.911206169999386	3.88977951125026	6.93024439022142	0.00185443300338582	0.0699479791692909	-5.36696237706493	ADORA2B	ADORA2B	stable	136
1087	-1.12820689528595	1.46240879467608	-6.92314438628922	0.00186193264589865	0.0701822243653862	-5.37188508245417	NUP35	NUP35	down	129401
1088	-0.758060894755067	2.01098355286342	-6.91775531130925	0.00186764976202682	0.0702305595108874	-5.37562436010821	OGFOD1	OGFOD1	stable	55239
1089	0.660378235333231	3.77760146330866	6.91707196208679	0.00186837623641377	0.0702305595108874	-5.37609868492288	BRD1	BRD1	stable	23774
1090	-0.733606022562872	1.04040026045715	-6.91543544534721	0.00187011743283984	0.0702394628128055	-5.37723477980613	UNC13B	UNC13B	stable	10497
1091	-1.51185622394388	2.28644581123296	-6.91118182410283	0.0018746524023617	0.0703207826382805	-5.38018876224273	SMARCB1	SMARCB1	down	6598
1092	0.665612149653932	5.32947966345347	6.90788422632615	0.00187817734585664	0.0704044867476797	-5.38247986970039	EIF3M	EIF3M	stable	10480
1093	-0.944251714967958	3.11103299779429	-6.90080369415878	0.00188577338209046	0.0706405777108064	-5.38740238279533	MAPKAP1	MAPKAP1	stable	79109
1094	0.850706641595939	3.35823441398908	6.89782127672068	0.00188898414882747	0.0706635864168593	-5.38947707848289	CCNK	CCNK	stable	8812
1095	0.76131923597017	4.80728232169269	6.88764110136634	0.00189999410685589	0.071026634094821	-5.39656449750126	CUL1	CUL1	stable	8454
1096	-0.793892919281771	2.44852568698287	-6.88119582731996	0.00190700520148698	0.0711952065302915	-5.40105621662039	ADNP2	ADNP2	stable	22850
1097	-1.37488709334547	1.20186958940917	-6.87942092318406	0.00190894145948304	0.0712143760782743	-5.40229376721111	TTC36	TTC36	down	143941
1098	2.07437208793911	4.63711999564841	6.87803455403358	0.00191045552922178	0.0712220438356247	-5.4032605977786	DLL1	DLL1	up	28514
1099	2.34870532346895	3.10043283281244	6.87581589645085	0.00191288159903586	0.0712636773127465	-5.40480819136557	LCP2	LCP2	up	3937
1100	-0.359139383042356	1.19429865071773	-6.86782338291089	0.00192165249902154	0.0714880027002326	-5.41038671984413	AGK	AGK	stable	55750
1101	-0.706700208100475	3.479851209339	-6.86712798670829	0.00192241793619332	0.0714880027002326	-5.41087234150048	GOLPH3L	GOLPH3L	stable	55204
1102	1.39624722758987	6.34728714476938	6.8629998724948	0.00192696950035419	0.0715742204085547	-5.41375600708537	PPP1R2	PPP1R2	up	5504
1103	2.86968136483592	5.92682332981254	6.86063396431109	0.00192958402047844	0.0715742204085547	-5.41540934911732	HMOX1	HMOX1	up	3162
1104	-0.684998448751297	2.54811570614716	-6.86008903151737	0.00193018682811232	0.0715742204085547	-5.41579022608577	MTMR4	MTMR4	stable	9110
1105	-0.881897147818767	1.21697188289772	-6.85868836675297	0.00193173730511615	0.0715742204085547	-5.41676932689748	RSAD1	RSAD1	stable	55316
1106	-1.01668558981105	1.62235703536585	-6.84994188987475	0.00194145371410015	0.0718648771396996	-5.42288711944514	MRAS	MRAS	down	22808
1107	-1.17704636072088	1.32625394767405	-6.84806818264005	0.0019435429486053	0.0718648771396996	-5.42419854695569	COPS7B	COPS7B	down	64708
1108	-1.67681300526348	3.08990325559623	-6.84457713181429	0.00194744288219124	0.071869705810725	-5.42664276941082	PPP1R16B	PPP1R16B	down	26051
1109	-0.964733708016723	0.895996846026478	-6.84120755649091	0.00195121616595983	0.0719314539190008	-5.42900292899623	ABCA9	ABCA9	stable	10350
1110	-0.6991819410674	0.385885132448883	-6.84055199795298	0.00195195130240063	0.0719314539190008	-5.42946221612002	TEKT3	TEKT3	stable	64518
1111	-1.55708535247436	1.17324376780938	-6.82888316867345	0.0019650932839538	0.0721323284660435	-5.43764359774576	CCDC154	CCDC154	down	645811
1112	-2.1878529865488	1.46634188055974	-6.8258817094828	0.0019684910950188	0.0721323284660435	-5.43974989979225	RPRML	RPRML	down	388394
1113	1.22663987896991	3.78407174839144	6.82560166484285	0.0019688084856183	0.0721323284660435	-5.43994646311939	DDX24	DDX24	up	57062
1114	-1.44074842652369	1.25880346897658	-6.82430320170524	0.00197028092369195	0.0721323284660435	-5.44085794223697	TIFAB	TIFAB	down	497189
1115	-1.80830553877249	2.06373333282854	-6.82329688477567	0.0019714229958145	0.0721323284660435	-5.44156444361543	FGD2	FGD2	down	221472
1116	-0.677054357179738	1.45077882457809	-6.8207802507637	0.00197428266641088	0.0721323284660435	-5.4433316682672	DCAF4	DCAF4	stable	26094
1117	-0.28584949356128	4.36286651526581	-6.81958705854645	0.00197564026715408	0.0721323284660435	-5.44416973875112	CNOT8	CNOT8	stable	9337
1118	-0.290207519348105	0.541594695758327	-6.81914032789996	0.00197614884509905	0.0721323284660435	-5.44448354341858	SHROOM1	SHROOM1	stable	134549
1119	1.57637146579559	4.36494299930607	6.8181462503902	0.00197728111983202	0.0721323284660435	-5.44518189181243	KDM6B	KDM6B	up	23135
1120	-0.268816824594683	0.171230111779003	-6.81460535352278	0.00198132070590842	0.0722312824527056	-5.44767009329606	DEGS2	DEGS2	stable	123099
1121	-1.53111256874447	2.69248307061509	-6.8134415323158	0.00198265063271173	0.0722313864041945	-5.44848815004496	MAVS	MAVS	down	57506
1122	-0.97370484490492	3.21201985107797	-6.81145324473574	0.00198492521612167	0.0722322154599938	-5.44988599841853	ZRANB2	ZRANB2	stable	9406
1123	1.23673292983703	4.17919014728395	6.80895816205729	0.00198778407143892	0.0722322154599938	-5.4516406257016	EIF2B2	EIF2B2	up	8892
1124	-1.37808289675769	2.91170549330125	-6.80518020581778	0.00199212239918724	0.0722322154599938	-5.45429843309703	PDE6D	PDE6D	down	5147
1125	1.20842678718927	1.85688483434789	6.80479902236341	0.00199256076308416	0.0722322154599938	-5.45456666543213	HIPK2	HIPK2	up	28996
1126	-1.92176594659699	3.45985191515143	-6.80047847520835	0.00199753765520093	0.0722966282527138	-5.4576078361734	PEX6	PEX6	down	5190
1127	-1.29771692552423	1.62583183870028	-6.79265360366151	0.00200658985708297	0.0725210354124628	-5.46311974724657	PPP4R4	PPP4R4	down	57718
1128	1.65634684532898	0.972740626421403	6.79018851829179	0.00200945194425971	0.0725746856783815	-5.46485727057938	SOX9	SOX9	up	6662
1129	-1.26678030569098	1.33267883117211	-6.7890796008089	0.0020107410755847	0.0725746856783815	-5.46563906580098	MIGA2	MIGA2	down	84895
1130	-1.14796472111893	1.85667557008055	-6.78408446443424	0.00201656050202797	0.0726883255396557	-5.46916199247744	TBC1D30	TBC1D30	down	23329
1131	1.19534341454267	3.10728039328791	6.76670891222517	0.00203696391274568	0.073262343457412	-5.48143329893503	HS6ST1	HS6ST1	up	9394
1132	-0.733186660400112	3.75373247683503	-6.76329838348526	0.00204099825330338	0.0732658432641884	-5.48384502463803	CHSY1	CHSY1	stable	22856
1133	1.70692133902901	6.13158089026908	6.76320846258326	0.00204110475314002	0.0732658432641884	-5.48390862509279	VAPA	VAPA	up	9218
1134	1.61501809917591	4.50894280353849	6.76244867813271	0.00204200489135891	0.0732658432641884	-5.48444604362156	TBK1	TBK1	up	29110
1135	1.71409922827356	3.82921398185357	6.76113676556681	0.00204356029076341	0.0732733485283014	-5.4853741171773	FBXO31	FBXO31	up	79791
1136	-0.915505900851623	2.73509494407473	-6.75875848466697	0.00204638365663109	0.0732769098541668	-5.48705694281898	SNX27	SNX27	stable	81609
1137	0.851595923992196	2.77576615199865	6.75797164442935	0.00204731879717663	0.0732769098541668	-5.4876138040703	NAA15	NAA15	stable	80155
1138	1.58556281742468	2.25367651007354	6.75765230956114	0.00204769846751158	0.0732769098541668	-5.48783981857071	SETDB2	SETDB2	up	83852
1139	0.848693079565415	3.93250059980086	6.75007730360063	0.00205672991768842	0.0734918401020676	-5.49320375607268	KLF3	KLF3	stable	51274
1140	0.709836075634475	1.64474252740206	6.74966885521098	0.00205721827643079	0.0734918401020676	-5.49349312446371	MGAT4A	MGAT4A	stable	11320
1141	1.13697071879966	3.94321464254751	6.74854776547416	0.00205855942682847	0.0734918401020676	-5.49428744379866	PSMB7	PSMB7	up	5695
1142	-0.550734868401657	0.365289670016935	-6.74696408565376	0.00206045578635939	0.0734918401020676	-5.49540970615263	UNC13A	UNC13A	stable	23025
1143	-0.951214126870901	1.6162090516264	-6.74499661746284	0.00206281467555931	0.0735013856606052	-5.49680424176666	DIXDC1	DIXDC1	stable	85458
1144	-1.77616546244952	1.84057047395453	-6.74448865684402	0.00206342422769856	0.0735013856606052	-5.49716433758534	TMEM80	TMEM80	down	283232
1145	-0.584071459163429	0.427235605716579	-6.73912278047089	0.00206987670002826	0.0736194723615178	-5.50096960951458	DDX11	DDX11	stable	1663
1146	-0.674008700796222	1.27308978373369	-6.73723747376647	0.00207214961983217	0.0736194723615178	-5.50230719297918	CCDC112	CCDC112	stable	153733
1147	-0.876618940214231	4.15135659080976	-6.73493134603187	0.00207493401776238	0.0736703089711601	-5.50394376199479	CPM	CPM	stable	1368
1148	1.70825971836251	4.85541153334676	6.73313912066875	0.00207710108398419	0.0736787262429852	-5.50521595557963	TGFBR3	TGFBR3	up	7049
1149	0.72654201673784	4.25021100108136	6.73249679298266	0.00207787842479161	0.0736787262429852	-5.50567197396097	PRPS1	PRPS1	stable	5631
1150	1.70890058650322	4.72852359383003	6.72739081096798	0.00208407027895141	0.0738486546723188	-5.50929823280371	EGLN2	EGLN2	up	112398
1151	1.51446304244243	4.35163478306915	6.72630960657049	0.00208538430306186	0.0738486546723188	-5.51006639494743	RESF1	RESF1	up	55196
1152	0.374827376962285	4.04182457277108	6.72440252494771	0.00208770450563907	0.0738827493741412	-5.51142156680041	XRN2	XRN2	stable	22803
1153	0.620954704774596	3.21943970106639	6.71948047930955	0.00209370734159169	0.0739086492192748	-5.51492064450978	GSS	GSS	stable	2937
1154	0.812871556284211	3.29385778723235	6.71891715777472	0.00209439569879001	0.0739086492192748	-5.51532124475089	PML	PML	stable	5371
1155	2.67390540946201	4.96646272478695	6.71711558865546	0.00209659899904341	0.0739086492192748	-5.51660259876093	CCRL2	CCRL2	up	9034
1156	-0.900743536534517	1.62992916553106	-6.71670799383297	0.00209709787502951	0.0739086492192748	-5.51689253736582	ETL4	ETL4	stable	100144434
1157	-0.83183413677812	0.583049195246225	-6.71621354419666	0.00209770325122894	0.0739086492192748	-5.51724427886946	ADAT1	ADAT1	stable	23536
1158	-0.476384626071472	1.22187321988423	-6.71601892169034	0.00209794159444009	0.0739086492192748	-5.51738273528289	CHD9	CHD9	stable	80205
1159	0.925047139031023	4.12650839232219	6.71421308680582	0.00210015467310216	0.073938757245975	-5.51866758300351	WAPL	WAPL	stable	23063
1160	-0.443462869127217	0.383232194147082	-6.71266936295975	0.00210204878650891	0.0739576040083346	-5.51976616630831	ZSCAN20	ZSCAN20	stable	7579
1161	0.360847058080703	2.56666506116919	6.70976574629437	0.00210561710050734	0.0739874972004608	-5.52183307774201	SOS1	SOS1	stable	6654
1162	1.12427149907233	4.44952791451119	6.70741460598205	0.00210851187465472	0.0739961706448818	-5.52350725720097	LBP	LBP	up	3929
1163	-1.26420947904217	3.53331698464374	-6.70625016497512	0.00210994735496436	0.0739961706448818	-5.52433660217875	ASCC2	ASCC2	down	84164
1164	-0.984935282782056	2.13661906261011	-6.70569429437024	0.00211063303186823	0.0739961706448818	-5.52473254964759	IDUA	IDUA	stable	3425
1165	1.18674375021897	2.20373246521894	6.70352202181787	0.00211331517645645	0.0739961706448818	-5.52628012337968	TAF1D	TAF1D	up	79101
1166	0.496270142561361	0.369741849444338	6.70295098704671	0.00211402093282609	0.0739961706448818	-5.5266870097787	MOGAT1	MOGAT1	stable	116255
1167	0.672785383727435	2.93557711050842	6.69879885600311	0.00211916130301343	0.0741284258108727	-5.52964644197811	SYS1	SYS1	stable	90196
1168	-1.10941223239957	1.8162091319961	-6.69554353367244	0.00212320207181818	0.0741893960260332	-5.53196773584821	SGSH	SGSH	down	6448
1169	-0.537163045471191	0.268581522735595	-6.69350300865402	0.0021257397235598	0.0741893960260332	-5.53342326265976	ROS1	ROS1	stable	6098
1170	-2.27914328582422	4.69953280959307	-6.69323629046709	0.00212607169451391	0.0741893960260332	-5.53361354253618	FMO1	FMO1	down	2326
1171	-1.1755601165022	3.52976944834026	-6.69300750930092	0.00212635649746664	0.0741893960260332	-5.53377676269805	SPECC1L	SPECC1L	down	23384
1172	-1.3004987155044	1.65568961949771	-6.68889755452818	0.00213148078739742	0.0742493892527683	-5.53670972915285	PLEKHN1	PLEKHN1	down	84069
1173	-0.493162366215829	3.05477583197772	-6.68834694575899	0.00213216842863321	0.0742493892527683	-5.53710277059737	ERLIN2	ERLIN2	stable	11160
1174	1.10970158723037	4.08545772208854	6.68383172205724	0.00213781758558074	0.0743985123820806	-5.54032688615377	ZBTB22	ZBTB22	up	9278
1175	1.46693566249996	4.3650683616295	6.68263425438078	0.00213931883863801	0.0744031853471108	-5.54118224554429	RALGDS	RALGDS	up	5900
1176	-0.94343059339677	3.46377599473622	-6.67877919329053	0.0021441606218323	0.0744603094118265	-5.54393680343361	BAD	BAD	stable	572
1177	-1.20334984987751	3.71401004996359	-6.67773889402996	0.00214546947789485	0.0744603094118265	-5.5446803540407	FOXA2	FOXA2	down	3170
1178	-0.522416435756196	0.420101335510576	-6.67632057246369	0.00214725551278159	0.0744603094118265	-5.54569424922497	UGGT2	UGGT2	stable	55757
1179	1.65258899214496	4.68823986242312	6.67588731144131	0.00214780146202516	0.0744603094118265	-5.54600400382571	SHB	SHB	up	6461
1180	2.39059913627991	1.38274426466655	6.67285559434734	0.00215162644411069	0.0745179961809662	-5.54817195757909	RASL10B	RASL10B	up	91608
1181	-1.33988222859894	0.669941114299471	-6.67239870165868	0.00215220360463133	0.0745179961809662	-5.54849874805231	CD300C	CD300C	down	10871
1182	3.31000352997197	1.6878916939597	6.664019590693	0.0021628218766025	0.0747904904203289	-5.55449515235316	TARM1	TARM1	up	441864
1183	0.778987712908198	4.88270582945484	6.66170697897827	0.00216576372275585	0.0748116896349953	-5.55615124057808	GRSF1	GRSF1	stable	2926
1184	-1.59186146266891	3.81122420813882	-6.66094950604475	0.0021667283549538	0.0748116896349953	-5.55669377904479	SPNS2	SPNS2	down	124976
1185	2.09232579763117	2.803914773294	6.66015333838929	0.00216774282871415	0.0748116896349953	-5.55726408747036	REL	REL	up	5966
1186	1.11339987016863	2.99608818503554	6.65921997574287	0.0021689328527811	0.0748116896349953	-5.55793274271448	CLIP4	CLIP4	up	79745
1187	0.714128322019804	4.54121447718316	6.65465139813546	0.0021747692198912	0.0749147750853201	-5.56120676071575	SLC35B1	SLC35B1	stable	10237
1188	0.959700192387394	2.26762023396419	6.65445455792462	0.00217502111334296	0.0749147750853201	-5.56134786567113	CORO2A	CORO2A	stable	7464
1189	1.53849348008594	3.24611103466584	6.65312823447576	0.00217671931646082	0.0749147750853201	-5.56229873083888	PLAGL2	PLAGL2	up	5326
1190	-0.818112718514765	3.14008646873112	-6.64826944439405	0.00218295424713356	0.0750574963469566	-5.56578342238325	PARP3	PARP3	stable	10039
1191	0.53464775994408	4.6337341701342	6.63905139243081	0.00219484300723025	0.0753439811459214	-5.5724003284577	ABCF2	ABCF2	stable	10061
1192	1.10909465730338	3.33453130124688	6.63783165905619	0.00219642203186996	0.0753439811459214	-5.57327644584514	XPA	XPA	up	7507
1193	0.651879377831167	6.82753906332097	6.63647196230187	0.00219818387980707	0.0753439811459214	-5.57425325353073	CLIC1	CLIC1	stable	1192
1194	0.535210401348933	1.78427598245213	6.63645365693425	0.0021982076110111	0.0753439811459214	-5.57426640525377	GTF2IRD1	GTF2IRD1	stable	9569
1195	1.14377951199187	3.48796463734872	6.63373168948766	0.00220173986464557	0.0754175576417833	-5.5762223703461	KANK1	KANK1	up	23189
1196	0.602786297251896	4.26530277771317	6.63166581516974	0.00220442533288037	0.0754199306172532	-5.57770731863711	MRPL55	MRPL55	stable	128308
1197	-1.65091264458883	3.36986957741629	-6.63154657627362	0.00220458045549339	0.0754199306172532	-5.57779303907529	SOAT1	SOAT1	down	6646
1198	-0.706562400185979	1.29618657039829	-6.62245940214261	0.00221644154328382	0.0757780758538913	-5.58432951984118	PLD1	PLD1	stable	5337
1199	0.718603778393427	5.7997672795944	6.61738770321097	0.00222309521014938	0.0759248533504129	-5.5879808508561	MBD2	MBD2	stable	8932
1200	3.20350876980323	4.08912616810072	6.61641129818773	0.00222437896773956	0.0759248533504129	-5.58868407092322	INHBB	INHBB	up	3625
1201	0.642517897300918	2.43035055190414	6.6147157345977	0.00222661040682005	0.0759349485167971	-5.58990544188162	RNMT	RNMT	stable	8731
1202	1.52501051177501	5.90730580194321	6.6119945233782	0.00223019734770013	0.076009650242937	-5.59186616026607	STOM	STOM	up	2040
1203	-0.545732943410232	2.48301449435727	-6.6103083428944	0.00223242350402827	0.0760160217683305	-5.59308143999403	KDM4C	KDM4C	stable	23081
1204	1.58574988312461	5.21808620739018	6.60973769107349	0.002233177512127	0.0760160217683305	-5.59349278332709	SEMA7A	SEMA7A	up	8482
1205	-0.82576227006943	3.8093685491869	-6.60562482734128	0.00223862106582229	0.0761536912447758	-5.59645832699112	SMURF2	SMURF2	stable	64750
1206	-1.36673141497459	1.80177184987307	-6.60102533720137	0.00224472784783799	0.0762185227885051	-5.59977654969718	ASGR1	ASGR1	down	432
1207	-1.54531316926858	2.03970617055785	-6.5970140818727	0.00225007019713809	0.0763348750119773	-5.60267195469786	TTC14	TTC14	down	151613
1208	0.857380119234699	9.07958282186833	6.5945567571056	0.00225335061012577	0.0763348750119773	-5.60444641707035	FAU	FAU	stable	2197
1209	1.11673618447049	4.82534585562935	6.59330811507055	0.00225501972047	0.0763348750119773	-5.60534828428787	OTULIN	OTULIN	up	90268
1210	-0.93448044516472	1.1691135551925	-6.59319806827029	0.0022551668966775	0.0763348750119773	-5.60542777545745	DMTN	DMTN	stable	2039
1211	0.983510201404558	3.82755023155163	6.58812163747289	0.00226196883358746	0.076488358971545	-5.60909586997875	EPC2	EPC2	stable	26122
1212	0.593925524467811	5.45434452422913	6.58771716800203	0.00226251185846125	0.076488358971545	-5.60938822891058	ADIPOR1	ADIPOR1	stable	51094
1213	0.96522988866108	5.05808812736883	6.5860623793767	0.00226473516718694	0.0765159965330961	-5.61058449828033	CAPZA2	CAPZA2	stable	830
1214	-0.534168373173243	0.324970403420786	-6.58207139580982	0.0022701082527673	0.0766499516686545	-5.61347065233846	PODNL1	PODNL1	stable	79883
1215	-0.138941686427294	0.0694708432136469	-6.57954442564062	0.00227351835643321	0.0766699694066315	-5.61529882196713	SLC9B1	SLC9B1	stable	150159
1216	0.962708554109015	0.533492898660068	6.57500400794392	0.00227966126364519	0.0768271390382293	-5.61858509742204	CELSR3	CELSR3	stable	1951
1217	0.446668956243932	0.971550477310432	6.57401502390174	0.00228100197846329	0.0768271390382293	-5.61930115428873	SLC4A8	SLC4A8	stable	9498
1218	-0.748743312617114	1.00711190010753	-6.5728735718596	0.0022825505803109	0.0768317535780717	-5.62012771305395	TM6SF1	TM6SF1	stable	53346
1219	-1.20320916275573	1.0005450666642	-6.56957292425507	0.00228703576114222	0.0768354904158466	-5.62251847228359	EVC	EVC	down	2121
1220	-0.713485842751176	3.52822850738852	-6.56790118619472	0.00228931154572954	0.0768354904158466	-5.62372973945409	RENBP	RENBP	stable	5973
1221	1.67025804050257	2.51197818492928	6.56508084116096	0.00229315721637212	0.0769034221379657	-5.62577381047887	MALT1	MALT1	up	10892
1222	-0.968042766802404	1.15351233865492	-6.56233343391981	0.00229691100042985	0.0769480640291457	-5.62776571287234	TIMM10B	TIMM10B	stable	26515
1223	-0.184439009746207	0.117901519292201	-6.56203745458199	0.00229731584352756	0.0769480640291457	-5.62798034222232	SAMD15	SAMD15	stable	161394
1224	1.17518167268242	0.923227985556081	6.55976120559318	0.00230043222229204	0.077005058688274	-5.62963122939994	SOAT2	SOAT2	up	8435
1225	-0.91840188171967	3.9804030118929	-6.54973473991655	0.00231422074418569	0.0773624224759992	-5.63690869286521	KCTD2	KCTD2	stable	23510
1226	7.06659486682659	6.55773338210774	6.54805968499516	0.0023165341017941	0.0773624224759992	-5.63812538158811	S100A8	S100A8	up	6279
1227	-0.819028430567218	1.59981490530305	-6.54689053979239	0.00231815043466673	0.0773624224759992	-5.63897475034068	LRP2	LRP2	stable	4036
1228	-1.00747290592592	1.07469271582265	-6.5468440332747	0.00231821475791131	0.0773624224759992	-5.63900853929349	PKNOX2	PKNOX2	down	63876
1229	1.1737706893069	4.65160093443174	6.54385928547944	0.00232234751747538	0.0774469551808993	-5.64117749687123	SPRED1	SPRED1	up	161742
1230	-1.00907948060044	0.698899298234339	-6.54266875492032	0.00232399845978405	0.0774469551808993	-5.64204285847281	PIGH	PIGH	down	5283
1231	4.09065113738847	2.12664276942808	6.54073796081243	0.00232667898597165	0.0774469551808993	-5.64344657050125	PRSS22	PRSS22	up	64063
1232	-0.60714419073761	2.74309170765406	-6.54059165292932	0.00232688225897657	0.0774469551808993	-5.64355295205773	VCPKMT	VCPKMT	stable	79609
1233	-1.04102144429217	2.68433459917258	-6.53963101784185	0.00232821745557555	0.0774469551808993	-5.64425148550074	HYI	HYI	down	81888
1234	1.09732880951905	4.13550994290063	6.53784084460154	0.00233070812593127	0.0774469551808993	-5.64555344878077	GNL2	GNL2	up	29889
1235	-1.2740654062213	1.19164697285415	-6.53580085283043	0.00233355032557916	0.0774562802735389	-5.64703745738051	CCDC166	CCDC166	down	100130274
1236	2.19775138482237	3.20027094542723	6.53559676751121	0.00233383489773106	0.0774562802735389	-5.64718594180441	CLDN4	CLDN4	up	1364
1237	-0.694162154594666	0.553447210543594	-6.53345201219275	0.00233682805512533	0.077461153600741	-5.64874661108765	CEP57L1	CEP57L1	stable	285753
1238	1.00730855192804	3.33122171501879	6.52868569654585	0.00234349653849308	0.077587696528978	-5.6522164097039	BMF	BMF	up	90427
1239	0.613278243793541	3.45005050962376	6.52508645578816	0.00234854754395267	0.0776761851010893	-5.65483797337382	AIMP1	AIMP1	stable	9255
1240	1.59507739917464	4.3234684007833	6.52474777768764	0.00234902351092971	0.0776761851010893	-5.65508471589596	PMVK	PMVK	up	10654
1241	-1.27671533020579	2.02132654496835	-6.52220200499984	0.0023526050176452	0.077733064705751	-5.65693976399865	FAM131A	FAM131A	down	131408
1242	-0.555022136480697	2.86905939661848	-6.5198788826316	0.00235587909359532	0.077733064705751	-5.65863308949588	MLLT10	MLLT10	stable	8028
1243	0.816990537131537	6.27011109276011	6.51877211528572	0.00235744085934102	0.077733064705751	-5.65943998681327	CNN3	CNN3	stable	1266
1244	1.42562512752489	4.3238347444264	6.51845795902209	0.00235788439672224	0.077733064705751	-5.65966904532109	EIF4EBP1	EIF4EBP1	up	1978
1245	-1.11876900821081	1.23907390985573	-6.50747148351279	0.00237345961342559	0.0779659187818555	-5.66768522765023	WRN	WRN	down	7486
1246	-1.01111998728911	1.6268962745067	-6.506629531605	0.00237465838498785	0.0779659187818555	-5.66830000722229	RADIL	RADIL	down	55698
1247	1.01020916773769	3.1822515880906	6.50640751484733	0.0023749746153763	0.0779659187818555	-5.66846213109216	DDX27	DDX27	up	55661
1248	1.26108975560473	2.43421411392368	6.50358161693654	0.00237900417655668	0.0780433974653506	-5.67052608950411	FJX1	FJX1	up	24147
1249	0.925742753682354	5.67806286518013	6.50183773414914	0.0023814950025444	0.0780433974653506	-5.67180013994732	RBMS1	RBMS1	stable	5937
1250	-0.732642195194313	1.40845167185386	-6.50129994278806	0.00238226378221264	0.0780433974653506	-5.67219309737726	WDR48	WDR48	stable	57599
1251	-1.26130407881504	5.05479026979102	-6.5007360661759	0.00238307017559412	0.0780433974653506	-5.67260514353905	MRPL34	MRPL34	down	64981
1252	-1.71673677020437	1.16026863448545	-6.49755591471786	0.00238762430067839	0.0781455219853423	-5.67492954925284	MDH1B	MDH1B	down	130752
1253	-1.5363251398959	4.98900755115587	-6.4949785170946	0.00239132302970264	0.0782164279984349	-5.67681407881784	GSTT1	GSTT1	down	2952
1254	1.68541016045816	4.7920498497787	6.49341002162058	0.00239357733461606	0.0782164279984349	-5.67796122342471	MMP3	MMP3	up	4314
1255	-1.39517024766461	1.77319726046589	-6.49183037855242	0.00239585027672762	0.0782164279984349	-5.67911675006742	ZBTB46	ZBTB46	down	140685
1256	0.885926250275258	2.53931470590267	6.49169889094295	0.00239603959216628	0.0782164279984349	-5.67921294509628	TMCO4	TMCO4	stable	255104
1257	0.805129979278081	3.55538030340754	6.49041779909017	0.00239788505756733	0.0782164279984349	-5.68015026256237	DPH3	DPH3	stable	285381
1258	0.847499999457641	3.74257481779242	6.49005156718856	0.00239841294768208	0.0782164279984349	-5.68041824582879	ATG13	ATG13	stable	9776
1259	1.28243869683137	4.94935965233822	6.47890106855963	0.00241455332427001	0.0786485475084934	-5.68858333635649	ADAM9	ADAM9	up	8754
1260	-1.05759373193373	1.69191005454268	-6.47722291266468	0.00241699389275047	0.0786809572897818	-5.6898131808571	FAM161A	FAM161A	down	84140
1261	0.582704766833658	3.36228476678009	6.47402861236325	0.00242164771760396	0.0787288340910303	-5.69215485848886	SCAF8	SCAF8	stable	22828
1262	-1.23829443505273	3.11512917197006	-6.47322706480102	0.00242281721604734	0.0787288340910303	-5.69274260509465	LZTR1	LZTR1	down	8216
1263	1.41182413595561	4.40205043673996	6.47183197997074	0.00242485435554575	0.0787288340910303	-5.69376571346442	ENTPD1	ENTPD1	up	953
1264	-1.2314081331233	0.91904675093203	-6.47095798503919	0.00242613164824184	0.0787288340910303	-5.69440676377432	S1PR5	S1PR5	down	53637
1265	0.785326418156646	6.01840393843182	6.47035383619852	0.00242701505536035	0.0787288340910303	-5.69484993102146	SERP1	SERP1	stable	27230
1266	-0.26450786577003	3.67407512490478	-6.46996367613961	0.00242758576885166	0.0787288340910303	-5.6951361469295	XPOT	XPOT	stable	11260
1267	-0.517997411034999	1.18116585738242	-6.46863219173209	0.00242953465155821	0.0787288340910303	-5.69611301121979	SLC5A3	SLC5A3	stable	6526
1268	1.09848923490225	3.44268850819119	6.46828973035873	0.00243003621732773	0.0787288340910303	-5.69636428989083	STK19	STK19	up	8859
1269	-0.632854755302712	5.93040762602914	-6.46238813248048	0.00243869947785179	0.0788013550303688	-5.70069625400114	HCFC1R1	HCFC1R1	stable	54985
1270	0.723863856981217	3.47594227834675	6.46237087365504	0.0024387248680566	0.0788013550303688	-5.70070892727354	TEAD1	TEAD1	stable	7003
1271	0.987168874950133	5.04681744632314	6.46037462362771	0.00244166381015596	0.0788013550303688	-5.70217497361304	GORASP2	GORASP2	stable	26003
1272	0.968746528875837	5.51519251138006	6.46002240542731	0.00244218280422071	0.0788013550303688	-5.70243368108719	PTPN12	PTPN12	stable	5782
1273	0.31834882230517	1.14087424224577	6.45992456104537	0.00244232700190143	0.0788013550303688	-5.70250555071945	CD300E	CD300E	stable	342510
1274	1.7497847390262	2.90098207154462	6.45986884419667	0.00244240911896658	0.0788013550303688	-5.7025464768124	GCH1	GCH1	up	2643
1275	-1.34270338641824	3.16507178403276	-6.45002912679017	0.00245696402676155	0.0791770840808787	-5.7097786354127	CBX7	CBX7	down	23492
1276	-0.393173726490261	0.206369353231955	-6.44783041052877	0.00246023078557091	0.0791926573103301	-5.71139591443497	EDARADD	EDARADD	stable	128178
1277	-1.32453010063155	3.03151449695785	-6.44733788999739	0.00246096327618261	0.0791926573103301	-5.71175825254131	RBM10	RBM10	down	8241
1278	-0.433762861083994	1.00713755326944	-6.44676730473932	0.0024618121988109	0.0791926573103301	-5.71217804962369	VEZT	VEZT	stable	55591
1279	3.76684133192766	3.80082825272103	6.44469054520201	0.0024649050341904	0.0792118347217586	-5.71370624119466	RTN4RL2	RTN4RL2	up	349667
1280	1.56429193252711	4.61022807365106	6.44230902380892	0.00246845756276771	0.0792118347217586	-5.71545918724693	PPP1R18	PPP1R18	up	170954
1281	0.642710029752118	2.99366542422599	6.44148716830071	0.0024696849753408	0.0792118347217586	-5.71606424600123	CLP1	CLP1	stable	10978
1282	1.01913715630089	2.88469231071931	6.43950192399733	0.00247265293432928	0.079247291387348	-5.71752606357539	TANK	TANK	up	10010
1283	-0.511307727509828	0.310209993220342	-6.43861340578777	0.00247398268364741	0.079247291387348	-5.71818043531249	CAPS2	CAPS2	stable	84698
1284	2.31659032804037	5.21516923131153	6.43725872568148	0.0024760117627406	0.079247291387348	-5.71917826544195	PPP1R15A	PPP1R15A	up	23645
1285	-2.02734875829743	4.92223877214155	-6.43180620555089	0.00248419921626566	0.0794145777207073	-5.72319621333532	STMN1	STMN1	down	3925
1286	-0.734476490364224	1.08416294745591	-6.43143325555576	0.0024847604376043	0.0794145777207073	-5.72347114060431	WDR19	WDR19	stable	57728
1287	-1.33206985942203	2.18263213713744	-6.42759492029527	0.00249054540418969	0.0795060972461234	-5.72630139820122	USP21	USP21	down	27005
1288	-0.859305942524961	1.32201396630814	-6.41938500701993	0.00250297414127875	0.0795614923813965	-5.7323597318683	FRMD4A	FRMD4A	stable	55691
1289	-1.75620976952405	1.65320370509399	-6.41871395095302	0.0025039933660089	0.0795614923813965	-5.73285520246723	CFAP161	CFAP161	down	161502
1290	-0.749664386671057	2.5376764643547	-6.41860941024333	0.00250415219176782	0.0795614923813965	-5.73293239332777	TMPRSS2	TMPRSS2	stable	7113
1291	0.426368298243511	0.308292937769187	6.41853241527246	0.00250426917590101	0.0795614923813965	-5.73298924559601	FYB2	FYB2	stable	199920
1292	1.08893987283556	3.98162885552134	6.41795113135235	0.00250515257808003	0.0795614923813965	-5.73341847738094	BCL10	BCL10	up	8915
1293	-1.12996064709889	2.2980323094322	-6.41765224327767	0.00250560695878181	0.0795614923813965	-5.73363919468909	TPCN1	TPCN1	down	53373
1294	-0.304529722003882	2.49200973808273	-6.41381245474255	0.00251145327786176	0.0796596098256047	-5.73647547469954	RALGAPB	RALGAPB	stable	57148
1295	1.45641643961795	6.59061031360676	6.40884926766287	0.00251903465913816	0.079772768517618	-5.74014360679416	EFHD2	EFHD2	up	79180
1296	0.359642807384257	3.25261109886045	6.40806201938705	0.0025202397566031	0.079772768517618	-5.74072564903352	MPHOSPH10	MPHOSPH10	stable	10199
1297	0.887051263718241	1.41458720771797	6.40762439425583	0.0025209099642207	0.079772768517618	-5.74104922689475	ARHGAP11A	ARHGAP11A	stable	9824
1298	6.1898772755801	4.32418475103783	6.39971706601179	0.00253305720955701	0.0800184392681244	-5.74689896481083	CXCL10	CXCL10	up	3627
1299	2.92364406571049	3.83345475758727	6.3973994553172	0.00253663101545351	0.0800848547216468	-5.74861461646211	PLA2G7	PLA2G7	up	7941
1300	0.794193593709855	5.31362635727817	6.39608431873357	0.00253866171333	0.0800988246533184	-5.74958839390383	TMED10	TMED10	stable	10972
1301	-1.39101553090439	2.23277964715767	-6.39198247973876	0.00254500806827883	0.0800988246533184	-5.75262659804199	GPRASP1	GPRASP1	down	9737
1302	-0.617510952632398	0.562202823862715	-6.39160572130656	0.00254559195550856	0.0800988246533184	-5.75290573987774	FRAS1	FRAS1	stable	80144
1303	-1.20553326299941	1.34300552954683	-6.39080177304022	0.00254683843193946	0.0800988246533184	-5.75350143308258	RECQL5	RECQL5	down	9400
1304	5.05177431710051	3.63387092555916	6.3902394231855	0.00254771076512772	0.0800988246533184	-5.75391814780969	CLEC4D	CLEC4D	up	338339
1305	0.866856857865044	4.29036966105411	6.39009895651148	0.00254792871780011	0.0800988246533184	-5.75402224163399	SENP6	SENP6	stable	26054
1306	-1.09219798645822	0.729896677157747	-6.38806161823912	0.00255109247077006	0.0800988246533184	-5.75553223465337	AASDH	AASDH	down	132949
1307	-1.53600878496178	1.70325754418896	-6.38779201049993	0.00255151149876604	0.0800988246533184	-5.75573208635449	PLXDC1	PLXDC1	down	57125
1308	-1.15209296272295	2.75830530062957	-6.38761253003264	0.00255179049617173	0.0800988246533184	-5.75586513335485	RBBP5	RBBP5	down	5929
1309	-0.916461031036461	1.25111435504922	-6.38666673150835	0.00255326132711436	0.0800988246533184	-5.75656629411529	CEP131	CEP131	stable	22994
1310	2.78963353448566	2.85717609075769	6.38571296257564	0.00255474559780278	0.0800992212804192	-5.75727344909521	EMILIN2	EMILIN2	up	84034
1311	-1.19524233724903	3.63038265648927	-6.37977758066544	0.00256400596928819	0.0802508803348975	-5.76167606112027	AS3MT	AS3MT	down	57412
1312	-0.88752395135378	1.15288362405015	-6.37796858317748	0.00256683648151649	0.0802933004899201	-5.76301855924216	POMT2	POMT2	stable	29954
1313	0.782896559040688	1.0054976371946	6.37470247984214	0.00257195654171226	0.0803508457716207	-5.76544319175066	RPUSD2	RPUSD2	stable	27079
1314	0.391121815478674	0.241893767544857	6.37391435240736	0.00257319389897338	0.0803508457716207	-5.76602841898088	PCSK9	PCSK9	stable	255738
1315	-1.64152857179777	2.69581740002515	-6.3738799117185	0.00257324798724771	0.0803508457716207	-5.76605399439366	PCDH18	PCDH18	down	54510
1316	-1.24423100027856	2.12042809477191	-6.37167459867709	0.00257671426046076	0.0803508457716207	-5.7676918778696	PTPRS	PTPRS	down	5802
1317	1.94679419764733	1.2297153971171	6.37150367272077	0.0025769831561041	0.0803508457716207	-5.76781884359064	AOAH	AOAH	up	313
1318	-1.66690695599062	1.12450510777981	-6.36977076010761	0.00257971125150216	0.0803508457716207	-5.76910622662763	SAMD12	SAMD12	down	401474
1319	1.00028794848746	4.41514148005871	6.36692147702473	0.00258420447328741	0.0803508457716207	-5.7712235805955	TOMM20	TOMM20	up	9804
1320	-0.545683956204247	2.37526135423738	-6.36676287773905	0.00258445485857544	0.0803508457716207	-5.77134146118636	KMT5B	KMT5B	stable	51111
1321	0.838577534141149	3.6503484963656	6.36625910340323	0.0025852503775265	0.0803508457716207	-5.77171591257242	PCIF1	PCIF1	stable	63935
1322	-0.285704206474631	0.18575709038034	-6.36281107822687	0.00259070322028108	0.0803508457716207	-5.77427944718287	PALB2	PALB2	stable	79728
1323	0.689004721839156	2.12797513483886	6.36270610515346	0.00259086944821177	0.0803508457716207	-5.77435751013898	PDZRN3	PDZRN3	stable	23024
1324	-0.931092528605808	1.08614743951876	-6.36235980563048	0.00259141791565571	0.0803508457716207	-5.77461504229524	CFTR	CFTR	stable	1080
1325	-0.9733449931221	2.58739923658412	-6.36207216930102	0.00259187358002697	0.0803508457716207	-5.77482895710617	UTP11	UTP11	stable	51118
1326	-0.750428082360174	2.06859864265182	-6.36087423121431	0.00259377236437814	0.0803508457716207	-5.77571994665681	DUSP22	DUSP22	stable	56940
1327	-0.836102573300359	2.89100288894559	-6.35894776585814	0.00259682944694161	0.0803540818462677	-5.77715307780031	BORCS8	BORCS8	stable	729991
1328	1.14815714283846	2.03897734435714	6.35359514624063	0.00260534648871894	0.0805046820660198	-5.7811368332938	ZC3H12C	ZC3H12C	up	85463
1329	0.840884376315152	4.31373872814764	6.35217447565636	0.00260761275206954	0.0805046820660198	-5.78219464233482	ACVR1B	ACVR1B	stable	91
1330	-1.19191666524468	1.20030233704101	-6.34640796259666	0.00261683619281135	0.0806978907300447	-5.78649026687612	MLH3	MLH3	down	27030
1331	0.89747574849278	4.68136503267431	6.34350287561939	0.00262149786392054	0.0807958704616823	-5.78865553912352	PTBP3	PTBP3	stable	9991
1332	1.28232593897093	4.2600559266228	6.34232755861161	0.00262338671588727	0.0808083279903952	-5.78953177597664	DHX40	DHX40	up	79665
1333	-1.01552343466678	3.64259267433966	-6.34032491472802	0.00262660898046345	0.0808346548322217	-5.79102511476732	NHLRC2	NHLRC2	down	374354
1334	-1.25008867991466	1.75493704185279	-6.33995066906517	0.00262721167756527	0.0808346548322217	-5.79130422599656	BRMS1L	BRMS1L	down	84312
1335	0.178168827914224	0.288781917868312	6.3382162921392	0.00263000697070797	0.0808736530073813	-5.79259789301382	MED12L	MED12L	stable	116931
1336	0.643935164312475	5.35327888785255	6.33640089085665	0.0026329367272792	0.0808736530073813	-5.79395230292854	FLOT1	FLOT1	stable	10211
1337	-1.26213018897501	5.01058519013007	-6.33489310577051	0.00263537306094736	0.0808762931753693	-5.79507744956341	RTL8A	RTL8A	down	26071
1338	-1.40588762936627	1.69013732673164	-6.33228802320386	0.0026395889134853	0.0809250721374747	-5.79702193771563	COG5	COG5	down	10466
1339	-0.74981933208291	1.29370857538339	-6.3315113536183	0.00264084739932014	0.0809250721374747	-5.79760178544007	MLH1	MLH1	stable	4292
1340	1.86548549841265	3.28731995736088	6.33074981817829	0.00264208207114167	0.0809250721374747	-5.79817039017524	GALNT15	GALNT15	up	117248
1341	0.881280991061805	4.6779811206358	6.32985634914493	0.00264353154128185	0.0809250721374747	-5.79883757444344	SLC38A2	SLC38A2	stable	54407
1342	2.58589129053601	1.36355238747382	6.32840288692767	0.00264589155277947	0.0809315087539487	-5.79992308785015	PROK2	PROK2	up	60675
1343	-1.11293238805428	1.10892424036281	-6.32152937863727	0.00265708696694517	0.081126164594468	-5.8050592786003	IFT80	IFT80	down	57560
1344	1.23889304965881	2.4605285688795	6.31818602805569	0.00266255336878045	0.0811877407895523	-5.80755921175276	NOP58	NOP58	up	51602
1345	-0.968454422654874	1.98375567639261	-6.30778504704114	0.002679646739936	0.0815944485510709	-5.81534321193626	PNPLA6	PNPLA6	stable	10908
1346	-0.574959002792836	1.64499041171694	-6.30733543588056	0.00268038865327885	0.0815944485510709	-5.81567993069332	ZBTB1	ZBTB1	stable	22890
1347	-0.730490485529116	0.822029740457835	-6.30321188397941	0.00268720468466647	0.0817105384255369	-5.8187690090245	PRKDC	PRKDC	stable	5591
1348	-0.822933051442646	0.763221310620819	-6.30155987773869	0.00268994128469806	0.081729878321847	-5.82000703523704	HPCAL4	HPCAL4	stable	51440
1349	2.0700853325029	3.22510181794075	6.29872000222832	0.00269465355387673	0.0817720779987235	-5.82213587257912	ADORA2A	ADORA2A	up	135
1350	1.34948950232876	3.26014022848173	6.29836821651814	0.00269523797846203	0.0817720779987235	-5.8223996333556	ZFP1	ZFP1	up	162239
1351	1.0923948152051	2.795725593619	6.29449541711854	0.00270168209479605	0.0818021113575498	-5.82530415519951	BAZ1A	BAZ1A	up	11177
1352	1.28180528181667	4.5822693038475	6.29416092723944	0.00270223954547896	0.0818021113575498	-5.82555508357675	NFKB2	NFKB2	up	4791
1353	-1.24850716487816	0.717641623139811	-6.29245149166825	0.00270509062426985	0.0818429002714751	-5.82683763993931	FAM167B	FAM167B	down	84734
1354	0.704147771888527	5.68875141231005	6.28912906102671	0.00271064240668919	0.081959904501334	-5.82933119988684	ATP6AP2	ATP6AP2	stable	10159
1355	0.914441691296272	4.31278884913379	6.28833609455267	0.0027119695016793	0.081959904501334	-5.82992649644213	ARRDC4	ARRDC4	stable	91947
1356	0.222441042853317	0.212615288802556	6.2835264116626	0.00272003585779169	0.0821580642085149	-5.83353852460165	ANKUB1	ANKUB1	stable	389161
1357	0.715859481762707	2.47943854964722	6.28019999252917	0.00272563169311744	0.0822358134283199	-5.83603794003261	CAMK2D	CAMK2D	stable	817
1358	-1.46854530036747	3.758998186983	-6.27694200578945	0.00273112598605974	0.0822787446583725	-5.83848697166308	PLCB3	PLCB3	down	5331
1359	2.25769397017909	5.2280362727401	6.27586443941391	0.00273294616552232	0.0822787446583725	-5.8392972048625	NR4A1	NR4A1	up	3164
1360	-2.29777049267186	2.49181581222091	-6.27577264188168	0.00273310129420598	0.0822787446583725	-5.83936623355205	N4BP3	N4BP3	down	23138
1361	-1.00887036341153	3.88351549756497	-6.27465050559676	0.00273499845853598	0.0822903433386706	-5.84021010849873	SURF1	SURF1	down	6834
1362	0.73063843605047	1.16273484428383	6.27068890776759	0.00274170904099101	0.0824096565370136	-5.84319030375983	NEPRO	NEPRO	stable	25871
1363	1.15634205106672	3.12373609907129	6.27052206314307	0.00274199209958904	0.0824096565370136	-5.84331584943481	OPTN	OPTN	up	10133
1364	-1.1007330547087	1.4630428460828	-6.26585505548192	0.00274992428523529	0.0824307462088593	-5.84682872676862	CDKL5	CDKL5	down	6792
1365	-0.749317084700869	2.93165062138091	-6.26531351658239	0.00275084650670253	0.0824307462088593	-5.84723648199159	MPP1	MPP1	stable	4354
1366	-0.575014280155096	2.27631901164814	-6.26394413265896	0.00275318019728869	0.0824307462088593	-5.84826769518039	CASP2	CASP2	stable	835
1367	1.28700665566298	5.01216689317542	6.26289516637561	0.00275496946389335	0.0824307462088593	-5.84905774103092	LRRC58	LRRC58	up	116064
1368	-0.356759813133481	0.931143753773667	-6.26256561355092	0.00275553188811852	0.0824307462088593	-5.84930597105228	NAA16	NAA16	stable	79612
1369	6.68022933341871	3.42120776683244	6.26101343180452	0.00275818276392052	0.0824307462088593	-5.8504752668696	CSF3	CSF3	up	1440
1370	1.41022889951706	3.11626901725624	6.26043484501726	0.002759171690107	0.0824307462088593	-5.85091118993906	DEF6	DEF6	up	50619
1371	0.883713565107997	3.30202005575506	6.26032884623202	0.0027593529109949	0.0824307462088593	-5.85099105583219	PPP1R21	PPP1R21	stable	129285
1372	-0.589143725180646	2.51815668078634	-6.25888739238187	0.00276181873075404	0.0824591506836049	-5.85207724242346	CCDC137	CCDC137	stable	339230
1373	0.271887015439623	1.79754737963071	6.25425969740432	0.00276975321726672	0.0826054234863619	-5.85556573662718	INTS12	INTS12	stable	57117
1374	1.92506161838569	4.23596881529165	6.25133458806965	0.0027747828084878	0.0827101059601219	-5.85777184311207	DAXX	DAXX	up	1616
1375	-1.07718345528125	2.17612240447902	-6.24981970863495	0.0027773919391656	0.0827425647820714	-5.85891468608256	RFC2	RFC2	down	5982
1376	-0.184017259320261	0.0920086296601303	-6.24604245165661	0.00278391064733692	0.0828308885347422	-5.86176526463082	CACNG8	CACNG8	stable	59283
1377	-0.63093378568935	2.82394181163521	-6.24567817873089	0.00278454028473244	0.0828308885347422	-5.86204024342313	PCBP3	PCBP3	stable	54039
1378	1.0226851741795	7.41833947468837	6.24166762862957	0.00279148388921728	0.0829807081410199	-5.86506854164888	BTF3	BTF3	up	689
1379	-0.122882850374222	0.0614414251871112	-6.23912130276667	0.00279590335950791	0.0830538503927497	-5.86699204142351	FAM170B	FAM170B	stable	170370
1380	1.51232248243259	1.12826829352563	6.23770072006667	0.00279837265746344	0.0830538503927497	-5.86806542686804	ACR	ACR	up	49
1381	-1.63271224125373	1.80074433353024	-6.23761477130333	0.00279852214114356	0.0830538503927497	-5.86813037564553	PNKD	PNKD	down	25953
1382	1.09612425042501	1.88168841940674	6.23438156609553	0.0028041524503988	0.0831302906986689	-5.87057412995182	TACC3	TACC3	up	10460
1383	-0.929596834907771	0.711127580388056	-6.23349293689655	0.00280570232313107	0.0831309590341323	-5.87124596127883	HEPACAM2	HEPACAM2	stable	253012
1384	-0.768999978957434	0.782344091884129	-6.22810657208069	0.00281511909271326	0.0832252227884752	-5.87531986895911	BTRC	BTRC	stable	8945
1385	-1.37686353606116	0.814234519503024	-6.22780409009526	0.00281564904874021	0.0832252227884752	-5.87554873127007	TMEM273	TMEM273	down	170371
1386	-0.482347467403014	2.74857232229585	-6.22729246122435	0.00281654571148553	0.0832252227884752	-5.87593585751625	LZIC	LZIC	stable	84328
1387	1.16643489419199	4.61877926167216	6.22718009849369	0.00281674268094456	0.0832252227884752	-5.87602088069553	CKAP4	CKAP4	up	10970
1388	1.69122631456962	5.11697193011645	6.22654046658292	0.00281786426105613	0.0832252227884752	-5.87650490397281	PER1	PER1	up	5187
1389	1.9040927374975	2.78830188604609	6.22350094695791	0.00282320141670942	0.0833319034219505	-5.8788055201905	SNX10	SNX10	up	29887
1390	0.438019118243944	6.29668717302469	6.21960574577001	0.00283005906056855	0.0833986381200246	-5.88175512266519	SARAF	SARAF	stable	51669
1391	-1.19687042290954	2.31627451604744	-6.21694195668111	0.0028347604206488	0.0834121765026148	-5.88377310480412	PHKB	PHKB	down	5257
1392	1.22171062920005	3.25025106790737	6.21453176068713	0.00283902239514469	0.0834121765026148	-5.88559957309162	RTCA	RTCA	up	8634
1393	-0.800375578381243	2.10506222061617	-6.2117525272389	0.00284394661728765	0.0834218762364237	-5.8877064073411	WDR47	WDR47	stable	22911
1394	1.42542285745805	5.96490565015829	6.2113607016435	0.00284464168540304	0.0834218762364237	-5.8880034967065	HSPA9	HSPA9	up	3313
1395	1.31747627902463	3.39909665499837	6.20966762736373	0.00284764744264916	0.0834650525880188	-5.88928738966632	IKZF1	IKZF1	up	10320
1396	0.931899579450093	3.55830432903143	6.20647735981332	0.00285332170409975	0.0835413916258446	-5.89170739853703	EIF4ENIF1	EIF4ENIF1	stable	56478
1397	-1.0251539672742	1.80918684532091	-6.19945412579778	0.00286586185537792	0.0838183744902552	-5.89703846051862	MFAP3L	MFAP3L	down	9848
1398	1.08263016662199	5.98040745693541	6.19719904660976	0.00286990255608951	0.0838766646028753	-5.89875123012646	CTSH	CTSH	up	1512
1399	1.56472152191464	2.41324412249517	6.19662239223007	0.00287093692985645	0.0838766646028753	-5.89918928881062	PI15	PI15	up	51050
1400	1.34759526422417	2.87557517099252	6.19072220308744	0.00288154647801331	0.0841228180577296	-5.90367327886304	CHST11	CHST11	up	50515
1401	-1.64305231225901	1.16287773392721	-6.18488134825978	0.0028920963134057	0.0843033459796216	-5.90811555097445	DNAAF1	DNAAF1	down	123872
1402	-1.87926125831863	2.48132506037845	-6.18352180706018	0.00289455866853737	0.0843033459796216	-5.90915003452705	MIB2	MIB2	down	142678
1403	-0.531062496205978	0.630578187593894	-6.18148735670095	0.00289824815813698	0.0843033459796216	-5.91069840108793	ROBO1	ROBO1	stable	6091
1404	-0.322069326828615	0.161034663414308	-6.18147148292243	0.00289827696781002	0.0843033459796216	-5.91071048380705	PABPC4L	PABPC4L	stable	132430
1405	2.02536289024415	4.66238821322553	6.17965953815968	0.00290156779548643	0.0843033459796216	-5.91208985370318	BIRC2	BIRC2	up	329
1406	-1.42537775595079	1.84410169736272	-6.17903895987602	0.00290269592476545	0.0843033459796216	-5.91256235260758	GBA2	GBA2	down	57704
1407	0.470096916017268	7.4195066008166	6.17769742367177	0.00290513648277788	0.0843033459796216	-5.91358390781878	TSPO	TSPO	stable	706
1408	-0.830503897527439	1.14874210529	-6.17706218096743	0.00290629300317462	0.0843033459796216	-5.91406769545163	ZKSCAN8	ZKSCAN8	stable	7745
1409	0.914730602968297	3.27324499161459	6.17648074298974	0.00290735205746027	0.0843033459796216	-5.914510541439	ECI2	ECI2	stable	10455
1410	-0.927030076955541	2.46483622607457	-6.17570023932198	0.00290877443549816	0.0843033459796216	-5.9151050561427	TMEM42	TMEM42	stable	131616
1411	0.680780250308581	3.84589378414243	6.17341165409156	0.00291294999738626	0.0843367157314646	-5.91684863316012	BSDC1	BSDC1	stable	55108
1412	0.515822360986973	4.00522966500587	6.17237838712835	0.00291483759726178	0.0843367157314646	-5.9176360054121	RP9	RP9	stable	6100
1413	-1.40144140887923	2.74981956220105	-6.17169226185291	0.00291609185079634	0.0843367157314646	-5.91815890631349	RPE	RPE	down	6120
1414	2.79298590990728	5.8446559389089	6.16904169369105	0.00292094331937185	0.0844312394742913	-5.92017936005019	GSR	GSR	up	2936
1415	-1.18475808952301	3.3517661710874	-6.167952512054	0.00292293974706407	0.0844381509103832	-5.92100981402028	BPHL	BPHL	down	670
1416	-0.891442461379559	3.72163858793406	-6.16721903645102	0.00292428511392957	0.0844381509103832	-5.92156912361045	PRKD2	PRKD2	stable	25865
1417	0.350070169803116	6.74643151714609	6.16598906292275	0.00292654286455311	0.0844585374203399	-5.92250715563877	RPL15	RPL15	stable	6138
1418	-0.251272023793584	0.142787435230163	-6.16400912017962	0.0029301817175101	0.0844739728296383	-5.9240174617051	ATP6V1G3	ATP6V1G3	stable	127124
1419	-0.698909335128701	2.35522328275123	-6.16085012843189	0.00293599888813855	0.0845521076626948	-5.92642795336865	RCBTB1	RCBTB1	stable	55213
1420	0.448778728889029	1.63150749989018	6.15950521387585	0.00293847975978136	0.0845545637756655	-5.92745450020689	RAD54L2	RAD54L2	stable	23132
1421	0.592279752537143	0.49776012146651	6.15911981843745	0.00293919114191992	0.0845545637756655	-5.9277486980053	ADAMTS3	ADAMTS3	stable	9508
1422	0.881103058009526	2.04462404695681	6.15756855495108	0.00294205665920404	0.0845922883802517	-5.92893302877956	LARP1B	LARP1B	stable	55132
1423	-0.603032890073546	2.28278126876456	-6.15215931457228	0.00295207528783767	0.0848240656574022	-5.93306464520476	INTS4	INTS4	stable	92105
1424	1.12795338037325	4.75253066489172	6.15153483729704	0.00295323457018827	0.0848240656574022	-5.93354181232674	PSMD12	PSMD12	up	5718
1425	1.15048996114929	3.34925280107302	6.14905851421651	0.00295783707775849	0.0848618890116089	-5.93543436795521	TAF5L	TAF5L	up	27097
1426	-1.30081436761326	2.32426290186883	-6.14854634021736	0.00295879009481443	0.0848618890116089	-5.9358258782517	KAZALD1	KAZALD1	down	81621
1427	0.951149470102888	1.68825355409122	6.14731054873608	0.00296109110488663	0.0848618890116089	-5.93677063538522	ITK	ITK	stable	3702
1428	-0.987901839665667	0.783669411106507	-6.14700300667887	0.00296166407773147	0.0848618890116089	-5.93700577350842	ZMAT1	ZMAT1	stable	84460
1429	-0.7979491859139	0.486278544772648	-6.14504805171624	0.00296530945085432	0.0849001534589603	-5.93850069759887	GNG7	GNG7	stable	2788
1430	-0.511265502889165	1.14457571868605	-6.14424821011236	0.00296680247439678	0.0849001534589603	-5.93911243371812	ANGEL1	ANGEL1	stable	23357
1431	-0.757414984027709	0.794820051926416	-6.1426374976196	0.00296981188254206	0.084941613744026	-5.94034453441922	CNTROB	CNTROB	stable	116840
1432	1.49123253027913	0.821638165929812	6.13962006375526	0.00297545955865482	0.0850109882931039	-5.94265338910951	MS4A3	MS4A3	up	932
1433	0.60091328850119	2.2684265510326	6.13932464927821	0.00297601318174193	0.0850109882931039	-5.94287948056749	MED27	MED27	stable	9442
1434	-1.53960538524562	2.97818586969379	-6.13883929646761	0.00297692303159448	0.0850109882931039	-5.94325095760818	CYP27A1	CYP27A1	down	1593
1435	0.558407815715487	2.82474383792972	6.13632130556839	0.00298164872580462	0.085101289196025	-5.94517854202464	ZYG11B	ZYG11B	stable	79699
1436	1.13706572432271	7.4775431766745	6.13348250780551	0.00298698743864828	0.0851643474584533	-5.94735246933162	CLIC4	CLIC4	up	25932
1437	0.734342482128	3.06945151719104	6.12888435539587	0.00299565950563043	0.0852973175590433	-5.95087539972338	RPAP3	RPAP3	stable	79657
1438	-1.13232078686518	2.92554106359699	-6.12851760085479	0.00299635251746111	0.0852973175590433	-5.95115648397261	PLXNB1	PLXNB1	down	5364
1439	-1.98731537465028	2.42720580461387	-6.12629636257466	0.00300055388909963	0.0853722674489304	-5.95285914940049	PGGHG	PGGHG	down	80162
1440	1.57293342983429	5.18259557033183	6.12544691464629	0.00300216247342923	0.0853734071401668	-5.95351041440022	TACSTD2	TACSTD2	up	4070
1441	0.779747683143105	5.21787318632671	6.12113696478659	0.00301034031368163	0.0855612600174296	-5.95681592909269	EIF3G	EIF3G	stable	8666
1442	2.03492487963902	4.5608423645754	6.11973488978387	0.00301300649027756	0.0855923435591427	-5.95789165013624	PFKFB3	PFKFB3	up	5209
1443	-1.23505648872595	3.1226207698741	-6.11764307296957	0.00301698961133915	0.0856607864139691	-5.95949693054839	SC5D	SC5D	down	6309
1444	1.75256548342161	4.97887303834058	6.11603438774571	0.003020057133007	0.0856622805663283	-5.96073174876444	UGCG	UGCG	up	7357
1445	-0.901567875736273	1.38149509329506	-6.11461959838717	0.00302275805692845	0.0856724765454563	-5.96181794750662	EXD2	EXD2	stable	55218
1446	0.598356757221669	0.632207079997654	6.11252225557642	0.0030267674220599	0.0856724765454563	-5.96342854245461	PKD1L3	PKD1L3	stable	342372
1447	-0.858808919711459	3.81844545519076	-6.11134728585162	0.00302901636559396	0.0856724765454563	-5.96433101959653	SFXN3	SFXN3	stable	81855
1448	-0.657601623606718	0.410273433766728	-6.1108417121484	0.00302998468056821	0.0856724765454563	-5.96471938593874	KBTBD13	KBTBD13	stable	390594
1449	-1.3143077579243	1.07269153537001	-6.10812000352782	0.00303520398078226	0.0856724765454563	-5.9668105596531	PARP11	PARP11	down	57097
1450	0.743404511190047	3.32794203901572	6.10717716399604	0.00303701456955844	0.0856724765454563	-5.96753514580363	PSME4	PSME4	stable	23198
1451	-2.22826747402069	6.19687947389002	-6.10704644219865	0.00303726570569217	0.0856724765454563	-5.96763561447475	RSRP1	RSRP1	down	57035
1452	-1.25198965153122	2.55767995492497	-6.1048663512324	0.00304145770841362	0.0856724765454563	-5.96931141649777	HIP1	HIP1	down	3092
1453	2.12876429760279	3.89427193977364	6.10483195817493	0.00304152389764402	0.0856724765454563	-5.96933785772458	GAB2	GAB2	up	9846
1454	-1.21219191001838	2.19204069384545	-6.10307164589712	0.00304491394631161	0.0856724765454563	-5.97069133626331	GPSM2	GPSM2	down	29899
1455	-1.24346906485354	1.33748422726173	-6.1026597642871	0.00304570781976484	0.0856724765454563	-5.97100807092473	CDON	CDON	down	50937
1456	0.631681773472887	3.50343341218869	6.10183006608428	0.00304730776960818	0.0856724765454563	-5.97164615589611	DNAJB12	DNAJB12	stable	54788
1457	-1.06204499108569	1.65330711760984	-6.09573506215883	0.00305909243745951	0.0859150372953993	-5.97633567810013	CARD11	CARD11	down	84433
1458	1.52495526050074	2.30485956156647	6.09107462191834	0.00306814075224186	0.0860527482841853	-5.97992395899366	MFSD2A	MFSD2A	up	84879
1459	-1.66529616807241	3.08441712597965	-6.09076717629425	0.0030687388050415	0.0860527482841853	-5.98016075189032	ABCG1	ABCG1	down	9619
1460	2.41055371347475	3.25483546093806	6.08111175199517	0.00308759311058393	0.0864923342336452	-5.98760214726088	SLC11A1	SLC11A1	up	6556
1461	4.6016283454357	7.27005442686718	6.07909340123888	0.00309155214347833	0.0865141859215332	-5.98915886873855	LCN2	LCN2	up	3934
1462	-2.60389252511951	2.31821029083083	-6.07650501363026	0.00309663834401683	0.0865694064608935	-5.99115585177896	CLEC9A	CLEC9A	down	283420
1463	0.626531511703982	3.14942417747246	6.07616274482055	0.00309731166544923	0.0865694064608935	-5.9914199683208	FBXW2	FBXW2	stable	26190
1464	-1.50137377738842	1.8825023344412	-6.07564487668805	0.00309833076928545	0.0865694064608935	-5.99181961102665	NRN1	NRN1	down	51299
1465	-0.713789937740426	3.98370489217299	-6.07445495290741	0.00310067394364654	0.0865694064608935	-5.99273798665114	THRA	THRA	stable	7067
1466	-0.821600402828621	0.625705955099962	-6.07404691656114	0.00310147793637109	0.0865694064608935	-5.99305293942504	BTC	BTC	stable	685
1467	1.2017941847044	4.92568628605355	6.07254200845557	0.00310444538990496	0.0866078206699832	-5.994214684672	RSL1D1	RSL1D1	up	26156
1468	-0.747090716870284	2.70024127913587	-6.06878560045923	0.00311186752694301	0.0866565166665134	-5.99711552048699	VPS41	VPS41	stable	27072
1469	-1.19798903618764	1.65446199069691	-6.06843604319385	0.00311255929895889	0.0866565166665134	-5.99738553392866	KPTN	KPTN	down	11133
1470	-1.17978544300765	1.42064662050983	-6.06596961146848	0.0031174456674239	0.0867481851902941	-5.99929106562743	CALHM2	CALHM2	down	51063
1471	-0.929276001655443	4.50697052207906	-6.06012154732825	0.00312906884476566	0.086954377266151	-6.00381166023002	COPS7A	COPS7A	stable	50813
1472	-0.879979029436506	3.31366041310839	-6.05983071287723	0.00312964825854581	0.086954377266151	-6.00403656766975	STAT5B	STAT5B	stable	6777
1473	-0.309742208853001	3.80905355949454	-6.0576920699306	0.00313391296665199	0.0870270703590494	-6.0056906813411	SERF2	SERF2	stable	10169
1474	-0.549448614915578	3.53000797371866	-6.05679447993731	0.00313570497064135	0.0870270703590494	-6.00638505210551	KIDINS220	KIDINS220	stable	57498
1475	-1.18187544777283	1.15221546865424	-6.05611550408899	0.0031370613467904	0.0870270703590494	-6.00691035839164	PIEZO2	PIEZO2	down	63895
1476	0.86697549609207	3.57516414538774	6.05303466323504	0.00314322484013706	0.0871536346529904	-6.00929451349064	NOLC1	NOLC1	stable	9221
1477	-0.659056729857961	3.41839497688098	-6.05043639307765	0.00314843434504779	0.0872536318567242	-6.01130597229956	UBQLN4	UBQLN4	stable	56893
1478	0.992107748370711	3.66549943431603	6.04893667713563	0.00315144603379026	0.087292649451995	-6.01246729382957	TBRG1	TBRG1	stable	84897
1479	-0.747622617920661	1.95812729377351	-6.04794377096099	0.00315344188629871	0.0873016672242446	-6.01323628726724	AP1G2	AP1G2	stable	8906
1480	3.18196720715345	5.4003970704507	6.04486384180591	0.003159642663433	0.0873418946307744	-6.01562229092411	LPL	LPL	up	4023
1481	-1.42685540296032	1.10735343037635	-6.04397211808251	0.00316144072193487	0.0873472370833468	-6.0163132841424	CCDC8	CCDC8	down	83987
1482	0.483832414507603	1.27303284020096	6.04072564466736	0.00316799737024471	0.0874396190999236	-6.01882964646692	GLIS3	GLIS3	stable	169792
1483	-1.18454629421425	2.22829499881588	-6.03636792362185	0.0031768243021289	0.0875908600885438	-6.02220902914481	PGPEP1	PGPEP1	down	54858
1484	0.751604906329637	1.92707398374751	6.0361014590862	0.00317736501703371	0.0875908600885438	-6.02241573325764	ZKSCAN5	ZKSCAN5	stable	23660
1485	-0.901134691060689	1.63208953066236	-6.03563849438187	0.00317830473965853	0.0875908600885438	-6.02277488532575	ZFYVE16	ZFYVE16	stable	9765
1486	0.777424971158165	4.05019510990753	6.03272865252576	0.0031842188513875	0.0876528447985861	-6.02503274011088	AZI2	AZI2	stable	64343
1487	-0.160917274999447	0.101128999909017	-6.03070401590878	0.00318834171274877	0.0876649307035659	-6.0266042400387	ARHGEF33	ARHGEF33	stable	100271715
1488	0.405982566708662	0.34700757540701	6.02995249630706	0.00318987371664412	0.0876649307035659	-6.02718766732755	TNFSF11	TNFSF11	stable	8600
1489	-0.804881177162799	2.09935497373503	-6.02956880797178	0.00319065622597814	0.0876649307035659	-6.02748555833283	PTPN13	PTPN13	stable	5783
1490	-1.17351289505513	5.09542678790482	-6.02536767859636	0.00319923944680363	0.087812104815973	-6.03074824675567	ARAP3	ARAP3	down	64411
1491	-1.15040866720275	2.61141895335128	-6.01976958802034	0.00321072038601722	0.0880384382320057	-6.03509864486526	ARHGEF18	ARHGEF18	down	23370
1492	-1.12777563474072	0.628194589950825	-6.01679640550642	0.00321683833136891	0.0880626958039116	-6.03741047136107	CR2	CR2	down	1380
1493	1.65836123949522	2.28760425539514	6.0164159122408	0.00321762229732283	0.0880626958039116	-6.03770639275612	SLA	SLA	up	6503
1494	-1.75507475758927	1.84184824156396	-6.01460674253171	0.00322135307525152	0.0880626958039116	-6.03911364260506	TMEM126B	TMEM126B	down	55863
1495	1.12987273205312	5.4652604101024	6.01269586183536	0.00322529930248145	0.0880626958039116	-6.04060037118344	SLC39A8	SLC39A8	up	64116
1496	0.827591607288972	3.36412492760643	6.01265206790073	0.00322538981167499	0.0880626958039116	-6.04063444869676	RAB5IF	RAB5IF	stable	55969
1497	0.513905795714582	3.78478631394196	6.01226910564805	0.00322618141354324	0.0880626958039116	-6.04093245269188	SEC24B	SEC24B	stable	10427
1498	2.33717524091092	3.47713540215236	6.01172770758575	0.00322730091261746	0.0880626958039116	-6.04135376991372	ARG2	ARG2	up	384
1499	1.18988822284986	4.36331885277522	6.01088984788754	0.00322903436306964	0.0880626958039116	-6.04200585340589	PICALM	PICALM	up	8301
1500	0.562642126244897	4.43238759804369	6.01037420796756	0.00323010173409813	0.0880626958039116	-6.04240719770075	MAT2B	MAT2B	stable	27430
1501	-0.681429634968076	4.39885856408986	-6.01034033869242	0.00323017185825526	0.0880626958039116	-6.0424335605386	HDAC1	HDAC1	stable	3065
1502	-1.34984505072335	1.0221938661096	-6.00973122370567	0.00323143330732997	0.0880626958039116	-6.04290769760342	NADSYN1	NADSYN1	down	55191
1503	-1.90599611842327	4.17350876973701	-6.0076839965485	0.0032356774068383	0.0880626958039116	-6.04450154425738	ADAMTS10	ADAMTS10	down	81794
1504	-0.644604621248511	1.84205060825664	-6.00699311733639	0.00323711119352369	0.0880626958039116	-6.04503951771188	KCTD15	KCTD15	stable	79047
1505	1.42767975351725	2.25620704429257	6.00695494431516	0.00323719043676348	0.0880626958039116	-6.04506924368522	LACC1	LACC1	up	144811
1506	0.54018950413165	0.584708910939397	6.00651996514987	0.00323809357484876	0.0880626958039116	-6.04540797981723	RAB37	RAB37	stable	326624
1507	2.81345551878644	1.40672775939322	6.00603061013512	0.0032391099781262	0.0880626958039116	-6.04578908382995	MPO	MPO	up	4353
1508	-0.875755199235087	1.75925288680909	-6.00495699159923	0.00324134126986808	0.0880793629444083	-6.04662529148523	NR2C1	NR2C1	stable	7181
1509	-1.00883892435793	0.719338336328754	-6.00212366145695	0.00324723872294045	0.0881607417683337	-6.04883265048384	MCOLN3	MCOLN3	down	55283
1510	-1.71711642519982	6.66400716843127	-6.00196204818911	0.0032475755065408	0.0881607417683337	-6.0489585831493	CAVIN1	CAVIN1	down	284119
1511	0.783833129378656	1.94472703950295	6.00009570250079	0.00325146783268015	0.0881976922079631	-6.0504130754975	DIS3	DIS3	stable	22894
1512	1.46681677204274	3.46181551712571	5.99897974718059	0.00325379790100112	0.0881976922079631	-6.051282939612	SMAD1	SMAD1	up	4086
1513	1.30282932296171	4.9871681882339	5.99749787226731	0.00325689512887605	0.0882377028220978	-6.05243822805298	SIDT2	SIDT2	up	51092
1514	0.86458777054255	4.87553471576206	5.99521791045514	0.00326166741144371	0.0883022357255333	-6.05421615546279	JAK1	JAK1	stable	3716
1515	-2.65235008809647	1.7715123416648	-5.99481017952326	0.00326252174473254	0.0883022357255333	-6.0545341626784	GLP1R	GLP1R	down	2740
1516	-0.111189854074322	0.0555949270371608	-5.99302019808932	0.00326627557363102	0.0883598972152896	-6.05593044969907	LRRC31	LRRC31	stable	79782
1517	-1.58595478875029	4.40708630613239	-5.98877781981292	0.00327519336974995	0.0885131578560676	-6.05924106059358	LMO2	LMO2	down	4005
1518	1.97652009200247	2.08817754311869	5.98660368301642	0.00327977502477358	0.0885929899867997	-6.06093840203835	ENTPD3	ENTPD3	up	956
1519	0.626986622237243	4.01778469829354	5.98562989175753	0.00328182966154405	0.0886045171865977	-6.06169879539691	ROCK2	ROCK2	stable	9475
1520	-0.683821393981407	3.83910587766141	-5.98320756312012	0.00328694740166459	0.0886810352125432	-6.06359071519675	GMFB	GMFB	stable	2764
1521	1.09801596720657	3.33474221368897	5.98274658972611	0.00328792241376678	0.0886810352125432	-6.06395081929238	TADA2B	TADA2B	up	93624
1522	-0.432336484542552	3.8881518397531	-5.97766286093915	0.00329869841376202	0.0889276156328146	-6.06792358866421	IL18R1	IL18R1	stable	8809
1523	1.804550874199	4.02457405686344	5.97430021216423	0.0033058497999332	0.0890168285966906	-6.07055285395195	PTPN2	PTPN2	up	5771
1524	1.35434001435806	2.51400293815052	5.97380052442002	0.00330691409767786	0.0890168285966906	-6.07094366087516	USP2	USP2	up	9099
1525	-0.184240191049858	0.0921200955249288	-5.97001559126815	0.00331498924786913	0.0891019998875403	-6.07390470275129	CST11	CST11	stable	140880
1526	1.47772169337011	2.31801999849226	5.96907336836966	0.00331700319956731	0.0891121259374378	-6.07464205577975	TMEM213	TMEM213	up	155006
1527	0.990062209234149	3.18480904315807	5.96826247055241	0.00331873764026187	0.0891147365672487	-6.07527671149938	CCDC25	CCDC25	stable	55246
1528	1.52716353650713	1.17655648615158	5.96665336810685	0.00332218263340358	0.0891226734741749	-6.07653628970804	MCTP2	MCTP2	up	55784
1529	-0.805946412579986	1.32631353196174	-5.96659482940608	0.00332230804312225	0.0891226734741749	-6.07658211785881	TPGS2	TPGS2	stable	25941
1530	1.07938251280957	3.53891032389439	5.96158167707771	0.00333306926698423	0.0893673040062485	-6.08050807537547	MRTO4	MRTO4	up	51154
1531	-0.772494610673486	2.00456587115958	-5.95916591705349	0.00333827004051085	0.0894626785007214	-6.08240086153666	ARHGAP12	ARHGAP12	stable	94134
1532	1.45904828056856	4.74976148628606	5.95640152479575	0.00334423345972202	0.0895647182207119	-6.08456754789619	RHOJ	RHOJ	up	57381
1533	-1.0684662015283	0.870477574690951	-5.95587595986106	0.00334536868475826	0.0895647182207119	-6.08497956682184	TTC16	TTC16	down	158248
1534	-0.589878518056633	1.76371669314385	-5.95350452435923	0.0033504968283977	0.0896579114419168	-6.08683901999123	KANSL1L	KANSL1L	stable	151050
1535	1.05539533219404	4.46492179796068	5.95051763051399	0.00335696946466133	0.0897428737681981	-6.08918188639352	NAB1	NAB1	up	4664
1536	0.938549405202528	6.5835431266739	5.94765194904761	0.00336319370515867	0.0898651301806977	-6.09143054583003	ARPC2	ARPC2	stable	10109
1537	-0.591417491989953	3.11016300685795	-5.94620492855755	0.00336634194644712	0.0898898025037066	-6.09256632604411	YIPF6	YIPF6	stable	286451
1538	4.56231629709996	4.08487452807782	5.94439488909071	0.0033702850355199	0.0898898025037066	-6.09398734939077	IL1B	IL1B	up	3553
1539	0.828983900250868	4.87424949238717	5.94270225789533	0.00337397742986526	0.0898898025037066	-6.09531650591872	COPS2	COPS2	stable	9318
1540	1.42540708561453	2.77619491672398	5.94263225321913	0.00337413024744904	0.0898898025037066	-6.09537148424035	RLF	RLF	up	6018
1541	0.642910095906028	5.05757775105899	5.94148100786733	0.00337664457851949	0.0898898025037066	-6.09627569028373	PPP1CC	PPP1CC	stable	5501
1542	-0.784645917279644	2.40062833449798	-5.94123088238615	0.00337719115571761	0.0898898025037066	-6.09647216095004	EPHA1	EPHA1	stable	2041
1543	0.469615109502013	5.47906527905909	5.94116775937399	0.003377329109851	0.0898898025037066	-6.09652174437207	PITPNA	PITPNA	stable	5306
1544	0.672187581717832	2.4789757982592	5.93894909359009	0.00338218230984763	0.0899310214668768	-6.09826477990063	PARVG	PARVG	stable	64098
1545	1.01837518360037	3.1566105304156	5.9346237334596	0.00339166814091523	0.0901224159368488	-6.10166435561588	SLC30A4	SLC30A4	up	7782
1546	1.29407089192073	5.88402183302811	5.93354054700643	0.00339404870210348	0.0901224159368488	-6.10251600560565	ETS2	ETS2	up	2114
1547	2.11216746773427	4.23796076813666	5.93173967048347	0.00339801104941542	0.0901224159368488	-6.10393220626255	TMED5	TMED5	up	50999
1548	0.610656491570323	3.65258071018122	5.93133961469153	0.00339889202727427	0.0901224159368488	-6.10424685406897	TMEM30B	TMEM30B	stable	161291
1549	-0.982077730812852	1.72372954328299	-5.93114755414079	0.00339931506950983	0.0901224159368488	-6.1043979175	KLHL42	KLHL42	stable	57542
1550	-0.946759403276781	1.0896331162515	-5.92206837106115	0.00341938645661364	0.0906104116100408	-6.11154345131439	UMAD1	UMAD1	stable	729852
1551	0.909071264602121	6.21551833210444	5.91731655265784	0.00342994865880006	0.0908018849950527	-6.11528667479275	RNH1	RNH1	stable	6050
1552	0.0910191532621851	0.108365642198656	5.91583691620373	0.00343324563303607	0.090844981312844	-6.11645273331593	LGR5	LGR5	stable	8549
1553	-1.04056764638137	1.65814051854972	-5.91043380986299	0.00344531772403229	0.0910941496716124	-6.12071270857767	CDC23	CDC23	down	8697
1554	-0.946756337606031	2.93728145566576	-5.9091840150218	0.00344811745705148	0.0910941496716124	-6.12169852020041	ALDH7A1	ALDH7A1	stable	501
1555	2.33135972250088	3.80863282885209	5.90844326961528	0.00344977814414753	0.0910941496716124	-6.12228288160977	THEMIS2	THEMIS2	up	9473
1556	1.15011767890687	5.13443871207625	5.90470086362816	0.00345818314996445	0.0911945012933213	-6.12523608026046	ERBIN	ERBIN	up	55914
1557	0.333813301684345	3.79014796089037	5.90315692917221	0.00346165788607332	0.0912419259472566	-6.12645485371837	CHUK	CHUK	stable	1147
1558	-0.757252148813615	0.785809409114363	-5.90169023876277	0.00346496270398995	0.0912848281778648	-6.12761288255306	OPHN1	OPHN1	stable	4983
1559	-0.534530307209271	5.230014825041	-5.90072272388546	0.00346714485146388	0.0912904990580247	-6.12837690964048	TNFAIP1	TNFAIP1	stable	7126
1560	-1.57021956282915	3.45067935855277	-5.89899758460969	0.00347103989580834	0.09129487893721	-6.12973946109619	DPP4	DPP4	down	1803
1561	-0.753232723111197	1.73759054396662	-5.89368885158629	0.00348305938772526	0.091451731507235	-6.13393436981647	MPV17L	MPV17L	stable	255027
1562	2.73603560658201	4.69411528614593	5.89167455937682	0.00348763315676273	0.0914861441562378	-6.13552681819334	SOD2	SOD2	up	6648
1563	0.438979529162432	3.8708240225764	5.89089178222998	0.00348941254236436	0.0914861441562378	-6.13614577699024	ISG20L2	ISG20L2	stable	81875
1564	-1.28746151840532	2.18101050546924	-5.8872022604893	0.0034978143010584	0.0915824594716841	-6.13906402876364	ARVCF	ARVCF	down	421
1565	0.595665881809165	8.00019023307166	5.88555685916253	0.00350156911386037	0.0915824594716841	-6.14036593145929	RPS7	RPS7	stable	6201
1566	-0.809799235305491	3.73399911874117	-5.88257620224351	0.00350838344870843	0.0915824594716841	-6.14272506348831	COLGALT1	COLGALT1	stable	79709
1567	1.08097609909643	4.05866237221528	5.88237102266717	0.00350885311900451	0.0915824594716841	-6.14288749353972	METAP2	METAP2	up	10988
1568	-0.559016897517982	3.30741293535415	-5.87778086664979	0.00351938027757595	0.0916887420047961	-6.14652244165247	SUN1	SUN1	stable	23353
1569	1.15338366077909	1.68956819307591	5.87777209280806	0.0035194004363532	0.0916887420047961	-6.14652939179021	PLEKHG6	PLEKHG6	up	55200
1570	-2.1086879511027	3.95118765123811	-5.87719628893389	0.00352072370960377	0.0916887420047961	-6.14698552856604	ACOXL	ACOXL	down	55289
1571	1.97459172166391	3.02120117827981	5.86472572080604	0.00354953140063735	0.0922957203140467	-6.15687296888617	PIK3R5	PIK3R5	up	23533
1572	-1.81858985511977	1.23383230429297	-5.8641734872008	0.00355081369008458	0.0922957203140467	-6.15731119369713	SYT15	SYT15	down	83849
1573	-0.684846976885769	2.4258916798567	-5.86308992129061	0.00355333136976285	0.0923170754772422	-6.15817115078745	CDIP1	CDIP1	stable	29965
1574	1.00056240013028	3.93159664615933	5.86190891397625	0.00355607792305139	0.0923186437796863	-6.15910858229383	UBE2J2	UBE2J2	up	118424
1575	-2.35323747572054	3.61695670725329	-5.86136271857023	0.00355734902736605	0.0923186437796863	-6.15954217799718	C1QTNF2	C1QTNF2	down	114898
1576	-0.653826819347136	4.21930805487515	-5.86027854868499	0.00355987373773035	0.0923186437796863	-6.16040293673122	TMEM208	TMEM208	stable	29100
1577	-0.947139141512824	2.9677062846413	-5.85911037043591	0.00356259651224989	0.0923186437796863	-6.16133053170361	MSMO1	MSMO1	stable	6307
1578	0.92316632306609	2.64546416323654	5.85799374455742	0.00356520149133677	0.0923186437796863	-6.16221732637855	ELL2	ELL2	stable	22936
1579	1.01388925151675	1.32332598325061	5.85710869364749	0.00356726787051873	0.0923186437796863	-6.16292030411389	CRYBB3	CRYBB3	up	1417
1580	1.21098478515998	1.63282255287419	5.85684926821667	0.00356787384132883	0.0923186437796863	-6.16312637611463	ATP6V0A4	ATP6V0A4	up	50617
1581	2.81151505222669	4.0189998235247	5.85684740991423	0.00356787818243715	0.0923186437796863	-6.16312785226432	MXD1	MXD1	up	4084
1582	-0.404503606269378	0.533041368339773	-5.85651410710232	0.00356865690188061	0.0923186437796863	-6.16339261854941	ZFAT	ZFAT	stable	57623
1583	-0.905768487453318	1.93335495267312	-5.85282424836253	0.00357729157765282	0.0924980538147579	-6.16632452364257	CHST3	CHST3	stable	9469
1584	0.855835166125955	5.5756110935646	5.85205756774884	0.00357908887386573	0.0925005832457919	-6.16693389728705	PSMD2	PSMD2	stable	5708
1585	2.05900025248704	3.05631732542341	5.85075165303479	0.00358215279617822	0.0925358303479754	-6.16797200881656	SLC38A4	SLC38A4	up	55089
1586	1.28980343719618	7.8783455590283	5.84915430227338	0.00358590481010621	0.0925778123333613	-6.16924203761198	PRDX6	PRDX6	up	9588
1587	2.04207489100043	6.84083518846166	5.84784803921374	0.00358897663279242	0.0925778123333613	-6.17028082822205	IER2	IER2	up	9592
1588	-2.13550809331497	2.02546419197623	-5.84703711053465	0.00359088522776638	0.0925778123333613	-6.17092580095484	WNT2	WNT2	down	7472
1589	1.10147204352371	3.89343116648439	5.84644380086088	0.00359228241650699	0.0925778123333613	-6.17139773444924	PSMD1	PSMD1	up	5707
1590	-2.05490793741342	4.75702997625739	-5.84455395385935	0.00359673722742723	0.0926049245750409	-6.17290121549304	DPYSL2	DPYSL2	down	1808
1591	-1.22188625036179	3.53269302366835	-5.84068891540951	0.00360586891341537	0.0926430207794872	-6.17597725482305	ENHO	ENHO	down	375704
1592	-0.908048282300161	2.4616193437593	-5.84052453449196	0.00360625790912281	0.0926430207794872	-6.17610811461785	MPPE1	MPPE1	stable	65258
1593	0.920799198542853	4.05432191685016	5.84025387731285	0.00360689851093805	0.0926430207794872	-6.17632358470876	RAP2C	RAP2C	stable	57826
1594	-0.724770439275631	2.51672652050708	-5.83985960787896	0.00360783193001718	0.0926430207794872	-6.17663747640413	SLC4A2	SLC4A2	stable	6522
1595	-1.51002913260242	4.78997696299684	-5.83712962968637	0.00361430310306594	0.0926430207794872	-6.17881136087634	SLC50A1	SLC50A1	down	55974
1596	1.13949510919277	4.01785705627146	5.83706347531917	0.0036144600908266	0.0926430207794872	-6.17886404950068	PELI1	PELI1	up	57162
1597	-0.569948329524381	0.738796009094718	-5.8367358175358	0.00361523776177462	0.0926430207794872	-6.17912501929702	PCDHB16	PCDHB16	stable	57717
1598	0.318109456011039	0.241227446499774	5.8356960541718	0.00361770690577841	0.0926626678468766	-6.17995323586829	NEB	NEB	stable	4703
1599	1.8910877062146	2.51721759430675	5.83389862518713	0.00362198011805403	0.0927284834645168	-6.18138523717533	FAM107A	FAM107A	up	11170
1600	-1.30415108699672	4.25686165480144	-5.82796987340238	0.00363611862021094	0.0929050044412551	-6.18611107744955	TST	TST	down	7263
1601	-0.177613631230291	0.141338648120815	-5.82753823782891	0.00363715056876634	0.0929050044412551	-6.18645528271206	MYLK2	MYLK2	stable	85366
1602	-3.74254975680492	3.01944106576625	-5.82732163297675	0.0036376685586171	0.0929050044412551	-6.18662802046507	LRAT	LRAT	down	9227
1603	-1.21200354028873	3.81457207660177	-5.82600321650735	0.0036408233565415	0.0929050044412551	-6.18767953734089	TNS3	TNS3	down	64759
1604	-0.630526303671722	0.356307032552601	-5.82398999565415	0.00364564713600766	0.0929845023269732	-6.1892855602399	CIB4	CIB4	stable	130106
1605	-1.64041679639988	3.99032942251668	-5.82138158274532	0.00365190856008305	0.0930864630755014	-6.19136703331713	RNF144A	RNF144A	down	9781
1606	0.698629364321403	3.67472422787306	5.82038498943365	0.00365430429863524	0.0930864630755014	-6.19216249099026	THOC3	THOC3	stable	84321
1607	1.14292703517748	8.59372155030065	5.82018910089693	0.00365477542472481	0.0930864630755014	-6.19231885714273	EIF1	EIF1	up	10209
1608	1.07643213193706	3.69717594454191	5.8173124580769	0.00366170245077094	0.0932192716057116	-6.19461558155101	UFM1	UFM1	up	51569
1609	0.754491179137792	3.78554311493006	5.81613012380059	0.00366455415760037	0.0932373111732936	-6.19555981872432	TCERG1	TCERG1	stable	10915
1610	-0.744698715623258	2.84710699407394	-5.81476540280762	0.00366784911815255	0.0932373111732936	-6.19664989945576	MTSS1	MTSS1	stable	9788
1611	1.29311711584516	2.76534361439421	5.81453549249052	0.0036684045635656	0.0932373111732936	-6.19683356156552	VPS37B	VPS37B	up	79720
1612	0.568395857272861	4.57175325534399	5.81296633005219	0.003672198263343	0.0932373111732936	-6.19808722590925	RSL24D1	RSL24D1	stable	51187
1613	-1.36430569939149	1.33997266355986	-5.8127634512553	0.00367268910241859	0.0932373111732936	-6.19824933281234	L3HYPDH	L3HYPDH	down	112849
1614	-0.789541274297778	0.909590924068187	-5.81076998122524	0.00367751628077829	0.0932820090113205	-6.19984241569896	CYB5RL	CYB5RL	stable	606495
1615	-1.38654096408038	1.5168720433684	-5.81017106543369	0.00367896805558838	0.0932820090113205	-6.20032112266659	MAGIX	MAGIX	down	79917
1616	-1.11208052453564	3.11003784110206	-5.80973876616593	0.00368001638308749	0.0932820090113205	-6.20066667867587	HSCB	HSCB	down	150274
1617	-2.02015020767074	2.70367911318113	-5.80917956261686	0.00368137299149995	0.0932820090113205	-6.20111370457131	RNF5	RNF5	down	6048
1618	1.21877552011386	3.84011164821711	5.80793877144056	0.00368438527453115	0.0932820090113205	-6.20210570936346	CYTIP	CYTIP	up	9595
1619	-2.15576815392678	3.54694384755646	-5.80707815286969	0.00368647636407162	0.0932820090113205	-6.20279386530121	DLL4	DLL4	down	54567
1620	-0.949372207191952	2.64688838847092	-5.80641829636013	0.00368808062658574	0.0932820090113205	-6.20332154434585	APEH	APEH	stable	327
1621	1.59683770451415	3.01168162732101	5.80510326221474	0.00369128030212318	0.0933175548370935	-6.2043732998149	SPATA13	SPATA13	up	221178
1622	-0.746779836932829	2.86042578846652	-5.80376838199992	0.00369453171011675	0.093337621989988	-6.2054411174309	HDAC5	HDAC5	stable	10014
1623	-1.31702133756438	3.23555576475715	-5.80120081508174	0.00370079538157542	0.093427918285607	-6.20749554116071	NUDT14	NUDT14	down	256281
1624	-1.30226256576251	4.18796758178398	-5.79814190268026	0.00370827452841606	0.0935108347448542	-6.20994403443847	SEC14L1	SEC14L1	down	6397
1625	1.15425107911728	6.59480645141012	5.79785484741563	0.00370897732890638	0.0935108347448542	-6.21017385808401	XBP1	XBP1	up	7494
1626	1.62444189153412	3.35808916668967	5.79775006666808	0.0037092339049797	0.0935108347448542	-6.21025775038059	RILPL2	RILPL2	up	196383
1627	-0.872819592006409	1.0500047948202	-5.79644389675445	0.00371243412382557	0.093548183761899	-6.21130362906536	POMT1	POMT1	stable	10585
1628	-0.694321602219869	0.554243391196195	-5.79347012508293	0.00371973259675346	0.0936887207351661	-6.21368547560804	RPGRIP1L	RPGRIP1L	stable	23322
1629	-1.08849513949158	2.46510535858592	-5.78968600075576	0.00372904507960286	0.0938798310072638	-6.21671774800141	GTF3C1	GTF3C1	down	2975
1630	0.495922380991515	2.54795298995236	5.78705122607238	0.00373554578708579	0.0939531938365478	-6.21882993874623	RNF169	RNF169	stable	254225
1631	-1.60563880222661	3.45875970058703	-5.7869806371102	0.00373572013824287	0.0939531938365478	-6.21888653728381	SMARCA2	SMARCA2	down	6595
1632	-1.91013603076018	1.56802644050641	-5.78640688585435	0.00373713764089228	0.0939531938365478	-6.21934659341481	IZUMO4	IZUMO4	down	113177
1633	1.2854355255159	6.62660427058502	5.78350283734595	0.00374432236050177	0.0940461663947741	-6.22167571581343	PNRC1	PNRC1	up	10957
1634	0.677302808705393	2.21707883977623	5.78187758291514	0.00374835060825484	0.0940515195416839	-6.2229796080781	PPP2R3C	PPP2R3C	stable	55012
1635	0.962568493065393	2.6644608524928	5.77977318464075	0.00375357424063141	0.0941056160033749	-6.22466832527653	DTX2	DTX2	stable	113878
1636	-0.769124538082829	2.09632062599601	-5.7789768740413	0.00375555318062158	0.0941118803259908	-6.22530746526172	ARHGAP28	ARHGAP28	stable	79822
1637	-0.603733490538795	4.4094331042553	-5.77525054426445	0.00376483044558906	0.094264936563268	-6.22829922395191	STAT6	STAT6	stable	6778
1638	-0.847645564313657	0.777368115371656	-5.77445097486439	0.00376682471501479	0.094264936563268	-6.22894136928097	TSGA10	TSGA10	stable	80705
1639	1.09281596177091	4.46583662023135	5.7725589485399	0.00377154887202182	0.0942956516101403	-6.23046115650864	MVP	MVP	up	9961
1640	-0.55343584543314	0.592530566855311	-5.77106896695966	0.00377527422996045	0.0943163429361847	-6.23165826938411	CNR1	CNR1	stable	1268
1641	-0.86536618067316	3.05919905935811	-5.76834417012689	0.00378209850846677	0.0944292842740082	-6.23384810347994	IFT52	IFT52	stable	51098
1642	-2.64246442734508	1.60453442060921	-5.76732823490754	0.00378464675499984	0.0944495819476784	-6.23466478396938	TMEM221	TMEM221	down	100130519
1643	-0.933660260835502	1.20226400454389	-5.76479007862354	0.00379102225620083	0.0945314276277706	-6.23670562031474	IGSF10	IGSF10	stable	285313
1644	0.841465432432257	4.10612070151613	5.76222875548666	0.00379746915527001	0.0945314276277706	-6.2387657897687	USP39	USP39	stable	10713
1645	-0.579446053819615	3.78755780183982	-5.76146883930784	0.00379938443521592	0.0945314276277706	-6.23937715559001	IL2RG	IL2RG	stable	3561
1646	1.63585463851381	3.76226538530586	5.76123165381488	0.00379998247335982	0.0945314276277706	-6.23956798823955	CRY2	CRY2	up	1408
1647	0.294239499507226	2.19869445405374	5.7605029131321	0.00380182063012713	0.0945314276277706	-6.2401543501585	NRF1	NRF1	stable	4899
1648	1.41383373337101	6.5383977949171	5.75803191122306	0.00380806145242177	0.094643368399025	-6.2421430040245	LGALS3	LGALS3	up	3958
1649	-0.751137208649305	4.64069953344134	-5.75581195297519	0.00381367882781211	0.0946630320269351	-6.24393018212747	SNAPIN	SNAPIN	stable	23557
1650	1.04254802066301	3.34360346389223	5.75475969456189	0.00381634496867464	0.0946630320269351	-6.24477748943555	ASXL1	ASXL1	up	171023
1651	0.782569232494568	4.16714089113037	5.75202374405037	0.003823287717847	0.0946630320269351	-6.24698111287984	SEC61A1	SEC61A1	stable	29927
1652	-1.13115422306377	2.30234623705563	-5.75171723652911	0.00382406646495539	0.0946630320269351	-6.2472280344994	FAM111A	FAM111A	down	63901
1653	0.826799773912392	4.2297758951651	5.75095516165517	0.00382600351079671	0.0946630320269351	-6.24784200404382	USP25	USP25	stable	29761
1654	-2.10148131159544	3.22156962520776	-5.75077444590216	0.00382646302951094	0.0946630320269351	-6.24798760785063	NR1H3	NR1H3	down	10062
1655	0.381674499991324	5.45199286529101	5.74999627099354	0.00382844251441047	0.0946630320269351	-6.2486146286473	AURKAIP1	AURKAIP1	stable	54998
1656	0.825915460259216	5.0066490497277	5.74987144925401	0.00382876014563828	0.0946630320269351	-6.24871521089232	NGDN	NGDN	stable	25983
1657	0.632613419393914	1.69139978931395	5.74954006212583	0.00382960357444087	0.0946630320269351	-6.24898225318869	SLC35D1	SLC35D1	stable	23169
1658	-0.95387766405271	3.60279060113688	-5.7487394570453	0.00383164216134697	0.0946630320269351	-6.24962745536405	CIAO1	CIAO1	stable	9391
1659	-1.04056287769292	0.728969015761114	-5.74764563332577	0.00383442950024599	0.0946630320269351	-6.25050907276391	TMEFF2	TMEFF2	down	23671
1660	-0.65886878960565	1.74995101587572	-5.74726645527856	0.00383539631535375	0.0946630320269351	-6.25081471898404	PEX10	PEX10	stable	5192
1661	0.898188313133416	3.09211928671815	5.74625940340037	0.00383796549665331	0.0946630320269351	-6.25162655475611	DNAJC21	DNAJC21	stable	134218
1662	0.933930793399996	4.8653748043403	5.746086919425	0.00383840574541072	0.0946630320269351	-6.25176561390027	DAZAP1	DAZAP1	stable	26528
1663	-1.31494121114848	3.34591726284549	-5.74597927572082	0.00383868052663954	0.0946630320269351	-6.25185239948963	CCND1	CCND1	down	595
1664	0.985774331481692	3.94114326471471	5.74452549598116	0.00384239391560906	0.0946630320269351	-6.25302460353445	HIP1R	HIP1R	stable	9026
1665	0.591077111281343	3.36354505089259	5.74302799137687	0.0038462235453725	0.0946630320269351	-6.25423230336203	WDR36	WDR36	stable	134430
1666	-0.409976476541161	2.36971487688833	-5.74213167991341	0.00384851793306316	0.0946630320269351	-6.25495527247142	FBXO21	FBXO21	stable	23014
1667	2.32836485954673	4.79386002370056	5.74189778047604	0.00384911694432419	0.0946630320269351	-6.25514395122442	GBP3	GBP3	up	2635
1668	-2.46785732642244	1.60474463639778	-5.74132141458005	0.00385059348706819	0.0946630320269351	-6.25560891142111	SIX5	SIX5	down	147912
1669	-0.597026390162753	2.65069405762451	-5.74011323615086	0.00385369084552215	0.0946964058830362	-6.25658367823868	MKNK1	MKNK1	stable	8569
1670	-0.495085183828319	1.98557166596781	-5.73799019374986	0.00385914092436271	0.0947875367202788	-6.25829694781188	IPO11	IPO11	stable	51194
1671	0.781888560168516	4.16681998289928	5.73668402047376	0.00386249865507632	0.0948272166428278	-6.25935125721197	NIFK	NIFK	stable	84365
1672	-0.907647574643769	1.91239658372657	-5.73463146734843	0.00386778223500936	0.0949141205001464	-6.26100839987248	PKNOX1	PKNOX1	stable	5316
1673	-1.21201404505277	0.887340996922137	-5.73166654685417	0.00387542986349742	0.0950589328707981	-6.26340295740492	CENPJ	CENPJ	down	55835
1674	-0.641128351547106	1.73798701998047	-5.72811120257453	0.00388462459790213	0.0952415460537004	-6.26627561994673	DZIP1L	DZIP1L	stable	199221
1675	-1.05638154328024	3.02602585644292	-5.72588612130182	0.00389039249741652	0.0952971076696146	-6.2680741510388	ANAPC11	ANAPC11	down	51529
1676	-0.367945730854942	1.68747540305973	-5.72499568506064	0.00389270361196928	0.0953058185207585	-6.26879404091958	USP37	USP37	stable	57695
1677	0.821350213698102	4.95709741903816	5.72382664455663	0.00389574036722999	0.0953058185207585	-6.2697393048246	CAB39	CAB39	stable	51719
1678	1.04284368176079	4.86175091451893	5.72184589907858	0.00390089220342678	0.0953058185207585	-6.2713412379618	GGNBP2	GGNBP2	up	79893
1679	0.99422162794685	1.2933606364186	5.72096076782009	0.00390319706240791	0.0953058185207585	-6.27205722850067	ZC3H6	ZC3H6	stable	376940
1680	-1.02163550960773	1.34443115056514	-5.7203800780098	0.00390471006045857	0.0953058185207585	-6.27252700006433	CNRIP1	CNRIP1	down	25927
1681	-0.75148180964239	2.12405856777427	-5.72031625794197	0.00390487638818218	0.0953058185207585	-6.2725786320289	ATF7IP	ATF7IP	stable	55729
1682	-1.03292797337173	0.581848830363922	-5.71752805323455	0.00391215139210611	0.0953608315328785	-6.2748347902647	PCDHB10	PCDHB10	down	56126
1683	-1.35817694299218	2.34190881770564	-5.71748410386972	0.00391226619656649	0.0953608315328785	-6.2748703599836	SYNM	SYNM	down	23336
1684	-2.2044159029065	3.6425373835644	-5.71608894430461	0.00391591275347317	0.0954069898204078	-6.27599961975614	NKAIN4	NKAIN4	down	128414
1685	-0.900231597992797	0.652179935213756	-5.71448956469312	0.00392009815432896	0.0954430994469587	-6.27729443927657	EFNA2	EFNA2	stable	1943
1686	-2.0568622212465	1.62175970708108	-5.71376236618344	0.00392200294605086	0.0954430994469587	-6.27788325420374	GAMT	GAMT	down	2593
1687	0.902936170786065	1.85866710120457	5.71143541341761	0.00392810560645065	0.0954771014498701	-6.27976778341226	ARID3A	ARID3A	stable	1820
1688	0.573479368414659	2.58762051662356	5.71114121722231	0.00392887798395047	0.0954771014498701	-6.28000608621487	SLC36A4	SLC36A4	stable	120103
1689	-1.31422728493924	2.61386032638765	-5.71055676727709	0.00393041293468078	0.0954771014498701	-6.28047952645203	SIGIRR	SIGIRR	down	59307
1690	1.2291019195653	2.12824572241132	5.70784318014637	0.00393754920324237	0.0955918222940585	-6.28267818738951	TNFRSF10B	TNFRSF10B	up	8795
1691	-0.315179225006094	2.83837708838835	-5.70692989447062	0.00393995451940156	0.0956075722409752	-6.28341835048307	SETD7	SETD7	stable	80854
1692	-0.650349422424786	1.04938147398966	-5.70430678625152	0.0039468728967017	0.0957125840270683	-6.28554472935921	CBX2	CBX2	stable	84733
1693	0.854659356600171	3.66469303616825	5.70395608078558	0.00394779898842103	0.0957125840270683	-6.28582907996071	ULK1	ULK1	stable	8408
1694	-0.57714650420001	2.00831733200781	-5.70097023949497	0.00395569423713705	0.0958186389110513	-6.28825053364453	RASSF9	RASSF9	stable	9182
1695	-0.745790014467293	2.87014716769566	-5.69597717858378	0.00396893983804691	0.095925855391643	-6.29230198203816	GALNT4	GALNT4	stable	8693
1696	0.769820485763074	3.51449927540981	5.69541250005871	0.0039704411991975	0.095925855391643	-6.29276034312371	TBX5	TBX5	stable	6910
1697	0.860787490269223	1.27859981235228	5.69529892528286	0.00397074325371841	0.095925855391643	-6.29285253831179	IKZF4	IKZF4	stable	64375
1698	-0.707801728555585	1.38055860974098	-5.6950117670549	0.00397150708133473	0.095925855391643	-6.29308564749787	NIPAL2	NIPAL2	stable	79815
1699	8.26752698484994	4.44771576433905	5.69465463146912	0.00397245729395659	0.095925855391643	-6.29337557549347	CXCL2	CXCL2	up	2920
1700	0.606494271136245	2.45462619276948	5.69024154384523	0.0039842217415133	0.0961246476812178	-6.29695934078867	SPATS2	SPATS2	stable	65244
1701	-1.47443977667383	2.59658385327642	-5.68863094021127	0.00398852581686644	0.0961732660398397	-6.29826780686056	CCDC78	CCDC78	down	124093
1702	-0.164738087493838	0.109261897341926	-5.68816545590784	0.00398977079714781	0.0961732660398397	-6.29864602275225	VSTM2A	VSTM2A	stable	222008
1703	-1.38619126880545	1.65461619445169	-5.68520613734701	0.00399769678865222	0.0963216637935156	-6.30105108875135	CC2D2A	CC2D2A	down	57545
1704	0.680699261820921	8.53636974774718	5.68207703783774	0.004006098271942	0.0963851062401162	-6.30359518438091	RPL13	RPL13	stable	6137
1705	-0.457687327335306	4.42223762690795	-5.68073194167392	0.00400971636605136	0.0963851062401162	-6.30468913770717	USP8	USP8	stable	9101
1706	-1.5147052688651	2.64185525009173	-5.68039261044268	0.00401062973833397	0.0963851062401162	-6.30496514386308	MORN2	MORN2	down	729967
1707	0.5751400940231	4.45934278819359	5.67981898762191	0.00401217432284032	0.0963851062401162	-6.30543174755902	RBX1	RBX1	stable	9978
1708	1.15873740504778	3.57616357055029	5.67870797985689	0.00401516796538721	0.0964012250498723	-6.3063355808572	DTNBP1	DTNBP1	up	84062
1709	-1.42156837598115	3.442555128393	-5.67796242461679	0.0040171784032668	0.0964069679503567	-6.30694218533648	PRPS2	PRPS2	down	5634
1710	-0.959230546122849	2.67629234524274	-5.67569154377586	0.00402330950091799	0.0964690364869891	-6.30879021425322	MYO10	MYO10	stable	4651
1711	-0.305413420059679	0.163744369288924	-5.67372671088872	0.00402862345874828	0.0965539173210965	-6.31038964155504	LRRD1	LRRD1	stable	401387
1712	-1.15951306702919	0.953901786275901	-5.67250413714765	0.00403193424388064	0.0965841245925759	-6.31138506445639	SRBD1	SRBD1	down	55133
1713	0.484168245599191	3.51359343833116	5.67129668270279	0.00403520732189674	0.0965841245925759	-6.31236833889004	RBBP4	RBBP4	stable	5928
1714	-0.357396396750199	0.597648250476417	-5.67062582715888	0.00403702721872146	0.0965852107638639	-6.31291471062075	PCDHGB2	PCDHGB2	stable	56103
1715	-0.883140385480799	3.13069973936811	-5.66973797839249	0.00403943730412386	0.0965938783257658	-6.31363788665803	PIGQ	PIGQ	stable	9091
1716	0.995697964795395	5.10156819950206	5.66918514808992	0.00404093885516487	0.0965938783257658	-6.31408822531474	CCT6A	CCT6A	stable	908
1717	0.725394955362172	2.76222349252015	5.66570464623361	0.00405040784930701	0.0967729992111362	-6.31692423597261	CSNK2A2	CSNK2A2	stable	1459
1718	-1.42555780921503	3.45677739583498	-5.66512472313097	0.00405198819015928	0.0967729992111362	-6.31739690354037	RDM1	RDM1	down	201299
1719	-1.15290862464265	4.21190750987906	-5.66359933760909	0.00405614856674244	0.0968298729558001	-6.31864034956083	ADD1	ADD1	down	118
1720	0.433710952403111	4.41906855654967	5.66220435069604	0.00405995782259919	0.0968783184244855	-6.31977772371085	SLC6A6	SLC6A6	stable	6533
1721	-1.49880503950889	3.67018260849517	-5.65144318962528	0.0040894892093218	0.0974048836891605	-6.32855884750152	SNN	SNN	down	8303
1722	0.387665805547283	0.37698976273677	5.64926358939941	0.00409550224820778	0.0974700882674688	-6.33033896521507	KCNH7	KCNH7	stable	90134
1723	-1.34695858628875	1.19583344073156	-5.64497330553402	0.00410736952481727	0.0976769422522264	-6.33384445300112	DET1	DET1	down	55070
1724	-1.02223626885377	4.85234072061246	-5.64138938434689	0.00411731489321264	0.097800268441983	-6.33677435335254	TSPAN14	TSPAN14	down	81619
1725	-1.59120258815309	1.88890023872151	-5.64135940186629	0.00411739821746538	0.097800268441983	-6.33679887041555	MUS81	MUS81	down	80198
1726	0.626566066887986	2.24526328411649	5.63943152269635	0.00412276027414038	0.0978584466318741	-6.33837553166186	SCYL2	SCYL2	stable	55681
1727	-1.25116929065386	2.16586997655528	-5.63884054206006	0.00412440567663413	0.0978584466318741	-6.33885893101954	CRACR2A	CRACR2A	down	84766
1728	1.08383845557193	7.57896148093288	5.63796112385159	0.00412685561716604	0.0978739104081614	-6.33957833297092	DAZAP2	DAZAP2	up	9802
1729	0.896881709858057	4.24896268865172	5.63201614092318	0.00414346386177767	0.0982012616619871	-6.34444383851528	ASB8	ASB8	stable	140461
1730	-0.855804053266789	2.74099065786927	-5.63172945552655	0.00414426680698864	0.0982012616619871	-6.34467856747321	RBM5	RBM5	stable	10181
1731	-0.758021197914484	2.6223913916555	-5.62972131182267	0.00414989648068619	0.0982491150705823	-6.34632302844565	SLC35C2	SLC35C2	stable	51006
1732	1.02136393930539	2.3691087005398	5.62527707380525	0.00416238852720507	0.098459211276508	-6.34996399286684	IQCB1	IQCB1	up	9657
1733	-1.94677151615166	1.50283594767739	-5.62311857394397	0.00416847215985534	0.0985174864041538	-6.35173314818547	SEMA4F	SEMA4F	down	10505
1734	0.484883013566153	1.91636055070458	5.62217196937907	0.0041711435185169	0.0985378344485054	-6.35250917042398	TCEANC2	TCEANC2	stable	127428
1735	1.32164198470263	3.93059663280865	5.62094086089239	0.00417462086238321	0.0985771969278333	-6.35351857710095	FBXO4	FBXO4	up	26272
1736	0.487284267511698	5.44716459634198	5.61926063679662	0.00417937243023984	0.0986466010431589	-6.35489649389708	RRP1	RRP1	stable	8568
1737	-0.822549160430046	2.33627131134188	-5.61708177185021	0.0041855438825555	0.0987199128031948	-6.35668380447933	ANO1	ANO1	stable	55107
1738	-0.853051699545582	3.23053165816614	-5.61627032883448	0.00418784504743836	0.0987199128031948	-6.35734956192372	ZC2HC1A	ZC2HC1A	stable	51101
1739	-0.633486925020502	4.35749323500048	-5.6108807500452	0.00420316826459079	0.0989507982151436	-6.36177336688624	NAAA	NAAA	stable	27163
1740	-1.5773437015965	1.34680598934839	-5.60961908119249	0.0042067651440744	0.0989926588961633	-6.36280942230495	REC8	REC8	down	9985
1741	0.951720861753865	2.69101047499196	5.60759232863677	0.00421255100137467	0.0990431699584543	-6.36447412043907	CERS6	CERS6	stable	253782
1742	-0.469080153727743	0.602862708384916	-5.60572550997425	0.0042178888180281	0.0990830688288526	-6.36600786116649	TLL1	TLL1	stable	7092
1743	-0.938949197745099	1.2237422698241	-5.59975426818625	0.00423501755545059	0.099442523954107	-6.37091633133846	NMNAT2	NMNAT2	stable	23057
1744	3.07015084754268	1.7051378111948	5.5967781195498	0.00424358620779568	0.099600756232907	-6.37336427064128	ADAMTS4	ADAMTS4	up	9507
1745	0.963720012277246	3.91401328060882	5.59563490197846	0.00424688323511127	0.099635175691324	-6.37430485281218	BRD4	BRD4	stable	23476
1746	-0.742910765728369	1.17383298780261	-5.59284688009999	0.00425493687798412	0.0997381392471136	-6.3765993118811	LSM11	LSM11	stable	134353
1747	1.48495799616068	2.04437869608642	5.59164924151507	0.0042584021253214	0.0997697378028441	-6.37758520043427	ELOVL6	ELOVL6	up	79071
1748	-1.25389946887507	2.23720514790476	-5.59111432483838	0.0042599509572803	0.0997697378028441	-6.37802559245679	NBEAL2	NBEAL2	down	23218
1749	-0.81650627037107	3.18719847541916	-5.5887932772477	0.00426667937443352	0.0997950479221244	-6.37993686165732	PALLD	PALLD	stable	23022
1750	0.6615077669153	3.1532894543249	5.58744368215018	0.00427059759371576	0.0997950479221244	-6.38104846523112	ATP6V1H	ATP6V1H	stable	51606
1751	1.42479538217974	4.92903688101208	5.58645394462047	0.00427347382435201	0.0997950479221244	-6.38186379954172	GNA13	GNA13	up	10672
1752	-1.39775651110433	3.44778396489187	-5.58637517987535	0.00427370281970662	0.0997950479221244	-6.38192868975155	DNAJB2	DNAJB2	down	3300
1753	-0.822578924812517	0.940085440191511	-5.58548678304141	0.00427628671458879	0.0997950479221244	-6.38266064231754	ZMYM1	ZMYM1	stable	79830
1754	-0.876711104404149	0.77080795527719	-5.58440069737146	0.00427944815648869	0.0997950479221244	-6.38355559169145	TMIE	TMIE	stable	259236
1755	0.675211509621939	5.30424901135412	5.58409081768558	0.00428035069139764	0.0997950479221244	-6.38381096106912	YEATS4	YEATS4	stable	8089
1756	0.970243658798299	4.9298352373847	5.58317046897062	0.00428303259696227	0.0997950479221244	-6.38456947671561	YTHDF1	YTHDF1	stable	54915
1757	0.78206206798441	6.61978896937892	5.58223158047035	0.00428577062474587	0.0997950479221244	-6.38534337021927	ARL6IP5	ARL6IP5	stable	10550
1758	-1.83692401961016	3.41068624552497	-5.58167332346761	0.00428739964313392	0.0997950479221244	-6.38580356924045	FGFR3	FGFR3	down	2261
1759	-0.881399520165611	1.0688934402699	-5.58128473632185	0.00428853400007071	0.0997950479221244	-6.38612392163785	ADAL	ADAL	stable	161823
1760	-0.8451085059426	2.25074442467797	-5.57517966515315	0.00430640361936131	0.100082511784038	-6.3911591898916	SLC2A8	SLC2A8	stable	29988
1761	2.03746190826432	4.09101388977832	5.57323577361828	0.00431211233033876	0.100147226077769	-6.39276333014289	TBC1D8	TBC1D8	up	11138
1762	0.816982422551643	3.72458160075246	5.57177874518697	0.00431639725833952	0.100147226077769	-6.39396597972828	UBXN2A	UBXN2A	stable	165324
1763	-0.81424103826724	3.20056650913079	-5.56943189470032	0.00432330988109749	0.100261369202495	-6.3959036025129	MYO1E	MYO1E	stable	4643
1764	-1.42059558511228	1.32117499858631	-5.56874508594057	0.00432533540386032	0.100265622102519	-6.39647076767787	KIF26A	KIF26A	down	26153
1765	-0.950336798438559	1.81884320271478	-5.56519031185696	0.00433583745660158	0.100425099578605	-6.39940714235942	NTPCR	NTPCR	stable	84284
1766	0.797483878211221	2.75827877515551	5.5649040221284	0.00433668459983553	0.100425099578605	-6.39964369026492	FOXJ3	FOXJ3	stable	22887
1767	1.24140266184197	0.738192089275374	5.56433659252221	0.00433836424000777	0.100425099578605	-6.40011255832161	SYT12	SYT12	up	91683
1768	0.315308983717673	0.567086014920442	5.5634534169486	0.00434098008262919	0.100425099578605	-6.40084240009572	AUTS2	AUTS2	stable	26053
1769	-0.224272209475575	0.112136104737788	-5.56329807005352	0.00434144039590032	0.100425099578605	-6.40097078531932	RSPO2	RSPO2	stable	340419
1770	0.479111423109932	3.02263502857879	5.56248141231833	0.00434386123235064	0.100438412496012	-6.40164575050026	WDR53	WDR53	stable	348793
1771	0.795941223764041	1.37397052048959	5.56031978947188	0.00435027687140276	0.100468997025265	-6.40343268873784	KALRN	KALRN	stable	8997
1772	1.76884216214949	2.20480439462195	5.5597289151953	0.00435203256677879	0.100468997025265	-6.4039212357293	ADA	ADA	up	100
1773	-1.37524606072901	1.68342037766181	-5.55953558969866	0.00435260719111181	0.100468997025265	-6.40408108978364	ARMCX4	ARMCX4	down	100131755
1774	0.75691214815901	2.50533859714613	5.55892813177252	0.004354413345507	0.100468997025265	-6.40458340285404	BMP2K	BMP2K	stable	55589
1775	1.15979660276005	3.73328604663483	5.55828102451329	0.00435633838756941	0.100470822922464	-6.4051185482142	RASSF5	RASSF5	up	83593
1776	-0.954991851806832	1.29152930844555	-5.55571416913408	0.00436398453484774	0.100552544035566	-6.40724175477528	CTC1	CTC1	stable	80169
1777	-1.47177282608895	1.59090690841884	-5.5552315497428	0.00436542397538153	0.100552544035566	-6.40764104262389	FN3KRP	FN3KRP	down	79672
1778	-0.158135452656851	0.0790677263284254	-5.55344390024705	0.00437076075499604	0.100554135814352	-6.40912025682575	OTC	OTC	stable	5009
1779	-0.316230066767685	0.158115033383843	-5.55335197727976	0.00437103539173523	0.100554135814352	-6.40919632946969	TSSK2	TSSK2	stable	23617
1780	0.930018379178568	4.58341964625905	5.55198950266666	0.00437510848561442	0.100577579998913	-6.410323983978	POLE3	POLE3	stable	54107
1781	0.339297904661632	3.26139233486451	5.55114560476884	0.00437763360813594	0.100578395802968	-6.41102254288404	RRP7A	RRP7A	stable	27341
1782	0.567970255668603	5.46794222321127	5.54861919926865	0.00438520370736614	0.100709811218663	-6.41311432398938	MAF1	MAF1	stable	84232
1783	0.774044801145174	4.85940073621657	5.54669992721805	0.00439096519229738	0.10079959698505	-6.41470390147625	FCF1	FCF1	stable	51077
1784	-0.573893736881168	0.352244577178295	-5.54253102791598	0.00440351146307695	0.101002412736543	-6.41815810057683	SLITRK6	SLITRK6	stable	84189
1785	-1.25590550421681	2.6653048152958	-5.54074837090292	0.00440888960013393	0.101064915032035	-6.41963574698198	ANKRD10	ANKRD10	down	55608
1786	-0.506439237995843	0.767818632100366	-5.54039716927459	0.0044099500854523	0.101064915032035	-6.41992690090055	EPHA7	EPHA7	stable	2045
1787	-1.12940066369565	0.621574080097907	-5.53897168834877	0.00441425762661647	0.101121055706695	-6.42110879976242	CCDC159	CCDC159	down	126075
1788	-0.378368416477406	0.189184208238703	-5.53448264488722	0.0044278560068111	0.101322577929001	-6.42483227498115	GPR17	GPR17	stable	2840
1789	-1.34214408498165	2.55925126311381	-5.53360274747458	0.00443052736629365	0.101322577929001	-6.42556238155033	PALM	PALM	down	5064
1790	-0.382120326990703	3.09479505069765	-5.53299866253438	0.00443236249148343	0.101322577929001	-6.42606367996933	ANAPC4	ANAPC4	stable	29945
1791	0.907546081673416	2.09966836468847	5.53139542399355	0.00443723736838226	0.101391432713551	-6.42739432460741	MTHFD1L	MTHFD1L	stable	25902
1792	0.939954525098298	4.33668657262241	5.52881005276373	0.00444511224011946	0.101500512564936	-6.42954072820358	DCUN1D5	DCUN1D5	stable	84259
1793	0.970992950253082	3.10765999011191	5.52654888521441	0.00445201348075829	0.101500512564936	-6.43141859738625	SAV1	SAV1	stable	60485
1794	0.528136753990409	4.56254864689727	5.52583288353376	0.00445420147086849	0.101500512564936	-6.43201334837443	SMAD4	SMAD4	stable	4089
1795	-1.28671322873718	1.99237636605019	-5.52498340256769	0.00445679904145365	0.101500512564936	-6.43271905036958	FBXL19	FBXL19	down	54620
1796	1.03676205207395	5.48924422828292	5.52494069893918	0.00445692967039992	0.101500512564936	-6.43275452835972	CHP1	CHP1	up	11261
1797	-1.07637962756623	2.51275607525495	-5.52272456664136	0.00446371510920248	0.101612526005346	-6.43459596639024	PRKCZ	PRKCZ	down	5590
1798	1.27862796014277	4.28973285524695	5.51720594694551	0.00448066664581478	0.101828060486452	-6.43918395183552	MAN2A1	MAN2A1	up	4124
1799	2.18060565690605	1.70023391293076	5.51648069828121	0.00448290017971472	0.101836299616733	-6.43978715596592	MEFV	MEFV	up	4210
1800	-0.759948298906471	0.546280317377111	-5.51492074240628	0.00448770891319768	0.101881930266316	-6.44108480636354	CFAP99	CFAP99	stable	402160
1801	0.497627693079144	2.52972526257835	5.51461486870478	0.00448865253410177	0.101881930266316	-6.44133928016014	KDM7A	KDM7A	stable	80853
1802	-0.761943737295215	2.34593718143805	-5.51068463347675	0.00450079871038696	0.10211503668514	-6.44461001696341	TDRD3	TDRD3	stable	81550
1803	-0.422723191428403	3.64424412399192	-5.50918401074866	0.00450544679427828	0.102177901485739	-6.44585929838504	SIVA1	SIVA1	stable	10572
1804	0.849571204291325	4.65545170987227	5.50805497489963	0.0045089477416455	0.102214709133704	-6.44679940002179	UBXN4	UBXN4	stable	23190
1805	0.387480557753798	3.85499946961773	5.50593912625973	0.00451551749804707	0.102276551280656	-6.44856157213784	SART1	SART1	stable	9092
1806	-0.96035850848409	2.73804158451773	-5.50589329627471	0.00451565992929829	0.102276551280656	-6.44859974703133	AP3M1	AP3M1	stable	26985
1807	1.82815393023363	3.295287197393	5.50536151703328	0.00451731300003119	0.102276551280656	-6.44904271947028	CMIP	CMIP	up	80790
1808	-1.60639543540672	2.53443627496806	-5.50294649592094	0.00452482947393125	0.102319045881431	-6.45105484027509	TBC1D10C	TBC1D10C	down	374403
1809	1.44615237064992	0.974254527572854	5.50054293365123	0.00453232531769893	0.102445986178171	-6.45305807608416	LRP8	LRP8	up	7804
1810	0.630690285136203	5.55072617282334	5.49938933157147	0.00453592832357543	0.102484866219962	-6.45401977412962	JPT1	JPT1	stable	51155
1811	-4.91617257732929	4.47113085126449	-5.49863289363554	0.00453829276204936	0.102495741388209	-6.4546504597534	SOX18	SOX18	down	54345
1812	0.987344234853991	3.62081863174263	5.49790408442496	0.00454057225096305	0.102504689775059	-6.45525817167112	AFF4	AFF4	stable	27125
1813	-0.913822859535456	0.760605914229839	-5.49475722344239	0.00455043057699366	0.102648638642005	-6.45788285550336	ANKRD26	ANKRD26	stable	22852
1814	-1.20847479647127	1.58320756396054	-5.49466480864363	0.00455072048068417	0.102648638642005	-6.45795995251248	GNB4	GNB4	down	59345
1815	0.675901574932462	2.88774967758143	5.49006914668879	0.00456516523020728	0.102802609799457	-6.46179511603892	ATL2	ATL2	stable	64225
1816	0.6386876173618	1.94066556675406	5.48950107280163	0.00456695460933757	0.102802609799457	-6.46226935216062	APBB1IP	APBB1IP	stable	54518
1817	0.962163238986031	2.63930527070262	5.48886461116038	0.00456896041171673	0.102802609799457	-6.46280072330545	CHD2	CHD2	stable	1106
1818	1.1948072877455	5.79202083133309	5.4882914262624	0.00457076771049784	0.102802609799457	-6.4632793055199	U2AF1	U2AF1	up	7307
1819	1.02535798191241	3.91360075717039	5.48689205651828	0.00457518367307992	0.10282362039514	-6.46444787123373	ELL	ELL	up	8178
1820	-3.07863979127918	2.62222156433322	-5.4867617290277	0.00457559520763624	0.10282362039514	-6.46455671469093	CLEC1A	CLEC1A	down	51267
1821	-1.61945183587214	2.45559318599156	-5.48591155878375	0.00457828088604344	0.10282362039514	-6.46526678515537	MVK	MVK	down	4598
1822	-0.720559345952413	1.44709828214761	-5.48411831958958	0.00458395196676745	0.102886565607912	-6.46676478801515	AFAP1	AFAP1	stable	60312
1823	0.88885997858745	2.95986161228353	5.48230384461699	0.00458969885961855	0.102966323727006	-6.46828090620321	SOCS7	SOCS7	stable	30837
1824	2.36635173056763	4.84975227742517	5.4817073448569	0.00459159002642317	0.102966323727006	-6.4687794052131	SPI1	SPI1	up	6688
1825	1.39741268284705	1.83589910237511	5.48108581090212	0.0045935615658705	0.102966323727006	-6.46929886895494	CCNO	CCNO	up	10309
1826	-1.55685383634952	2.2558527109768	-5.48060970710737	0.00459507248586044	0.102966323727006	-6.4696968155422	GULP1	GULP1	down	51454
1827	-0.443265187403728	1.85381930903302	-5.47809692560569	0.00460305679201229	0.10301513866938	-6.47179753030943	DENND2D	DENND2D	stable	79961
1828	0.941523092366198	4.22768290507845	5.47745138280836	0.00460511069925755	0.10301513866938	-6.47233732882386	XDH	XDH	stable	7498
1829	-0.784375651132831	3.57938495052668	-5.47734699975076	0.00460544291634658	0.10301513866938	-6.47242461772946	TFRC	TFRC	stable	7037
1830	0.80424132670382	4.31762349980145	5.47637049016194	0.00460855223164634	0.10301513866938	-6.47324127121278	NUB1	NUB1	stable	51667
1831	1.38550274718886	1.73686565328949	5.47577373869469	0.00461045360524316	0.10301513866938	-6.47374038753949	SPC25	SPC25	up	57405
1832	-5.5406947139835	3.73175193937431	-5.4757593352187	0.00461049950942713	0.10301513866938	-6.4737524349537	CYP1A1	CYP1A1	down	1543
1833	5.14688708419294	3.68881301618489	5.47442687915458	0.00461474846823528	0.103038275359993	-6.47486703651217	ORM1	ORM1	up	5004
1834	1.4631972837445	5.4856367509618	5.47356162124146	0.00461751015501423	0.103038275359993	-6.47559093547912	EMP1	EMP1	up	2012
1835	-1.3919385613428	1.88891270402318	-5.47187678681147	0.00462289346541557	0.103038275359993	-6.47700076229324	RSPH4A	RSPH4A	down	345895
1836	-1.35020875485199	2.89637964672617	-5.46750165036378	0.00463690821640738	0.103139467638266	-6.4806632920449	ABCD1	ABCD1	down	215
1837	3.12931820449513	3.15180325875769	5.46676980072794	0.0046392575456236	0.103149570649815	-6.4812761558744	GBP5	GBP5	up	115362
1838	-0.292201107918782	0.211096004421778	-5.46378316881579	0.00464885995267716	0.103298977240865	-6.48377785427158	BTNL9	BTNL9	stable	153579
1839	-1.00758334448003	1.37201717972262	-5.463499574955	0.00464977299307573	0.103298977240865	-6.48401545501929	ARMC6	ARMC6	down	93436
1840	-1.78471306913624	2.25599492268227	-5.46124395156979	0.00465704278254688	0.103303310610337	-6.48590559280599	NPRL2	NPRL2	down	10641
1841	1.40115865317719	1.35611845903472	5.46072856746985	0.00465870577569088	0.103303310610337	-6.48633755000978	CD164L2	CD164L2	up	388611
1842	0.636038992725033	5.82358643358539	5.46017455258492	0.00466049422037321	0.103303310610337	-6.48680191888984	VCP	VCP	stable	7415
1843	-0.855760548409191	4.06918926893427	-5.46009228304399	0.00466075986984774	0.103303310610337	-6.48687087928956	PMEPA1	PMEPA1	stable	56937
1844	-1.39578573483006	2.21390682004727	-5.45968192666353	0.00466208518983875	0.103303310610337	-6.48721486200012	RASGRP2	RASGRP2	down	10235
1845	-1.57681997761922	4.62623081088932	-5.45883727084758	0.00466481459366986	0.103303310610337	-6.48792295894773	CKB	CKB	down	1152
1846	0.615264974016631	2.24779020142745	5.4587123534422	0.00466521841334263	0.103303310610337	-6.48802768744909	ZBTB2	ZBTB2	stable	57621
1847	-1.51527569487814	2.62822249623518	-5.45789090819322	0.00466787494773661	0.103303310610337	-6.4887164172137	MOSPD2	MOSPD2	down	158747
1848	-0.589459804054193	0.525169313905068	-5.45778691535135	0.00466821138861084	0.103303310610337	-6.48880361417437	UPP2	UPP2	stable	151531
1849	-0.4984765696516	5.18570209323121	-5.4574650248025	0.00466925296488204	0.103303310610337	-6.48907352410327	CRK	CRK	stable	1398
1850	0.357280589898333	2.45090875382234	5.45697304598109	0.00467084545760605	0.103303310610337	-6.4894860786518	DICER1	DICER1	stable	23405
1851	2.37076192993067	1.41723603767885	5.45109943111031	0.00468990868380316	0.103640698234154	-6.49441362625001	WFIKKN1	WFIKKN1	up	117166
1852	1.58797160017888	4.70588229033296	5.44927339760224	0.00469585437358093	0.103647432003844	-6.49594635187214	TRAFD1	TRAFD1	up	10906
1853	0.962427881762004	3.57579632474153	5.44726433541141	0.00470240655635055	0.103647432003844	-6.49763315270067	MTPAP	MTPAP	stable	55149
1854	-0.411080390670133	1.7465359923482	-5.44712887343723	0.00470284873826422	0.103647432003844	-6.49774690285569	INTS9	INTS9	stable	55756
1855	0.550430331368688	3.74495101367124	5.44639629208184	0.00470524093960929	0.103647432003844	-6.49836210300968	SLC25A46	SLC25A46	stable	91137
1856	-0.825049004492303	2.77460305272012	-5.44575023748283	0.00470735181453825	0.103647432003844	-6.49890469209776	ZKSCAN3	ZKSCAN3	stable	80317
1857	-0.950685511223611	1.07093074507366	-5.44256438843739	0.00471777781023231	0.103832851855555	-6.50158103479548	DPH6	DPH6	stable	89978
1858	-0.817081465525666	1.91060512264595	-5.44201200698276	0.00471958837183564	0.103832851855555	-6.50204519458683	POFUT1	POFUT1	stable	23509
1859	-0.290683179449478	2.21664260092166	-5.43982561528182	0.00472676304358291	0.103948681090575	-6.50388274132526	CDC26	CDC26	stable	246184
1860	-1.25687441013461	2.55023999888624	-5.43877646769839	0.00473021051879477	0.103982483169419	-6.50476469116388	HTRA3	HTRA3	down	94031
1861	-0.376138803119239	0.218039163593121	-5.43331958772731	0.00474819083340146	0.104251423505933	-6.50935399230852	HTR2B	HTR2B	stable	3357
1862	0.752461947102096	4.69608264861685	5.43001195755521	0.00475912965762512	0.104449462957612	-6.5121374308876	TCP11L2	TCP11L2	stable	255394
1863	0.549785738300483	3.60423017451627	5.42843294064769	0.00476436244950856	0.104522161936438	-6.51346665404011	PSEN1	PSEN1	stable	5663
1864	-0.833481664699649	1.56853934010451	-5.4274498945144	0.00476762373587684	0.104542747887259	-6.51429433277313	TTI1	TTI1	stable	9675
1865	0.675465515360858	4.18420399977359	5.42699245076599	0.0047691422404245	0.104542747887259	-6.51467951724045	HNRNPD	HNRNPD	stable	3184
1866	1.07504034834748	1.07374667761207	5.42434321062236	0.00477794802256381	0.104651482060413	-6.51691075328596	RAD18	RAD18	up	56852
1867	-0.854526859738683	1.67733409452232	-5.42264197525961	0.00478361311119561	0.104733418354492	-6.51834399356855	GTF2H4	GTF2H4	stable	2968
1868	0.422719180748631	6.04394790751001	5.4200949097042	0.00479210999706961	0.104877263783877	-6.52049045012751	SAR1A	SAR1A	stable	56681
1869	-0.540608938766722	0.335845410188821	-5.41726559366502	0.00480156986725616	0.105042060411931	-6.52287564940713	ZFHX2	ZFHX2	stable	85446
1870	1.41101819206344	6.84329493888564	5.41602212957788	0.00480573455593986	0.10508768792096	-6.52392422225426	GSTA4	GSTA4	up	2941
1871	1.56837685559511	2.82971670045259	5.41501752827209	0.00480910242121543	0.10508768792096	-6.52477150143228	FGR	FGR	up	2268
1872	0.926237311924387	3.15520743928586	5.41407743446593	0.00481225661477783	0.10508768792096	-6.52556448160055	SULF2	SULF2	stable	55959
1873	0.729406962227188	5.01218814578317	5.41341474225759	0.00481448157679239	0.10508768792096	-6.52612353215771	MANBAL	MANBAL	stable	63905
1874	-1.37223270460892	2.68003935015131	-5.41330154614178	0.00481486175252505	0.10508768792096	-6.52621903010214	FAM219B	FAM219B	down	57184
1875	0.755336240948332	5.44201685637972	5.41318895832344	0.00481523992127129	0.10508768792096	-6.5263140163378	TMED9	TMED9	stable	54732
1876	-0.326931238725864	0.508497079559408	-5.4107489566632	0.00482344442120953	0.105120369495766	-6.52837291981965	CAPN6	CAPN6	stable	827
1877	0.812361530430488	3.13754829054498	5.40976782706358	0.00482674823249818	0.105120369495766	-6.52920100479272	MIA2	MIA2	stable	4253
1878	-1.0531724427373	3.18657736356255	-5.40971306493011	0.00482693271664834	0.105120369495766	-6.52924722798893	ABCF3	ABCF3	down	55324
1879	-1.44123732851015	1.48031139172731	-5.40776493175597	0.0048335011913651	0.105120369495766	-6.53089182072918	CLEC12B	CLEC12B	down	387837
1880	1.55647370144474	8.47752520180446	5.40758174299326	0.00483411940046486	0.105120369495766	-6.53104648946134	TXNIP	TXNIP	up	10628
1881	2.27328988901727	2.24211233914202	5.40564926701681	0.00484064677660476	0.105220272924848	-6.53267834349143	CD69	CD69	up	969
1882	1.10970919430069	5.64436584806807	5.40086547276097	0.00485685103463454	0.105488246194782	-6.53671983197548	NOP53	NOP53	up	29997
1883	1.59690797050552	3.52991212360416	5.39903118905202	0.00486308174058977	0.105581442384747	-6.5382701974593	DEDD2	DEDD2	up	162989
1884	-0.858404601191406	2.36503528140599	-5.39810187483848	0.00486624212972266	0.105607931769807	-6.53905581860699	COMMD7	COMMD7	stable	149951
1885	-0.644184698958604	2.46070151316438	-5.39564972064787	0.00487459328671663	0.105670362029721	-6.54112929902572	STX17	STX17	stable	55014
1886	0.989121799301662	2.17456829934358	5.3955471099336	0.00487494311959854	0.105670362029721	-6.54121607942044	RIOK1	RIOK1	stable	83732
1887	1.24021786007769	4.49166607737421	5.39132522224584	0.00488936324917373	0.105940745338088	-6.54478770174915	ZFP91	ZFP91	up	80829
1888	0.783255465927101	8.43189347331328	5.38947414747031	0.00489570197670936	0.106015960021022	-6.54635432768468	RPS5	RPS5	stable	6193
1889	-0.0588286811687025	0.0294143405843512	-5.38686870454618	0.00490464076968782	0.106145006939697	-6.54856008062977	RGS9BP	RGS9BP	stable	388531
1890	-0.349533546775509	0.768684948028423	-5.38036233661226	0.00492704923327448	0.106502924034113	-6.55407181009005	FGD4	FGD4	stable	121512
1891	0.923798429280643	5.48258764855392	5.37482471384605	0.00494621883528571	0.106666092633577	-6.55876680240859	LRP10	LRP10	stable	26020
1892	0.607092816566704	1.48263425383615	5.37478514640258	0.00494635613013555	0.106666092633577	-6.55880036204874	URB2	URB2	stable	9816
1893	0.660024429258674	2.07631461901057	5.37057938416379	0.00496097599127637	0.106896659631505	-6.56236858338327	CHPF2	CHPF2	stable	54480
1894	-0.981236119309427	0.878863455229487	-5.36912202252973	0.00496605418371765	0.10690612067332	-6.56360551258623	TYW1	TYW1	stable	55253
1895	0.874535250922574	2.79681708416628	5.36883516853525	0.004967054469688	0.10690612067332	-6.56384900807354	SAMD8	SAMD8	stable	142891
1896	0.677322555053017	3.99245186493587	5.36861287802565	0.00496782978443875	0.10690612067332	-6.56403770562449	RANBP2	RANBP2	stable	5903
1897	-1.85517444860184	3.49993012118434	-5.3681995992529	0.00496927162548458	0.10690612067332	-6.56438854439055	LDB2	LDB2	down	9079
1898	1.02409187301082	1.71059136059599	5.36315176152936	0.00498692334219551	0.107192412266712	-6.56867535499915	USP53	USP53	up	54532
1899	-1.06812373157818	1.80943002803728	-5.36297590581844	0.00498753965491444	0.107192412266712	-6.56882475227571	FAAH	FAAH	down	2166
1900	0.860997943967949	5.06633115186105	5.36242587140499	0.00498946792753013	0.107192412266712	-6.56929205458621	RNPS1	RNPS1	stable	10921
1901	-0.916117299108524	0.861915701916504	-5.36214390048556	0.00499045679111958	0.107192412266712	-6.56953162735087	PRDM10	PRDM10	stable	56980
1902	-1.04241570895673	2.87006769889246	-5.36156506849126	0.00499248748012773	0.107193728227169	-6.57002345345903	PGAP2	PGAP2	down	27315
1903	-0.98973524533396	2.84863950654357	-5.35937101964937	0.00500019383344561	0.107228738583721	-6.57188806714119	SH3GLB2	SH3GLB2	stable	56904
1904	-0.65921583538348	1.76444937479949	-5.35829786719602	0.00500396839924768	0.107228738583721	-6.57280029308386	GLCE	GLCE	stable	26035
1905	0.831800640384432	3.55938178932819	5.35666007848103	0.00500973558476906	0.107310074043052	-6.57419274608657	CACUL1	CACUL1	stable	143384
1906	-0.878704991670766	4.36047064965869	-5.35570484618202	0.00501310297762278	0.107339961435496	-6.57500503364104	MRPL36	MRPL36	stable	64979
1907	0.509323733767901	4.87216506974892	5.35387371753134	0.0050195657408031	0.107393845796451	-6.57656244602333	PPP2CA	PPP2CA	stable	5515
1908	0.904606130337976	4.57187863557879	5.35307048302691	0.00502240384464027	0.107412345328065	-6.57724573829926	MLLT6	MLLT6	stable	4302
1909	-0.895127054845981	3.11600728281925	-5.35134958616207	0.00502849089799115	0.107500287151124	-6.57870992034284	NXN	NXN	stable	64359
1910	-0.711773089400145	0.417837214437942	-5.35006114424801	0.0050330541361706	0.107555596222077	-6.57980638790126	TMIGD1	TMIGD1	stable	388364
1911	-1.44676317214274	2.78821138082296	-5.34864371020987	0.005038080005945	0.107585344952752	-6.58101285469029	SIGMAR1	SIGMAR1	down	10280
1912	-0.302058759297622	0.174940437666308	-5.34855367273054	0.00503839946140043	0.107585344952752	-6.58108949924202	DPF1	DPF1	stable	8193
1913	0.90327090794037	1.96990204980443	5.34630092176556	0.00504640025997027	0.107713929313695	-6.58300746912658	ATG9A	ATG9A	stable	79065
1914	-2.43500418973071	2.17731565458874	-5.34369451601878	0.00505567625920011	0.107793091130113	-6.58522728600997	WSCD1	WSCD1	down	23302
1915	1.36200427448216	5.07154753830739	5.34344768813177	0.00505655576869295	0.107793091130113	-6.58543754539875	ABHD17B	ABHD17B	up	51104
1916	3.34672745929963	2.87868922657821	5.34285633549804	0.00505866365845277	0.107793091130113	-6.5859413161953	APOLD1	APOLD1	up	81575
1917	0.771189049851648	0.521323214615404	5.34261888837781	0.00505951034290123	0.107793091130113	-6.58614360803188	PTP4A1	PTP4A1	stable	7803
1918	0.525025745761435	3.50854474160804	5.34080834662207	0.00506597197416954	0.107793091130113	-6.5876863090698	ISCA1	ISCA1	stable	81689
1919	-1.34633349806925	1.51520800178839	-5.34031552281629	0.00506773253676597	0.107793091130113	-6.58810629465617	ARL16	ARL16	down	339231
1920	0.653413128250602	4.78636869014892	5.33943380899874	0.00507088421464499	0.107793091130113	-6.58885776495761	SRP68	SRP68	stable	6730
1921	-1.05258347889814	3.38218462441825	-5.33928117828122	0.00507143003225791	0.107793091130113	-6.58898785897514	RNASEH2C	RNASEH2C	down	84153
1922	-1.65299839727264	2.78100785388074	-5.33899669916545	0.00507244753805886	0.107793091130113	-6.58923034066886	FCMR	FCMR	down	9214
1923	-2.00824170077169	2.10558214676673	-5.33831964523407	0.00507487017174175	0.107793091130113	-6.58980748022631	SH3D19	SH3D19	down	152503
1924	0.744700099451141	5.27459509355467	5.3380757050515	0.00507574338095531	0.107793091130113	-6.59001543491192	ZFP36L1	ZFP36L1	stable	677
1925	0.890630379815069	3.32464749792759	5.33804462543198	0.00507585464672289	0.107793091130113	-6.5900419302434	BRPF1	BRPF1	stable	7862
1926	0.674536668316915	4.82214698742339	5.33658052470212	0.00508109950387502	0.107861326744428	-6.59129020370323	DNAJB9	DNAJB9	stable	4189
1927	-0.650454742769581	0.681339371169282	-5.33604176303875	0.00508303116168693	0.107861326744428	-6.59174960889731	KIF26B	KIF26B	stable	55083
1928	-0.916032188245148	1.72153706165139	-5.33472308054433	0.00508776286739475	0.107896513813522	-6.59287420224671	CEP95	CEP95	stable	90799
1929	-1.0747979840153	1.77075455575558	-5.33447488377602	0.00508865404397126	0.107896513813522	-6.59308589143567	PITPNM3	PITPNM3	down	83394
1930	-0.673110630687775	1.88191436957852	-5.33236146094203	0.00509625015893139	0.107945758855952	-6.5948887440829	MECOM	MECOM	stable	2122
1931	-0.822113975190372	0.762285035584085	-5.33217353345465	0.00509692627569488	0.107945758855952	-6.59504908102845	ZKSCAN7	ZKSCAN7	stable	55888
1932	0.9764265007008	4.33968526294799	5.33125609337806	0.00510022855583716	0.107969932643878	-6.59583188743894	UBE2J1	UBE2J1	stable	51465
1933	0.630417948891809	5.30826722939806	5.32965371650806	0.00510600243666689	0.107969932643878	-6.59719935616515	ZFAND3	ZFAND3	stable	60685
1934	0.494765018949362	2.85133278984668	5.32714779007814	0.00511504794457067	0.10809352001245	-6.5993385251404	AVL9	AVL9	stable	23080
1935	1.04072834759691	3.79673269178458	5.3251098482501	0.005122418476091	0.108107062906226	-6.60107875159389	DHX38	DHX38	up	9785
1936	0.679609903985501	4.50035894762925	5.32416044777021	0.00512585651200427	0.108137691508481	-6.60188962610349	WASF2	WASF2	stable	10163
1937	-1.36992369959923	3.67793837013298	-5.32268105030163	0.00513121937060099	0.108208887687889	-6.60315337978049	SPEF1	SPEF1	down	25876
1938	0.474930697075338	4.27314575400734	5.32181993111736	0.00513434407477667	0.10823284804261	-6.60388909802097	LAMTOR1	LAMTOR1	stable	55004
1939	-1.17049374214452	3.3913175221724	-5.32122570129709	0.00513650167062421	0.108236410929309	-6.60439684420114	PLIN3	PLIN3	down	10226
1940	-1.66541359543936	1.52042187938515	-5.32014517425302	0.00514042777705915	0.108277222708031	-6.60532021993887	SOX11	SOX11	down	6664
1941	0.726843972004418	3.9256819637524	5.31913041324099	0.00514411822464257	0.108313040947416	-6.60618752103301	IRF9	IRF9	stable	10379
1942	0.548990407546195	3.40556985388033	5.31564692697479	0.00515681123154299	0.108496358145208	-6.60916573673429	SIN3B	SIN3B	stable	23309
1943	-0.540499576866202	0.985833485703206	-5.31205128114787	0.0051699526397527	0.108730439778215	-6.6122413583309	ACAD10	ACAD10	stable	80724
1944	-0.867160205404442	1.17111518482063	-5.31151055256421	0.00517193239974643	0.108730439778215	-6.61270401662518	PPP1R26	PPP1R26	stable	9858
1945	-0.644012919903766	3.04453061492124	-5.31003496951362	0.00517733958878038	0.108802091304142	-6.61396673250113	LRP6	LRP6	stable	4040
1946	1.00393630452338	7.80063861994271	5.30761284688166	0.00518623013528259	0.108928103580753	-6.61604000296346	RPLP2	RPLP2	up	6181
1947	-0.735502806837703	2.09467636608512	-5.30731125166623	0.00518733844974761	0.108928103580753	-6.6162982091474	DONSON	DONSON	stable	29980
1948	-0.320919530681766	0.844329338374194	-5.30616752739235	0.00519154405610986	0.108974187180632	-6.61727748994569	CEP290	CEP290	stable	80184
1949	-0.308886441299181	0.15444322064959	-5.30456472382952	0.00519744468501857	0.108985586501464	-6.61865010660248	HCAR1	HCAR1	stable	27198
1950	-1.6026128484551	2.64316812319947	-5.30384753378927	0.0052000876030113	0.108985586501464	-6.61926439651746	NCALD	NCALD	down	83988
1951	-1.07024625665697	1.57878667654392	-5.29745940819353	0.0052237002876632	0.109393379432629	-6.6247386833496	TTF1	TTF1	down	7270
1952	-1.12748784978568	1.55415259989439	-5.29695389719852	0.00522557435420156	0.109393379432629	-6.62517208771614	GPATCH11	GPATCH11	down	253635
1953	-0.924315104931031	2.23230073257542	-5.29624968892303	0.00522818639981011	0.109405981374573	-6.6257758978691	JRKL	JRKL	stable	8690
1954	-0.698440607149827	1.14542010801663	-5.2951057276434	0.00523243293865068	0.109412463581218	-6.62675689231266	NCAPH	NCAPH	stable	23397
1955	2.32980575261199	4.85524514109234	5.29404199027939	0.00523638541538284	0.109412463581218	-6.6276692317705	PLEK	PLEK	up	5341
1956	0.563323101498175	11.1322665354316	5.29400123679485	0.00523653691284193	0.109412463581218	-6.62770418764918	RPLP1	RPLP1	stable	6176
1957	1.70185292049716	3.565548955866	5.2924368159936	0.00524235651386143	0.109419551187929	-6.62904620350925	NDRG1	NDRG1	up	10397
1958	-1.48627225190666	1.20336980068159	-5.29228892166758	0.00524290708074956	0.109419551187929	-6.62917308767071	NCR1	NCR1	down	9437
1959	-0.677788901598732	4.8952641020961	-5.29082857455265	0.00524834727412416	0.109449154706247	-6.63042611541723	CETN2	CETN2	stable	1069
1960	1.57776811155817	2.67006867664079	5.29005180735737	0.00525124372351766	0.10945889580299	-6.63109271217659	ZSWIM4	ZSWIM4	up	65249
1961	0.885305055754896	3.91797325541773	5.28892663686383	0.0052554427427364	0.109471294697436	-6.63205842554927	RAB11FIP1	RAB11FIP1	stable	80223
1962	-0.916280099003357	1.70790163599122	-5.28824729685595	0.00525797993303646	0.109478250688543	-6.63264156408777	PLXNC1	PLXNC1	stable	10154
1963	-0.608936063647874	3.30820362173711	-5.28776035343521	0.0052597994736361	0.109478250688543	-6.63305958534983	MED19	MED19	stable	219541
1964	0.51809871250296	5.81799036935703	5.28632721359684	0.0052651590417784	0.109547913411681	-6.6342900427637	ARL2BP	ARL2BP	stable	23568
1965	-0.979521253218917	2.33300167804806	-5.28395534491594	0.00527404371410645	0.109690838867061	-6.63632700934566	STK33	STK33	stable	65975
1966	-1.80633440073712	3.43018679399808	-5.28183533262631	0.00528200030347765	0.109814360014509	-6.63814825156011	TGFB3	TGFB3	down	7043
1967	0.573895722957155	3.94658899630308	5.2791597833699	0.00529206258119124	0.109940020122484	-6.64044750884845	ELP5	ELP5	stable	23587
1968	0.973944583232352	7.00965065050018	5.2791540327901	0.00529208423305424	0.109940020122484	-6.64045245158538	HSPA5	HSPA5	stable	3309
1969	-1.11877354175862	1.94353141562961	-5.27669443634759	0.00530135483141038	0.110048604927092	-6.64256688703517	TCAF1	TCAF1	down	9747
1970	-1.44597483313574	2.09537898947279	-5.27489721914665	0.00530814122730579	0.110113476545815	-6.64411235551762	PIGC	PIGC	down	5279
1971	-0.989770484509748	3.8657348949268	-5.27479540041715	0.00530852601473883	0.110113476545815	-6.64419992339427	NUMB	NUMB	stable	8650
1972	0.937685507354168	5.40649836830574	5.2726380436377	0.00531668689861956	0.110122913783536	-6.64605562269422	ARPC1B	ARPC1B	stable	10095
1973	0.888782616742571	6.91659544181322	5.27186698173782	0.00531960735984973	0.110122913783536	-6.64671900464196	TAPBP	TAPBP	stable	6892
1974	-0.683516592297939	3.03547413480484	-5.27166021986789	0.00532039081714684	0.110122913783536	-6.64689690404938	NCOA5	NCOA5	stable	57727
1975	-0.427901327374106	0.959978096747899	-5.27150146414213	0.00532099246527343	0.110122913783536	-6.64703350210892	SLC2A9	SLC2A9	stable	56606
1976	0.682486985247458	0.779925569146978	5.27092037597823	0.00532319535846989	0.110122913783536	-6.64753351314871	IGSF11	IGSF11	stable	152404
1977	-0.562084194904283	2.48037510677134	-5.2705034498368	0.00532477659566493	0.110122913783536	-6.64789229209503	DOCK8	DOCK8	stable	81704
1978	1.1207714845571	1.46198221494454	5.27040056156896	0.0053251668977616	0.110122913783536	-6.64798083411805	CD163	CD163	up	9332
1979	-0.504134474604579	1.65402189561542	-5.26929381045438	0.00532936749526727	0.110130612981983	-6.64893334562737	CAMKK2	CAMKK2	stable	10645
1980	0.853792283783667	4.22542943425084	5.26923627752959	0.00532958596693937	0.110130612981983	-6.64898286464504	SUZ12	SUZ12	stable	23512
1981	-0.240509239026097	0.290103663744069	-5.26650401758753	0.00533997373577752	0.110303389170639	-6.65133499934194	SLCO5A1	SLCO5A1	stable	81796
1982	-0.7754573475569	0.832497110746846	-5.25770038119656	0.00537361101109508	0.11082996351758	-6.65891994068793	PCDHB7	PCDHB7	stable	56129
1983	-1.0396207579839	2.13658093501709	-5.25617306460683	0.00537947266406235	0.110908832436458	-6.66023677959707	INTS11	INTS11	down	54973
1984	1.03729112311532	2.39760627513438	5.25536168723798	0.00538258977163997	0.110914738582507	-6.66093645636495	SDAD1	SDAD1	up	55153
1985	0.858871461004879	2.06618156738725	5.25494351505521	0.00538419713580014	0.110914738582507	-6.66129709066024	CRYBG1	CRYBG1	stable	202
1986	0.724959595440401	3.09476277433362	5.25427217716633	0.00538677882729276	0.110914738582507	-6.6618761007282	USP6NL	USP6NL	stable	9712
1987	-0.708016322182666	0.667694482413523	-5.25269911188848	0.00539283405299333	0.110956608507005	-6.66323303819987	MAP3K19	MAP3K19	stable	80122
1988	0.473195580954904	1.30487602994819	5.25061541868757	0.00540086750940669	0.111013526310233	-6.66503090654096	ARHGAP26	ARHGAP26	stable	23092
1989	-0.996183526387763	1.11269678381091	-5.24843042211442	0.00540930706037856	0.111085787862836	-6.66691674498899	SLC38A6	SLC38A6	stable	145389
1990	1.31900850942236	3.21990967319053	5.24839576220007	0.00540944106260826	0.111085787862836	-6.66694666409509	BCAR3	BCAR3	up	8412
1991	-2.36156535947792	4.06231974944685	-5.24681737849177	0.00541554766360538	0.111085787862836	-6.66830930903329	PDGFB	PDGFB	down	5155
1992	1.34231846851798	3.59028342544618	5.24636915850993	0.00541728329733552	0.111085787862836	-6.66869631965216	STK24	STK24	up	8428
1993	-0.982810969968513	1.07694937976176	-5.24605377995565	0.00541850493439301	0.111085787862836	-6.66896864434257	GANC	GANC	stable	2595
1994	-0.862371594725891	1.49788298839413	-5.24582389130197	0.00541939563104151	0.111085787862836	-6.66916715734563	DUSP12	DUSP12	stable	11266
1995	0.792053888608655	3.31816045586153	5.24534916215779	0.00542123551445945	0.111085787862836	-6.66957711473543	UBE2K	UBE2K	stable	3093
1996	0.276607466966432	1.43817649945189	5.24532315942841	0.00542133631369598	0.111085787862836	-6.66959957045473	CHN2	CHN2	stable	1124
1997	-0.443649701269829	0.354980846571333	-5.24495816617782	0.00542275144411171	0.111085787862836	-6.66991478390815	PROX2	PROX2	stable	283571
1998	0.945198261271891	4.66310688044392	5.24378203739645	0.00542731449754856	0.111129038121698	-6.67093061524058	RRAGC	RRAGC	stable	64121
1999	0.455963292540418	2.2746450070277	5.24336175698473	0.00542894619349237	0.111129038121698	-6.67129365515065	DST	DST	stable	667
[truncated: 14,406 more rows]
