# Supplementary material for: Liver X receptor agonist T0901317 alleviates sepsis-induced acute lung injury by enhancing macrophage autophagy
Source: Front Pharmacol. 2025 Sep 9;16:1552034. doi: 10.3389/fphar.2025.1552034 (PMC12454352; doi:10.3389/fphar.2025.1552034)
Supplement: Supplementary file 7 [file DataSheet5.csv]

Category	CategoryID	GO	Description	PARENT_GO	LogP	Enrichment	Z-score	#TotalGeneInLibrary	#GeneInGO	#GeneInHitList	#GeneInGOAndHitList	%InGO	STDV %InGO	GeneID	Hits	Log(q-value)	GeneList
GO Biological Processes	19	GO:0035239	tube morphogenesis	19_GO:0032502 developmental process	-9.7	2.5	7.5	30286	682	1028	58	5.6	0.72	187|283|284|1856|1942|2004|2535|2648|2702|3248|3791|4092|4211|4223|4522|4855|5310|5916|6423|6664|6911|6943|7080|7422|7476|7837|8195|8434|8463|8503|8742|8817|8862|9990|10203|10266|23129|23462|26160|27286|51162|51378|51564|54345|54567|55897|57125|57545|64321|64399|79625|80199|89780|91010|115908|123872|144165|641700	APLNR|ANG|ANGPT1|DVL2|EFNA1|ELK3|FZD2|KAT2A|GJA5|HPGD|KDR|SMAD7|MEIS1|MEOX2|MTHFD1|NOTCH4|PKD1|RARG|SFRP2|SOX11|TBX6|TCF21|NKX2-1|VEGFA|WNT7A|PXDN|MKKS|RECK|TEAD2|PIK3R3|TNFSF12|FGF18|APLN|SLC12A6|CALCRL|RAMP2|PLXND1|HEY1|IFT172|SRPX2|EGFL7|ANGPT4|HDAC7|SOX18|DLL4|MESP1|PLXDC1|CC2D2A|SOX17|HHIP|NDNF|FUZ|WNT3A|FMNL3|CTHRC1|DNAAF1|PRICKLE1|ECSCR	-5.4	MyList
GO Biological Processes	19	GO:0001568	blood vessel development	19_GO:0032502 developmental process	-9.1	2.7	7.3	30286	527	1028	48	4.7	0.66	187|196|283|284|1942|2004|2702|3248|3791|4066|4092|4211|4223|4855|5155|5310|6423|6911|6943|7422|7472|7476|7837|8434|8463|8503|8742|8817|8862|9990|10203|10266|23129|23462|27286|50814|51162|51378|51564|54345|54567|55897|57125|64321|79625|91010|144165|641700	APLNR|AHR|ANG|ANGPT1|EFNA1|ELK3|GJA5|HPGD|KDR|LYL1|SMAD7|MEIS1|MEOX2|NOTCH4|PDGFB|PKD1|SFRP2|TBX6|TCF21|VEGFA|WNT2|WNT7A|PXDN|RECK|TEAD2|PIK3R3|TNFSF12|FGF18|APLN|SLC12A6|CALCRL|RAMP2|PLXND1|HEY1|SRPX2|NSDHL|EGFL7|ANGPT4|HDAC7|SOX18|DLL4|MESP1|PLXDC1|SOX17|NDNF|FMNL3|PRICKLE1|ECSCR	-5.2	MyList
GO Biological Processes	19	GO:0001944	vasculature development	19_GO:0032502 developmental process	-9.1	2.6	7.3	30286	547	1028	49	4.8	0.66	187|196|283|284|1942|2004|2702|3248|3791|4066|4092|4211|4223|4855|5155|5310|6423|6911|6943|7422|7472|7476|7837|8434|8463|8503|8742|8817|8862|9990|10203|10266|22899|23129|23462|27286|50814|51162|51378|51564|54345|54567|55897|57125|64321|79625|91010|144165|641700	APLNR|AHR|ANG|ANGPT1|EFNA1|ELK3|GJA5|HPGD|KDR|LYL1|SMAD7|MEIS1|MEOX2|NOTCH4|PDGFB|PKD1|SFRP2|TBX6|TCF21|VEGFA|WNT2|WNT7A|PXDN|RECK|TEAD2|PIK3R3|TNFSF12|FGF18|APLN|SLC12A6|CALCRL|RAMP2|ARHGEF15|PLXND1|HEY1|SRPX2|NSDHL|EGFL7|ANGPT4|HDAC7|SOX18|DLL4|MESP1|PLXDC1|SOX17|NDNF|FMNL3|PRICKLE1|ECSCR	-5.2	MyList
GO Biological Processes	19	GO:0051493	regulation of cytoskeleton organization	19_GO:0050789 regulation of biological process	-8.8	2.6	7.1	30286	523	1028	47	4.6	0.65	118|120|1856|2288|2648|3303|3304|3925|4137|4690|5027|5296|5310|5364|5595|6387|6711|7043|8195|8558|9639|9647|10382|10391|10456|10763|11075|11076|22899|23370|23671|25876|29109|29899|55835|57704|64223|79969|89780|91663|130271|148170|163782|221908|256949|348235|401236	ADD1|ADD3|DVL2|FKBP4|KAT2A|HSPA1A|HSPA1B|STMN1|MAPT|NCK1|P2RX7|PIK3R2|PKD1|PLXNB1|MAPK3|CXCL12|SPTBN1|TGFB3|MKKS|CDK10|ARHGEF10|PPM1F|TUBB4A|CORO2B|HAX1|NES|STMN2|TPPP|ARHGEF15|ARHGEF18|TMEFF2|SPEF1|FHOD1|GPSM2|CENPJ|GBA2|MLST8|ATAT1|WNT3A|MYADM|PLEKHH2|CDC42EP5|KANK4|PPP1R35|KANK3|SKA2|STMND1	-5	MyList
KEGG Pathway	24	hsa04015	Rap1 signaling pathway		-8.5	3.8	7.6	30286	210	1028	27	2.6	0.5	113|114|284|1942|2252|2261|2264|3791|5155|5296|5330|5331|5590|5595|6494|7422|8503|8817|9732|10235|22808|23236|25780|50855|51378|64411|80310	ADCY7|ADCY8|ANGPT1|EFNA1|FGF7|FGFR3|FGFR4|KDR|PDGFB|PIK3R2|PLCB2|PLCB3|PRKCZ|MAPK3|SIPA1|VEGFA|PIK3R3|FGF18|DOCK4|RASGRP2|MRAS|PLCB1|RASGRP3|PARD6A|ANGPT4|ARAP3|PDGFD	-4.9	MyList
WikiPathways	27	WP4787	Osteoblast differentiation and related diseases		-8.5	5	8.1	30286	119	1028	20	1.9	0.43	2252|2261|2264|2535|3714|4855|5296|5590|5595|6772|7472|7476|7480|8503|8817|23462|54567|54626|55502|89780	FGF7|FGFR3|FGFR4|FZD2|JAG2|NOTCH4|PIK3R2|PRKCZ|MAPK3|STAT1|WNT2|WNT7A|WNT10B|PIK3R3|FGF18|HEY1|DLL4|HES2|HES6|WNT3A	-4.9	MyList
GO Biological Processes	19	GO:0044782	cilium organization	19_GO:0009987 cellular process	-8.3	3	7.1	30286	368	1028	37	3.6	0.58	4750|7802|8195|8655|22885|22920|25776|25876|26160|28981|30844|30846|51364|51626|54935|55835|57545|57560|64792|79140|79969|80199|83894|84140|85302|92749|123872|143941|144165|145483|146849|161502|166379|283232|286207|345895|375307	NEK1|DNALI1|MKKS|DYNLL1|ABLIM3|KIFAP3|CBY1|SPEF1|IFT172|IFT81|EHD4|EHD2|ZMYND10|DYNC2LI1|DUSP23|CENPJ|CC2D2A|IFT80|IFT22|CCDC28B|ATAT1|FUZ|TTC29|FAM161A|FBF1|DRC1|DNAAF1|TTC36|PRICKLE1|FAM161B|CCDC42|CFAP161|BBS12|TMEM80|CFAP157|RSPH4A|CATIP	-4.8	MyList
GO Biological Processes	19	GO:0001525	angiogenesis	19_GO:0032502 developmental process	-8.2	3.1	7.1	30286	338	1028	35	3.4	0.57	187|283|284|1942|2004|2702|3791|4211|4223|4855|6423|6943|7422|7476|7837|8434|8503|8742|8817|8862|9990|10203|10266|23129|23462|27286|51162|51378|54345|54567|57125|64321|79625|91010|641700	APLNR|ANG|ANGPT1|EFNA1|ELK3|GJA5|KDR|MEIS1|MEOX2|NOTCH4|SFRP2|TCF21|VEGFA|WNT7A|PXDN|RECK|PIK3R3|TNFSF12|FGF18|APLN|SLC12A6|CALCRL|RAMP2|PLXND1|HEY1|SRPX2|EGFL7|ANGPT4|SOX18|DLL4|PLXDC1|SOX17|NDNF|FMNL3|ECSCR	-4.8	MyList
GO Biological Processes	19	GO:0048514	blood vessel morphogenesis	19_GO:0032502 developmental process	-7.9	2.7	6.8	30286	431	1028	40	3.9	0.6	187|283|284|1942|2004|2702|3248|3791|4092|4211|4223|4855|6423|6911|6943|7422|7476|7837|8434|8463|8503|8742|8817|8862|9990|10203|10266|23129|23462|27286|51162|51378|51564|54345|54567|57125|64321|79625|91010|641700	APLNR|ANG|ANGPT1|EFNA1|ELK3|GJA5|HPGD|KDR|SMAD7|MEIS1|MEOX2|NOTCH4|SFRP2|TBX6|TCF21|VEGFA|WNT7A|PXDN|RECK|TEAD2|PIK3R3|TNFSF12|FGF18|APLN|SLC12A6|CALCRL|RAMP2|PLXND1|HEY1|SRPX2|EGFL7|ANGPT4|HDAC7|SOX18|DLL4|PLXDC1|SOX17|NDNF|FMNL3|ECSCR	-4.6	MyList
GO Biological Processes	19	GO:0048568	embryonic organ development	19_GO:0032502 developmental process	-7.8	2.7	6.7	30286	452	1028	41	4	0.61	187|1856|1942|2535|3215|3791|4522|4646|5155|5310|5595|5916|6664|6911|6943|7043|7422|7472|8076|8195|8463|9132|10763|23462|26160|50814|51294|51645|54345|55897|57545|63915|64321|80199|89780|115908|123872|144165|150274|221908|497189	APLNR|DVL2|EFNA1|FZD2|HOXB5|KDR|MTHFD1|MYO6|PDGFB|PKD1|MAPK3|RARG|SOX11|TBX6|TCF21|TGFB3|VEGFA|WNT2|MFAP5|MKKS|TEAD2|KCNQ4|NES|HEY1|IFT172|NSDHL|PCDH12|PPIL1|SOX18|MESP1|CC2D2A|BLOC1S5|SOX17|FUZ|WNT3A|CTHRC1|DNAAF1|PRICKLE1|HSCB|PPP1R35|TIFAB	-4.5	MyList
GO Biological Processes	19	GO:0032886	regulation of microtubule-based process	19_GO:0050789 regulation of biological process	-7.7	3.3	7	30286	258	1028	29	2.8	0.52	2288|2648|3303|3304|3925|4137|5310|7514|8195|10382|11075|11076|23499|25876|26973|29899|55835|57704|79969|80128|89780|92749|123872|124637|152185|221908|345895|348235|401236	FKBP4|KAT2A|HSPA1A|HSPA1B|STMN1|MAPT|PKD1|XPO1|MKKS|TUBB4A|STMN2|TPPP|MACF1|SPEF1|CHORDC1|GPSM2|CENPJ|GBA2|ATAT1|TRIM46|WNT3A|DRC1|DNAAF1|CYB5D1|SPICE1|PPP1R35|RSPH4A|SKA2|STMND1	-4.4	MyList
GO Biological Processes	19	GO:0007507	heart development	19_GO:0032502 developmental process	-7.6	2.4	6.5	30286	570	1028	47	4.6	0.65	187|1856|1942|2535|2648|2702|3791|4092|4194|4211|4522|5155|5310|5595|6423|6591|6664|6911|7422|7472|8195|8463|8862|10203|10266|10637|23129|23462|23767|25776|26160|53820|54345|54567|55897|57211|57545|64321|78987|89780|92749|123872|140628|140706|144165|199699|642658	APLNR|DVL2|EFNA1|FZD2|KAT2A|GJA5|KDR|SMAD7|MDM4|MEIS1|MTHFD1|PDGFB|PKD1|MAPK3|SFRP2|SNAI2|SOX11|TBX6|VEGFA|WNT2|MKKS|TEAD2|APLN|CALCRL|RAMP2|LEFTY1|PLXND1|HEY1|FLRT3|CBY1|IFT172|RIPPLY3|SOX18|DLL4|MESP1|ADGRG6|CC2D2A|SOX17|CRELD1|WNT3A|DRC1|DNAAF1|GATA5|CCM2L|PRICKLE1|DAND5|SCX	-4.3	MyList
GO Biological Processes	19	GO:0003007	heart morphogenesis	19_GO:0032502 developmental process	-7.5	3.2	6.9	30286	263	1028	29	2.8	0.52	187|1856|1942|2535|2702|4092|4194|6423|6591|6664|6911|7422|7472|8195|8463|10637|23129|23462|26160|54345|54567|55897|57211|64321|89780|123872|140628|140706|144165	APLNR|DVL2|EFNA1|FZD2|GJA5|SMAD7|MDM4|SFRP2|SNAI2|SOX11|TBX6|VEGFA|WNT2|MKKS|TEAD2|LEFTY1|PLXND1|HEY1|IFT172|SOX18|DLL4|MESP1|ADGRG6|SOX17|WNT3A|DNAAF1|GATA5|CCM2L|PRICKLE1	-4.3	MyList
GO Biological Processes	19	GO:0120031	plasma membrane bounded cell projection assembly	19_GO:0009987 cellular process	-7.5	2.7	6.5	30286	431	1028	39	3.8	0.6	4690|4750|5027|5911|7802|8195|8655|22885|25776|25876|26160|28981|30844|30846|51364|51626|54935|55785|55835|57545|57560|64792|79140|79969|80199|84140|84962|85302|91010|92749|123872|143941|144165|146849|161502|221472|283232|286207|345895	NCK1|NEK1|P2RX7|RAP2A|DNALI1|MKKS|DYNLL1|ABLIM3|CBY1|SPEF1|IFT172|IFT81|EHD4|EHD2|ZMYND10|DYNC2LI1|DUSP23|FGD6|CENPJ|CC2D2A|IFT80|IFT22|CCDC28B|ATAT1|FUZ|FAM161A|AJUBA|FBF1|FMNL3|DRC1|DNAAF1|TTC36|PRICKLE1|CCDC42|CFAP161|FGD2|TMEM80|CFAP157|RSPH4A	-4.3	MyList
GO Biological Processes	19	GO:0030031	cell projection assembly	19_GO:0009987 cellular process	-7.1	2.6	6.3	30286	444	1028	39	3.8	0.6	4690|4750|5027|5911|7802|8195|8655|22885|25776|25876|26160|28981|30844|30846|51364|51626|54935|55785|55835|57545|57560|64792|79140|79969|80199|84140|84962|85302|91010|92749|123872|143941|144165|146849|161502|221472|283232|286207|345895	NCK1|NEK1|P2RX7|RAP2A|DNALI1|MKKS|DYNLL1|ABLIM3|CBY1|SPEF1|IFT172|IFT81|EHD4|EHD2|ZMYND10|DYNC2LI1|DUSP23|FGD6|CENPJ|CC2D2A|IFT80|IFT22|CCDC28B|ATAT1|FUZ|FAM161A|AJUBA|FBF1|FMNL3|DRC1|DNAAF1|TTC36|PRICKLE1|CCDC42|CFAP161|FGD2|TMEM80|CFAP157|RSPH4A	-4	MyList
GO Biological Processes	19	GO:0060485	mesenchyme development	19_GO:0032502 developmental process	-7	3.2	6.6	30286	247	1028	27	2.6	0.5	187|1942|4194|4222|4855|5595|6423|6591|6772|6943|7472|7869|8463|10371|10505|10521|23462|55698|55897|56920|78987|89780|140628|144165|147906|199699|642658	APLNR|EFNA1|MDM4|MEOX1|NOTCH4|MAPK3|SFRP2|SNAI2|STAT1|TCF21|WNT2|SEMA3B|TEAD2|SEMA3A|SEMA4F|DDX17|HEY1|RADIL|MESP1|SEMA3G|CRELD1|WNT3A|GATA5|PRICKLE1|DACT3|DAND5|SCX	-3.8	MyList
GO Biological Processes	19	GO:0031344	regulation of cell projection organization	19_GO:0050789 regulation of biological process	-7	2.2	6	30286	676	1028	51	5	0.68	1020|1716|1856|1942|2288|2596|2648|4137|4690|5027|5064|5361|5364|5802|5911|6387|6423|6792|6911|7043|7422|7476|7869|8558|8578|8655|10371|10505|11075|23129|23224|23329|23499|26051|26153|51225|51364|51626|51657|54869|55835|56920|64689|79625|80128|80199|84079|84299|89780|148170|221908	CDK5|DGUOK|DVL2|EFNA1|FKBP4|GAP43|KAT2A|MAPT|NCK1|P2RX7|PALM|PLXNA1|PLXNB1|PTPRS|RAP2A|CXCL12|SFRP2|CDKL5|TBX6|TGFB3|VEGFA|WNT7A|SEMA3B|CDK10|SCARF1|DYNLL1|SEMA3A|SEMA4F|STMN2|PLXND1|SYNE2|TBC1D30|MACF1|PPP1R16B|KIF26A|ABI3|ZMYND10|DYNC2LI1|STYXL1|EPS8L1|CENPJ|SEMA3G|GORASP1|NDNF|TRIM46|FUZ|ANKRD27|MIEN1|WNT3A|CDC42EP5|PPP1R35	-3.8	MyList
GO Biological Processes	19	GO:0007389	pattern specification process	19_GO:0032502 developmental process	-6.7	2.5	6.1	30286	459	1028	39	3.8	0.6	187|1856|2648|3170|3203|3215|4211|4222|4223|4242|5916|6423|6911|7080|7476|8195|10637|23462|23648|26160|50937|51626|53820|54345|54567|54626|55502|55897|57545|64321|64388|64399|89780|92749|123872|144165|199699|219670|497189	APLNR|DVL2|KAT2A|FOXA2|HOXA6|HOXB5|MEIS1|MEOX1|MEOX2|MFNG|RARG|SFRP2|TBX6|NKX2-1|WNT7A|MKKS|LEFTY1|HEY1|SSBP3|IFT172|CDON|DYNC2LI1|RIPPLY3|SOX18|DLL4|HES2|HES6|MESP1|CC2D2A|SOX17|GREM2|HHIP|WNT3A|DRC1|DNAAF1|PRICKLE1|DAND5|ENKUR|TIFAB	-3.7	MyList
GO Biological Processes	19	GO:0060271	cilium assembly	19_GO:0009987 cellular process	-6.7	2.8	6.2	30286	336	1028	32	3.1	0.54	4750|7802|8195|8655|22885|25776|25876|26160|28981|30844|30846|51364|51626|54935|55835|57545|57560|64792|79140|79969|80199|84140|85302|92749|123872|143941|144165|146849|161502|283232|286207|345895	NEK1|DNALI1|MKKS|DYNLL1|ABLIM3|CBY1|SPEF1|IFT172|IFT81|EHD4|EHD2|ZMYND10|DYNC2LI1|DUSP23|CENPJ|CC2D2A|IFT80|IFT22|CCDC28B|ATAT1|FUZ|FAM161A|FBF1|DRC1|DNAAF1|TTC36|PRICKLE1|CCDC42|CFAP161|TMEM80|CFAP157|RSPH4A	-3.7	MyList
GO Biological Processes	19	GO:0048729	tissue morphogenesis	19_GO:0032502 developmental process	-6.7	2.3	6	30286	572	1028	45	4.4	0.64	187|1856|2252|2535|2648|3714|3791|4092|4194|4522|4855|5310|5361|5916|6423|6591|6664|6911|6943|7041|7080|7422|7472|7476|8195|8463|23129|23462|23671|23767|26160|54345|54567|55897|57545|64321|64399|80199|84962|89780|115908|123872|140628|144165|642658	APLNR|DVL2|FGF7|FZD2|KAT2A|JAG2|KDR|SMAD7|MDM4|MTHFD1|NOTCH4|PKD1|PLXNA1|RARG|SFRP2|SNAI2|SOX11|TBX6|TCF21|TGFB1I1|NKX2-1|VEGFA|WNT2|WNT7A|MKKS|TEAD2|PLXND1|HEY1|TMEFF2|FLRT3|IFT172|SOX18|DLL4|MESP1|CC2D2A|SOX17|HHIP|FUZ|AJUBA|WNT3A|CTHRC1|DNAAF1|GATA5|PRICKLE1|SCX	-3.7	MyList
GO Biological Processes	19	GO:2000047	regulation of cell-cell adhesion mediated by cadherin	19_GO:0050789 regulation of biological process	-6.6	11	8.8	30286	21	1028	8	0.78	0.27	654|3170|4855|7422|9647|10076|89780|201627	BMP6|FOXA2|NOTCH4|VEGFA|PPM1F|PTPRU|WNT3A|DENND6A	-3.6	MyList
GO Biological Processes	19	GO:0051129	negative regulation of cellular component organization	19_GO:0048519 negative regulation of biological process	-6.6	2.1	5.8	30286	733	1028	53	5.2	0.69	118|120|142|654|1020|1265|1716|1803|1942|2288|2648|3300|3303|3304|3925|4137|5590|5802|6711|6911|7422|7869|8195|8558|9711|10062|10371|10382|10391|10505|11075|22899|23329|23370|23671|25876|28978|51225|51451|51657|56920|64689|79008|80128|84079|89780|90678|91663|115209|130271|163782|256949|257364	ADD1|ADD3|PARP1|BMP6|CDK5|CNN2|DGUOK|DPP4|EFNA1|FKBP4|KAT2A|DNAJB2|HSPA1A|HSPA1B|STMN1|MAPT|PRKCZ|PTPRS|SPTBN1|TBX6|VEGFA|SEMA3B|MKKS|CDK10|RUBCN|NR1H3|SEMA3A|TUBB4A|CORO2B|SEMA4F|STMN2|ARHGEF15|TBC1D30|ARHGEF18|TMEFF2|SPEF1|TMEM14A|ABI3|LCMT1|STYXL1|SEMA3G|GORASP1|SLX1B|TRIM46|ANKRD27|WNT3A|LRSAM1|MYADM|OMA1|PLEKHH2|KANK4|KANK3|SNX33	-3.6	MyList
GO Biological Processes	19	GO:0003002	regionalization	19_GO:0032502 developmental process	-6.6	2.6	6	30286	412	1028	36	3.5	0.57	187|1856|2648|3170|3203|3215|4222|4223|5916|6423|6911|7080|7476|8195|10637|23462|23648|26160|50937|51626|54345|54567|54626|55502|55897|57545|64321|64388|64399|89780|92749|123872|144165|199699|219670|497189	APLNR|DVL2|KAT2A|FOXA2|HOXA6|HOXB5|MEOX1|MEOX2|RARG|SFRP2|TBX6|NKX2-1|WNT7A|MKKS|LEFTY1|HEY1|SSBP3|IFT172|CDON|DYNC2LI1|SOX18|DLL4|HES2|HES6|MESP1|CC2D2A|SOX17|GREM2|HHIP|WNT3A|DRC1|DNAAF1|PRICKLE1|DAND5|ENKUR|TIFAB	-3.6	MyList
GO Biological Processes	19	GO:0006897	endocytosis	19_GO:0051179 localization	-6.6	2.4	5.9	30286	522	1028	42	4.1	0.62	408|432|1020|1265|1759|1803|1808|3092|4646|5027|5595|8578|8987|9185|9214|9711|9902|10062|10203|10266|10928|10947|23166|30844|30846|51454|51554|53373|54492|54497|84073|84286|90678|115677|126432|132299|201176|201294|257364|283420|338382|729230	ARRB1|ASGR1|CDK5|CNN2|DNM1|DPP4|DPYSL2|HIP1|MYO6|P2RX7|MAPK3|SCARF1|STBD1|REPS2|FCMR|RUBCN|MRC2|NR1H3|CALCRL|RAMP2|RALBP1|AP3M2|STAB1|EHD4|EHD2|GULP1|ACKR4|TPCN1|NEURL1B|HEATR5B|MYCBPAP|TMEM175|LRSAM1|NOSTRIN|RINL|OCIAD2|ARHGAP27|UNC13D|SNX33|CLEC9A|RAB7B|CCR2	-3.6	MyList
GO Biological Processes	19	GO:0120035	regulation of plasma membrane bounded cell projection organization	19_GO:0050789 regulation of biological process	-6.5	2.2	5.8	30286	659	1028	49	4.8	0.66	1020|1716|1942|2288|2596|4137|4690|5027|5064|5361|5364|5802|5911|6387|6423|6792|6911|7043|7422|7476|7869|8558|8578|8655|10371|10505|11075|23129|23224|23329|23499|26051|26153|51225|51364|51626|51657|54869|55835|56920|64689|79625|80128|80199|84079|84299|89780|148170|221908	CDK5|DGUOK|EFNA1|FKBP4|GAP43|MAPT|NCK1|P2RX7|PALM|PLXNA1|PLXNB1|PTPRS|RAP2A|CXCL12|SFRP2|CDKL5|TBX6|TGFB3|VEGFA|WNT7A|SEMA3B|CDK10|SCARF1|DYNLL1|SEMA3A|SEMA4F|STMN2|PLXND1|SYNE2|TBC1D30|MACF1|PPP1R16B|KIF26A|ABI3|ZMYND10|DYNC2LI1|STYXL1|EPS8L1|CENPJ|SEMA3G|GORASP1|NDNF|TRIM46|FUZ|ANKRD27|MIEN1|WNT3A|CDC42EP5|PPP1R35	-3.6	MyList
KEGG Pathway	24	hsa05200	Pathways in cancer		-6.4	2.3	5.8	30286	531	1028	42	4.1	0.62	113|114|595|1856|2100|2252|2261|2264|2535|2952|3714|3728|3909|4855|5155|5296|5330|5331|5595|6387|6772|7043|7188|7422|7472|7476|7480|8503|8772|8817|10235|10587|10928|23236|23462|25780|54567|57449|59345|64399|89780|94235	ADCY7|ADCY8|CCND1|DVL2|ESR2|FGF7|FGFR3|FGFR4|FZD2|GSTT1|JAG2|JUP|LAMA3|NOTCH4|PDGFB|PIK3R2|PLCB2|PLCB3|MAPK3|CXCL12|STAT1|TGFB3|TRAF5|VEGFA|WNT2|WNT7A|WNT10B|PIK3R3|FADD|FGF18|RASGRP2|TXNRD2|RALBP1|PLCB1|HEY1|RASGRP3|DLL4|PLEKHG5|GNB4|HHIP|WNT3A|GNG8	-3.4	MyList
GO Biological Processes	19	GO:0019752	carboxylic acid metabolic process	19_GO:0008152 metabolic process	-6.3	2.1	5.6	30286	789	1028	55	5.4	0.7	215|275|1543|1593|2166|2326|2593|2875|3248|4522|5033|5947|7148|7263|7390|8528|8564|9963|10005|10007|10157|11000|23409|23576|23659|25953|26063|28965|51084|54511|55268|55289|55501|55577|57412|57704|64834|65985|80221|81888|84105|84245|113189|113235|114880|116285|123688|130752|132949|143941|153364|255189|347862|389434|728294	ABCD1|AMT|CYP1A1|CYP27A1|FAAH|FMO1|GAMT|GPT|HPGD|MTHFD1|P4HA1|RBP1|TNXB|TST|UROS|DDO|KMO|SLC23A1|ACOT8|GNPDA1|AASS|SLC27A3|SIRT4|DDAH1|PLA2G15|PNKD|DECR2|SLC27A6|CRYL1|HMGCLL1|ECHDC2|ACOXL|CHST12|NAGK|AS3MT|GBA2|ELOVL1|AACS|ACSF2|HYI|PCBD2|MRI1|CHST14|SLC46A1|OSBPL6|ACSM1|HYKK|MDH1B|AASDH|TTC36|MBLAC2|PLA2G4F|GATD1|IYD|D2HGDH	-3.4	MyList
KEGG Pathway	24	hsa04010	MAPK signaling pathway		-6.3	2.9	6.1	30286	299	1028	29	2.8	0.52	284|408|782|1845|1849|1942|2252|2261|2264|3303|3304|3791|3925|4137|4216|5155|5595|5871|5924|7043|7422|8817|10235|22808|25780|51378|51701|80310|255189	ANGPT1|ARRB1|CACNB1|DUSP3|DUSP7|EFNA1|FGF7|FGFR3|FGFR4|HSPA1A|HSPA1B|KDR|STMN1|MAPT|MAP3K4|PDGFB|MAPK3|MAP4K2|RASGRF2|TGFB3|VEGFA|FGF18|RASGRP2|MRAS|RASGRP3|ANGPT4|NLK|PDGFD|PLA2G4F	-3.4	MyList
GO Biological Processes	19	GO:0002009	morphogenesis of an epithelium	19_GO:0032502 developmental process	-6.3	2.4	5.8	30286	458	1028	38	3.7	0.59	187|1856|2252|2535|2648|3714|3791|4522|4855|5310|5361|5916|6423|6664|6911|6943|7041|7080|7422|7476|8195|8463|23129|23671|23767|26160|54345|54567|55897|57545|64321|64399|80199|84962|89780|115908|123872|144165	APLNR|DVL2|FGF7|FZD2|KAT2A|JAG2|KDR|MTHFD1|NOTCH4|PKD1|PLXNA1|RARG|SFRP2|SOX11|TBX6|TCF21|TGFB1I1|NKX2-1|VEGFA|WNT7A|MKKS|TEAD2|PLXND1|TMEFF2|FLRT3|IFT172|SOX18|DLL4|MESP1|CC2D2A|SOX17|HHIP|FUZ|AJUBA|WNT3A|CTHRC1|DNAAF1|PRICKLE1	-3.4	MyList
GO Biological Processes	19	GO:0008610	lipid biosynthetic process	19_GO:0008152 metabolic process	-6.3	2.2	5.7	30286	593	1028	45	4.4	0.64	215|283|1543|1593|1606|1717|3422|3612|4598|5027|5279|5283|5296|5947|6309|8128|8396|8503|9655|10005|10554|11161|23659|26063|27315|50814|51706|54511|54872|55650|57048|64834|65985|79603|79888|83394|84188|84962|114880|116285|124976|129303|253558|255189|256435	ABCD1|ANG|CYP1A1|CYP27A1|DGKA|DHCR7|IDI1|IMPA1|MVK|P2RX7|PIGC|PIGH|PIK3R2|RBP1|SC5D|ST8SIA2|PIP4K2B|PIK3R3|SOCS5|ACOT8|AGPAT1|ERG28|PLA2G15|DECR2|PGAP2|NSDHL|CYB5R1|HMGCLL1|PIGG|PIGV|PLSCR3|ELOVL1|AACS|CERS4|LPCAT1|PITPNM3|FAR1|AJUBA|OSBPL6|ACSM1|SPNS2|TMEM150A|LCLAT1|PLA2G4F|ST6GALNAC3	-3.4	MyList
Reactome Gene Sets	6	R-HSA-9012999	RHO GTPase cycle		-6.1	2.4	5.7	30286	449	1028	37	3.6	0.58	120|1152|3728|4646|4690|5296|5361|5364|5924|6711|8503|8654|8987|9639|9732|9754|10505|10928|11075|11180|22899|23129|23370|29941|50855|51566|57449|57572|64411|79834|91010|115557|148170|158747|201176|221472|284119	ADD3|CKB|JUP|MYO6|NCK1|PIK3R2|PLXNA1|PLXNB1|RASGRF2|SPTBN1|PIK3R3|PDE5A|STBD1|ARHGEF10|DOCK4|STARD8|SEMA4F|RALBP1|STMN2|WDR6|ARHGEF15|PLXND1|ARHGEF18|PKN3|PARD6A|ARMCX3|PLEKHG5|DOCK6|ARAP3|PEAK1|FMNL3|ARHGEF25|CDC42EP5|MOSPD2|ARHGAP27|FGD2|CAVIN1	-3.3	MyList
WikiPathways	27	WP5434	Pathways in cancer		-6	2.3	5.6	30286	509	1028	40	3.9	0.6	113|114|595|1856|2100|2261|2264|2535|3714|3728|3909|4855|5155|5296|5330|5331|5595|6387|6772|7043|7188|7422|7472|7476|7480|8503|8772|10235|10587|10928|23236|23462|25780|54567|57449|59345|64399|89780|94235|146849	ADCY7|ADCY8|CCND1|DVL2|ESR2|FGFR3|FGFR4|FZD2|JAG2|JUP|LAMA3|NOTCH4|PDGFB|PIK3R2|PLCB2|PLCB3|MAPK3|CXCL12|STAT1|TGFB3|TRAF5|VEGFA|WNT2|WNT7A|WNT10B|PIK3R3|FADD|RASGRP2|TXNRD2|RALBP1|PLCB1|HEY1|RASGRP3|DLL4|PLEKHG5|GNB4|HHIP|WNT3A|GNG8|CCDC42	-3.2	MyList
GO Biological Processes	19	GO:0048598	embryonic morphogenesis	19_GO:0032502 developmental process	-6	2.2	5.5	30286	587	1028	44	4.3	0.63	187|1856|1942|2535|2648|3170|3215|3714|3909|4522|4646|5595|5916|6423|6664|6911|6943|7041|7043|7476|8076|8195|8434|8463|8862|9132|23767|26160|50937|54345|54567|55897|57545|63915|64321|64388|80199|89780|115908|123872|144165|221908|497189|642658	APLNR|DVL2|EFNA1|FZD2|KAT2A|FOXA2|HOXB5|JAG2|LAMA3|MTHFD1|MYO6|MAPK3|RARG|SFRP2|SOX11|TBX6|TCF21|TGFB1I1|TGFB3|WNT7A|MFAP5|MKKS|RECK|TEAD2|APLN|KCNQ4|FLRT3|IFT172|CDON|SOX18|DLL4|MESP1|CC2D2A|BLOC1S5|SOX17|GREM2|FUZ|WNT3A|CTHRC1|DNAAF1|PRICKLE1|PPP1R35|TIFAB|SCX	-3.2	MyList
GO Biological Processes	19	GO:0198738	cell-cell signaling by wnt	19_GO:0050789 regulation of biological process	-6	2.9	5.8	30286	278	1028	27	2.6	0.5	595|1856|2535|3728|4163|5310|5916|6423|7041|7089|7472|7476|7480|8434|10042|23499|25776|51701|57560|64321|85409|89780|90780|115908|144165|147906|284654	CCND1|DVL2|FZD2|JUP|MCC|PKD1|RARG|SFRP2|TGFB1I1|TLE2|WNT2|WNT7A|WNT10B|RECK|HMGXB4|MACF1|CBY1|NLK|IFT80|SOX17|NKD2|WNT3A|PYGO2|CTHRC1|PRICKLE1|DACT3|RSPO1	-3.2	MyList
GO Biological Processes	19	GO:0016055	Wnt signaling pathway	19_GO:0050896 response to stimulus	-6	2.9	5.8	30286	278	1028	27	2.6	0.5	595|1856|2535|3728|4163|5310|5916|6423|7041|7089|7472|7476|7480|8434|10042|23499|25776|51701|57560|64321|85409|89780|90780|115908|144165|147906|284654	CCND1|DVL2|FZD2|JUP|MCC|PKD1|RARG|SFRP2|TGFB1I1|TLE2|WNT2|WNT7A|WNT10B|RECK|HMGXB4|MACF1|CBY1|NLK|IFT80|SOX17|NKD2|WNT3A|PYGO2|CTHRC1|PRICKLE1|DACT3|RSPO1	-3.2	MyList
GO Biological Processes	19	GO:0048562	embryonic organ morphogenesis	19_GO:0032502 developmental process	-6	2.8	5.8	30286	295	1028	28	2.7	0.51	187|1856|1942|2535|3215|4522|4646|5595|5916|6664|6911|6943|7043|8076|8195|8463|9132|26160|54345|55897|63915|64321|80199|89780|115908|123872|221908|497189	APLNR|DVL2|EFNA1|FZD2|HOXB5|MTHFD1|MYO6|MAPK3|RARG|SOX11|TBX6|TCF21|TGFB3|MFAP5|MKKS|TEAD2|KCNQ4|IFT172|SOX18|MESP1|BLOC1S5|SOX17|FUZ|WNT3A|CTHRC1|DNAAF1|PPP1R35|TIFAB	-3.2	MyList
Canonical Pathways	11	M5885	NABA MATRISOME ASSOCIATED		-5.9	2	5.4	30286	751	1028	52	5.1	0.68	284|651|654|871|1521|2252|2256|2662|4320|5033|5155|5272|5328|5361|5364|6387|6423|7043|7422|7472|7476|7480|7869|8416|8692|8742|8743|8817|9542|10371|10505|10637|23129|51162|51267|51378|56920|57125|64399|79148|80310|80332|81621|81794|89780|94031|114898|114905|143282|283420|387837|392617	ANGPT1|BMP3|BMP6|SERPINH1|CTSW|FGF7|FGF11|GDF10|MMP11|P4HA1|PDGFB|SERPINB9|PLAU|PLXNA1|PLXNB1|CXCL12|SFRP2|TGFB3|VEGFA|WNT2|WNT7A|WNT10B|SEMA3B|ANXA9|HYAL2|TNFSF12|TNFSF10|FGF18|NRG2|SEMA3A|SEMA4F|LEFTY1|PLXND1|EGFL7|CLEC1A|ANGPT4|SEMA3G|PLXDC1|HHIP|MMP28|PDGFD|ADAM33|KAZALD1|ADAMTS10|WNT3A|HTRA3|C1QTNF2|C1QTNF7|FGFBP3|CLEC9A|CLEC12B|ELFN1	-3.2	MyList
WikiPathways	27	WP5087	Pleural mesothelioma		-5.9	2.4	5.6	30286	439	1028	36	3.5	0.57	284|595|1856|1942|2252|2256|2261|2264|2535|3672|3791|3909|4194|4216|5155|5328|5595|5871|6387|6423|6772|7422|7472|7476|7480|8463|8473|8817|51378|64223|64321|80310|84962|89780|115908|283349	ANGPT1|CCND1|DVL2|EFNA1|FGF7|FGF11|FGFR3|FGFR4|FZD2|ITGA1|KDR|LAMA3|MDM4|MAP3K4|PDGFB|PLAU|MAPK3|MAP4K2|CXCL12|SFRP2|STAT1|VEGFA|WNT2|WNT7A|WNT10B|TEAD2|OGT|FGF18|ANGPT4|MLST8|SOX17|PDGFD|AJUBA|WNT3A|CTHRC1|RASSF3	-3.1	MyList
GO Biological Processes	19	GO:0060562	epithelial tube morphogenesis	19_GO:0032502 developmental process	-5.9	2.7	5.7	30286	314	1028	29	2.8	0.52	187|1856|2535|2648|3791|4522|4855|5310|5916|6423|6911|6943|7080|7422|8195|8463|23129|26160|54345|54567|55897|57545|64321|64399|80199|89780|115908|123872|144165	APLNR|DVL2|FZD2|KAT2A|KDR|MTHFD1|NOTCH4|PKD1|RARG|SFRP2|TBX6|TCF21|NKX2-1|VEGFA|MKKS|TEAD2|PLXND1|IFT172|SOX18|DLL4|MESP1|CC2D2A|SOX17|HHIP|FUZ|WNT3A|CTHRC1|DNAAF1|PRICKLE1	-3.1	MyList
GO Biological Processes	19	GO:0045596	negative regulation of cell differentiation	19_GO:0032502 developmental process	-5.9	2	5.4	30286	735	1028	51	5	0.68	595|1020|1942|3170|4092|4211|4320|4855|5155|5802|5916|6423|6591|6595|6664|6772|6911|6988|7041|7080|7422|7476|7480|7869|9619|9655|10062|10234|10363|10371|10505|22920|23462|51564|54756|55897|56301|56920|64689|65980|80128|80199|81606|84524|89780|140685|144165|144347|147906|166379|338773	CCND1|CDK5|EFNA1|FOXA2|SMAD7|MEIS1|MMP11|NOTCH4|PDGFB|PTPRS|RARG|SFRP2|SNAI2|SMARCA2|SOX11|STAT1|TBX6|TCTA|TGFB1I1|NKX2-1|VEGFA|WNT7A|WNT10B|SEMA3B|ABCG1|SOCS5|NR1H3|LRRC17|HMG20A|SEMA3A|SEMA4F|KIFAP3|HEY1|HDAC7|IL17RD|MESP1|SLC7A10|SEMA3G|GORASP1|BRD9|TRIM46|FUZ|LBH|ZC3H8|WNT3A|ZBTB46|PRICKLE1|RFLNA|DACT3|BBS12|TMEM119	-3.1	MyList
KEGG Pathway	24	hsa04934	Cushing syndrome		-5.8	3.6	6.1	30286	155	1028	19	1.8	0.42	113|114|196|595|1031|1856|2535|5330|5331|5595|5929|7472|7476|7480|8622|9049|23236|54554|89780	ADCY7|ADCY8|AHR|CCND1|CDKN2C|DVL2|FZD2|PLCB2|PLCB3|MAPK3|RBBP5|WNT2|WNT7A|WNT10B|PDE8B|AIP|PLCB1|WDR5B|WNT3A	-3.1	MyList
GO Biological Processes	19	GO:0032535	regulation of cellular component size	19_GO:0065007 biological regulation	-5.8	2.5	5.6	30286	370	1028	32	3.1	0.54	118|120|1020|1759|4137|4690|5027|5296|5802|5916|6387|6711|6792|7422|7476|7869|8195|9990|10371|10456|10505|23499|56920|57704|64223|80128|89780|91663|130271|148170|163782|256949	ADD1|ADD3|CDK5|DNM1|MAPT|NCK1|P2RX7|PIK3R2|PTPRS|RARG|CXCL12|SPTBN1|CDKL5|VEGFA|WNT7A|SEMA3B|MKKS|SLC12A6|SEMA3A|HAX1|SEMA4F|MACF1|SEMA3G|GBA2|MLST8|TRIM46|WNT3A|MYADM|PLEKHH2|CDC42EP5|KANK4|KANK3	-3.1	MyList
WikiPathways	27	WP428	Wnt signaling		-5.8	4.1	6.3	30286	114	1028	16	1.6	0.39	595|1856|2535|5328|5330|5331|6423|7472|7476|7480|23236|51701|64321|85409|89780|144165	CCND1|DVL2|FZD2|PLAU|PLCB2|PLCB3|SFRP2|WNT2|WNT7A|WNT10B|PLCB1|NLK|SOX17|NKD2|WNT3A|PRICKLE1	-3.1	MyList
GO Biological Processes	19	GO:0032271	regulation of protein polymerization	19_GO:0050789 regulation of biological process	-5.7	3.2	5.8	30286	204	1028	22	2.1	0.45	118|120|2288|3303|3304|3925|4137|4690|5296|6711|8195|10382|10456|11075|11076|51673|57704|64223|91663|148170|163782|256949	ADD1|ADD3|FKBP4|HSPA1A|HSPA1B|STMN1|MAPT|NCK1|PIK3R2|SPTBN1|MKKS|TUBB4A|HAX1|STMN2|TPPP|TPPP3|GBA2|MLST8|MYADM|CDC42EP5|KANK4|KANK3	-3	MyList
GO Biological Processes	19	GO:0044089	positive regulation of cellular component biogenesis	19_GO:0048518 positive regulation of biological process	-5.7	2.3	5.4	30286	507	1028	39	3.8	0.6	3303|3304|3791|4137|4690|5027|5064|7043|7422|7476|7480|8128|8396|8655|9079|9639|9647|11076|22899|23767|27286|29109|29899|51364|51673|54674|54869|55835|57506|64223|79008|79969|80199|84299|84962|90678|148170|201292|221908	HSPA1A|HSPA1B|KDR|MAPT|NCK1|P2RX7|PALM|TGFB3|VEGFA|WNT7A|WNT10B|ST8SIA2|PIP4K2B|DYNLL1|LDB2|ARHGEF10|PPM1F|TPPP|ARHGEF15|FLRT3|SRPX2|FHOD1|GPSM2|ZMYND10|TPPP3|LRRN3|EPS8L1|CENPJ|MAVS|MLST8|SLX1B|ATAT1|FUZ|MIEN1|AJUBA|LRSAM1|CDC42EP5|TRIM65|PPP1R35	-3	MyList
GO Biological Processes	19	GO:0071363	cellular response to growth factor stimulus	19_GO:0050896 response to stimulus	-5.7	2.3	5.4	30286	488	1028	38	3.7	0.59	142|654|847|1524|1783|1845|2252|2261|2264|2648|2662|3248|3791|4092|4137|4692|5155|5595|6423|6591|7043|7422|7472|7476|8692|8817|10266|10637|11075|23767|30844|51701|54567|79625|80310|140628|442907|642658	PARP1|BMP6|CAT|CX3CR1|DYNC1LI2|DUSP3|FGF7|FGFR3|FGFR4|KAT2A|GDF10|HPGD|KDR|SMAD7|MAPT|NDN|PDGFB|MAPK3|SFRP2|SNAI2|TGFB3|VEGFA|WNT2|WNT7A|HYAL2|FGF18|RAMP2|LEFTY1|STMN2|FLRT3|EHD4|NLK|DLL4|NDNF|PDGFD|GATA5|MIR339|SCX	-3	MyList
GO Biological Processes	19	GO:0030308	negative regulation of cell growth	19_GO:0040007 growth	-5.7	3.3	5.8	30286	190	1028	21	2	0.44	1020|1031|2100|2273|3300|3303|3304|5802|6423|6494|6595|7869|8692|10371|10505|56920|58189|64321|80128|89780|147906	CDK5|CDKN2C|ESR2|FHL1|DNAJB2|HSPA1A|HSPA1B|PTPRS|SFRP2|SIPA1|SMARCA2|SEMA3B|HYAL2|SEMA3A|SEMA4F|SEMA3G|WFDC1|SOX17|TRIM46|WNT3A|DACT3	-3	MyList
GO Biological Processes	19	GO:1902115	regulation of organelle assembly	19_GO:0050789 regulation of biological process	-5.6	3	5.7	30286	223	1028	23	2.2	0.46	2596|2648|3303|3304|5802|6048|6792|8396|8558|8655|23224|23329|29899|51225|51364|51626|51657|54546|55835|80199|90678|152185|221908	GAP43|KAT2A|HSPA1A|HSPA1B|PTPRS|RNF5|CDKL5|PIP4K2B|CDK10|DYNLL1|SYNE2|TBC1D30|GPSM2|ABI3|ZMYND10|DYNC2LI1|STYXL1|RNF186|CENPJ|FUZ|LRSAM1|SPICE1|PPP1R35	-3	MyList
GO Biological Processes	19	GO:0098657	import into cell	19_GO:0051179 localization	-5.6	2	5.2	30286	709	1028	49	4.8	0.66	408|432|1020|1265|1759|1803|1808|3092|3769|4646|5027|5595|8578|8987|9185|9214|9711|9902|9990|9992|10062|10203|10266|10928|10947|23166|28965|30844|30846|51454|51554|53373|54492|54497|84073|84286|90678|92745|113235|115677|116843|126432|132299|201176|201294|257364|283420|338382|729230	ARRB1|ASGR1|CDK5|CNN2|DNM1|DPP4|DPYSL2|HIP1|KCNJ13|MYO6|P2RX7|MAPK3|SCARF1|STBD1|REPS2|FCMR|RUBCN|MRC2|SLC12A6|KCNE2|NR1H3|CALCRL|RAMP2|RALBP1|AP3M2|STAB1|SLC27A6|EHD4|EHD2|GULP1|ACKR4|TPCN1|NEURL1B|HEATR5B|MYCBPAP|TMEM175|LRSAM1|SLC38A5|SLC46A1|NOSTRIN|SLC18B1|RINL|OCIAD2|ARHGAP27|UNC13D|SNX33|CLEC9A|RAB7B|CCR2	-3	MyList
GO Biological Processes	19	GO:0090066	regulation of anatomical structure size	19_GO:0065007 biological regulation	-5.5	2.2	5.3	30286	516	1028	39	3.8	0.6	118|120|153|1020|1759|2166|2702|2982|3672|4137|4690|5027|5296|5802|5916|6387|6711|6792|6915|7422|7476|7869|8195|9732|9990|10371|10456|10505|23499|56920|57704|64223|80128|89780|91663|130271|148170|163782|256949	ADD1|ADD3|ADRB1|CDK5|DNM1|FAAH|GJA5|GUCY1A1|ITGA1|MAPT|NCK1|P2RX7|PIK3R2|PTPRS|RARG|CXCL12|SPTBN1|CDKL5|TBXA2R|VEGFA|WNT7A|SEMA3B|MKKS|DOCK4|SLC12A6|SEMA3A|HAX1|SEMA4F|MACF1|SEMA3G|GBA2|MLST8|TRIM46|WNT3A|MYADM|PLEKHH2|CDC42EP5|KANK4|KANK3	-2.8	MyList
KEGG Pathway	24	hsa05165	Human papillomavirus infection		-5.4	2.6	5.4	30286	331	1028	29	2.8	0.52	595|1293|1856|2535|3661|3672|3695|3909|4242|4855|5296|5519|5590|5595|6772|7148|7422|7472|7476|7480|8503|8772|10474|11317|23462|50855|54626|55502|89780	CCND1|COL6A3|DVL2|FZD2|IRF3|ITGA1|ITGB7|LAMA3|MFNG|NOTCH4|PIK3R2|PPP2R1B|PRKCZ|MAPK3|STAT1|TNXB|VEGFA|WNT2|WNT7A|WNT10B|PIK3R3|FADD|TADA3|RBPJL|HEY1|PARD6A|HES2|HES6|WNT3A	-2.8	MyList
GO Biological Processes	19	GO:0001501	skeletal system development	19_GO:0032502 developmental process	-5.4	2.2	5.2	30286	501	1028	38	3.7	0.59	651|654|871|2121|2261|2662|3203|3215|3714|4522|4665|5027|5310|5364|5595|5916|6423|6591|6664|7043|7476|7480|8195|8692|8817|9061|10234|26160|57560|64399|80199|84895|124976|144347|338773|497189|642658|645811	BMP3|BMP6|SERPINH1|EVC|FGFR3|GDF10|HOXA6|HOXB5|JAG2|MTHFD1|NAB2|P2RX7|PKD1|PLXNB1|MAPK3|RARG|SFRP2|SNAI2|SOX11|TGFB3|WNT7A|WNT10B|MKKS|HYAL2|FGF18|PAPSS1|LRRC17|IFT172|IFT80|HHIP|FUZ|MIGA2|SPNS2|RFLNA|TMEM119|TIFAB|SCX|CCDC154	-2.8	MyList
Reactome Gene Sets	6	R-HSA-9716542	Signaling by Rho GTPases, Miro GTPases and RHOBTB3		-5.4	2	5.1	30286	722	1028	49	4.8	0.66	120|1152|1783|1856|3728|4646|4690|5296|5361|5364|5519|5590|5595|5924|6711|7514|8503|8654|8655|8987|9639|9732|9754|10226|10382|10505|10928|11075|11180|22899|23129|23370|29941|50855|51566|57449|57572|64411|79003|79834|91010|94274|115557|148170|158747|201176|221472|284119|348235	ADD3|CKB|DYNC1LI2|DVL2|JUP|MYO6|NCK1|PIK3R2|PLXNA1|PLXNB1|PPP2R1B|PRKCZ|MAPK3|RASGRF2|SPTBN1|XPO1|PIK3R3|PDE5A|DYNLL1|STBD1|ARHGEF10|DOCK4|STARD8|PLIN3|TUBB4A|SEMA4F|RALBP1|STMN2|WDR6|ARHGEF15|PLXND1|ARHGEF18|PKN3|PARD6A|ARMCX3|PLEKHG5|DOCK6|ARAP3|MIS12|PEAK1|FMNL3|PPP1R14A|ARHGEF25|CDC42EP5|MOSPD2|ARHGAP27|FGD2|CAVIN1|SKA2	-2.8	MyList
GO Biological Processes	19	GO:1903829	positive regulation of protein localization	19_GO:0051179 localization	-5.4	2.3	5.2	30286	483	1028	37	3.6	0.58	114|142|283|654|1020|3728|4137|4248|5027|5296|5590|6711|7043|7447|7476|8655|8692|9495|9619|9747|10391|11156|22885|23236|23255|23435|29775|29899|50855|55835|57506|65985|79899|84662|85409|89780|257364	ADCY8|PARP1|ANG|BMP6|CDK5|JUP|MAPT|MGAT3|P2RX7|PIK3R2|PRKCZ|SPTBN1|TGFB3|VSNL1|WNT7A|DYNLL1|HYAL2|AKAP5|ABCG1|TCAF1|CORO2B|PTP4A3|ABLIM3|PLCB1|MTCL1|TARDBP|CARD10|GPSM2|PARD6A|CENPJ|MAVS|AACS|PRR5L|GLIS2|NKD2|WNT3A|SNX33	-2.8	MyList
GO Biological Processes	19	GO:0044282	small molecule catabolic process	19_GO:0008152 metabolic process	-5.4	2.5	5.3	30286	352	1028	30	2.9	0.52	215|221|275|1543|1593|2166|2326|2875|4521|4835|7263|8528|8564|8578|10005|10007|10157|23576|23659|25953|26007|26063|51084|54511|55268|55289|55577|123688|130589|347862	ABCD1|ALDH3B1|AMT|CYP1A1|CYP27A1|FAAH|FMO1|GPT|NUDT1|NQO2|TST|DDO|KMO|SCARF1|ACOT8|GNPDA1|AASS|DDAH1|PLA2G15|PNKD|TKFC|DECR2|CRYL1|HMGCLL1|ECHDC2|ACOXL|NAGK|HYKK|GALM|GATD1	-2.8	MyList
WikiPathways	27	WP382	MAPK signaling pathway		-5.3	2.9	5.5	30286	248	1028	24	2.3	0.47	408|782|1845|1849|2252|2256|2261|2264|3303|3304|3925|4137|4216|5155|5595|5871|5924|7043|8817|10235|22808|25780|51701|255189	ARRB1|CACNB1|DUSP3|DUSP7|FGF7|FGF11|FGFR3|FGFR4|HSPA1A|HSPA1B|STMN1|MAPT|MAP3K4|PDGFB|MAPK3|MAP4K2|RASGRF2|TGFB3|FGF18|RASGRP2|MRAS|RASGRP3|NLK|PLA2G4F	-2.7	MyList
Reactome Gene Sets	6	R-HSA-194315	Signaling by Rho GTPases		-5.3	2	5.1	30286	706	1028	48	4.7	0.66	120|1152|1783|1856|3728|4646|4690|5296|5361|5364|5519|5590|5595|5924|6711|7514|8503|8654|8655|8987|9639|9732|9754|10382|10505|10928|11075|11180|22899|23129|23370|29941|50855|51566|57449|57572|64411|79003|79834|91010|94274|115557|148170|158747|201176|221472|284119|348235	ADD3|CKB|DYNC1LI2|DVL2|JUP|MYO6|NCK1|PIK3R2|PLXNA1|PLXNB1|PPP2R1B|PRKCZ|MAPK3|RASGRF2|SPTBN1|XPO1|PIK3R3|PDE5A|DYNLL1|STBD1|ARHGEF10|DOCK4|STARD8|TUBB4A|SEMA4F|RALBP1|STMN2|WDR6|ARHGEF15|PLXND1|ARHGEF18|PKN3|PARD6A|ARMCX3|PLEKHG5|DOCK6|ARAP3|MIS12|PEAK1|FMNL3|PPP1R14A|ARHGEF25|CDC42EP5|MOSPD2|ARHGAP27|FGD2|CAVIN1|SKA2	-2.7	MyList
GO Biological Processes	19	GO:1902903	regulation of supramolecular fiber organization	19_GO:0050789 regulation of biological process	-5.3	2.4	5.2	30286	392	1028	32	3.1	0.54	118|120|2288|3303|3304|3925|4137|4690|5296|6387|6711|7043|7148|8195|9639|9647|10382|10391|10456|11075|22899|23370|23671|25876|29109|57704|64223|91663|130271|148170|163782|256949	ADD1|ADD3|FKBP4|HSPA1A|HSPA1B|STMN1|MAPT|NCK1|PIK3R2|CXCL12|SPTBN1|TGFB3|TNXB|MKKS|ARHGEF10|PPM1F|TUBB4A|CORO2B|HAX1|STMN2|ARHGEF15|ARHGEF18|TMEFF2|SPEF1|FHOD1|GBA2|MLST8|MYADM|PLEKHH2|CDC42EP5|KANK4|KANK3	-2.7	MyList
GO Biological Processes	19	GO:0051960	regulation of nervous system development	19_GO:0032502 developmental process	-5.3	2.3	5.2	30286	468	1028	36	3.5	0.57	1020|1524|4137|5361|5364|5802|5916|6387|6664|6792|7422|7472|7476|7869|8128|10371|10505|11076|22920|23129|23462|23499|23767|27286|50937|54567|54626|54674|55502|56920|57165|64689|80128|84079|89780|90865	CDK5|CX3CR1|MAPT|PLXNA1|PLXNB1|PTPRS|RARG|CXCL12|SOX11|CDKL5|VEGFA|WNT2|WNT7A|SEMA3B|ST8SIA2|SEMA3A|SEMA4F|TPPP|KIFAP3|PLXND1|HEY1|MACF1|FLRT3|SRPX2|CDON|DLL4|HES2|LRRN3|HES6|SEMA3G|GJC2|GORASP1|TRIM46|ANKRD27|WNT3A|IL33	-2.7	MyList
GO Biological Processes	19	GO:0040013	negative regulation of locomotion	19_GO:0040011 locomotion	-5.3	2.3	5.2	30286	431	1028	34	3.3	0.56	1265|1524|1602|1803|1845|3728|4092|4163|4223|5911|6387|6423|6915|7080|7869|8434|8473|8692|9747|10076|10371|10505|23236|23671|29775|51378|54567|55333|56920|79148|80199|84312|89780|90865	CNN2|CX3CR1|DACH1|DPP4|DUSP3|JUP|SMAD7|MCC|MEOX2|RAP2A|CXCL12|SFRP2|TBXA2R|NKX2-1|SEMA3B|RECK|OGT|HYAL2|TCAF1|PTPRU|SEMA3A|SEMA4F|PLCB1|TMEFF2|CARD10|ANGPT4|DLL4|SYNJ2BP|SEMA3G|MMP28|FUZ|BRMS1L|WNT3A|IL33	-2.7	MyList
GO Biological Processes	19	GO:0046486	glycerolipid metabolic process	19_GO:0008152 metabolic process	-5.2	2.5	5.3	30286	357	1028	30	2.9	0.52	283|847|1606|2166|3612|5279|5283|5296|5330|5331|7148|8396|8503|9655|10062|10554|23236|23659|27315|54872|55650|57048|79888|83394|84188|84962|114879|129303|253558|255189	ANG|CAT|DGKA|FAAH|IMPA1|PIGC|PIGH|PIK3R2|PLCB2|PLCB3|TNXB|PIP4K2B|PIK3R3|SOCS5|NR1H3|AGPAT1|PLCB1|PLA2G15|PGAP2|PIGG|PIGV|PLSCR3|LPCAT1|PITPNM3|FAR1|AJUBA|OSBPL5|TMEM150A|LCLAT1|PLA2G4F	-2.7	MyList
WikiPathways	27	WP4262	Breast cancer pathway		-5.2	3.4	5.7	30286	155	1028	18	1.8	0.41	142|595|1856|2100|2252|2535|3714|4855|5296|5595|7472|7476|7480|8503|8817|23462|54567|89780	PARP1|CCND1|DVL2|ESR2|FGF7|FZD2|JAG2|NOTCH4|PIK3R2|MAPK3|WNT2|WNT7A|WNT10B|PIK3R3|FGF18|HEY1|DLL4|WNT3A	-2.7	MyList
GO Biological Processes	19	GO:0050770	regulation of axonogenesis	19_GO:0032502 developmental process	-5.2	3.4	5.6	30286	156	1028	18	1.8	0.41	1020|1942|4137|5361|5364|5802|6387|6792|7422|7476|7869|10371|10505|23129|23499|56920|80128|89780	CDK5|EFNA1|MAPT|PLXNA1|PLXNB1|PTPRS|CXCL12|CDKL5|VEGFA|WNT7A|SEMA3B|SEMA3A|SEMA4F|PLXND1|MACF1|SEMA3G|TRIM46|WNT3A	-2.7	MyList
KEGG Pathway	24	hsa04014	Ras signaling pathway		-5.2	2.9	5.4	30286	236	1028	23	2.2	0.46	284|1942|2252|2261|2264|3791|5155|5296|5595|5863|5924|7422|8503|8817|10235|10928|22808|25780|51378|59345|80310|94235|255189	ANGPT1|EFNA1|FGF7|FGFR3|FGFR4|KDR|PDGFB|PIK3R2|MAPK3|RGL2|RASGRF2|VEGFA|PIK3R3|FGF18|RASGRP2|RALBP1|MRAS|RASGRP3|ANGPT4|GNB4|PDGFD|GNG8|PLA2G4F	-2.7	MyList
KEGG Pathway	24	hsa04390	Hippo signaling pathway		-5.2	3.4	5.6	30286	157	1028	18	1.8	0.41	595|654|1856|2535|4092|5519|5590|6591|7043|7472|7476|7480|8463|50855|84962|85409|89780|122786	CCND1|BMP6|DVL2|FZD2|SMAD7|PPP2R1B|PRKCZ|SNAI2|TGFB3|WNT2|WNT7A|WNT10B|TEAD2|PARD6A|AJUBA|NKD2|WNT3A|FRMD6	-2.6	MyList
GO Biological Processes	19	GO:0008593	regulation of Notch signaling pathway	19_GO:0050896 response to stimulus	-5.1	4.1	5.9	30286	100	1028	14	1.4	0.36	408|3714|4242|23462|51162|54567|55333|55897|56339|56892|81619|84934|140628|375704	ARRB1|JAG2|MFNG|HEY1|EGFL7|DLL4|SYNJ2BP|MESP1|METTL3|TCIM|TSPAN14|RITA1|GATA5|ENHO	-2.6	MyList
GO Biological Processes	19	GO:0043254	regulation of protein-containing complex assembly	19_GO:0050789 regulation of biological process	-5.1	2.3	5.1	30286	418	1028	33	3.2	0.55	118|120|2288|3303|3304|3925|4137|4690|5296|5590|6711|7422|7480|8195|10382|10456|11075|11076|29091|51451|51673|55355|57506|57704|64223|79969|84079|84962|91663|148170|163782|201292|256949	ADD1|ADD3|FKBP4|HSPA1A|HSPA1B|STMN1|MAPT|NCK1|PIK3R2|PRKCZ|SPTBN1|VEGFA|WNT10B|MKKS|TUBB4A|HAX1|STMN2|TPPP|STXBP6|LCMT1|TPPP3|HJURP|MAVS|GBA2|MLST8|ATAT1|ANKRD27|AJUBA|MYADM|CDC42EP5|KANK4|TRIM65|KANK3	-2.6	MyList
GO Biological Processes	19	GO:0009799	specification of symmetry	19_GO:0032502 developmental process	-5.1	3.5	5.6	30286	143	1028	17	1.7	0.4	187|1856|6911|8195|10637|26160|51626|54345|55897|57545|64321|64388|89780|92749|123872|199699|219670	APLNR|DVL2|TBX6|MKKS|LEFTY1|IFT172|DYNC2LI1|SOX18|MESP1|CC2D2A|SOX17|GREM2|WNT3A|DRC1|DNAAF1|DAND5|ENKUR	-2.6	MyList
GO Biological Processes	19	GO:0009855	determination of bilateral symmetry	19_GO:0032502 developmental process	-5.1	3.5	5.6	30286	143	1028	17	1.7	0.4	187|1856|6911|8195|10637|26160|51626|54345|55897|57545|64321|64388|89780|92749|123872|199699|219670	APLNR|DVL2|TBX6|MKKS|LEFTY1|IFT172|DYNC2LI1|SOX18|MESP1|CC2D2A|SOX17|GREM2|WNT3A|DRC1|DNAAF1|DAND5|ENKUR	-2.6	MyList
KEGG Pathway	24	hsa04310	Wnt signaling pathway		-5.1	3.2	5.5	30286	174	1028	19	1.8	0.42	595|1856|2535|4163|5330|5331|6423|7089|7472|7476|7480|23236|25776|51701|64321|85409|89780|144165|284654	CCND1|DVL2|FZD2|MCC|PLCB2|PLCB3|SFRP2|TLE2|WNT2|WNT7A|WNT10B|PLCB1|CBY1|NLK|SOX17|NKD2|WNT3A|PRICKLE1|RSPO1	-2.6	MyList
Reactome Gene Sets	6	R-HSA-9833482	PKR-mediated signaling		-5.1	4.7	6	30286	75	1028	12	1.2	0.34	2176|2187|2189|3303|3304|4137|4690|5519|6772|10382|57506|201254	FANCC|FANCB|FANCG|HSPA1A|HSPA1B|MAPT|NCK1|PPP2R1B|STAT1|TUBB4A|MAVS|CENPX	-2.6	MyList
GO Biological Processes	19	GO:0006650	glycerophospholipid metabolic process	19_GO:0008152 metabolic process	-5.1	2.6	5.2	30286	291	1028	26	2.5	0.49	1606|3612|5279|5283|5296|5330|5331|8396|8503|9655|10062|10554|23236|23659|27315|54872|55650|57048|79888|83394|84188|84962|114879|129303|253558|255189	DGKA|IMPA1|PIGC|PIGH|PIK3R2|PLCB2|PLCB3|PIP4K2B|PIK3R3|SOCS5|NR1H3|AGPAT1|PLCB1|PLA2G15|PGAP2|PIGG|PIGV|PLSCR3|LPCAT1|PITPNM3|FAR1|AJUBA|OSBPL5|TMEM150A|LCLAT1|PLA2G4F	-2.6	MyList
GO Biological Processes	19	GO:0031401	positive regulation of protein modification process	19_GO:0048518 positive regulation of biological process	-5.1	1.9	4.9	30286	764	1028	50	4.9	0.67	114|187|283|284|408|595|654|1524|1856|1942|2252|2261|3672|3791|4216|4690|4692|5027|5155|5871|5911|6423|7422|8503|8817|10456|10928|23181|26051|29775|30844|50937|51378|55208|56892|57506|64223|79899|80310|84140|89780|142679|144165|201254|201292|221927|284654|338773|353514|378884	ADCY8|APLNR|ANG|ANGPT1|ARRB1|CCND1|BMP6|CX3CR1|DVL2|EFNA1|FGF7|FGFR3|ITGA1|KDR|MAP3K4|NCK1|NDN|P2RX7|PDGFB|MAP4K2|RAP2A|SFRP2|VEGFA|PIK3R3|FGF18|HAX1|RALBP1|DIP2A|PPP1R16B|CARD10|EHD4|CDON|ANGPT4|DCUN1D2|TCIM|MAVS|MLST8|PRR5L|PDGFD|FAM161A|WNT3A|DUSP19|PRICKLE1|CENPX|TRIM65|BRAT1|RSPO1|TMEM119|LILRA5|NHLRC1	-2.6	MyList
GO Biological Processes	19	GO:0070848	response to growth factor	19_GO:0050896 response to stimulus	-5	2.2	5	30286	520	1028	38	3.7	0.59	142|654|847|1524|1783|1845|2252|2261|2264|2648|2662|3248|3791|4092|4137|4692|5155|5595|6423|6591|7043|7422|7472|7476|8692|8817|10266|10637|11075|23767|30844|51701|54567|79625|80310|140628|442907|642658	PARP1|BMP6|CAT|CX3CR1|DYNC1LI2|DUSP3|FGF7|FGFR3|FGFR4|KAT2A|GDF10|HPGD|KDR|SMAD7|MAPT|NDN|PDGFB|MAPK3|SFRP2|SNAI2|TGFB3|VEGFA|WNT2|WNT7A|HYAL2|FGF18|RAMP2|LEFTY1|STMN2|FLRT3|EHD4|NLK|DLL4|NDNF|PDGFD|GATA5|MIR339|SCX	-2.5	MyList
Reactome Gene Sets	6	R-HSA-109582	Hemostasis		-5	2	4.9	30286	622	1028	43	4.2	0.62	284|408|1020|1521|1606|2888|2982|2983|3672|3797|5027|5051|5155|5296|5328|5519|5590|5595|6915|7043|7056|7422|8503|8654|9127|9732|10235|10382|10916|22920|23468|26153|30846|51378|51706|56301|57572|59345|66005|90990|94235|140628|374354	ANGPT1|ARRB1|CDK5|CTSW|DGKA|GRB14|GUCY1A1|GUCY1B1|ITGA1|KIF3C|P2RX7|PAFAH2|PDGFB|PIK3R2|PLAU|PPP2R1B|PRKCZ|MAPK3|TBXA2R|TGFB3|THBD|VEGFA|PIK3R3|PDE5A|P2RX6|DOCK4|RASGRP2|TUBB4A|MAGED2|KIFAP3|CBX5|KIF26A|EHD2|ANGPT4|CYB5R1|SLC7A10|DOCK6|GNB4|CHID1|KIFC2|GNG8|GATA5|NHLRC2	-2.5	MyList
WikiPathways	27	WP4536	Genes related to primary cilium development based on CRISPR		-5	4	5.7	30286	103	1028	14	1.4	0.36	2121|8195|8655|22920|25776|26160|28981|51174|51626|57545|57560|80199|85302|166379	EVC|MKKS|DYNLL1|KIFAP3|CBY1|IFT172|IFT81|TUBD1|DYNC2LI1|CC2D2A|IFT80|FUZ|FBF1|BBS12	-2.5	MyList
KEGG Pathway	24	hsa05224	Breast cancer		-5	3.4	5.5	30286	147	1028	17	1.7	0.4	595|1856|2100|2252|2535|3714|4855|5296|5595|7472|7476|7480|8503|8817|23462|54567|89780	CCND1|DVL2|ESR2|FGF7|FZD2|JAG2|NOTCH4|PIK3R2|MAPK3|WNT2|WNT7A|WNT10B|PIK3R3|FGF18|HEY1|DLL4|WNT3A	-2.5	MyList
GO Biological Processes	19	GO:0048705	skeletal system morphogenesis	19_GO:0032502 developmental process	-5	2.9	5.3	30286	227	1028	22	2.1	0.45	654|871|2261|3215|4522|4665|5027|5310|5916|6664|7043|7476|7480|8692|8817|57560|64399|80199|144347|338773|497189|642658	BMP6|SERPINH1|FGFR3|HOXB5|MTHFD1|NAB2|P2RX7|PKD1|RARG|SOX11|TGFB3|WNT7A|WNT10B|HYAL2|FGF18|IFT80|HHIP|FUZ|RFLNA|TMEM119|TIFAB|SCX	-2.5	MyList
GO Biological Processes	19	GO:0090407	organophosphate biosynthetic process	19_GO:0008152 metabolic process	-4.9	2.1	4.9	30286	544	1028	39	3.8	0.6	113|114|1152|1606|1716|2982|2983|3422|3612|3614|4522|4598|5279|5283|5296|5634|8396|8503|8564|9061|9655|10554|23181|27010|27315|50484|51084|53354|54872|55191|55650|57048|64834|79888|83394|84188|84962|129303|253558	ADCY7|ADCY8|CKB|DGKA|DGUOK|GUCY1A1|GUCY1B1|IDI1|IMPA1|IMPDH1|MTHFD1|MVK|PIGC|PIGH|PIK3R2|PRPS2|PIP4K2B|PIK3R3|KMO|PAPSS1|SOCS5|AGPAT1|DIP2A|TPK1|PGAP2|RRM2B|CRYL1|PANK1|PIGG|NADSYN1|PIGV|PLSCR3|ELOVL1|LPCAT1|PITPNM3|FAR1|AJUBA|TMEM150A|LCLAT1	-2.5	MyList
Reactome Gene Sets	6	R-HSA-372790	Signaling by GPCR		-4.9	2	4.8	30286	709	1028	47	4.6	0.65	113|114|153|187|408|886|1020|1524|1606|2535|2740|5141|5296|5330|5331|5364|5519|5595|5924|5998|6387|6915|7472|7476|7480|8503|8622|8786|8862|9639|10203|10235|10266|22899|23236|23370|29899|51554|53637|54848|57449|59345|89780|94235|115557|221472|729230	ADCY7|ADCY8|ADRB1|APLNR|ARRB1|CCKAR|CDK5|CX3CR1|DGKA|FZD2|GLP1R|PDE4A|PIK3R2|PLCB2|PLCB3|PLXNB1|PPP2R1B|MAPK3|RASGRF2|RGS3|CXCL12|TBXA2R|WNT2|WNT7A|WNT10B|PIK3R3|PDE8B|RGS11|APLN|ARHGEF10|CALCRL|RASGRP2|RAMP2|ARHGEF15|PLCB1|ARHGEF18|GPSM2|ACKR4|S1PR5|ARHGEF38|PLEKHG5|GNB4|WNT3A|GNG8|ARHGEF25|FGD2|CCR2	-2.5	MyList
GO Biological Processes	19	GO:0002683	negative regulation of immune system process	19_GO:0002376 immune system process	-4.9	2.1	4.9	30286	526	1028	38	3.7	0.59	142|196|284|1265|1380|1524|1803|1845|3824|4092|5272|5802|6387|6397|6591|6664|6988|7043|8654|8772|9655|10062|10234|23170|23236|26007|56339|57506|60343|79148|84524|90865|127018|140685|338382|374403|387837|729230	PARP1|AHR|ANGPT1|CNN2|CR2|CX3CR1|DPP4|DUSP3|KLRD1|SMAD7|SERPINB9|PTPRS|CXCL12|SEC14L1|SNAI2|SOX11|TCTA|TGFB3|PDE5A|FADD|SOCS5|NR1H3|LRRC17|TTLL12|PLCB1|TKFC|METTL3|MAVS|FAM3A|MMP28|ZC3H8|IL33|LYPLAL1|ZBTB46|RAB7B|TBC1D10C|CLEC12B|CCR2	-2.5	MyList
WikiPathways	27	WP3413	NOTCH1 regulation of endothelial cell calcification		-4.9	10	7.3	30286	17	1028	6	0.58	0.24	2261|2702|3672|3714|7422|54567	FGFR3|GJA5|ITGA1|JAG2|VEGFA|DLL4	-2.4	MyList
GO Biological Processes	19	GO:0045926	negative regulation of growth	19_GO:0040007 growth	-4.9	2.7	5.2	30286	247	1028	23	2.2	0.46	153|1020|1031|2100|2261|2273|3300|3303|3304|5802|6423|6494|6595|7869|8692|10371|10505|56920|58189|64321|80128|89780|147906	ADRB1|CDK5|CDKN2C|ESR2|FGFR3|FHL1|DNAJB2|HSPA1A|HSPA1B|PTPRS|SFRP2|SIPA1|SMARCA2|SEMA3B|HYAL2|SEMA3A|SEMA4F|SEMA3G|WFDC1|SOX17|TRIM46|WNT3A|DACT3	-2.4	MyList
GO Biological Processes	19	GO:0007018	microtubule-based movement	19_GO:0009987 cellular process	-4.9	2.3	5	30286	392	1028	31	3	0.53	1783|3797|4137|5590|7802|8655|10947|22920|23224|25876|26160|28981|51364|51566|51626|57519|57560|63915|64792|80128|80199|83853|83894|90990|123872|124637|166379|219670|286207|345895|642987	DYNC1LI2|KIF3C|MAPT|PRKCZ|DNALI1|DYNLL1|AP3M2|KIFAP3|SYNE2|SPEF1|IFT172|IFT81|ZMYND10|ARMCX3|DYNC2LI1|STARD9|IFT80|BLOC1S5|IFT22|TRIM46|FUZ|ROPN1L|TTC29|KIFC2|DNAAF1|CYB5D1|BBS12|ENKUR|CFAP157|RSPH4A|TMEM232	-2.4	MyList
GO Biological Processes	19	GO:0030516	regulation of axon extension	19_GO:0040007 growth	-4.9	4.2	5.7	30286	92	1028	13	1.3	0.35	1020|4137|5802|6387|6792|7422|7869|10371|10505|23499|56920|80128|89780	CDK5|MAPT|PTPRS|CXCL12|CDKL5|VEGFA|SEMA3B|SEMA3A|SEMA4F|MACF1|SEMA3G|TRIM46|WNT3A	-2.4	MyList
GO Biological Processes	19	GO:0001667	ameboidal-type cell migration	19_GO:0009987 cellular process	-4.9	3	5.3	30286	197	1028	20	1.9	0.43	1803|3695|3791|6591|7422|7869|8503|8742|10371|10505|11156|23129|29941|54345|55698|55897|56920|57124|57449|64321	DPP4|ITGB7|KDR|SNAI2|VEGFA|SEMA3B|PIK3R3|TNFSF12|SEMA3A|SEMA4F|PTP4A3|PLXND1|PKN3|SOX18|RADIL|MESP1|SEMA3G|CD248|PLEKHG5|SOX17	-2.4	MyList
KEGG Pathway	24	hsa04360	Axon guidance		-4.8	3.1	5.3	30286	182	1028	19	1.8	0.42	1020|1808|1942|2051|4690|5296|5361|5364|5590|5595|5998|6387|7869|8503|10371|10505|22885|50855|56920	CDK5|DPYSL2|EFNA1|EPHB6|NCK1|PIK3R2|PLXNA1|PLXNB1|PRKCZ|MAPK3|RGS3|CXCL12|SEMA3B|PIK3R3|SEMA3A|SEMA4F|ABLIM3|PARD6A|SEMA3G	-2.4	MyList
GO Biological Processes	19	GO:0000226	microtubule cytoskeleton organization	19_GO:0009987 cellular process	-4.8	2.1	4.8	30286	552	1028	39	3.8	0.6	1020|1783|2009|3925|4137|5590|9639|10382|11075|11076|23224|23255|25876|26160|26973|29899|50855|51174|51364|51673|55835|57519|57545|79969|80128|83987|90990|92749|114327|123872|124093|144165|146849|152185|286207|344148|345895|401236|729440	CDK5|DYNC1LI2|EML1|STMN1|MAPT|PRKCZ|ARHGEF10|TUBB4A|STMN2|TPPP|SYNE2|MTCL1|SPEF1|IFT172|CHORDC1|GPSM2|PARD6A|TUBD1|ZMYND10|TPPP3|CENPJ|STARD9|CC2D2A|ATAT1|TRIM46|CCDC8|KIFC2|DRC1|EFHC1|DNAAF1|CCDC78|PRICKLE1|CCDC42|SPICE1|CFAP157|NCKAP5|RSPH4A|STMND1|CCDC61	-2.4	MyList
GO Biological Processes	19	GO:0007368	determination of left/right symmetry	19_GO:0032502 developmental process	-4.8	3.5	5.4	30286	136	1028	16	1.6	0.39	187|1856|6911|8195|10637|26160|51626|54345|55897|57545|64321|89780|92749|123872|199699|219670	APLNR|DVL2|TBX6|MKKS|LEFTY1|IFT172|DYNC2LI1|SOX18|MESP1|CC2D2A|SOX17|WNT3A|DRC1|DNAAF1|DAND5|ENKUR	-2.4	MyList
WikiPathways	27	WP4803	Ciliopathies		-4.8	3	5.2	30286	184	1028	19	1.8	0.42	2121|4750|5147|5310|8195|26160|28981|51364|51626|57545|57560|79140|84140|84662|92749|114327|123872|166379|345895	EVC|NEK1|PDE6D|PKD1|MKKS|IFT172|IFT81|ZMYND10|DYNC2LI1|CC2D2A|IFT80|CCDC28B|FAM161A|GLIS2|DRC1|EFHC1|DNAAF1|BBS12|RSPH4A	-2.4	MyList
GO Biological Processes	19	GO:0001558	regulation of cell growth	19_GO:0040007 growth	-4.7	2.3	4.8	30286	418	1028	32	3.1	0.54	1020|1031|2100|2273|3300|3303|3304|4092|4137|5802|6387|6423|6494|6595|6792|7422|7869|8692|10235|10371|10505|23499|26153|56920|58189|64223|64321|80128|81621|89780|147906|221927	CDK5|CDKN2C|ESR2|FHL1|DNAJB2|HSPA1A|HSPA1B|SMAD7|MAPT|PTPRS|CXCL12|SFRP2|SIPA1|SMARCA2|CDKL5|VEGFA|SEMA3B|HYAL2|RASGRP2|SEMA3A|SEMA4F|MACF1|KIF26A|SEMA3G|WFDC1|MLST8|SOX17|TRIM46|KAZALD1|WNT3A|DACT3|BRAT1	-2.3	MyList
GO Biological Processes	19	GO:0006644	phospholipid metabolic process	19_GO:0008152 metabolic process	-4.7	2.4	4.9	30286	361	1028	29	2.8	0.52	1606|3422|3612|4598|5279|5283|5296|5330|5331|7080|8396|8503|9655|10062|10554|23236|23659|27315|54872|55650|57048|79888|83394|84188|84962|114879|129303|253558|255189	DGKA|IDI1|IMPA1|MVK|PIGC|PIGH|PIK3R2|PLCB2|PLCB3|NKX2-1|PIP4K2B|PIK3R3|SOCS5|NR1H3|AGPAT1|PLCB1|PLA2G15|PGAP2|PIGG|PIGV|PLSCR3|LPCAT1|PITPNM3|FAR1|AJUBA|OSBPL5|TMEM150A|LCLAT1|PLA2G4F	-2.3	MyList
GO Biological Processes	19	GO:0001934	positive regulation of protein phosphorylation	19_GO:0048518 positive regulation of biological process	-4.7	2	4.7	30286	578	1028	40	3.9	0.6	114|187|283|284|408|595|654|1524|1856|1942|2252|2261|3791|4216|5027|5155|5871|5911|6423|7422|8503|8817|10456|10928|29775|30844|50937|51378|56892|57506|64223|79899|80310|89780|142679|201292|221927|284654|338773|353514	ADCY8|APLNR|ANG|ANGPT1|ARRB1|CCND1|BMP6|CX3CR1|DVL2|EFNA1|FGF7|FGFR3|KDR|MAP3K4|P2RX7|PDGFB|MAP4K2|RAP2A|SFRP2|VEGFA|PIK3R3|FGF18|HAX1|RALBP1|CARD10|EHD4|CDON|ANGPT4|TCIM|MAVS|MLST8|PRR5L|PDGFD|WNT3A|DUSP19|TRIM65|BRAT1|RSPO1|TMEM119|LILRA5	-2.3	MyList
GO Biological Processes	19	GO:0030162	regulation of proteolysis	19_GO:0008152 metabolic process	-4.7	2	4.7	30286	600	1028	41	4	0.61	871|1020|1942|2168|2264|3092|3300|3303|3304|4092|4137|5272|5310|5328|7041|7422|7480|7514|8434|8473|8743|8772|9647|9655|9992|10062|23409|54103|55070|55848|83596|85409|90865|143941|144165|152503|153769|257364|339745|442907|641700	SERPINH1|CDK5|EFNA1|FABP1|FGFR4|HIP1|DNAJB2|HSPA1A|HSPA1B|SMAD7|MAPT|SERPINB9|PKD1|PLAU|TGFB1I1|VEGFA|WNT10B|XPO1|RECK|OGT|TNFSF10|FADD|PPM1F|SOCS5|KCNE2|NR1H3|SIRT4|GSAP|DET1|PLGRKT|BCL2L12|NKD2|IL33|TTC36|PRICKLE1|SH3D19|SH3RF2|SNX33|SPOPL|MIR339|ECSCR	-2.3	MyList
GO Biological Processes	19	GO:0061371	determination of heart left/right asymmetry	19_GO:0032502 developmental process	-4.6	4.6	5.7	30286	70	1028	11	1.1	0.32	187|1856|6911|8195|26160|54345|55897|64321|89780|123872|199699	APLNR|DVL2|TBX6|MKKS|IFT172|SOX18|MESP1|SOX17|WNT3A|DNAAF1|DAND5	-2.3	MyList
GO Biological Processes	19	GO:0042327	positive regulation of phosphorylation	19_GO:0048518 positive regulation of biological process	-4.6	2	4.7	30286	623	1028	42	4.1	0.62	114|187|283|284|408|595|654|1524|1856|1942|2252|2261|2264|3791|4137|4216|5027|5155|5871|5911|6423|7422|8503|8817|10456|10928|29775|30844|50937|51378|56892|57506|64223|79899|80310|89780|142679|201292|221927|284654|338773|353514	ADCY8|APLNR|ANG|ANGPT1|ARRB1|CCND1|BMP6|CX3CR1|DVL2|EFNA1|FGF7|FGFR3|FGFR4|KDR|MAPT|MAP3K4|P2RX7|PDGFB|MAP4K2|RAP2A|SFRP2|VEGFA|PIK3R3|FGF18|HAX1|RALBP1|CARD10|EHD4|CDON|ANGPT4|TCIM|MAVS|MLST8|PRR5L|PDGFD|WNT3A|DUSP19|TRIM65|BRAT1|RSPO1|TMEM119|LILRA5	-2.3	MyList
GO Biological Processes	19	GO:0110053	regulation of actin filament organization	19_GO:0050789 regulation of biological process	-4.6	2.6	4.9	30286	273	1028	24	2.3	0.47	118|120|3925|4690|5296|6387|6711|7043|8195|9639|9647|10391|10456|22899|23370|23671|29109|57704|64223|91663|130271|148170|163782|256949	ADD1|ADD3|STMN1|NCK1|PIK3R2|CXCL12|SPTBN1|TGFB3|MKKS|ARHGEF10|PPM1F|CORO2B|HAX1|ARHGEF15|ARHGEF18|TMEFF2|FHOD1|GBA2|MLST8|MYADM|PLEKHH2|CDC42EP5|KANK4|KANK3	-2.3	MyList
GO Biological Processes	19	GO:0032970	regulation of actin filament-based process	19_GO:0050789 regulation of biological process	-4.6	2.3	4.8	30286	385	1028	30	2.9	0.52	118|120|1265|1856|2702|3728|3925|4690|5296|6387|6711|7043|8195|8558|9639|9647|10391|10456|22899|23370|23671|29109|57704|64223|91663|122786|130271|148170|163782|256949	ADD1|ADD3|CNN2|DVL2|GJA5|JUP|STMN1|NCK1|PIK3R2|CXCL12|SPTBN1|TGFB3|MKKS|CDK10|ARHGEF10|PPM1F|CORO2B|HAX1|ARHGEF15|ARHGEF18|TMEFF2|FHOD1|GBA2|MLST8|MYADM|FRMD6|PLEKHH2|CDC42EP5|KANK4|KANK3	-2.3	MyList
WikiPathways	27	WP4718	Cholesterol metabolism with Bloch and Kandutsch Russell pathways		-4.6	5.6	6	30286	47	1028	9	0.88	0.29	1593|1717|3422|4598|6309|6646|9619|10062|50814	CYP27A1|DHCR7|IDI1|MVK|SC5D|SOAT1|ABCG1|NR1H3|NSDHL	-2.3	MyList
GO Biological Processes	19	GO:0045017	glycerolipid biosynthetic process	19_GO:0008152 metabolic process	-4.6	2.8	5	30286	222	1028	21	2	0.44	283|1606|3612|5279|5283|5296|8396|8503|9655|10554|23659|27315|54872|55650|57048|79888|83394|84188|84962|129303|253558	ANG|DGKA|IMPA1|PIGC|PIGH|PIK3R2|PIP4K2B|PIK3R3|SOCS5|AGPAT1|PLA2G15|PGAP2|PIGG|PIGV|PLSCR3|LPCAT1|PITPNM3|FAR1|AJUBA|TMEM150A|LCLAT1	-2.3	MyList
GO Biological Processes	19	GO:0003143	embryonic heart tube morphogenesis	19_GO:0032502 developmental process	-4.6	4.6	5.6	30286	71	1028	11	1.1	0.32	187|1856|6911|8195|8463|26160|54345|55897|64321|89780|123872	APLNR|DVL2|TBX6|MKKS|TEAD2|IFT172|SOX18|MESP1|SOX17|WNT3A|DNAAF1	-2.2	MyList
GO Biological Processes	19	GO:0021915	neural tube development	19_GO:0032502 developmental process	-4.6	3.2	5.2	30286	157	1028	17	1.7	0.4	1856|2535|2648|4522|5310|5916|6423|8463|23648|25776|26160|57545|64321|80199|89780|115908|144165	DVL2|FZD2|KAT2A|MTHFD1|PKD1|RARG|SFRP2|TEAD2|SSBP3|CBY1|IFT172|CC2D2A|SOX17|FUZ|WNT3A|CTHRC1|PRICKLE1	-2.2	MyList
GO Biological Processes	19	GO:0060972	left/right pattern formation	19_GO:0032502 developmental process	-4.6	3.3	5.2	30286	142	1028	16	1.6	0.39	187|1856|6911|8195|10637|26160|51626|54345|55897|57545|64321|89780|92749|123872|199699|219670	APLNR|DVL2|TBX6|MKKS|LEFTY1|IFT172|DYNC2LI1|SOX18|MESP1|CC2D2A|SOX17|WNT3A|DRC1|DNAAF1|DAND5|ENKUR	-2.2	MyList
WikiPathways	27	WP4331	Neovascularization processes		-4.6	6.4	6.1	30286	37	1028	8	0.78	0.27	284|3791|4855|5155|5595|6387|7043|54567	ANGPT1|KDR|NOTCH4|PDGFB|MAPK3|CXCL12|TGFB3|DLL4	-2.2	MyList
GO Biological Processes	19	GO:0001570	vasculogenesis	19_GO:0032502 developmental process	-4.5	4.5	5.6	30286	72	1028	11	1.1	0.32	187|3791|6911|7422|7476|8463|10266|51162|51564|54345|64321	APLNR|KDR|TBX6|VEGFA|WNT7A|TEAD2|RAMP2|EGFL7|HDAC7|SOX18|SOX17	-2.2	MyList
GO Biological Processes	19	GO:0070507	regulation of microtubule cytoskeleton organization	19_GO:0050789 regulation of biological process	-4.5	3.1	5.1	30286	160	1028	17	1.7	0.4	2288|3303|3304|3925|4137|5310|10382|11075|11076|25876|29899|55835|57704|79969|89780|348235|401236	FKBP4|HSPA1A|HSPA1B|STMN1|MAPT|PKD1|TUBB4A|STMN2|TPPP|SPEF1|GPSM2|CENPJ|GBA2|ATAT1|WNT3A|SKA2|STMND1	-2.2	MyList
GO Biological Processes	19	GO:0051494	negative regulation of cytoskeleton organization	19_GO:0048519 negative regulation of biological process	-4.5	3.1	5.1	30286	160	1028	17	1.7	0.4	118|120|2288|2648|3925|6711|8195|10382|10391|11075|23370|23671|25876|91663|130271|163782|256949	ADD1|ADD3|FKBP4|KAT2A|STMN1|SPTBN1|MKKS|TUBB4A|CORO2B|STMN2|ARHGEF18|TMEFF2|SPEF1|MYADM|PLEKHH2|KANK4|KANK3	-2.2	MyList
GO Biological Processes	19	GO:0030178	negative regulation of Wnt signaling pathway	19_GO:0048519 negative regulation of biological process	-4.4	3	5	30286	177	1028	18	1.8	0.41	4163|6423|6591|7089|9580|10042|10076|25776|51701|55897|57560|64321|80199|85409|115908|144165|147906|387914	MCC|SFRP2|SNAI2|TLE2|SOX13|HMGXB4|PTPRU|CBY1|NLK|MESP1|IFT80|SOX17|FUZ|NKD2|CTHRC1|PRICKLE1|DACT3|SHISA2	-2.1	MyList
GO Biological Processes	19	GO:0050767	regulation of neurogenesis	19_GO:0032502 developmental process	-4.4	2.2	4.7	30286	393	1028	30	2.9	0.52	1020|1524|4137|5361|5364|5802|6387|6664|6792|7422|7472|7476|7869|10371|10505|22920|23129|23462|23499|50937|54567|54626|55502|56920|57165|64689|80128|84079|89780|90865	CDK5|CX3CR1|MAPT|PLXNA1|PLXNB1|PTPRS|CXCL12|SOX11|CDKL5|VEGFA|WNT2|WNT7A|SEMA3B|SEMA3A|SEMA4F|KIFAP3|PLXND1|HEY1|MACF1|CDON|DLL4|HES2|HES6|SEMA3G|GJC2|GORASP1|TRIM46|ANKRD27|WNT3A|IL33	-2.1	MyList
GO Biological Processes	19	GO:0061056	sclerotome development	19_GO:0032502 developmental process	-4.4	29	9.2	30286	3	1028	3	0.29	0.17	4222|6423|642658	MEOX1|SFRP2|SCX	-2.1	MyList
GO Biological Processes	19	GO:0010562	positive regulation of phosphorus metabolic process	19_GO:0048518 positive regulation of biological process	-4.4	1.9	4.5	30286	702	1028	45	4.4	0.64	114|187|283|284|408|595|654|1524|1856|1942|2252|2261|2264|3672|3791|4137|4216|4690|5027|5155|5871|5911|6423|7422|8503|8817|10456|10928|26051|29775|30844|50937|51378|56892|57506|64223|79899|80310|89780|142679|201292|221927|284654|338773|353514	ADCY8|APLNR|ANG|ANGPT1|ARRB1|CCND1|BMP6|CX3CR1|DVL2|EFNA1|FGF7|FGFR3|FGFR4|ITGA1|KDR|MAPT|MAP3K4|NCK1|P2RX7|PDGFB|MAP4K2|RAP2A|SFRP2|VEGFA|PIK3R3|FGF18|HAX1|RALBP1|PPP1R16B|CARD10|EHD4|CDON|ANGPT4|TCIM|MAVS|MLST8|PRR5L|PDGFD|WNT3A|DUSP19|TRIM65|BRAT1|RSPO1|TMEM119|LILRA5	-2.1	MyList
GO Biological Processes	19	GO:0045937	positive regulation of phosphate metabolic process	19_GO:0048518 positive regulation of biological process	-4.4	1.9	4.5	30286	702	1028	45	4.4	0.64	114|187|283|284|408|595|654|1524|1856|1942|2252|2261|2264|3672|3791|4137|4216|4690|5027|5155|5871|5911|6423|7422|8503|8817|10456|10928|26051|29775|30844|50937|51378|56892|57506|64223|79899|80310|89780|142679|201292|221927|284654|338773|353514	ADCY8|APLNR|ANG|ANGPT1|ARRB1|CCND1|BMP6|CX3CR1|DVL2|EFNA1|FGF7|FGFR3|FGFR4|ITGA1|KDR|MAPT|MAP3K4|NCK1|P2RX7|PDGFB|MAP4K2|RAP2A|SFRP2|VEGFA|PIK3R3|FGF18|HAX1|RALBP1|PPP1R16B|CARD10|EHD4|CDON|ANGPT4|TCIM|MAVS|MLST8|PRR5L|PDGFD|WNT3A|DUSP19|TRIM65|BRAT1|RSPO1|TMEM119|LILRA5	-2.1	MyList
GO Biological Processes	19	GO:0040008	regulation of growth	19_GO:0040007 growth	-4.4	2	4.5	30286	618	1028	41	4	0.61	153|1020|1031|2100|2261|2273|2593|2596|3300|3303|3304|4092|4137|5802|6387|6423|6494|6595|6792|7422|7472|7486|7869|8195|8692|9647|10235|10371|10505|23236|23499|26153|56920|58189|64223|64321|80128|81621|89780|147906|221927	ADRB1|CDK5|CDKN2C|ESR2|FGFR3|FHL1|GAMT|GAP43|DNAJB2|HSPA1A|HSPA1B|SMAD7|MAPT|PTPRS|CXCL12|SFRP2|SIPA1|SMARCA2|CDKL5|VEGFA|WNT2|WRN|SEMA3B|MKKS|HYAL2|PPM1F|RASGRP2|SEMA3A|SEMA4F|PLCB1|MACF1|KIF26A|SEMA3G|WFDC1|MLST8|SOX17|TRIM46|KAZALD1|WNT3A|DACT3|BRAT1	-2.1	MyList
KEGG Pathway	24	hsa04540	Gap junction		-4.4	4	5.3	30286	88	1028	12	1.2	0.34	113|114|153|2982|2983|5155|5330|5331|5595|10382|23236|80310	ADCY7|ADCY8|ADRB1|GUCY1A1|GUCY1B1|PDGFB|PLCB2|PLCB3|MAPK3|TUBB4A|PLCB1|PDGFD	-2.1	MyList
WikiPathways	27	WP5234	Bardet Biedl syndrome		-4.4	4	5.3	30286	88	1028	12	1.2	0.34	2121|4750|5147|5310|8195|26160|28981|51626|57560|80199|114327|166379	EVC|NEK1|PDE6D|PKD1|MKKS|IFT172|IFT81|DYNC2LI1|IFT80|FUZ|EFHC1|BBS12	-2.1	MyList
WikiPathways	27	WP399	Wnt signaling pathway and pluripotency		-4.4	3.8	5.2	30286	102	1028	13	1.3	0.35	595|1856|2535|4800|5328|5519|5590|7472|7476|7480|51701|85409|89780	CCND1|DVL2|FZD2|NFYA|PLAU|PPP2R1B|PRKCZ|WNT2|WNT7A|WNT10B|NLK|NKD2|WNT3A	-2.1	MyList
GO Biological Processes	19	GO:0032272	negative regulation of protein polymerization	19_GO:0048519 negative regulation of biological process	-4.4	4.3	5.4	30286	75	1028	11	1.1	0.32	118|120|2288|3925|6711|8195|10382|11075|91663|163782|256949	ADD1|ADD3|FKBP4|STMN1|SPTBN1|MKKS|TUBB4A|STMN2|MYADM|KANK4|KANK3	-2.1	MyList
GO Biological Processes	19	GO:0045936	negative regulation of phosphate metabolic process	19_GO:0048519 negative regulation of biological process	-4.4	2.3	4.6	30286	378	1028	29	2.8	0.52	142|284|1031|1845|1849|3170|4092|4137|4690|5155|5590|6423|8655|8692|9647|9655|10641|23435|26051|50855|51527|51657|57718|79888|79899|91663|142679|143941|343035	PARP1|ANGPT1|CDKN2C|DUSP3|DUSP7|FOXA2|SMAD7|MAPT|NCK1|PDGFB|PRKCZ|SFRP2|DYNLL1|HYAL2|PPM1F|SOCS5|NPRL2|TARDBP|PPP1R16B|PARD6A|GSKIP|STYXL1|PPP4R4|LPCAT1|PRR5L|MYADM|DUSP19|TTC36|RD3	-2.1	MyList
WikiPathways	27	WP3931	Embryonic stem cell pluripotency pathways		-4.4	3.5	5.1	30286	117	1028	14	1.4	0.36	1856|2252|2256|2261|2264|2535|4092|5155|5296|7472|7476|7480|8817|89780	DVL2|FGF7|FGF11|FGFR3|FGFR4|FZD2|SMAD7|PDGFB|PIK3R2|WNT2|WNT7A|WNT10B|FGF18|WNT3A	-2.1	MyList
GO Biological Processes	19	GO:0009952	anterior/posterior pattern specification	19_GO:0032502 developmental process	-4.3	2.8	4.8	30286	214	1028	20	1.9	0.43	2648|3170|3203|3215|4222|4223|5916|6423|6911|10637|23462|23648|50937|54626|55502|55897|64321|89780|144165|497189	KAT2A|FOXA2|HOXA6|HOXB5|MEOX1|MEOX2|RARG|SFRP2|TBX6|LEFTY1|HEY1|SSBP3|CDON|HES2|HES6|MESP1|SOX17|WNT3A|PRICKLE1|TIFAB	-2.1	MyList
GO Biological Processes	19	GO:0010563	negative regulation of phosphorus metabolic process	19_GO:0048519 negative regulation of biological process	-4.3	2.3	4.6	30286	379	1028	29	2.8	0.52	142|284|1031|1845|1849|3170|4092|4137|4690|5155|5590|6423|8655|8692|9647|9655|10641|23435|26051|50855|51527|51657|57718|79888|79899|91663|142679|143941|343035	PARP1|ANGPT1|CDKN2C|DUSP3|DUSP7|FOXA2|SMAD7|MAPT|NCK1|PDGFB|PRKCZ|SFRP2|DYNLL1|HYAL2|PPM1F|SOCS5|NPRL2|TARDBP|PPP1R16B|PARD6A|GSKIP|STYXL1|PPP4R4|LPCAT1|PRR5L|MYADM|DUSP19|TTC36|RD3	-2.1	MyList
GO Biological Processes	19	GO:0031346	positive regulation of cell projection organization	19_GO:0048518 positive regulation of biological process	-4.3	2.3	4.6	30286	360	1028	28	2.7	0.51	1856|2648|4137|4690|5027|5064|5361|5364|6387|6792|7043|7422|8578|8655|11075|23129|23499|51364|51657|54869|55835|79625|80199|84079|84299|89780|148170|221908	DVL2|KAT2A|MAPT|NCK1|P2RX7|PALM|PLXNA1|PLXNB1|CXCL12|CDKL5|TGFB3|VEGFA|SCARF1|DYNLL1|STMN2|PLXND1|MACF1|ZMYND10|STYXL1|EPS8L1|CENPJ|NDNF|FUZ|ANKRD27|MIEN1|WNT3A|CDC42EP5|PPP1R35	-2.1	MyList
GO Biological Processes	19	GO:0060070	canonical Wnt signaling pathway	19_GO:0050896 response to stimulus	-4.3	3.7	5.2	30286	103	1028	13	1.3	0.35	1856|2535|3728|5916|6423|7472|7476|7480|8434|25776|89780|90780|147906	DVL2|FZD2|JUP|RARG|SFRP2|WNT2|WNT7A|WNT10B|RECK|CBY1|WNT3A|PYGO2|DACT3	-2.1	MyList
WikiPathways	27	WP4336	ncRNAs involved in Wnt signaling in hepatocellular carcinoma		-4.3	4	5.3	30286	89	1028	12	1.2	0.34	595|1856|2535|5328|6423|7472|7476|7480|51701|64321|85409|89780	CCND1|DVL2|FZD2|PLAU|SFRP2|WNT2|WNT7A|WNT10B|NLK|SOX17|NKD2|WNT3A	-2.1	MyList
GO Biological Processes	19	GO:0001843	neural tube closure	19_GO:0032502 developmental process	-4.3	4	5.3	30286	89	1028	12	1.2	0.34	1856|2535|2648|4522|5916|6423|8463|26160|57545|80199|115908|144165	DVL2|FZD2|KAT2A|MTHFD1|RARG|SFRP2|TEAD2|IFT172|CC2D2A|FUZ|CTHRC1|PRICKLE1	-2.1	MyList
GO Biological Processes	19	GO:0007423	sensory organ development	19_GO:0032502 developmental process	-4.3	2	4.5	30286	581	1028	39	3.8	0.6	654|1543|1856|2535|3714|3791|4211|4646|5595|5916|5954|6297|6664|7043|7422|7472|7476|7480|7837|8076|9132|9992|10763|22899|25945|26160|50937|55283|57545|63915|79888|89780|90780|94235|115908|144165|147912|343035|497189	BMP6|CYP1A1|DVL2|FZD2|JAG2|KDR|MEIS1|MYO6|MAPK3|RARG|RCN1|SALL2|SOX11|TGFB3|VEGFA|WNT2|WNT7A|WNT10B|PXDN|MFAP5|KCNQ4|KCNE2|NES|ARHGEF15|NECTIN3|IFT172|CDON|MCOLN3|CC2D2A|BLOC1S5|LPCAT1|WNT3A|PYGO2|GNG8|CTHRC1|PRICKLE1|SIX5|RD3|TIFAB	-2.1	MyList
GO Biological Processes	19	GO:0030111	regulation of Wnt signaling pathway	19_GO:0050896 response to stimulus	-4.3	2.3	4.6	30286	342	1028	27	2.6	0.5	3728|4163|6423|6591|7089|7480|8434|9580|10042|10076|23499|25776|25876|51527|51701|55897|57560|64321|80199|85409|85474|89780|115908|144165|147906|284654|387914	JUP|MCC|SFRP2|SNAI2|TLE2|WNT10B|RECK|SOX13|HMGXB4|PTPRU|MACF1|CBY1|SPEF1|GSKIP|NLK|MESP1|IFT80|SOX17|FUZ|NKD2|LBX2|WNT3A|CTHRC1|PRICKLE1|DACT3|RSPO1|SHISA2	-2.1	MyList
GO Biological Processes	19	GO:0030336	negative regulation of cell migration	19_GO:0040011 locomotion	-4.3	2.2	4.6	30286	381	1028	29	2.8	0.52	1265|1524|1602|1803|1845|3728|4092|4163|4223|5911|6387|6423|6915|7080|8434|8473|8692|9747|10076|23236|23671|29775|51378|54567|55333|79148|80199|84312|90865	CNN2|CX3CR1|DACH1|DPP4|DUSP3|JUP|SMAD7|MCC|MEOX2|RAP2A|CXCL12|SFRP2|TBXA2R|NKX2-1|RECK|OGT|HYAL2|TCAF1|PTPRU|PLCB1|TMEFF2|CARD10|ANGPT4|DLL4|SYNJ2BP|MMP28|FUZ|BRMS1L|IL33	-2.1	MyList
GO Biological Processes	19	GO:0060606	tube closure	19_GO:0032502 developmental process	-4.3	3.9	5.2	30286	90	1028	12	1.2	0.34	1856|2535|2648|4522|5916|6423|8463|26160|57545|80199|115908|144165	DVL2|FZD2|KAT2A|MTHFD1|RARG|SFRP2|TEAD2|IFT172|CC2D2A|FUZ|CTHRC1|PRICKLE1	-2	MyList
WikiPathways	27	WP3929	Chemokine signaling pathway		-4.3	3	4.9	30286	166	1028	17	1.7	0.4	113|114|408|1524|5296|5330|5331|5590|5595|6387|6772|8503|10235|23236|59345|94235|729230	ADCY7|ADCY8|ARRB1|CX3CR1|PIK3R2|PLCB2|PLCB3|PRKCZ|MAPK3|CXCL12|STAT1|PIK3R3|RASGRP2|PLCB1|GNB4|GNG8|CCR2	-2	MyList
GO Biological Processes	19	GO:0046474	glycerophospholipid biosynthetic process	19_GO:0008152 metabolic process	-4.2	2.8	4.8	30286	200	1028	19	1.8	0.42	1606|3612|5279|5283|5296|8396|8503|9655|10554|27315|54872|55650|57048|79888|83394|84188|84962|129303|253558	DGKA|IMPA1|PIGC|PIGH|PIK3R2|PIP4K2B|PIK3R3|SOCS5|AGPAT1|PGAP2|PIGG|PIGV|PLSCR3|LPCAT1|PITPNM3|FAR1|AJUBA|TMEM150A|LCLAT1	-2	MyList
GO Biological Processes	19	GO:1904951	positive regulation of establishment of protein localization	19_GO:0051179 localization	-4.2	2.3	4.6	30286	326	1028	26	2.5	0.49	114|283|654|1020|3728|5027|5296|5590|7043|7447|8655|8692|9495|9619|9747|10391|11156|22885|23236|23255|23435|50855|55835|57506|65985|79899	ADCY8|ANG|BMP6|CDK5|JUP|P2RX7|PIK3R2|PRKCZ|TGFB3|VSNL1|DYNLL1|HYAL2|AKAP5|ABCG1|TCAF1|CORO2B|PTP4A3|ABLIM3|PLCB1|MTCL1|TARDBP|PARD6A|CENPJ|MAVS|AACS|PRR5L	-2	MyList
GO Biological Processes	19	GO:0010639	negative regulation of organelle organization	19_GO:0048519 negative regulation of biological process	-4.2	2.3	4.6	30286	345	1028	27	2.6	0.5	118|120|142|2288|2648|3303|3925|4137|6711|8195|8558|10382|10391|11075|23329|23370|23671|25876|28978|51657|79008|84079|91663|115209|130271|163782|256949	ADD1|ADD3|PARP1|FKBP4|KAT2A|HSPA1A|STMN1|MAPT|SPTBN1|MKKS|CDK10|TUBB4A|CORO2B|STMN2|TBC1D30|ARHGEF18|TMEFF2|SPEF1|TMEM14A|STYXL1|SLX1B|ANKRD27|MYADM|OMA1|PLEKHH2|KANK4|KANK3	-2	MyList
GO Biological Processes	19	GO:0035567	non-canonical Wnt signaling pathway	19_GO:0050896 response to stimulus	-4.2	5.1	5.5	30286	52	1028	9	0.88	0.29	1856|2535|6423|7476|51701|57560|89780|115908|144165	DVL2|FZD2|SFRP2|WNT7A|NLK|IFT80|WNT3A|CTHRC1|PRICKLE1	-2	MyList
GO Biological Processes	19	GO:0006163	purine nucleotide metabolic process	19_GO:0008152 metabolic process	-4.2	2.1	4.5	30286	463	1028	33	3.2	0.55	113|114|142|215|1716|2326|2330|2982|2983|3303|3304|3614|4522|4598|5141|5634|6120|8564|8622|8654|9061|10005|10157|23181|53354|55191|64834|80221|84188|84433|84836|116285|130752	ADCY7|ADCY8|PARP1|ABCD1|DGUOK|FMO1|FMO5|GUCY1A1|GUCY1B1|HSPA1A|HSPA1B|IMPDH1|MTHFD1|MVK|PDE4A|PRPS2|RPE|KMO|PDE8B|PDE5A|PAPSS1|ACOT8|AASS|DIP2A|PANK1|NADSYN1|ELOVL1|ACSF2|FAR1|CARD11|ABHD14B|ACSM1|MDH1B	-2	MyList
KEGG Pathway	24	hsa04020	Calcium signaling pathway		-4.2	2.6	4.7	30286	253	1028	22	2.1	0.45	113|114|153|886|2252|2261|2264|3791|5027|5155|5257|5330|5331|6915|7422|8817|9127|23236|53373|55283|80310|100130933	ADCY7|ADCY8|ADRB1|CCKAR|FGF7|FGFR3|FGFR4|KDR|P2RX7|PDGFB|PHKB|PLCB2|PLCB3|TBXA2R|VEGFA|FGF18|P2RX6|PLCB1|TPCN1|MCOLN3|PDGFD|SMIM6	-2	MyList
Reactome Gene Sets	6	R-HSA-556833	Metabolism of lipids		-4.2	1.8	4.3	30286	757	1028	47	4.6	0.65	196|215|221|1543|1593|1717|2166|2168|3248|3422|4598|4800|5296|6309|6837|8396|8503|9477|10005|10062|10226|10554|11000|22874|23659|26063|50814|54511|55289|57704|58488|64834|65985|79603|79888|80221|83394|83930|84188|84895|114879|114880|124976|134429|166785|253558|255189	AHR|ABCD1|ALDH3B1|CYP1A1|CYP27A1|DHCR7|FAAH|FABP1|HPGD|IDI1|MVK|NFYA|PIK3R2|SC5D|MED22|PIP4K2B|PIK3R3|MED20|ACOT8|NR1H3|PLIN3|AGPAT1|SLC27A3|PLEKHA6|PLA2G15|DECR2|NSDHL|HMGCLL1|ACOXL|GBA2|PCTP|ELOVL1|AACS|CERS4|LPCAT1|ACSF2|PITPNM3|STARD3NL|FAR1|MIGA2|OSBPL5|OSBPL6|SPNS2|STARD4|MMAA|LCLAT1|PLA2G4F	-2	MyList
GO Biological Processes	19	GO:0051495	positive regulation of cytoskeleton organization	19_GO:0048518 positive regulation of biological process	-4.2	2.9	4.8	30286	184	1028	18	1.8	0.41	120|3303|3304|4137|4690|5027|7043|9639|9647|10763|11075|22899|29109|29899|55835|64223|148170|221908	ADD3|HSPA1A|HSPA1B|MAPT|NCK1|P2RX7|TGFB3|ARHGEF10|PPM1F|NES|STMN2|ARHGEF15|FHOD1|GPSM2|CENPJ|MLST8|CDC42EP5|PPP1R35	-2	MyList
GO Biological Processes	19	GO:0045785	positive regulation of cell adhesion	19_GO:0048518 positive regulation of biological process	-4.2	2.1	4.4	30286	485	1028	34	3.3	0.56	284|939|1803|1842|3170|3728|3791|4092|4690|5155|5296|5590|6387|6423|6595|6598|7422|7480|8772|9435|9580|9647|9655|10076|10808|22920|79625|84433|89780|91663|133584|201294|201627|729230	ANGPT1|CD27|DPP4|ECM2|FOXA2|JUP|KDR|SMAD7|NCK1|PDGFB|PIK3R2|PRKCZ|CXCL12|SFRP2|SMARCA2|SMARCB1|VEGFA|WNT10B|FADD|CHST2|SOX13|PPM1F|SOCS5|PTPRU|HSPH1|KIFAP3|NDNF|CARD11|WNT3A|MYADM|EGFLAM|UNC13D|DENND6A|CCR2	-2	MyList
Reactome Gene Sets	6	R-HSA-6811558	PI5P, PP2A and IER3 Regulate PI3K/AKT Signaling		-4.2	3.6	5.1	30286	106	1028	13	1.3	0.35	2100|2252|2261|2264|5155|5296|5519|5595|8396|8503|8817|9542|90865	ESR2|FGF7|FGFR3|FGFR4|PDGFB|PIK3R2|PPP2R1B|MAPK3|PIP4K2B|PIK3R3|FGF18|NRG2|IL33	-2	MyList
GO Biological Processes	19	GO:0001947	heart looping	19_GO:0032502 developmental process	-4.2	4.5	5.3	30286	65	1028	10	0.97	0.31	187|1856|6911|8195|26160|54345|55897|64321|89780|123872	APLNR|DVL2|TBX6|MKKS|IFT172|SOX18|MESP1|SOX17|WNT3A|DNAAF1	-2	MyList
GO Biological Processes	19	GO:0031400	negative regulation of protein modification process	19_GO:0048519 negative regulation of biological process	-4.2	2.1	4.5	30286	426	1028	31	3	0.53	284|408|1020|1845|1849|3303|3304|4092|4137|4690|5590|6423|8473|8692|9647|9655|10363|11076|23435|26051|50855|51527|51657|57718|79899|84707|91663|142679|143941|153769|339745	ANGPT1|ARRB1|CDK5|DUSP3|DUSP7|HSPA1A|HSPA1B|SMAD7|MAPT|NCK1|PRKCZ|SFRP2|OGT|HYAL2|PPM1F|SOCS5|HMG20A|TPPP|TARDBP|PPP1R16B|PARD6A|GSKIP|STYXL1|PPP4R4|PRR5L|BEX2|MYADM|DUSP19|TTC36|SH3RF2|SPOPL	-2	MyList
GO Biological Processes	19	GO:0023019	signal transduction involved in regulation of gene expression	19_GO:0050896 response to stimulus	-4.2	8	6.2	30286	22	1028	6	0.58	0.24	142|6911|7188|55897|64321|199699	PARP1|TBX6|TRAF5|MESP1|SOX17|DAND5	-2	MyList
Reactome Gene Sets	6	R-HSA-388396	GPCR downstream signalling		-4.1	1.9	4.3	30286	634	1028	41	4	0.61	113|114|153|187|408|886|1020|1524|1606|2740|5141|5296|5330|5331|5364|5519|5595|5924|5998|6387|6915|8503|8622|8786|8862|9639|10203|10235|10266|22899|23236|23370|29899|53637|54848|57449|59345|94235|115557|221472|729230	ADCY7|ADCY8|ADRB1|APLNR|ARRB1|CCKAR|CDK5|CX3CR1|DGKA|GLP1R|PDE4A|PIK3R2|PLCB2|PLCB3|PLXNB1|PPP2R1B|MAPK3|RASGRF2|RGS3|CXCL12|TBXA2R|PIK3R3|PDE8B|RGS11|APLN|ARHGEF10|CALCRL|RASGRP2|RAMP2|ARHGEF15|PLCB1|ARHGEF18|GPSM2|S1PR5|ARHGEF38|PLEKHG5|GNB4|GNG8|ARHGEF25|FGD2|CCR2	-2	MyList
GO Biological Processes	19	GO:0120032	regulation of plasma membrane bounded cell projection assembly	19_GO:0050789 regulation of biological process	-4.1	2.7	4.7	30286	204	1028	19	1.8	0.42	2596|5027|5064|6792|7043|8558|8655|23224|23329|26051|51225|51364|51626|54869|55835|80199|84299|148170|221908	GAP43|P2RX7|PALM|CDKL5|TGFB3|CDK10|DYNLL1|SYNE2|TBC1D30|PPP1R16B|ABI3|ZMYND10|DYNC2LI1|EPS8L1|CENPJ|FUZ|MIEN1|CDC42EP5|PPP1R35	-1.9	MyList
Reactome Gene Sets	6	R-HSA-5620924	Intraflagellar transport		-4.1	4.9	5.4	30286	54	1028	9	0.88	0.29	3797|8655|10382|22920|26160|28981|51626|57560|64792	KIF3C|DYNLL1|TUBB4A|KIFAP3|IFT172|IFT81|DYNC2LI1|IFT80|IFT22	-1.9	MyList
GO Biological Processes	19	GO:0008654	phospholipid biosynthetic process	19_GO:0008152 metabolic process	-4.1	2.6	4.6	30286	240	1028	21	2	0.44	1606|3422|3612|4598|5279|5283|5296|8396|8503|9655|10554|27315|54872|55650|57048|79888|83394|84188|84962|129303|253558	DGKA|IDI1|IMPA1|MVK|PIGC|PIGH|PIK3R2|PIP4K2B|PIK3R3|SOCS5|AGPAT1|PGAP2|PIGG|PIGV|PLSCR3|LPCAT1|PITPNM3|FAR1|AJUBA|TMEM150A|LCLAT1	-1.9	MyList
GO Biological Processes	19	GO:0006753	nucleoside phosphate metabolic process	19_GO:0008152 metabolic process	-4.1	2	4.3	30286	532	1028	36	3.5	0.57	113|114|142|215|1716|2326|2330|2982|2983|3303|3304|3614|4522|4598|4913|5141|5634|6120|8564|8622|8654|9061|10005|10157|23181|50484|53354|55191|64834|80221|84188|84433|84836|116285|130752|256281	ADCY7|ADCY8|PARP1|ABCD1|DGUOK|FMO1|FMO5|GUCY1A1|GUCY1B1|HSPA1A|HSPA1B|IMPDH1|MTHFD1|MVK|NTHL1|PDE4A|PRPS2|RPE|KMO|PDE8B|PDE5A|PAPSS1|ACOT8|AASS|DIP2A|RRM2B|PANK1|NADSYN1|ELOVL1|ACSF2|FAR1|CARD11|ABHD14B|ACSM1|MDH1B|NUDT14	-1.9	MyList
Reactome Gene Sets	6	R-HSA-416482	G alpha (12/13) signalling events		-4.1	4.1	5.1	30286	80	1028	11	1.1	0.32	5364|5924|6915|9639|22899|23370|54848|57449|59345|94235|221472	PLXNB1|RASGRF2|TBXA2R|ARHGEF10|ARHGEF15|ARHGEF18|ARHGEF38|PLEKHG5|GNB4|GNG8|FGD2	-1.9	MyList
GO Biological Processes	19	GO:0001958	endochondral ossification	19_GO:0032502 developmental process	-4.1	6.4	5.8	30286	32	1028	7	0.68	0.26	654|2261|4665|8817|57560|338773|642658	BMP6|FGFR3|NAB2|FGF18|IFT80|TMEM119|SCX	-1.9	MyList
GO Biological Processes	19	GO:0036075	replacement ossification	19_GO:0032501 multicellular organismal process	-4.1	6.4	5.8	30286	32	1028	7	0.68	0.26	654|2261|4665|8817|57560|338773|642658	BMP6|FGFR3|NAB2|FGF18|IFT80|TMEM119|SCX	-1.9	MyList
GO Biological Processes	19	GO:0072521	purine-containing compound metabolic process	19_GO:0008152 metabolic process	-4.1	2	4.3	30286	492	1028	34	3.3	0.56	113|114|142|215|1716|2326|2330|2982|2983|3303|3304|3614|4521|4522|4598|5141|5634|6120|8564|8622|8654|9061|10005|10157|23181|53354|55191|64834|80221|84188|84433|84836|116285|130752	ADCY7|ADCY8|PARP1|ABCD1|DGUOK|FMO1|FMO5|GUCY1A1|GUCY1B1|HSPA1A|HSPA1B|IMPDH1|NUDT1|MTHFD1|MVK|PDE4A|PRPS2|RPE|KMO|PDE8B|PDE5A|PAPSS1|ACOT8|AASS|DIP2A|PANK1|NADSYN1|ELOVL1|ACSF2|FAR1|CARD11|ABHD14B|ACSM1|MDH1B	-1.9	MyList
KEGG Pathway	24	hsa04611	Platelet activation		-4.1	3.3	4.9	30286	124	1028	14	1.4	0.36	113|114|2982|2983|5296|5330|5331|5590|5595|6915|8503|10235|23236|255189	ADCY7|ADCY8|GUCY1A1|GUCY1B1|PIK3R2|PLCB2|PLCB3|PRKCZ|MAPK3|TBXA2R|PIK3R3|RASGRP2|PLCB1|PLA2G4F	-1.9	MyList
GO Biological Processes	19	GO:0060491	regulation of cell projection assembly	19_GO:0050789 regulation of biological process	-4.1	2.7	4.6	30286	206	1028	19	1.8	0.42	2596|5027|5064|6792|7043|8558|8655|23224|23329|26051|51225|51364|51626|54869|55835|80199|84299|148170|221908	GAP43|P2RX7|PALM|CDKL5|TGFB3|CDK10|DYNLL1|SYNE2|TBC1D30|PPP1R16B|ABI3|ZMYND10|DYNC2LI1|EPS8L1|CENPJ|FUZ|MIEN1|CDC42EP5|PPP1R35	-1.9	MyList
GO Biological Processes	19	GO:0099111	microtubule-based transport	19_GO:0051179 localization	-4.1	2.7	4.6	30286	206	1028	19	1.8	0.42	4137|5590|8655|10947|22920|23224|26160|28981|51566|51626|57560|63915|64792|80128|80199|83853|123872|166379|345895	MAPT|PRKCZ|DYNLL1|AP3M2|KIFAP3|SYNE2|IFT172|IFT81|ARMCX3|DYNC2LI1|IFT80|BLOC1S5|IFT22|TRIM46|FUZ|ROPN1L|DNAAF1|BBS12|RSPH4A	-1.9	MyList
GO Biological Processes	19	GO:0061387	regulation of extent of cell growth	19_GO:0040007 growth	-4.1	3.5	4.9	30286	109	1028	13	1.3	0.35	1020|4137|5802|6387|6792|7422|7869|10371|10505|23499|56920|80128|89780	CDK5|MAPT|PTPRS|CXCL12|CDKL5|VEGFA|SEMA3B|SEMA3A|SEMA4F|MACF1|SEMA3G|TRIM46|WNT3A	-1.9	MyList
Reactome Gene Sets	6	R-HSA-9006934	Signaling by Receptor Tyrosine Kinases		-4.1	2	4.3	30286	534	1028	36	3.5	0.57	1020|1293|1759|1845|1849|2252|2261|2264|3728|3791|3909|3925|4066|4665|4690|5155|5296|5519|5590|5595|5802|6387|6772|7072|7422|8503|8817|9542|10076|22916|23163|23767|64223|64759|80310|143282	CDK5|COL6A3|DNM1|DUSP3|DUSP7|FGF7|FGFR3|FGFR4|JUP|KDR|LAMA3|STMN1|LYL1|NAB2|NCK1|PDGFB|PIK3R2|PPP2R1B|PRKCZ|MAPK3|PTPRS|CXCL12|STAT1|TIA1|VEGFA|PIK3R3|FGF18|NRG2|PTPRU|NCBP2|GGA3|FLRT3|MLST8|TNS3|PDGFD|FGFBP3	-1.9	MyList
GO Biological Processes	19	GO:0014020	primary neural tube formation	19_GO:0032502 developmental process	-4	3.7	5	30286	95	1028	12	1.2	0.34	1856|2535|2648|4522|5916|6423|8463|26160|57545|80199|115908|144165	DVL2|FZD2|KAT2A|MTHFD1|RARG|SFRP2|TEAD2|IFT172|CC2D2A|FUZ|CTHRC1|PRICKLE1	-1.9	MyList
GO Biological Processes	19	GO:0032434	regulation of proteasomal ubiquitin-dependent protein catabolic process	19_GO:0008152 metabolic process	-4	3.3	4.8	30286	125	1028	14	1.4	0.36	3300|3303|3304|4092|7480|7514|8473|9655|55070|85409|90865|143941|144165|153769	DNAJB2|HSPA1A|HSPA1B|SMAD7|WNT10B|XPO1|OGT|SOCS5|DET1|NKD2|IL33|TTC36|PRICKLE1|SH3RF2	-1.9	MyList
GO Biological Processes	19	GO:0043410	positive regulation of MAPK cascade	19_GO:0048518 positive regulation of biological process	-4	2	4.3	30286	475	1028	33	3.2	0.55	284|408|939|1856|1942|2261|2264|3672|3791|4216|5027|5155|5590|5595|5871|7043|7422|7476|8558|8567|8622|8817|10371|23236|50937|55504|57608|80310|112464|142679|153769|222166|353514	ANGPT1|ARRB1|CD27|DVL2|EFNA1|FGFR3|FGFR4|ITGA1|KDR|MAP3K4|P2RX7|PDGFB|PRKCZ|MAPK3|MAP4K2|TGFB3|VEGFA|WNT7A|CDK10|MADD|PDE8B|FGF18|SEMA3A|PLCB1|CDON|TNFRSF19|JCAD|PDGFD|CAVIN3|DUSP19|SH3RF2|MTURN|LILRA5	-1.9	MyList
GO Biological Processes	19	GO:0070201	regulation of establishment of protein localization	19_GO:0051179 localization	-4	2	4.3	30286	537	1028	36	3.5	0.57	114|283|284|654|1020|3170|3728|4137|5027|5296|5590|7043|7447|7514|8622|8655|8692|9495|9619|9647|9747|10062|10391|10456|11156|22885|23236|23255|23409|23435|50855|55835|57506|65985|79628|79899	ADCY8|ANG|ANGPT1|BMP6|CDK5|FOXA2|JUP|MAPT|P2RX7|PIK3R2|PRKCZ|TGFB3|VSNL1|XPO1|PDE8B|DYNLL1|HYAL2|AKAP5|ABCG1|PPM1F|TCAF1|NR1H3|CORO2B|HAX1|PTP4A3|ABLIM3|PLCB1|MTCL1|SIRT4|TARDBP|PARD6A|CENPJ|MAVS|AACS|SH3TC2|PRR5L	-1.9	MyList
GO Biological Processes	19	GO:0051216	cartilage development	19_GO:0032502 developmental process	-4	2.9	4.7	30286	174	1028	17	1.7	0.4	651|654|871|2121|2261|5310|5595|5916|6423|6591|7476|7480|8195|8692|8817|57560|642658	BMP3|BMP6|SERPINH1|EVC|FGFR3|PKD1|MAPK3|RARG|SFRP2|SNAI2|WNT7A|WNT10B|MKKS|HYAL2|FGF18|IFT80|SCX	-1.9	MyList
GO Biological Processes	19	GO:2000146	negative regulation of cell motility	19_GO:0040011 locomotion	-4	2.2	4.3	30286	396	1028	29	2.8	0.52	1265|1524|1602|1803|1845|3728|4092|4163|4223|5911|6387|6423|6915|7080|8434|8473|8692|9747|10076|23236|23671|29775|51378|54567|55333|79148|80199|84312|90865	CNN2|CX3CR1|DACH1|DPP4|DUSP3|JUP|SMAD7|MCC|MEOX2|RAP2A|CXCL12|SFRP2|TBXA2R|NKX2-1|RECK|OGT|HYAL2|TCAF1|PTPRU|PLCB1|TMEFF2|CARD10|ANGPT4|DLL4|SYNJ2BP|MMP28|FUZ|BRMS1L|IL33	-1.9	MyList
GO Biological Processes	19	GO:0046488	phosphatidylinositol metabolic process	19_GO:0008152 metabolic process	-4	3	4.7	30286	158	1028	16	1.6	0.39	3612|5279|5283|5296|5330|5331|8396|8503|9655|23236|27315|54872|55650|83394|129303|253558	IMPA1|PIGC|PIGH|PIK3R2|PLCB2|PLCB3|PIP4K2B|PIK3R3|SOCS5|PLCB1|PGAP2|PIGG|PIGV|PITPNM3|TMEM150A|LCLAT1	-1.9	MyList
WikiPathways	27	WP197	Cholesterol biosynthesis pathway		-4	9.8	6.4	30286	15	1028	5	0.49	0.22	1717|3422|4598|6309|50814	DHCR7|IDI1|MVK|SC5D|NSDHL	-1.9	MyList
GO Biological Processes	19	GO:0001938	positive regulation of endothelial cell proliferation	19_GO:0048518 positive regulation of biological process	-4	3.5	4.8	30286	111	1028	13	1.3	0.35	187|283|654|2252|3791|5155|6387|7422|8742|8862|26051|51162|57608	APLNR|ANG|BMP6|FGF7|KDR|PDGFB|CXCL12|VEGFA|TNFSF12|APLN|PPP1R16B|EGFL7|JCAD	-1.9	MyList
WikiPathways	27	WP4172	PI3K Akt signaling pathway		-4	2.3	4.4	30286	339	1028	26	2.5	0.49	284|595|1293|1942|2252|2256|2261|2264|3672|3695|3791|3909|5155|5296|5519|5595|7148|7422|8503|8817|29941|51378|59345|64223|80310|94235	ANGPT1|CCND1|COL6A3|EFNA1|FGF7|FGF11|FGFR3|FGFR4|ITGA1|ITGB7|KDR|LAMA3|PDGFB|PIK3R2|PPP2R1B|MAPK3|TNXB|VEGFA|PIK3R3|FGF18|PKN3|ANGPT4|GNB4|MLST8|PDGFD|GNG8	-1.8	MyList
GO Biological Processes	19	GO:0030705	cytoskeleton-dependent intracellular transport	19_GO:0051179 localization	-4	2.7	4.6	30286	193	1028	18	1.8	0.41	4137|5590|8655|10947|22920|23224|26160|28981|51566|51626|55930|57560|63915|64792|80128|80199|144165|166379	MAPT|PRKCZ|DYNLL1|AP3M2|KIFAP3|SYNE2|IFT172|IFT81|ARMCX3|DYNC2LI1|MYO5C|IFT80|BLOC1S5|IFT22|TRIM46|FUZ|PRICKLE1|BBS12	-1.8	MyList
GO Biological Processes	19	GO:0010975	regulation of neuron projection development	19_GO:0032502 developmental process	-3.9	2	4.3	30286	460	1028	32	3.1	0.54	1020|1716|1942|2288|4137|4690|5361|5364|5802|5911|6387|6423|6792|6911|7422|7476|7869|8578|10371|10505|11075|23129|23499|26153|51225|51657|56920|64689|79625|80128|84079|89780	CDK5|DGUOK|EFNA1|FKBP4|MAPT|NCK1|PLXNA1|PLXNB1|PTPRS|RAP2A|CXCL12|SFRP2|CDKL5|TBX6|VEGFA|WNT7A|SEMA3B|SCARF1|SEMA3A|SEMA4F|STMN2|PLXND1|MACF1|KIF26A|ABI3|STYXL1|SEMA3G|GORASP1|NDNF|TRIM46|ANKRD27|WNT3A	-1.8	MyList
GO Biological Processes	19	GO:0016331	morphogenesis of embryonic epithelium	19_GO:0032502 developmental process	-3.9	3.1	4.7	30286	144	1028	15	1.5	0.37	1856|2535|2648|3714|4522|5916|6423|6664|7041|8463|26160|57545|80199|115908|144165	DVL2|FZD2|KAT2A|JAG2|MTHFD1|RARG|SFRP2|SOX11|TGFB1I1|TEAD2|IFT172|CC2D2A|FUZ|CTHRC1|PRICKLE1	-1.8	MyList
WikiPathways	27	WP4258	lncRNA in canonical Wnt signaling and colorectal cancer		-3.9	3.6	4.8	30286	98	1028	12	1.2	0.34	595|1856|2535|5328|6423|7472|7476|7480|51701|64321|85409|89780	CCND1|DVL2|FZD2|PLAU|SFRP2|WNT2|WNT7A|WNT10B|NLK|SOX17|NKD2|WNT3A	-1.8	MyList
GO Biological Processes	19	GO:0048841	regulation of axon extension involved in axon guidance	19_GO:0040007 growth	-3.9	6.1	5.5	30286	34	1028	7	0.68	0.26	6387|7422|7869|10371|10505|56920|89780	CXCL12|VEGFA|SEMA3B|SEMA3A|SEMA4F|SEMA3G|WNT3A	-1.8	MyList
KEGG Pathway	24	hsa05207	Chemical carcinogenesis - receptor activation		-3.9	2.6	4.5	30286	212	1028	19	1.8	0.42	113|114|153|196|408|595|1543|2100|2252|2952|5296|5595|7422|8503|8817|9049|54567|85315|164091	ADCY7|ADCY8|ADRB1|AHR|ARRB1|CCND1|CYP1A1|ESR2|FGF7|GSTT1|PIK3R2|MAPK3|VEGFA|PIK3R3|FGF18|AIP|DLL4|PAQR8|PAQR7	-1.8	MyList
Reactome Gene Sets	6	R-HSA-199418	Negative regulation of the PI3K/AKT network		-3.9	3.4	4.8	30286	113	1028	13	1.3	0.35	2100|2252|2261|2264|5155|5296|5519|5595|8396|8503|8817|9542|90865	ESR2|FGF7|FGFR3|FGFR4|PDGFB|PIK3R2|PPP2R1B|MAPK3|PIP4K2B|PIK3R3|FGF18|NRG2|IL33	-1.8	MyList
GO Biological Processes	19	GO:0043009	chordate embryonic development	19_GO:0032502 developmental process	-3.9	1.9	4.1	30286	650	1028	41	4	0.61	284|1856|2535|2648|3203|3215|3714|4222|4223|4242|4522|5155|5310|5916|5954|6423|6598|6664|6911|7043|7422|7472|8463|23462|23648|25776|26160|50814|51294|53820|54345|55897|57545|57718|64321|80199|89780|115908|123920|144165|642658	ANGPT1|DVL2|FZD2|KAT2A|HOXA6|HOXB5|JAG2|MEOX1|MEOX2|MFNG|MTHFD1|PDGFB|PKD1|RARG|RCN1|SFRP2|SMARCB1|SOX11|TBX6|TGFB3|VEGFA|WNT2|TEAD2|HEY1|SSBP3|CBY1|IFT172|NSDHL|PCDH12|RIPPLY3|SOX18|MESP1|CC2D2A|PPP4R4|SOX17|FUZ|WNT3A|CTHRC1|CMTM3|PRICKLE1|SCX	-1.8	MyList
WikiPathways	27	WP4806	EGFR tyrosine kinase inhibitor resistance		-3.9	3.9	4.9	30286	84	1028	11	1.1	0.32	595|2261|3791|5155|5296|5595|7422|8503|9542|22808|80310	CCND1|FGFR3|KDR|PDGFB|PIK3R2|MAPK3|VEGFA|PIK3R3|NRG2|MRAS|PDGFD	-1.8	MyList
GO Biological Processes	19	GO:0060348	bone development	19_GO:0032502 developmental process	-3.9	2.7	4.5	30286	195	1028	18	1.8	0.41	654|871|2121|2261|4665|5364|5916|7043|8817|10234|26160|57560|84895|124976|338773|497189|642658|645811	BMP6|SERPINH1|EVC|FGFR3|NAB2|PLXNB1|RARG|TGFB3|FGF18|LRRC17|IFT172|IFT80|MIGA2|SPNS2|TMEM119|TIFAB|SCX|CCDC154	-1.8	MyList
GO Biological Processes	19	GO:1901342	regulation of vasculature development	19_GO:0032502 developmental process	-3.9	2.2	4.3	30286	362	1028	27	2.6	0.5	187|1524|1942|2969|3728|3791|6387|6423|6772|6915|7422|8434|8742|8817|10266|23129|23166|23576|26051|26523|51378|55333|57608|90139|339123|641700|729230	APLNR|CX3CR1|EFNA1|GTF2I|JUP|KDR|CXCL12|SFRP2|STAT1|TBXA2R|VEGFA|RECK|TNFSF12|FGF18|RAMP2|PLXND1|STAB1|DDAH1|PPP1R16B|AGO1|ANGPT4|SYNJ2BP|JCAD|TSPAN18|JMJD8|ECSCR|CCR2	-1.8	MyList
GO Biological Processes	19	GO:0009117	nucleotide metabolic process	19_GO:0008152 metabolic process	-3.9	2	4.2	30286	524	1028	35	3.4	0.57	113|114|142|215|1716|2326|2330|2982|2983|3303|3304|3614|4522|4598|4913|5141|5634|6120|8564|8622|8654|9061|10005|10157|23181|50484|53354|55191|64834|80221|84188|84433|84836|116285|130752	ADCY7|ADCY8|PARP1|ABCD1|DGUOK|FMO1|FMO5|GUCY1A1|GUCY1B1|HSPA1A|HSPA1B|IMPDH1|MTHFD1|MVK|NTHL1|PDE4A|PRPS2|RPE|KMO|PDE8B|PDE5A|PAPSS1|ACOT8|AASS|DIP2A|RRM2B|PANK1|NADSYN1|ELOVL1|ACSF2|FAR1|CARD11|ABHD14B|ACSM1|MDH1B	-1.8	MyList
WikiPathways	27	WP4239	Epithelial to mesenchymal transition in colorectal cancer		-3.9	2.9	4.6	30286	162	1028	16	1.6	0.39	2535|3714|3728|4855|5296|5310|5595|6591|7043|7472|7476|7480|8503|24146|54567|89780	FZD2|JAG2|JUP|NOTCH4|PIK3R2|PKD1|MAPK3|SNAI2|TGFB3|WNT2|WNT7A|WNT10B|PIK3R3|CLDN15|DLL4|WNT3A	-1.8	MyList
GO Biological Processes	19	GO:0032956	regulation of actin cytoskeleton organization	19_GO:0050789 regulation of biological process	-3.9	2.2	4.3	30286	344	1028	26	2.5	0.49	118|120|1856|3925|4690|5296|6387|6711|7043|8195|8558|9639|9647|10391|10456|22899|23370|23671|29109|57704|64223|91663|130271|148170|163782|256949	ADD1|ADD3|DVL2|STMN1|NCK1|PIK3R2|CXCL12|SPTBN1|TGFB3|MKKS|CDK10|ARHGEF10|PPM1F|CORO2B|HAX1|ARHGEF15|ARHGEF18|TMEFF2|FHOD1|GBA2|MLST8|MYADM|PLEKHH2|CDC42EP5|KANK4|KANK3	-1.8	MyList
GO Biological Processes	19	GO:0043542	endothelial cell migration	19_GO:0032501 multicellular organismal process	-3.9	4.1	5	30286	71	1028	10	0.97	0.31	1803|3791|6591|7422|8503|8742|11156|23129|54345|57449	DPP4|KDR|SNAI2|VEGFA|PIK3R3|TNFSF12|PTP4A3|PLXND1|SOX18|PLEKHG5	-1.8	MyList
GO Biological Processes	19	GO:0016054	organic acid catabolic process	19_GO:0008152 metabolic process	-3.9	2.5	4.4	30286	232	1028	20	1.9	0.43	215|275|2166|2326|2875|7263|8528|8564|10005|10007|10157|23576|23659|26063|51084|54511|55268|55289|55577|123688	ABCD1|AMT|FAAH|FMO1|GPT|TST|DDO|KMO|ACOT8|GNPDA1|AASS|DDAH1|PLA2G15|DECR2|CRYL1|HMGCLL1|ECHDC2|ACOXL|NAGK|HYKK	-1.8	MyList
GO Biological Processes	19	GO:0046395	carboxylic acid catabolic process	19_GO:0008152 metabolic process	-3.9	2.5	4.4	30286	232	1028	20	1.9	0.43	215|275|2166|2326|2875|7263|8528|8564|10005|10007|10157|23576|23659|26063|51084|54511|55268|55289|55577|123688	ABCD1|AMT|FAAH|FMO1|GPT|TST|DDO|KMO|ACOT8|GNPDA1|AASS|DDAH1|PLA2G15|DECR2|CRYL1|HMGCLL1|ECHDC2|ACOXL|NAGK|HYKK	-1.8	MyList
GO Biological Processes	19	GO:0035050	embryonic heart tube development	19_GO:0032502 developmental process	-3.9	3.8	4.9	30286	85	1028	11	1.1	0.32	187|1856|6911|8195|8463|26160|54345|55897|64321|89780|123872	APLNR|DVL2|TBX6|MKKS|TEAD2|IFT172|SOX18|MESP1|SOX17|WNT3A|DNAAF1	-1.8	MyList
GO Biological Processes	19	GO:0030517	negative regulation of axon extension	19_GO:0040007 growth	-3.8	5.1	5.2	30286	46	1028	8	0.78	0.27	1020|5802|7869|10371|10505|56920|80128|89780	CDK5|PTPRS|SEMA3B|SEMA3A|SEMA4F|SEMA3G|TRIM46|WNT3A	-1.8	MyList
GO Biological Processes	19	GO:1901888	regulation of cell junction assembly	19_GO:0050789 regulation of biological process	-3.8	2.6	4.4	30286	215	1028	19	1.8	0.42	187|1845|3791|5802|5911|6591|7422|7476|8128|8473|9647|22899|23499|23767|27286|51225|54674|79834|89780	APLNR|DUSP3|KDR|PTPRS|RAP2A|SNAI2|VEGFA|WNT7A|ST8SIA2|OGT|PPM1F|ARHGEF15|MACF1|FLRT3|SRPX2|ABI3|LRRN3|PEAK1|WNT3A	-1.8	MyList
KEGG Pathway	24	hsa04933	AGE-RAGE signaling pathway in diabetic complications		-3.8	3.5	4.8	30286	100	1028	12	1.2	0.34	595|5296|5330|5331|5590|5595|6772|7043|7056|7422|8503|23236	CCND1|PIK3R2|PLCB2|PLCB3|PRKCZ|MAPK3|STAT1|TGFB3|THBD|VEGFA|PIK3R3|PLCB1	-1.8	MyList
GO Biological Processes	19	GO:0003158	endothelium development	19_GO:0032502 developmental process	-3.8	3.5	4.8	30286	100	1028	12	1.2	0.34	2535|2702|3215|3791|5802|23462|26051|54345|54567|55897|64321|91663	FZD2|GJA5|HOXB5|KDR|PTPRS|HEY1|PPP1R16B|SOX18|DLL4|MESP1|SOX17|MYADM	-1.8	MyList
GO Biological Processes	19	GO:0030029	actin filament-based process	19_GO:0009987 cellular process	-3.8	1.9	4.1	30286	614	1028	39	3.8	0.6	118|283|408|1265|1466|2252|3092|4646|4690|5911|6328|6332|6525|6711|7148|9639|9754|9992|10391|11133|22808|23224|23370|23384|29109|30846|51225|55607|55785|55930|79983|83872|91010|112464|115677|122786|144347|221472|375307	ADD1|ANG|ARRB1|CNN2|CSRP2|FGF7|HIP1|MYO6|NCK1|RAP2A|SCN3A|SCN7A|SMTN|SPTBN1|TNXB|ARHGEF10|STARD8|KCNE2|CORO2B|KPTN|MRAS|SYNE2|ARHGEF18|SPECC1L|FHOD1|EHD2|ABI3|PPP1R9A|FGD6|MYO5C|POF1B|HMCN1|FMNL3|CAVIN3|NOSTRIN|FRMD6|RFLNA|FGD2|CATIP	-1.7	MyList
GO Biological Processes	19	GO:1902904	negative regulation of supramolecular fiber organization	19_GO:0048519 negative regulation of biological process	-3.8	2.9	4.5	30286	164	1028	16	1.6	0.39	118|120|2288|3925|6711|8195|10382|10391|11075|23370|23671|25876|91663|130271|163782|256949	ADD1|ADD3|FKBP4|STMN1|SPTBN1|MKKS|TUBB4A|CORO2B|STMN2|ARHGEF18|TMEFF2|SPEF1|MYADM|PLEKHH2|KANK4|KANK3	-1.7	MyList
GO Biological Processes	19	GO:0050678	regulation of epithelial cell proliferation	19_GO:0050789 regulation of biological process	-3.8	2.1	4.2	30286	407	1028	29	2.8	0.52	187|283|595|654|2252|3791|4163|5155|6387|6423|6591|6664|6772|7422|7472|7476|7480|8742|8862|26051|26160|51162|54567|55333|57560|57608|89780|90780|283131	APLNR|ANG|CCND1|BMP6|FGF7|KDR|MCC|PDGFB|CXCL12|SFRP2|SNAI2|SOX11|STAT1|VEGFA|WNT2|WNT7A|WNT10B|TNFSF12|APLN|PPP1R16B|IFT172|EGFL7|DLL4|SYNJ2BP|IFT80|JCAD|WNT3A|PYGO2|NEAT1	-1.7	MyList
KEGG Pathway	24	hsa04072	Phospholipase D signaling pathway		-3.8	3	4.5	30286	148	1028	15	1.5	0.37	113|114|1606|1759|5155|5296|5330|5331|5595|8503|10554|22808|23236|80310|255189	ADCY7|ADCY8|DGKA|DNM1|PDGFB|PIK3R2|PLCB2|PLCB3|MAPK3|PIK3R3|AGPAT1|MRAS|PLCB1|PDGFD|PLA2G4F	-1.7	MyList
KEGG Pathway	24	hsa04916	Melanogenesis		-3.8	3.5	4.7	30286	101	1028	12	1.2	0.34	113|114|1856|2535|5330|5331|5595|7472|7476|7480|23236|89780	ADCY7|ADCY8|DVL2|FZD2|PLCB2|PLCB3|MAPK3|WNT2|WNT7A|WNT10B|PLCB1|WNT3A	-1.7	MyList
GO Biological Processes	19	GO:0016125	sterol metabolic process	19_GO:0008152 metabolic process	-3.8	3.1	4.6	30286	132	1028	14	1.4	0.36	847|1593|1717|3422|4598|6309|6646|8578|9619|11161|50814|51706|57704|114879	CAT|CYP27A1|DHCR7|IDI1|MVK|SC5D|SOAT1|SCARF1|ABCG1|ERG28|NSDHL|CYB5R1|GBA2|OSBPL5	-1.7	MyList
GO Biological Processes	19	GO:0010970	transport along microtubule	19_GO:0051179 localization	-3.8	2.9	4.5	30286	165	1028	16	1.6	0.39	4137|5590|8655|10947|22920|23224|26160|28981|51566|51626|57560|63915|64792|80128|80199|166379	MAPT|PRKCZ|DYNLL1|AP3M2|KIFAP3|SYNE2|IFT172|IFT81|ARMCX3|DYNC2LI1|IFT80|BLOC1S5|IFT22|TRIM46|FUZ|BBS12	-1.7	MyList
Reactome Gene Sets	6	R-HSA-1169410	Antiviral mechanism by IFN-stimulated genes		-3.8	3	4.5	30286	149	1028	15	1.5	0.37	2176|2187|2189|3303|3304|3661|4137|4690|5519|5595|6772|10382|57506|129401|201254	FANCC|FANCB|FANCG|HSPA1A|HSPA1B|IRF3|MAPT|NCK1|PPP2R1B|MAPK3|STAT1|TUBB4A|MAVS|NUP35|CENPX	-1.7	MyList
GO Biological Processes	19	GO:0001841	neural tube formation	19_GO:0032502 developmental process	-3.7	3.5	4.7	30286	102	1028	12	1.2	0.34	1856|2535|2648|4522|5916|6423|8463|26160|57545|80199|115908|144165	DVL2|FZD2|KAT2A|MTHFD1|RARG|SFRP2|TEAD2|IFT172|CC2D2A|FUZ|CTHRC1|PRICKLE1	-1.7	MyList
GO Biological Processes	19	GO:0060350	endochondral bone morphogenesis	19_GO:0032502 developmental process	-3.7	4.4	5	30286	60	1028	9	0.88	0.29	654|871|2261|4665|5916|8817|57560|338773|642658	BMP6|SERPINH1|FGFR3|NAB2|RARG|FGF18|IFT80|TMEM119|SCX	-1.7	MyList
Reactome Gene Sets	6	R-HSA-195721	Signaling by WNT		-3.7	2.2	4.2	30286	331	1028	25	2.4	0.48	1856|2535|5330|5331|5519|5929|6423|7089|7472|7476|7480|7514|9580|23236|25776|26523|50855|51701|59345|64321|89780|90780|94235|144165|284654	DVL2|FZD2|PLCB2|PLCB3|PPP2R1B|RBBP5|SFRP2|TLE2|WNT2|WNT7A|WNT10B|XPO1|SOX13|PLCB1|CBY1|AGO1|PARD6A|NLK|GNB4|SOX17|WNT3A|PYGO2|GNG8|PRICKLE1|RSPO1	-1.7	MyList
Reactome Gene Sets	6	R-HSA-5617833	Cilium Assembly		-3.7	2.6	4.4	30286	201	1028	18	1.8	0.41	3797|5147|5310|8195|8655|10382|22920|26160|28981|51626|55835|57545|57560|64792|79969|85302|149371|166379	KIF3C|PDE6D|PKD1|MKKS|DYNLL1|TUBB4A|KIFAP3|IFT172|IFT81|DYNC2LI1|CENPJ|CC2D2A|IFT80|IFT22|ATAT1|FBF1|EXOC8|BBS12	-1.7	MyList
GO Biological Processes	19	GO:0050679	positive regulation of epithelial cell proliferation	19_GO:0048518 positive regulation of biological process	-3.7	2.6	4.3	30286	219	1028	19	1.8	0.42	187|283|595|654|2252|3791|5155|6387|6664|7422|7472|7476|8742|8862|26051|51162|57608|89780|283131	APLNR|ANG|CCND1|BMP6|FGF7|KDR|PDGFB|CXCL12|SOX11|VEGFA|WNT2|WNT7A|TNFSF12|APLN|PPP1R16B|EGFL7|JCAD|WNT3A|NEAT1	-1.7	MyList
GO Biological Processes	19	GO:0055086	nucleobase-containing small molecule metabolic process	19_GO:0008152 metabolic process	-3.7	1.9	4	30286	599	1028	38	3.7	0.59	113|114|142|215|1716|2326|2330|2982|2983|3303|3304|3614|4521|4522|4598|4913|5141|5634|6120|8564|8622|8654|9061|10005|10007|10157|23181|50484|53354|55191|64834|80221|84188|84433|84836|116285|130752|256281	ADCY7|ADCY8|PARP1|ABCD1|DGUOK|FMO1|FMO5|GUCY1A1|GUCY1B1|HSPA1A|HSPA1B|IMPDH1|NUDT1|MTHFD1|MVK|NTHL1|PDE4A|PRPS2|RPE|KMO|PDE8B|PDE5A|PAPSS1|ACOT8|GNPDA1|AASS|DIP2A|RRM2B|PANK1|NADSYN1|ELOVL1|ACSF2|FAR1|CARD11|ABHD14B|ACSM1|MDH1B|NUDT14	-1.7	MyList
GO Biological Processes	19	GO:1901137	carbohydrate derivative biosynthetic process	19_GO:0008152 metabolic process	-3.7	1.9	4	30286	599	1028	38	3.7	0.59	113|114|284|1716|2982|2983|3614|4248|4522|5279|5283|5634|8128|8473|9061|9435|10007|23181|27315|50484|51084|53354|54872|55039|55501|55568|55650|56548|64689|64834|84197|84752|113189|148789|160335|199857|256281|256435	ADCY7|ADCY8|ANGPT1|DGUOK|GUCY1A1|GUCY1B1|IMPDH1|MGAT3|MTHFD1|PIGC|PIGH|PRPS2|ST8SIA2|OGT|PAPSS1|CHST2|GNPDA1|DIP2A|PGAP2|RRM2B|CRYL1|PANK1|PIGG|TRMT12|CHST12|GALNT10|PIGV|CHST7|GORASP1|ELOVL1|POMK|B3GNT9|CHST14|B3GALNT2|TMTC2|ALG14|NUDT14|ST6GALNAC3	-1.7	MyList
GO Biological Processes	19	GO:0062009	secondary palate development	19_GO:0032502 developmental process	-3.7	6.8	5.5	30286	26	1028	6	0.58	0.24	2535|3714|6664|7043|7476|89780	FZD2|JAG2|SOX11|TGFB3|WNT7A|WNT3A	-1.7	MyList
GO Biological Processes	19	GO:1902017	regulation of cilium assembly	19_GO:0050789 regulation of biological process	-3.7	4	4.8	30286	74	1028	10	0.97	0.31	6792|8558|8655|23224|23329|51364|51626|55835|80199|221908	CDKL5|CDK10|DYNLL1|SYNE2|TBC1D30|ZMYND10|DYNC2LI1|CENPJ|FUZ|PPP1R35	-1.7	MyList
Reactome Gene Sets	6	R-HSA-1980143	Signaling by NOTCH1		-3.7	4	4.8	30286	74	1028	10	0.97	0.31	408|2648|3714|7089|23462|51564|54492|54567|83933|142678	ARRB1|KAT2A|JAG2|TLE2|HEY1|HDAC7|NEURL1B|DLL4|HDAC10|MIB2	-1.7	MyList
GO Biological Processes	19	GO:0045765	regulation of angiogenesis	19_GO:0032502 developmental process	-3.7	2.2	4.1	30286	353	1028	26	2.5	0.49	187|1524|1942|2969|3728|3791|6423|6772|6915|7422|8434|8742|8817|10266|23129|23166|23576|26051|26523|51378|55333|57608|90139|339123|641700|729230	APLNR|CX3CR1|EFNA1|GTF2I|JUP|KDR|SFRP2|STAT1|TBXA2R|VEGFA|RECK|TNFSF12|FGF18|RAMP2|PLXND1|STAB1|DDAH1|PPP1R16B|AGO1|ANGPT4|SYNJ2BP|JCAD|TSPAN18|JMJD8|ECSCR|CCR2	-1.7	MyList
GO Biological Processes	19	GO:0006790	sulfur compound metabolic process	19_GO:0008152 metabolic process	-3.7	2.3	4.2	30286	314	1028	24	2.3	0.47	215|284|2326|2952|4522|4598|6448|7263|9061|9435|10005|10157|23181|27010|55501|56548|64834|80221|84188|84245|84836|113189|116285|494143	ABCD1|ANGPT1|FMO1|GSTT1|MTHFD1|MVK|SGSH|TST|PAPSS1|CHST2|ACOT8|AASS|DIP2A|TPK1|CHST12|CHST7|ELOVL1|ACSF2|FAR1|MRI1|ABHD14B|CHST14|ACSM1|CHAC2	-1.7	MyList
KEGG Pathway	24	hsa04918	Thyroid hormone synthesis		-3.7	3.9	4.8	30286	75	1028	10	0.97	0.31	113|114|432|5330|5331|7270|9601|23236|389434|493869	ADCY7|ADCY8|ASGR1|PLCB2|PLCB3|TTF1|PDIA4|PLCB1|IYD|GPX8	-1.6	MyList
GO Biological Processes	19	GO:0042073	intraciliary transport	19_GO:0051179 localization	-3.6	4.8	5	30286	49	1028	8	0.78	0.27	8655|26160|28981|51626|57560|64792|80199|166379	DYNLL1|IFT172|IFT81|DYNC2LI1|IFT80|IFT22|FUZ|BBS12	-1.6	MyList
Reactome Gene Sets	6	R-HSA-9012852	Signaling by NOTCH3		-3.6	4.8	5	30286	49	1028	8	0.78	0.27	2648|3714|6772|23129|23462|54492|54567|142678	KAT2A|JAG2|STAT1|PLXND1|HEY1|NEURL1B|DLL4|MIB2	-1.6	MyList
GO Biological Processes	19	GO:0043408	regulation of MAPK cascade	19_GO:0050896 response to stimulus	-3.6	1.8	3.9	30286	669	1028	41	4	0.61	284|408|939|1845|1849|1856|1942|2261|2264|3672|3791|4216|5027|5155|5296|5590|5595|5871|5911|7043|7422|7476|8558|8567|8622|8692|8817|10371|23236|50937|55333|55504|57608|80310|81606|112464|142679|153769|222166|353514|374403	ANGPT1|ARRB1|CD27|DUSP3|DUSP7|DVL2|EFNA1|FGFR3|FGFR4|ITGA1|KDR|MAP3K4|P2RX7|PDGFB|PIK3R2|PRKCZ|MAPK3|MAP4K2|RAP2A|TGFB3|VEGFA|WNT7A|CDK10|MADD|PDE8B|HYAL2|FGF18|SEMA3A|PLCB1|CDON|SYNJ2BP|TNFRSF19|JCAD|PDGFD|LBH|CAVIN3|DUSP19|SH3RF2|MTURN|LILRA5|TBC1D10C	-1.6	MyList
KEGG Pathway	24	hsa04330	Notch signaling pathway		-3.6	4.3	4.8	30286	62	1028	9	0.88	0.29	1856|2648|3714|4242|4855|7089|11317|23462|54567	DVL2|KAT2A|JAG2|MFNG|NOTCH4|TLE2|RBPJL|HEY1|DLL4	-1.6	MyList
GO Biological Processes	19	GO:1903321	negative regulation of protein modification by small protein conjugation or removal	19_GO:0048519 negative regulation of biological process	-3.6	3.6	4.6	30286	90	1028	11	1.1	0.32	408|1020|3303|3304|4092|8473|10363|84707|143941|153769|339745	ARRB1|CDK5|HSPA1A|HSPA1B|SMAD7|OGT|HMG20A|BEX2|TTC36|SH3RF2|SPOPL	-1.6	MyList
GO Biological Processes	19	GO:2000048	negative regulation of cell-cell adhesion mediated by cadherin	19_GO:0048519 negative regulation of biological process	-3.6	12	6.4	30286	10	1028	4	0.39	0.19	654|4855|7422|9647	BMP6|NOTCH4|VEGFA|PPM1F	-1.6	MyList
GO Biological Processes	19	GO:0045732	positive regulation of protein catabolic process	19_GO:0048518 positive regulation of biological process	-3.6	2.6	4.3	30286	205	1028	18	1.8	0.41	3300|3303|3304|4092|8742|9655|9992|23163|55070|64321|79888|85409|90865|144165|152503|153769|257364|641700	DNAJB2|HSPA1A|HSPA1B|SMAD7|TNFSF12|SOCS5|KCNE2|GGA3|DET1|SOX17|LPCAT1|NKD2|IL33|PRICKLE1|SH3D19|SH3RF2|SNX33|ECSCR	-1.6	MyList
GO Biological Processes	19	GO:0009792	embryo development ending in birth or egg hatching	19_GO:0032502 developmental process	-3.6	1.8	3.9	30286	671	1028	41	4	0.61	284|1856|2535|2648|3203|3215|3714|4222|4223|4242|4522|5155|5310|5916|5954|6423|6598|6664|6911|7043|7422|7472|8463|23462|23648|25776|26160|50814|51294|53820|54345|55897|57545|57718|64321|80199|89780|115908|123920|144165|642658	ANGPT1|DVL2|FZD2|KAT2A|HOXA6|HOXB5|JAG2|MEOX1|MEOX2|MFNG|MTHFD1|PDGFB|PKD1|RARG|RCN1|SFRP2|SMARCB1|SOX11|TBX6|TGFB3|VEGFA|WNT2|TEAD2|HEY1|SSBP3|CBY1|IFT172|NSDHL|PCDH12|RIPPLY3|SOX18|MESP1|CC2D2A|PPP4R4|SOX17|FUZ|WNT3A|CTHRC1|CMTM3|PRICKLE1|SCX	-1.6	MyList
WikiPathways	27	WP4532	Intraflagellar transport proteins binding to dynein		-3.6	6.5	5.4	30286	27	1028	6	0.58	0.24	1783|8655|28981|51626|57560|64792	DYNC1LI2|DYNLL1|IFT81|DYNC2LI1|IFT80|IFT22	-1.6	MyList
Reactome Gene Sets	6	R-HSA-5663202	Diseases of signal transduction by growth factor receptors and second messengers		-3.6	2	4	30286	459	1028	31	3	0.53	408|1849|2100|2252|2261|2264|2648|3092|3714|3791|5155|5296|5519|5595|6711|6772|8503|8817|9061|9542|22808|22916|23462|26523|51564|54492|54567|64223|83933|89780|142678	ARRB1|DUSP7|ESR2|FGF7|FGFR3|FGFR4|KAT2A|HIP1|JAG2|KDR|PDGFB|PIK3R2|PPP2R1B|MAPK3|SPTBN1|STAT1|PIK3R3|FGF18|PAPSS1|NRG2|MRAS|NCBP2|HEY1|AGO1|HDAC7|NEURL1B|DLL4|MLST8|HDAC10|WNT3A|MIB2	-1.6	MyList
GO Biological Processes	19	GO:0008015	blood circulation	19_GO:0032501 multicellular organismal process	-3.6	2	4	30286	418	1028	29	2.8	0.52	120|153|284|654|1359|2166|2702|2740|2982|2983|3672|5155|5331|6328|6332|6387|6772|6915|7422|8195|8862|9732|9992|10266|10391|11156|23576|83988|143282	ADD3|ADRB1|ANGPT1|BMP6|CPA3|FAAH|GJA5|GLP1R|GUCY1A1|GUCY1B1|ITGA1|PDGFB|PLCB3|SCN3A|SCN7A|CXCL12|STAT1|TBXA2R|VEGFA|MKKS|APLN|DOCK4|KCNE2|RAMP2|CORO2B|PTP4A3|DDAH1|NCALD|FGFBP3	-1.6	MyList
GO Biological Processes	19	GO:0008064	regulation of actin polymerization or depolymerization	19_GO:0050789 regulation of biological process	-3.6	2.9	4.4	30286	154	1028	15	1.5	0.37	118|120|4690|5296|6387|6711|8195|10456|57704|64223|91663|130271|148170|163782|256949	ADD1|ADD3|NCK1|PIK3R2|CXCL12|SPTBN1|MKKS|HAX1|GBA2|MLST8|MYADM|PLEKHH2|CDC42EP5|KANK4|KANK3	-1.6	MyList
GO Biological Processes	19	GO:0060021	roof of mouth development	19_GO:0032502 developmental process	-3.6	3.6	4.6	30286	91	1028	11	1.1	0.32	2535|3714|4223|6591|6664|6943|7043|7476|26160|89780|90780	FZD2|JAG2|MEOX2|SNAI2|SOX11|TCF21|TGFB3|WNT7A|IFT172|WNT3A|PYGO2	-1.6	MyList
GO Biological Processes	19	GO:0061136	regulation of proteasomal protein catabolic process	19_GO:0008152 metabolic process	-3.6	2.6	4.3	30286	189	1028	17	1.7	0.4	3300|3303|3304|4092|5310|7480|7514|8473|9655|9992|55070|85409|90865|143941|144165|153769|641700	DNAJB2|HSPA1A|HSPA1B|SMAD7|PKD1|WNT10B|XPO1|OGT|SOCS5|KCNE2|DET1|NKD2|IL33|TTC36|PRICKLE1|SH3RF2|ECSCR	-1.6	MyList
GO Biological Processes	19	GO:0043117	positive regulation of vascular permeability	19_GO:0032501 multicellular organismal process	-3.6	8.2	5.7	30286	18	1028	5	0.49	0.22	284|654|7422|11156|143282	ANGPT1|BMP6|VEGFA|PTP4A3|FGFBP3	-1.6	MyList
GO Biological Processes	19	GO:0006044	N-acetylglucosamine metabolic process	19_GO:0008152 metabolic process	-3.6	8.2	5.7	30286	18	1028	5	0.49	0.22	4248|9435|10007|55577|56548	MGAT3|CHST2|GNPDA1|NAGK|CHST7	-1.6	MyList
Reactome Gene Sets	6	R-HSA-9013148	CDC42 GTPase cycle		-3.6	2.9	4.3	30286	155	1028	15	1.5	0.37	3728|5296|5924|9639|9754|10928|22899|50855|57572|64411|91010|115557|148170|201176|221472	JUP|PIK3R2|RASGRF2|ARHGEF10|STARD8|RALBP1|ARHGEF15|PARD6A|DOCK6|ARAP3|FMNL3|ARHGEF25|CDC42EP5|ARHGAP27|FGD2	-1.6	MyList
GO Biological Processes	19	GO:0032436	positive regulation of proteasomal ubiquitin-dependent protein catabolic process	19_GO:0048518 positive regulation of biological process	-3.6	3.8	4.7	30286	77	1028	10	0.97	0.31	3300|3303|3304|4092|9655|55070|85409|90865|144165|153769	DNAJB2|HSPA1A|HSPA1B|SMAD7|SOCS5|DET1|NKD2|IL33|PRICKLE1|SH3RF2	-1.6	MyList
GO Biological Processes	19	GO:0010638	positive regulation of organelle organization	19_GO:0048518 positive regulation of biological process	-3.5	1.9	3.9	30286	504	1028	33	3.2	0.55	120|3303|3304|3791|4137|4216|4690|5027|5155|5595|7043|8396|8655|8697|8743|9639|9647|10763|10928|11075|22899|23236|29109|29899|51364|51529|55835|64223|79008|80199|90678|148170|221908	ADD3|HSPA1A|HSPA1B|KDR|MAPT|MAP3K4|NCK1|P2RX7|PDGFB|MAPK3|TGFB3|PIP4K2B|DYNLL1|CDC23|TNFSF10|ARHGEF10|PPM1F|NES|RALBP1|STMN2|ARHGEF15|PLCB1|FHOD1|GPSM2|ZMYND10|ANAPC11|CENPJ|MLST8|SLX1B|FUZ|LRSAM1|CDC42EP5|PPP1R35	-1.6	MyList
GO Biological Processes	19	GO:0045995	regulation of embryonic development	19_GO:0032502 developmental process	-3.5	3.5	4.5	30286	92	1028	11	1.1	0.32	2648|3170|3909|6423|7472|10474|23236|55689|64321|89780|642658	KAT2A|FOXA2|LAMA3|SFRP2|WNT2|TADA3|PLCB1|YEATS2|SOX17|WNT3A|SCX	-1.6	MyList
GO Biological Processes	19	GO:0043535	regulation of blood vessel endothelial cell migration	19_GO:0040011 locomotion	-3.5	2.8	4.3	30286	156	1028	15	1.5	0.37	284|1942|3728|3791|4223|5155|6915|7422|8817|27286|29775|51378|51564|54567|57608	ANGPT1|EFNA1|JUP|KDR|MEOX2|PDGFB|TBXA2R|VEGFA|FGF18|SRPX2|CARD10|ANGPT4|HDAC7|DLL4|JCAD	-1.6	MyList
GO Biological Processes	19	GO:0010719	negative regulation of epithelial to mesenchymal transition	19_GO:0032502 developmental process	-3.5	4.6	4.9	30286	51	1028	8	0.78	0.27	1942|3170|4092|6423|7080|54756|80199|147906	EFNA1|FOXA2|SMAD7|SFRP2|NKX2-1|IL17RD|FUZ|DACT3	-1.5	MyList
Canonical Pathways	11	M77	PID WNT SIGNALING PATHWAY		-3.5	6.3	5.3	30286	28	1028	6	0.58	0.24	2535|7472|7476|89780|115908|284654	FZD2|WNT2|WNT7A|WNT3A|CTHRC1|RSPO1	-1.5	MyList
GO Biological Processes	19	GO:0031397	negative regulation of protein ubiquitination	19_GO:0048519 negative regulation of biological process	-3.5	3.8	4.6	30286	78	1028	10	0.97	0.31	408|1020|3303|3304|4092|8473|84707|143941|153769|339745	ARRB1|CDK5|HSPA1A|HSPA1B|SMAD7|OGT|BEX2|TTC36|SH3RF2|SPOPL	-1.5	MyList
GO Biological Processes	19	GO:0044283	small molecule biosynthetic process	19_GO:0008152 metabolic process	-3.5	2	3.9	30286	464	1028	31	3	0.53	215|1543|1593|1717|2326|2593|2648|3422|3612|4522|4598|5947|6309|7390|8564|10005|10157|26063|27010|50814|54511|55501|64834|65985|84105|84245|113189|114880|116285|255189|347862	ABCD1|CYP1A1|CYP27A1|DHCR7|FMO1|GAMT|KAT2A|IDI1|IMPA1|MTHFD1|MVK|RBP1|SC5D|UROS|KMO|ACOT8|AASS|DECR2|TPK1|NSDHL|HMGCLL1|CHST12|ELOVL1|AACS|PCBD2|MRI1|CHST14|OSBPL6|ACSM1|PLA2G4F|GATD1	-1.5	MyList
GO Biological Processes	19	GO:0045746	negative regulation of Notch signaling pathway	19_GO:0048519 negative regulation of biological process	-3.5	5.3	5	30286	39	1028	7	0.68	0.26	408|23462|51162|54567|56339|56892|84934	ARRB1|HEY1|EGFL7|DLL4|METTL3|TCIM|RITA1	-1.5	MyList
GO Biological Processes	19	GO:0070232	regulation of T cell apoptotic process	19_GO:0050789 regulation of biological process	-3.5	5.3	5	30286	39	1028	7	0.68	0.26	939|1942|5027|8772|22920|84524|155038	CD27|EFNA1|P2RX7|FADD|KIFAP3|ZC3H8|GIMAP8	-1.5	MyList
GO Biological Processes	19	GO:0042176	regulation of protein catabolic process	19_GO:0008152 metabolic process	-3.5	2.1	4	30286	362	1028	26	2.5	0.49	3300|3303|3304|4092|4194|4248|5310|7480|7514|8473|8742|9655|9992|23163|54971|55070|64321|79888|85409|90865|143941|144165|152503|153769|257364|641700	DNAJB2|HSPA1A|HSPA1B|SMAD7|MDM4|MGAT3|PKD1|WNT10B|XPO1|OGT|TNFSF12|SOCS5|KCNE2|GGA3|BANP|DET1|SOX17|LPCAT1|NKD2|IL33|TTC36|PRICKLE1|SH3D19|SH3RF2|SNX33|ECSCR	-1.5	MyList
GO Biological Processes	19	GO:1990778	protein localization to cell periphery	19_GO:0051179 localization	-3.5	2.4	4.1	30286	246	1028	20	1.9	0.43	3728|4884|5064|5590|5911|6711|10266|10791|23062|23163|23499|25945|30844|30846|57560|64689|81619|85409|91663|129303	JUP|NPTX1|PALM|PRKCZ|RAP2A|SPTBN1|RAMP2|VAMP5|GGA2|GGA3|MACF1|NECTIN3|EHD4|EHD2|IFT80|GORASP1|TSPAN14|NKD2|MYADM|TMEM150A	-1.5	MyList
GO Biological Processes	19	GO:0030832	regulation of actin filament length	19_GO:0050789 regulation of biological process	-3.5	2.8	4.3	30286	157	1028	15	1.5	0.37	118|120|4690|5296|6387|6711|8195|10456|57704|64223|91663|130271|148170|163782|256949	ADD1|ADD3|NCK1|PIK3R2|CXCL12|SPTBN1|MKKS|HAX1|GBA2|MLST8|MYADM|PLEKHH2|CDC42EP5|KANK4|KANK3	-1.5	MyList
GO Biological Processes	19	GO:0031503	protein-containing complex localization	19_GO:0051179 localization	-3.5	2.8	4.3	30286	157	1028	15	1.5	0.37	2288|3092|4092|4884|7514|8655|9214|26160|28981|51626|57560|64792|80199|166379|642987	FKBP4|HIP1|SMAD7|NPTX1|XPO1|DYNLL1|FCMR|IFT172|IFT81|DYNC2LI1|IFT80|IFT22|FUZ|BBS12|TMEM232	-1.5	MyList
GO Biological Processes	19	GO:0007167	enzyme-linked receptor protein signaling pathway	19_GO:0050896 response to stimulus	-3.5	1.8	3.9	30286	614	1028	38	3.7	0.59	142|284|654|1942|2051|2252|2261|2264|2662|2675|2888|3248|3791|3925|4092|4690|4692|5155|5296|5595|6423|6725|7043|7422|8503|8817|9185|9655|10076|10637|23236|23767|51701|80310|144165|199699|401474|642658	PARP1|ANGPT1|BMP6|EFNA1|EPHB6|FGF7|FGFR3|FGFR4|GDF10|GFRA2|GRB14|HPGD|KDR|STMN1|SMAD7|NCK1|NDN|PDGFB|PIK3R2|MAPK3|SFRP2|SRMS|TGFB3|VEGFA|PIK3R3|FGF18|REPS2|SOCS5|PTPRU|LEFTY1|PLCB1|FLRT3|NLK|PDGFD|PRICKLE1|DAND5|SAMD12|SCX	-1.5	MyList
GO Biological Processes	19	GO:1903050	regulation of proteolysis involved in protein catabolic process	19_GO:0008152 metabolic process	-3.5	2.5	4.1	30286	228	1028	19	1.8	0.42	1942|3300|3303|3304|4092|5310|7041|7480|7514|8473|9655|9992|55070|85409|90865|143941|144165|153769|641700	EFNA1|DNAJB2|HSPA1A|HSPA1B|SMAD7|PKD1|TGFB1I1|WNT10B|XPO1|OGT|SOCS5|KCNE2|DET1|NKD2|IL33|TTC36|PRICKLE1|SH3RF2|ECSCR	-1.5	MyList
Canonical Pathways	11	M5883	NABA SECRETED FACTORS		-3.5	2.1	4	30286	343	1028	25	2.4	0.48	284|651|654|2252|2256|2662|5155|6387|6423|7043|7422|7472|7476|7480|8742|8743|8817|9542|10637|51162|51378|64399|80310|89780|143282	ANGPT1|BMP3|BMP6|FGF7|FGF11|GDF10|PDGFB|CXCL12|SFRP2|TGFB3|VEGFA|WNT2|WNT7A|WNT10B|TNFSF12|TNFSF10|FGF18|NRG2|LEFTY1|EGFL7|ANGPT4|HHIP|PDGFD|WNT3A|FGFBP3	-1.5	MyList
KEGG Pathway	24	hsa04062	Chemokine signaling pathway		-3.5	2.6	4.2	30286	192	1028	17	1.7	0.4	113|114|408|1524|5296|5330|5331|5590|5595|6387|6772|8503|10235|23236|59345|94235|729230	ADCY7|ADCY8|ARRB1|CX3CR1|PIK3R2|PLCB2|PLCB3|PRKCZ|MAPK3|CXCL12|STAT1|PIK3R3|RASGRP2|PLCB1|GNB4|GNG8|CCR2	-1.5	MyList
GO Biological Processes	19	GO:0050920	regulation of chemotaxis	19_GO:0040011 locomotion	-3.5	2.4	4.1	30286	229	1028	19	1.8	0.42	1524|1803|1845|3791|5155|5595|6387|7422|7869|8817|9647|10371|10505|56920|79148|80310|89780|158747|729230	CX3CR1|DPP4|DUSP3|KDR|PDGFB|MAPK3|CXCL12|VEGFA|SEMA3B|FGF18|PPM1F|SEMA3A|SEMA4F|SEMA3G|MMP28|PDGFD|WNT3A|MOSPD2|CCR2	-1.5	MyList
GO Biological Processes	19	GO:1901800	positive regulation of proteasomal protein catabolic process	19_GO:0048518 positive regulation of biological process	-3.5	3.2	4.4	30286	109	1028	12	1.2	0.34	3300|3303|3304|4092|9655|9992|55070|85409|90865|144165|153769|641700	DNAJB2|HSPA1A|HSPA1B|SMAD7|SOCS5|KCNE2|DET1|NKD2|IL33|PRICKLE1|SH3RF2|ECSCR	-1.5	MyList
GO Biological Processes	19	GO:0019233	sensory perception of pain	19_GO:0032501 multicellular organismal process	-3.5	4.1	4.7	30286	65	1028	9	0.88	0.29	1020|4692|5027|5595|6387|8508|56925|84197|729230	CDK5|NDN|P2RX7|MAPK3|CXCL12|NIPSNAP1|LXN|POMK|CCR2	-1.5	MyList
GO Biological Processes	19	GO:1901874	negative regulation of post-translational protein modification	19_GO:0048519 negative regulation of biological process	-3.5	3.4	4.5	30286	94	1028	11	1.1	0.32	408|1020|3303|3304|4092|8473|10363|84707|143941|153769|339745	ARRB1|CDK5|HSPA1A|HSPA1B|SMAD7|OGT|HMG20A|BEX2|TTC36|SH3RF2|SPOPL	-1.5	MyList
GO Biological Processes	19	GO:0051492	regulation of stress fiber assembly	19_GO:0050789 regulation of biological process	-3.5	3.4	4.5	30286	94	1028	11	1.1	0.32	3925|5296|7043|8195|9639|9647|10391|22899|23370|23671|29109	STMN1|PIK3R2|TGFB3|MKKS|ARHGEF10|PPM1F|CORO2B|ARHGEF15|ARHGEF18|TMEFF2|FHOD1	-1.5	MyList
GO Biological Processes	19	GO:0031333	negative regulation of protein-containing complex assembly	19_GO:0048519 negative regulation of biological process	-3.5	2.9	4.3	30286	142	1028	14	1.4	0.36	118|120|2288|3925|5590|6711|8195|10382|11075|51451|84079|91663|163782|256949	ADD1|ADD3|FKBP4|STMN1|PRKCZ|SPTBN1|MKKS|TUBB4A|STMN2|LCMT1|ANKRD27|MYADM|KANK4|KANK3	-1.5	MyList
Reactome Gene Sets	6	R-HSA-9013420	RHOU GTPase cycle		-3.4	5.2	4.9	30286	40	1028	7	0.68	0.26	4646|4690|5296|6711|11180|50855|79834	MYO6|NCK1|PIK3R2|SPTBN1|WDR6|PARD6A|PEAK1	-1.5	MyList
GO Biological Processes	19	GO:0052652	cyclic purine nucleotide metabolic process	19_GO:0008152 metabolic process	-3.4	5.2	4.9	30286	40	1028	7	0.68	0.26	113|114|2982|2983|5141|8622|8654	ADCY7|ADCY8|GUCY1A1|GUCY1B1|PDE4A|PDE8B|PDE5A	-1.5	MyList
Reactome Gene Sets	6	R-HSA-6783310	Fanconi Anemia Pathway		-3.4	5.2	4.9	30286	40	1028	7	0.68	0.26	2176|2187|2189|6119|79008|80198|201254	FANCC|FANCB|FANCG|RPA3|SLX1B|MUS81|CENPX	-1.5	MyList
GO Biological Processes	19	GO:2000049	positive regulation of cell-cell adhesion mediated by cadherin	19_GO:0048518 positive regulation of biological process	-3.4	11	6	30286	11	1028	4	0.39	0.19	3170|10076|89780|201627	FOXA2|PTPRU|WNT3A|DENND6A	-1.5	MyList
GO Biological Processes	19	GO:0090311	regulation of protein deacetylation	19_GO:0008152 metabolic process	-3.4	6.1	5.1	30286	29	1028	6	0.58	0.24	2648|4137|4692|10474|11076|55689	KAT2A|MAPT|NDN|TADA3|TPPP|YEATS2	-1.5	MyList
GO Biological Processes	19	GO:0061448	connective tissue development	19_GO:0032502 developmental process	-3.4	2.4	4.1	30286	231	1028	19	1.8	0.42	651|654|871|2121|2261|5155|5310|5595|5916|6423|6591|7476|7480|8195|8692|8817|9149|57560|642658	BMP3|BMP6|SERPINH1|EVC|FGFR3|PDGFB|PKD1|MAPK3|RARG|SFRP2|SNAI2|WNT7A|WNT10B|MKKS|HYAL2|FGF18|DYRK1B|IFT80|SCX	-1.5	MyList
GO Biological Processes	19	GO:1903391	regulation of adherens junction organization	19_GO:0050789 regulation of biological process	-3.4	18	7	30286	5	1028	3	0.29	0.17	118|654|7422	ADD1|BMP6|VEGFA	-1.5	MyList
CORUM	33	CORUM:6802	VEGFR2-S1PR5-ERK1/2-PKC-alpha complex		-3.4	18	7	30286	5	1028	3	0.29	0.17	3791|5595|53637	KDR|MAPK3|S1PR5	-1.5	MyList
GO Biological Processes	19	GO:0003151	outflow tract morphogenesis	19_GO:0032502 developmental process	-3.4	3.7	4.5	30286	80	1028	10	0.97	0.31	1856|2535|2702|6423|6664|7422|23129|54345|64321|144165	DVL2|FZD2|GJA5|SFRP2|SOX11|VEGFA|PLXND1|SOX18|SOX17|PRICKLE1	-1.5	MyList
GO Biological Processes	19	GO:0010721	negative regulation of cell development	19_GO:0032502 developmental process	-3.4	2.3	4	30286	288	1028	22	2.1	0.45	1020|4092|5802|6591|6664|6911|6988|7422|7476|7869|9655|10234|10371|10505|22920|56920|64689|80128|84524|89780|140685|144347	CDK5|SMAD7|PTPRS|SNAI2|SOX11|TBX6|TCTA|VEGFA|WNT7A|SEMA3B|SOCS5|LRRC17|SEMA3A|SEMA4F|KIFAP3|SEMA3G|GORASP1|TRIM46|ZC3H8|WNT3A|ZBTB46|RFLNA	-1.5	MyList
GO Biological Processes	19	GO:0060541	respiratory system development	19_GO:0032502 developmental process	-3.4	2.5	4.1	30286	214	1028	18	1.8	0.41	2252|3791|5310|5595|5916|6664|6943|7043|7080|7422|7472|8817|9963|10741|51501|64399|94235|123872	FGF7|KDR|PKD1|MAPK3|RARG|SOX11|TCF21|TGFB3|NKX2-1|VEGFA|WNT2|FGF18|SLC23A1|RBBP9|HIKESHI|HHIP|GNG8|DNAAF1	-1.5	MyList
Canonical Pathways	11	M3008	NABA ECM GLYCOPROTEINS		-3.4	2.6	4.1	30286	196	1028	17	1.7	0.4	1842|3909|4013|5118|7148|7837|8076|10417|25992|27283|27286|78987|79625|83872|115908|133584|284654	ECM2|LAMA3|VWA5A|PCOLCE|TNXB|PXDN|MFAP5|SPON2|SNED1|TINAG|SRPX2|CRELD1|NDNF|HMCN1|CTHRC1|EGFLAM|RSPO1	-1.5	MyList
GO Biological Processes	19	GO:0031110	regulation of microtubule polymerization or depolymerization	19_GO:0050789 regulation of biological process	-3.4	3.4	4.4	30286	96	1028	11	1.1	0.32	2288|3303|3304|3925|4137|10382|11075|25876|57704|348235|401236	FKBP4|HSPA1A|HSPA1B|STMN1|MAPT|TUBB4A|STMN2|SPEF1|GBA2|SKA2|STMND1	-1.5	MyList
GO Biological Processes	19	GO:0009187	cyclic nucleotide metabolic process	19_GO:0008152 metabolic process	-3.4	5	4.8	30286	41	1028	7	0.68	0.26	113|114|2982|2983|5141|8622|8654	ADCY7|ADCY8|GUCY1A1|GUCY1B1|PDE4A|PDE8B|PDE5A	-1.5	MyList
GO Biological Processes	19	GO:0071526	semaphorin-plexin signaling pathway	19_GO:0050896 response to stimulus	-3.4	5	4.8	30286	41	1028	7	0.68	0.26	3791|5364|7869|10371|10505|23129|56920	KDR|PLXNB1|SEMA3B|SEMA3A|SEMA4F|PLXND1|SEMA3G	-1.5	MyList
GO Biological Processes	19	GO:0048858	cell projection morphogenesis	19_GO:0032502 developmental process	-3.4	1.9	3.8	30286	494	1028	32	3.1	0.54	886|1020|1942|2051|2596|3672|3925|4692|4884|5361|5364|5590|6387|7080|7422|7476|7869|8128|10371|10505|10763|11202|23181|23334|23767|51299|56920|80128|84079|89780|115557|144165	CCKAR|CDK5|EFNA1|EPHB6|GAP43|ITGA1|STMN1|NDN|NPTX1|PLXNA1|PLXNB1|PRKCZ|CXCL12|NKX2-1|VEGFA|WNT7A|SEMA3B|ST8SIA2|SEMA3A|SEMA4F|NES|KLK8|DIP2A|SZT2|FLRT3|NRN1|SEMA3G|TRIM46|ANKRD27|WNT3A|ARHGEF25|PRICKLE1	-1.5	MyList
KEGG Pathway	24	hsa00230	Purine metabolism		-3.4	3	4.2	30286	128	1028	13	1.3	0.35	113|114|1716|2982|2983|3614|5141|5147|5634|8622|8654|9061|50484	ADCY7|ADCY8|DGUOK|GUCY1A1|GUCY1B1|IMPDH1|PDE4A|PDE6D|PRPS2|PDE8B|PDE5A|PAPSS1|RRM2B	-1.5	MyList
GO Biological Processes	19	GO:0031175	neuron projection development	19_GO:0032502 developmental process	-3.4	1.7	3.7	30286	691	1028	41	4	0.61	886|1020|1942|2051|2596|3672|3925|4137|4692|4884|5361|5364|5590|6387|7080|7148|7422|7476|7869|8128|8578|9315|10371|10505|11075|11202|23181|23334|23767|51299|51560|55607|56920|63915|80128|84079|89780|115557|115908|144165|401236	CCKAR|CDK5|EFNA1|EPHB6|GAP43|ITGA1|STMN1|MAPT|NDN|NPTX1|PLXNA1|PLXNB1|PRKCZ|CXCL12|NKX2-1|TNXB|VEGFA|WNT7A|SEMA3B|ST8SIA2|SCARF1|NREP|SEMA3A|SEMA4F|STMN2|KLK8|DIP2A|SZT2|FLRT3|NRN1|RAB6B|PPP1R9A|SEMA3G|BLOC1S5|TRIM46|ANKRD27|WNT3A|ARHGEF25|CTHRC1|PRICKLE1|STMND1	-1.4	MyList
GO Biological Processes	19	GO:0090090	negative regulation of canonical Wnt signaling pathway	19_GO:0048519 negative regulation of biological process	-3.4	2.8	4.2	30286	145	1028	14	1.4	0.36	4163|6423|6591|7089|9580|10076|25776|55897|64321|80199|85409|115908|144165|147906	MCC|SFRP2|SNAI2|TLE2|SOX13|PTPRU|CBY1|MESP1|SOX17|FUZ|NKD2|CTHRC1|PRICKLE1|DACT3	-1.4	MyList
KEGG Pathway	24	hsa03460	Fanconi anemia pathway		-3.4	4.4	4.6	30286	54	1028	8	0.78	0.27	2176|2187|2189|6119|11201|79008|80198|201254	FANCC|FANCB|FANCG|RPA3|POLI|SLX1B|MUS81|CENPX	-1.4	MyList
Reactome Gene Sets	6	R-HSA-418217	G beta:gamma signalling through PLC beta		-3.3	7.4	5.3	30286	20	1028	5	0.49	0.22	5330|5331|23236|59345|94235	PLCB2|PLCB3|PLCB1|GNB4|GNG8	-1.4	MyList
KEGG Pathway	24	hsa04926	Relaxin signaling pathway		-3.3	3	4.2	30286	129	1028	13	1.3	0.35	113|114|408|5296|5330|5331|5590|5595|7422|8503|23236|59345|94235	ADCY7|ADCY8|ARRB1|PIK3R2|PLCB2|PLCB3|PRKCZ|MAPK3|VEGFA|PIK3R3|PLCB1|GNB4|GNG8	-1.4	MyList
GO Biological Processes	19	GO:0048588	developmental cell growth	19_GO:0040007 growth	-3.3	3.1	4.2	30286	113	1028	12	1.2	0.34	1020|3275|4211|4692|5361|5590|5916|8128|10371|23767|51299|144165	CDK5|PRMT2|MEIS1|NDN|PLXNA1|PRKCZ|RARG|ST8SIA2|SEMA3A|FLRT3|NRN1|PRICKLE1	-1.4	MyList
GO Biological Processes	19	GO:0001936	regulation of endothelial cell proliferation	19_GO:0050789 regulation of biological process	-3.3	2.6	4.1	30286	181	1028	16	1.6	0.39	187|283|654|2252|3791|5155|6387|6772|7422|8742|8862|26051|51162|54567|55333|57608	APLNR|ANG|BMP6|FGF7|KDR|PDGFB|CXCL12|STAT1|VEGFA|TNFSF12|APLN|PPP1R16B|EGFL7|DLL4|SYNJ2BP|JCAD	-1.4	MyList
GO Biological Processes	19	GO:0030198	extracellular matrix organization	19_GO:0009987 cellular process	-3.3	2.3	3.9	30286	274	1028	21	2	0.44	871|1842|4320|5033|6423|7148|7837|8434|10266|23127|79148|79625|81621|81794|83872|89780|133584|144165|149371|169611|642658	SERPINH1|ECM2|MMP11|P4HA1|SFRP2|TNXB|PXDN|RECK|RAMP2|COLGALT2|MMP28|NDNF|KAZALD1|ADAMTS10|HMCN1|WNT3A|EGFLAM|PRICKLE1|EXOC8|OLFML2A|SCX	-1.4	MyList
Canonical Pathways	11	M91	PID TCPTP PATHWAY		-3.3	4.9	4.8	30286	42	1028	7	0.68	0.26	3672|3791|5155|5296|6772|7422|8503	ITGA1|KDR|PDGFB|PIK3R2|STAT1|VEGFA|PIK3R3	-1.4	MyList
Reactome Gene Sets	6	R-HSA-3769402	Deactivation of the beta-catenin transactivating complex		-3.3	4.9	4.8	30286	42	1028	7	0.68	0.26	5929|7089|7514|9580|25776|64321|90780	RBBP5|TLE2|XPO1|SOX13|CBY1|SOX17|PYGO2	-1.4	MyList
Reactome Gene Sets	6	R-HSA-5653656	Vesicle-mediated transport		-3.3	1.8	3.7	30286	673	1028	40	3.9	0.6	408|1759|1783|1856|2702|2800|3092|3797|4646|5050|6711|8567|8578|8655|8905|9185|10226|10382|10466|10808|22920|23062|23163|23166|26153|51226|51560|57165|57511|64689|64708|81562|84079|90990|126432|149371|152503|201627|338382|374403	ARRB1|DNM1|DYNC1LI2|DVL2|GJA5|GOLGA1|HIP1|KIF3C|MYO6|PAFAH1B3|SPTBN1|MADD|SCARF1|DYNLL1|AP1S2|REPS2|PLIN3|TUBB4A|COG5|HSPH1|KIFAP3|GGA2|GGA3|STAB1|KIF26A|COPZ2|RAB6B|GJC2|COG6|GORASP1|COPS7B|LMAN2L|ANKRD27|KIFC2|RINL|EXOC8|SH3D19|DENND6A|RAB7B|TBC1D10C	-1.4	MyList
KEGG Pathway	24	hsa01522	Endocrine resistance		-3.3	3.3	4.3	30286	98	1028	11	1.1	0.32	113|114|595|1031|2100|3714|4855|5296|5595|8503|54567	ADCY7|ADCY8|CCND1|CDKN2C|ESR2|JAG2|NOTCH4|PIK3R2|MAPK3|PIK3R3|DLL4	-1.4	MyList
GO Biological Processes	19	GO:0045446	endothelial cell differentiation	19_GO:0032502 developmental process	-3.3	3.5	4.4	30286	83	1028	10	0.97	0.31	2535|3215|3791|5802|23462|26051|54345|55897|64321|91663	FZD2|HOXB5|KDR|PTPRS|HEY1|PPP1R16B|SOX18|MESP1|SOX17|MYADM	-1.4	MyList
KEGG Pathway	24	hsa04146	Peroxisome		-3.3	3.5	4.4	30286	83	1028	10	0.97	0.31	215|847|4598|5190|8528|10005|11264|26063|54511|84188	ABCD1|CAT|MVK|PEX6|DDO|ACOT8|PXMP4|DECR2|HMGCLL1|FAR1	-1.4	MyList
Reactome Gene Sets	6	R-HSA-8980692	RHOA GTPase cycle		-3.3	2.8	4.1	30286	147	1028	14	1.4	0.36	3728|5296|5924|8987|9639|9754|22899|23370|29941|57449|64411|91010|115557|284119	JUP|PIK3R2|RASGRF2|STBD1|ARHGEF10|STARD8|ARHGEF15|ARHGEF18|PKN3|PLEKHG5|ARAP3|FMNL3|ARHGEF25|CAVIN1	-1.4	MyList
GO Biological Processes	19	GO:0043062	extracellular structure organization	19_GO:0009987 cellular process	-3.3	2.2	3.9	30286	275	1028	21	2	0.44	871|1842|4320|5033|6423|7148|7837|8434|10266|23127|79148|79625|81621|81794|83872|89780|133584|144165|149371|169611|642658	SERPINH1|ECM2|MMP11|P4HA1|SFRP2|TNXB|PXDN|RECK|RAMP2|COLGALT2|MMP28|NDNF|KAZALD1|ADAMTS10|HMCN1|WNT3A|EGFLAM|PRICKLE1|EXOC8|OLFML2A|SCX	-1.4	MyList
GO Biological Processes	19	GO:0019693	ribose phosphate metabolic process	19_GO:0008152 metabolic process	-3.3	2	3.8	30286	416	1028	28	2.7	0.51	113|114|142|215|2982|2983|3303|3304|3614|4522|4598|5141|5634|6120|8622|8654|9061|10005|10157|23181|53354|64834|80221|84188|84433|84836|116285|256281	ADCY7|ADCY8|PARP1|ABCD1|GUCY1A1|GUCY1B1|HSPA1A|HSPA1B|IMPDH1|MTHFD1|MVK|PDE4A|PRPS2|RPE|PDE8B|PDE5A|PAPSS1|ACOT8|AASS|DIP2A|PANK1|ELOVL1|ACSF2|FAR1|CARD11|ABHD14B|ACSM1|NUDT14	-1.4	MyList
GO Biological Processes	19	GO:0045229	external encapsulating structure organization	19_GO:0009987 cellular process	-3.3	2.2	3.9	30286	276	1028	21	2	0.44	871|1842|4320|5033|6423|7148|7837|8434|10266|23127|79148|79625|81621|81794|83872|89780|133584|144165|149371|169611|642658	SERPINH1|ECM2|MMP11|P4HA1|SFRP2|TNXB|PXDN|RECK|RAMP2|COLGALT2|MMP28|NDNF|KAZALD1|ADAMTS10|HMCN1|WNT3A|EGFLAM|PRICKLE1|EXOC8|OLFML2A|SCX	-1.4	MyList
GO Biological Processes	19	GO:0030036	actin cytoskeleton organization	19_GO:0009987 cellular process	-3.3	1.8	3.7	30286	544	1028	34	3.3	0.56	118|283|408|1265|1466|2252|3092|4646|4690|5911|6525|6711|7148|9639|9754|10391|11133|22808|23370|23384|29109|30846|51225|55607|55785|55930|79983|83872|91010|112464|115677|144347|221472|375307	ADD1|ANG|ARRB1|CNN2|CSRP2|FGF7|HIP1|MYO6|NCK1|RAP2A|SMTN|SPTBN1|TNXB|ARHGEF10|STARD8|CORO2B|KPTN|MRAS|ARHGEF18|SPECC1L|FHOD1|EHD2|ABI3|PPP1R9A|FGD6|MYO5C|POF1B|HMCN1|FMNL3|CAVIN3|NOSTRIN|RFLNA|FGD2|CATIP	-1.4	MyList
GO Biological Processes	19	GO:1903052	positive regulation of proteolysis involved in protein catabolic process	19_GO:0048518 positive regulation of biological process	-3.3	2.9	4.1	30286	131	1028	13	1.3	0.35	3300|3303|3304|4092|7041|9655|9992|55070|85409|90865|144165|153769|641700	DNAJB2|HSPA1A|HSPA1B|SMAD7|TGFB1I1|SOCS5|KCNE2|DET1|NKD2|IL33|PRICKLE1|SH3RF2|ECSCR	-1.4	MyList
GO Biological Processes	19	GO:0045165	cell fate commitment	19_GO:0032502 developmental process	-3.3	2.3	3.9	30286	257	1028	20	1.9	0.43	2596|3170|3714|3791|4855|6423|6911|7041|7080|7472|7476|7480|9580|50937|54345|54567|55897|64321|89780|140628	GAP43|FOXA2|JAG2|KDR|NOTCH4|SFRP2|TBX6|TGFB1I1|NKX2-1|WNT2|WNT7A|WNT10B|SOX13|CDON|SOX18|DLL4|MESP1|SOX17|WNT3A|GATA5	-1.4	MyList
GO Biological Processes	19	GO:0031345	negative regulation of cell projection organization	19_GO:0048519 negative regulation of biological process	-3.3	2.5	4	30286	201	1028	17	1.7	0.4	1020|1716|1942|2288|5802|6911|7869|8558|10371|10505|11075|23329|51225|56920|64689|80128|89780	CDK5|DGUOK|EFNA1|FKBP4|PTPRS|TBX6|SEMA3B|CDK10|SEMA3A|SEMA4F|STMN2|TBC1D30|ABI3|SEMA3G|GORASP1|TRIM46|WNT3A	-1.4	MyList
WikiPathways	27	WP2857	Mesodermal commitment pathway		-3.3	2.8	4.1	30286	148	1028	14	1.4	0.36	595|1466|3170|4211|5916|6911|8463|10637|23181|23499|23576|51701|64321|89780	CCND1|CSRP2|FOXA2|MEIS1|RARG|TBX6|TEAD2|LEFTY1|DIP2A|MACF1|DDAH1|NLK|SOX17|WNT3A	-1.4	MyList
GO Biological Processes	19	GO:0006974	DNA damage response	19_GO:0050896 response to stimulus	-3.3	1.7	3.6	30286	766	1028	44	4.3	0.63	142|595|2176|2187|2189|2967|3661|4137|4194|4521|4646|4913|5595|5883|5929|5982|6119|7486|9149|9400|9985|11201|23047|23409|23468|27030|50484|56339|57659|63901|64223|64789|64859|65123|79008|79073|80198|83933|84153|84164|92667|201254|221927|284131	PARP1|CCND1|FANCC|FANCB|FANCG|GTF2H3|IRF3|MAPT|MDM4|NUDT1|MYO6|NTHL1|MAPK3|RAD9A|RBBP5|RFC2|RPA3|WRN|DYRK1B|RECQL5|REC8|POLI|PDS5B|SIRT4|CBX5|MLH3|RRM2B|METTL3|ZBTB4|FAM111A|MLST8|EXO5|NABP1|INTS3|SLX1B|TMEM109|MUS81|HDAC10|RNASEH2C|ASCC2|MGME1|CENPX|BRAT1|ENDOV	-1.4	MyList
GO Biological Processes	19	GO:0060349	bone morphogenesis	19_GO:0032502 developmental process	-3.3	3.3	4.2	30286	99	1028	11	1.1	0.32	654|871|2261|4665|5916|7043|8817|57560|338773|497189|642658	BMP6|SERPINH1|FGFR3|NAB2|RARG|TGFB3|FGF18|IFT80|TMEM119|TIFAB|SCX	-1.4	MyList
GO Biological Processes	19	GO:0016049	cell growth	19_GO:0040007 growth	-3.3	3.1	4.2	30286	115	1028	12	1.2	0.34	1020|3275|4211|4692|5361|5590|5916|8128|10371|23767|51299|144165	CDK5|PRMT2|MEIS1|NDN|PLXNA1|PRKCZ|RARG|ST8SIA2|SEMA3A|FLRT3|NRN1|PRICKLE1	-1.4	MyList
GO Biological Processes	19	GO:0007219	Notch signaling pathway	19_GO:0050896 response to stimulus	-3.3	3.1	4.2	30286	115	1028	12	1.2	0.34	3714|4855|6591|11156|23462|26160|51378|54492|54567|55897|84934|142678	JAG2|NOTCH4|SNAI2|PTP4A3|HEY1|IFT172|ANGPT4|NEURL1B|DLL4|MESP1|RITA1|MIB2	-1.4	MyList
GO Biological Processes	19	GO:0045862	positive regulation of proteolysis	19_GO:0048518 positive regulation of biological process	-3.3	2.1	3.8	30286	336	1028	24	2.3	0.47	1942|2264|3092|3300|3303|3304|4092|4137|7041|8473|8743|8772|9647|9655|9992|55070|55848|85409|90865|144165|152503|153769|257364|641700	EFNA1|FGFR4|HIP1|DNAJB2|HSPA1A|HSPA1B|SMAD7|MAPT|TGFB1I1|OGT|TNFSF10|FADD|PPM1F|SOCS5|KCNE2|DET1|PLGRKT|NKD2|IL33|PRICKLE1|SH3D19|SH3RF2|SNX33|ECSCR	-1.4	MyList
GO Biological Processes	19	GO:2000058	regulation of ubiquitin-dependent protein catabolic process	19_GO:0008152 metabolic process	-3.3	2.7	4	30286	166	1028	15	1.5	0.37	3300|3303|3304|4092|7041|7480|7514|8473|9655|55070|85409|90865|143941|144165|153769	DNAJB2|HSPA1A|HSPA1B|SMAD7|TGFB1I1|WNT10B|XPO1|OGT|SOCS5|DET1|NKD2|IL33|TTC36|PRICKLE1|SH3RF2	-1.4	MyList
WikiPathways	27	WP5329	Cholesterol biosynthesis pathway in hepatocytes		-3.2	4.8	4.7	30286	43	1028	7	0.68	0.26	1593|3422|4598|6309|9619|10062|50814	CYP27A1|IDI1|MVK|SC5D|ABCG1|NR1H3|NSDHL	-1.4	MyList
WikiPathways	27	WP4222	Phosphodiesterases in neuronal function		-3.2	4.2	4.5	30286	56	1028	8	0.78	0.27	113|114|2982|2983|5141|5147|8622|8654	ADCY7|ADCY8|GUCY1A1|GUCY1B1|PDE4A|PDE6D|PDE8B|PDE5A	-1.4	MyList
KEGG Pathway	24	hsa05226	Gastric cancer		-3.2	2.8	4.1	30286	149	1028	14	1.4	0.36	595|1856|2252|2535|3728|5296|5595|7043|7472|7476|7480|8503|8817|89780	CCND1|DVL2|FGF7|FZD2|JUP|PIK3R2|MAPK3|TGFB3|WNT2|WNT7A|WNT10B|PIK3R3|FGF18|WNT3A	-1.4	MyList
Canonical Pathways	11	M103	PID S1P S1P1 PATHWAY		-3.2	7	5.2	30286	21	1028	5	0.49	0.22	3791|5155|5330|5595|7422	KDR|PDGFB|PLCB2|MAPK3|VEGFA	-1.4	MyList
GO Biological Processes	19	GO:0090043	regulation of tubulin deacetylation	19_GO:0008152 metabolic process	-3.2	7	5.2	30286	21	1028	5	0.49	0.22	2648|4137|10474|11076|55689	KAT2A|MAPT|TADA3|TPPP|YEATS2	-1.4	MyList
Reactome Gene Sets	6	R-HSA-500657	Presynaptic function of Kainate receptors		-3.2	7	5.2	30286	21	1028	5	0.49	0.22	5330|5331|23236|59345|94235	PLCB2|PLCB3|PLCB1|GNB4|GNG8	-1.4	MyList
GO Biological Processes	19	GO:0016053	organic acid biosynthetic process	19_GO:0008152 metabolic process	-3.2	2.2	3.8	30286	278	1028	21	2	0.44	215|1543|1593|2326|2593|4522|5947|7390|8564|10005|10157|26063|55501|64834|84105|84245|113189|114880|116285|255189|347862	ABCD1|CYP1A1|CYP27A1|FMO1|GAMT|MTHFD1|RBP1|UROS|KMO|ACOT8|AASS|DECR2|CHST12|ELOVL1|PCBD2|MRI1|CHST14|OSBPL6|ACSM1|PLA2G4F|GATD1	-1.4	MyList
Canonical Pathways	11	M124	PID CXCR4 PATHWAY		-3.2	3.2	4.2	30286	100	1028	11	1.1	0.32	1759|3672|5296|5330|5331|5590|6387|6772|8503|23236|64223	DNM1|ITGA1|PIK3R2|PLCB2|PLCB3|PRKCZ|CXCL12|STAT1|PIK3R3|PLCB1|MLST8	-1.4	MyList
GO Biological Processes	19	GO:0072330	monocarboxylic acid biosynthetic process	19_GO:0008152 metabolic process	-3.2	2.6	4	30286	167	1028	15	1.5	0.37	215|1543|1593|2593|5947|8564|10005|26063|55501|64834|113189|114880|116285|255189|347862	ABCD1|CYP1A1|CYP27A1|GAMT|RBP1|KMO|ACOT8|DECR2|CHST12|ELOVL1|CHST14|OSBPL6|ACSM1|PLA2G4F|GATD1	-1.4	MyList
WikiPathways	27	WP2571	Polycystic kidney disease pathway		-3.2	3.5	4.3	30286	85	1028	10	0.97	0.31	595|1856|2535|3791|5310|5595|7472|7476|7480|89780	CCND1|DVL2|FZD2|KDR|PKD1|MAPK3|WNT2|WNT7A|WNT10B|WNT3A	-1.4	MyList
GO Biological Processes	19	GO:0097435	supramolecular fiber organization	19_GO:0009987 cellular process	-3.2	1.8	3.6	30286	592	1028	36	3.5	0.57	118|283|408|871|1265|1466|3092|3925|4137|4320|4646|4690|5033|6423|7148|7837|8076|11075|11076|11133|23127|23435|25984|26160|51673|55607|55835|55930|79983|115677|144347|144501|344148|375307|401236|642658	ADD1|ANG|ARRB1|SERPINH1|CNN2|CSRP2|HIP1|STMN1|MAPT|MMP11|MYO6|NCK1|P4HA1|SFRP2|TNXB|PXDN|MFAP5|STMN2|TPPP|KPTN|COLGALT2|TARDBP|KRT23|IFT172|TPPP3|PPP1R9A|CENPJ|MYO5C|POF1B|NOSTRIN|RFLNA|KRT80|NCKAP5|CATIP|STMND1|SCX	-1.4	MyList
GO Biological Processes	19	GO:0048812	neuron projection morphogenesis	19_GO:0032502 developmental process	-3.2	1.9	3.7	30286	484	1028	31	3	0.53	886|1020|1942|2051|2596|3672|3925|4692|4884|5361|5364|5590|6387|7080|7422|7476|7869|8128|10371|10505|11202|23181|23334|23767|51299|56920|80128|84079|89780|115557|144165	CCKAR|CDK5|EFNA1|EPHB6|GAP43|ITGA1|STMN1|NDN|NPTX1|PLXNA1|PLXNB1|PRKCZ|CXCL12|NKX2-1|VEGFA|WNT7A|SEMA3B|ST8SIA2|SEMA3A|SEMA4F|KLK8|DIP2A|SZT2|FLRT3|NRN1|SEMA3G|TRIM46|ANKRD27|WNT3A|ARHGEF25|PRICKLE1	-1.4	MyList
KEGG Pathway	24	hsa04151	PI3K-Akt signaling pathway		-3.2	2.1	3.8	30286	359	1028	25	2.4	0.48	284|595|1293|1942|2252|2261|2264|3672|3695|3791|3909|5155|5296|5519|5595|7148|7422|8503|8817|29941|51378|59345|64223|80310|94235	ANGPT1|CCND1|COL6A3|EFNA1|FGF7|FGFR3|FGFR4|ITGA1|ITGB7|KDR|LAMA3|PDGFB|PIK3R2|PPP2R1B|MAPK3|TNXB|VEGFA|PIK3R3|FGF18|PKN3|ANGPT4|GNB4|MLST8|PDGFD|GNG8	-1.4	MyList
GO Biological Processes	19	GO:0003205	cardiac chamber development	19_GO:0032502 developmental process	-3.2	2.6	4	30286	168	1028	15	1.5	0.37	187|2535|2702|4092|4194|6423|6664|7472|23129|23462|54567|55897|57211|78987|199699	APLNR|FZD2|GJA5|SMAD7|MDM4|SFRP2|SOX11|WNT2|PLXND1|HEY1|DLL4|MESP1|ADGRG6|CRELD1|DAND5	-1.3	MyList
KEGG Pathway	24	hsa05225	Hepatocellular carcinoma		-3.2	2.6	4	30286	168	1028	15	1.5	0.37	595|1856|2535|2952|5296|5595|6595|6598|7043|7472|7476|7480|8503|10587|89780	CCND1|DVL2|FZD2|GSTT1|PIK3R2|MAPK3|SMARCA2|SMARCB1|TGFB3|WNT2|WNT7A|WNT10B|PIK3R3|TXNRD2|WNT3A	-1.3	MyList
Reactome Gene Sets	6	R-HSA-451326	Activation of kainate receptors upon glutamate binding		-3.2	5.5	4.8	30286	32	1028	6	0.58	0.24	5330|5331|23236|59345|83988|94235	PLCB2|PLCB3|PLCB1|GNB4|NCALD|GNG8	-1.3	MyList
GO Biological Processes	19	GO:0001569	branching involved in blood vessel morphogenesis	19_GO:0032502 developmental process	-3.2	5.5	4.8	30286	32	1028	6	0.58	0.24	3791|4855|6423|7422|23129|54567	KDR|NOTCH4|SFRP2|VEGFA|PLXND1|DLL4	-1.3	MyList
WikiPathways	27	WP268	Notch signaling		-3.2	4.7	4.6	30286	44	1028	7	0.68	0.26	1856|2648|3714|4242|4855|11317|54567	DVL2|KAT2A|JAG2|MFNG|NOTCH4|RBPJL|DLL4	-1.3	MyList
GO Biological Processes	19	GO:0010171	body morphogenesis	19_GO:0032502 developmental process	-3.2	4.7	4.6	30286	44	1028	7	0.68	0.26	7043|23648|50937|64388|80199|144165|642658	TGFB3|SSBP3|CDON|GREM2|FUZ|PRICKLE1|SCX	-1.3	MyList
GO Biological Processes	19	GO:0016126	sterol biosynthetic process	19_GO:0008152 metabolic process	-3.2	4.7	4.6	30286	44	1028	7	0.68	0.26	1717|3422|4598|6309|11161|50814|51706	DHCR7|IDI1|MVK|SC5D|ERG28|NSDHL|CYB5R1	-1.3	MyList
GO Biological Processes	19	GO:0072659	protein localization to plasma membrane	19_GO:0051179 localization	-3.2	2.4	3.9	30286	205	1028	17	1.7	0.4	3728|5064|5590|5911|6711|10266|10791|23062|23163|23499|25945|30844|30846|64689|81619|85409|129303	JUP|PALM|PRKCZ|RAP2A|SPTBN1|RAMP2|VAMP5|GGA2|GGA3|MACF1|NECTIN3|EHD4|EHD2|GORASP1|TSPAN14|NKD2|TMEM150A	-1.3	MyList
GO Biological Processes	19	GO:0030324	lung development	19_GO:0032502 developmental process	-3.2	2.5	3.9	30286	187	1028	16	1.6	0.39	2252|3791|5310|5595|6664|6943|7043|7080|7422|7472|8817|9963|10741|51501|64399|123872	FGF7|KDR|PKD1|MAPK3|SOX11|TCF21|TGFB3|NKX2-1|VEGFA|WNT2|FGF18|SLC23A1|RBBP9|HIKESHI|HHIP|DNAAF1	-1.3	MyList
GO Biological Processes	19	GO:0008203	cholesterol metabolic process	19_GO:0008152 metabolic process	-3.2	3	4.1	30286	118	1028	12	1.2	0.34	847|1593|1717|3422|4598|6309|6646|8578|9619|50814|57704|114879	CAT|CYP27A1|DHCR7|IDI1|MVK|SC5D|SOAT1|SCARF1|ABCG1|NSDHL|GBA2|OSBPL5	-1.3	MyList
GO Biological Processes	19	GO:2000060	positive regulation of ubiquitin-dependent protein catabolic process	19_GO:0048518 positive regulation of biological process	-3.2	3.2	4.1	30286	102	1028	11	1.1	0.32	3300|3303|3304|4092|7041|9655|55070|85409|90865|144165|153769	DNAJB2|HSPA1A|HSPA1B|SMAD7|TGFB1I1|SOCS5|DET1|NKD2|IL33|PRICKLE1|SH3RF2	-1.3	MyList
GO Biological Processes	19	GO:0010631	epithelial cell migration	19_GO:0032501 multicellular organismal process	-3.2	3.2	4.1	30286	102	1028	11	1.1	0.32	1803|3791|6591|7422|8503|8742|11156|23129|29941|54345|57449	DPP4|KDR|SNAI2|VEGFA|PIK3R3|TNFSF12|PTP4A3|PLXND1|PKN3|SOX18|PLEKHG5	-1.3	MyList
GO Biological Processes	19	GO:0009896	positive regulation of catabolic process	19_GO:0048518 positive regulation of biological process	-3.1	1.8	3.6	30286	619	1028	37	3.6	0.58	215|2168|3300|3303|3304|3791|4092|5027|5595|7041|7503|8396|8742|9655|9992|10641|23016|23163|23435|53373|55070|56339|64223|64321|79888|79899|84069|85409|90678|90865|144165|152503|153769|201292|257364|283131|641700	ABCD1|FABP1|DNAJB2|HSPA1A|HSPA1B|KDR|SMAD7|P2RX7|MAPK3|TGFB1I1|XIST|PIP4K2B|TNFSF12|SOCS5|KCNE2|NPRL2|EXOSC7|GGA3|TARDBP|TPCN1|DET1|METTL3|MLST8|SOX17|LPCAT1|PRR5L|PLEKHN1|NKD2|LRSAM1|IL33|PRICKLE1|SH3D19|SH3RF2|TRIM65|SNX33|NEAT1|ECSCR	-1.3	MyList
Canonical Pathways	11	M5880	NABA ECM AFFILIATED		-3.1	2.6	3.9	30286	170	1028	15	1.5	0.37	5361|5364|7869|8416|10371|10505|23129|51267|56920|57125|114898|114905|283420|387837|392617	PLXNA1|PLXNB1|SEMA3B|ANXA9|SEMA3A|SEMA4F|PLXND1|CLEC1A|SEMA3G|PLXDC1|C1QTNF2|C1QTNF7|CLEC9A|CLEC12B|ELFN1	-1.3	MyList
GO Biological Processes	19	GO:0008361	regulation of cell size	19_GO:0065007 biological regulation	-3.1	2.5	3.9	30286	188	1028	16	1.6	0.39	1020|4137|5027|5802|5916|6387|6792|7422|7869|9990|10371|10505|23499|56920|80128|89780	CDK5|MAPT|P2RX7|PTPRS|RARG|CXCL12|CDKL5|VEGFA|SEMA3B|SLC12A6|SEMA3A|SEMA4F|MACF1|SEMA3G|TRIM46|WNT3A	-1.3	MyList
GO Biological Processes	19	GO:0045345	positive regulation of MHC class I biosynthetic process	19_GO:0048518 positive regulation of biological process	-3.1	15	6.3	30286	6	1028	3	0.29	0.17	4261|10808|90865	CIITA|HSPH1|IL33	-1.3	MyList
GO Biological Processes	19	GO:0042661	regulation of mesodermal cell fate specification	19_GO:0032502 developmental process	-3.1	15	6.3	30286	6	1028	3	0.29	0.17	6423|55897|89780	SFRP2|MESP1|WNT3A	-1.3	MyList
GO Biological Processes	19	GO:0070434	positive regulation of nucleotide-binding oligomerization domain containing 2 signaling pathway	19_GO:0044419 biological process involved in interspecies interaction between organisms	-3.1	15	6.3	30286	6	1028	3	0.29	0.17	3303|3304|55577	HSPA1A|HSPA1B|NAGK	-1.3	MyList
GO Biological Processes	19	GO:0010172	embryonic body morphogenesis	19_GO:0032502 developmental process	-3.1	15	6.3	30286	6	1028	3	0.29	0.17	50937|64388|80199	CDON|GREM2|FUZ	-1.3	MyList
GO Biological Processes	19	GO:0048866	stem cell fate specification	19_GO:0032502 developmental process	-3.1	15	6.3	30286	6	1028	3	0.29	0.17	6423|54345|64321	SFRP2|SOX18|SOX17	-1.3	MyList
GO Biological Processes	19	GO:0120039	plasma membrane bounded cell projection morphogenesis	19_GO:0032502 developmental process	-3.1	1.9	3.6	30286	489	1028	31	3	0.53	886|1020|1942|2051|2596|3672|3925|4692|4884|5361|5364|5590|6387|7080|7422|7476|7869|8128|10371|10505|11202|23181|23334|23767|51299|56920|80128|84079|89780|115557|144165	CCKAR|CDK5|EFNA1|EPHB6|GAP43|ITGA1|STMN1|NDN|NPTX1|PLXNA1|PLXNB1|PRKCZ|CXCL12|NKX2-1|VEGFA|WNT7A|SEMA3B|ST8SIA2|SEMA3A|SEMA4F|KLK8|DIP2A|SZT2|FLRT3|NRN1|SEMA3G|TRIM46|ANKRD27|WNT3A|ARHGEF25|PRICKLE1	-1.3	MyList
Reactome Gene Sets	6	R-HSA-2894858	Signaling by NOTCH1 HD+PEST Domain Mutants in Cancer		-3.1	4.1	4.4	30286	58	1028	8	0.78	0.27	2648|3714|23462|51564|54492|54567|83933|142678	KAT2A|JAG2|HEY1|HDAC7|NEURL1B|DLL4|HDAC10|MIB2	-1.3	MyList
Reactome Gene Sets	6	R-HSA-2644603	Signaling by NOTCH1 in Cancer		-3.1	4.1	4.4	30286	58	1028	8	0.78	0.27	2648|3714|23462|51564|54492|54567|83933|142678	KAT2A|JAG2|HEY1|HDAC7|NEURL1B|DLL4|HDAC10|MIB2	-1.3	MyList
Reactome Gene Sets	6	R-HSA-2894862	Constitutive Signaling by NOTCH1 HD+PEST Domain Mutants		-3.1	4.1	4.4	30286	58	1028	8	0.78	0.27	2648|3714|23462|51564|54492|54567|83933|142678	KAT2A|JAG2|HEY1|HDAC7|NEURL1B|DLL4|HDAC10|MIB2	-1.3	MyList
Reactome Gene Sets	6	R-HSA-2644602	Signaling by NOTCH1 PEST Domain Mutants in Cancer		-3.1	4.1	4.4	30286	58	1028	8	0.78	0.27	2648|3714|23462|51564|54492|54567|83933|142678	KAT2A|JAG2|HEY1|HDAC7|NEURL1B|DLL4|HDAC10|MIB2	-1.3	MyList
Reactome Gene Sets	6	R-HSA-2644606	Constitutive Signaling by NOTCH1 PEST Domain Mutants		-3.1	4.1	4.4	30286	58	1028	8	0.78	0.27	2648|3714|23462|51564|54492|54567|83933|142678	KAT2A|JAG2|HEY1|HDAC7|NEURL1B|DLL4|HDAC10|MIB2	-1.3	MyList
GO Biological Processes	19	GO:0034329	cell junction assembly	19_GO:0009987 cellular process	-3.1	2.2	3.8	30286	283	1028	21	2	0.44	1020|2702|3728|3909|4092|4884|5364|7476|10266|10391|23129|23767|24146|51564|55901|56126|79834|79983|84962|85302|89780	CDK5|GJA5|JUP|LAMA3|SMAD7|NPTX1|PLXNB1|WNT7A|RAMP2|CORO2B|PLXND1|FLRT3|CLDN15|HDAC7|THSD1|PCDHB10|PEAK1|POF1B|AJUBA|FBF1|WNT3A	-1.3	MyList
Reactome Gene Sets	6	R-HSA-202670	ERKs are inactivated		-3.1	9.1	5.5	30286	13	1028	4	0.39	0.19	1845|1849|5519|5595	DUSP3|DUSP7|PPP2R1B|MAPK3	-1.3	MyList
GO Biological Processes	19	GO:0060026	convergent extension	19_GO:0032502 developmental process	-3.1	9.1	5.5	30286	13	1028	4	0.39	0.19	1856|6423|8195|55897	DVL2|SFRP2|MKKS|MESP1	-1.3	MyList
GO Biological Processes	19	GO:0031115	negative regulation of microtubule polymerization	19_GO:0048519 negative regulation of biological process	-3.1	9.1	5.5	30286	13	1028	4	0.39	0.19	2288|3925|10382|11075	FKBP4|STMN1|TUBB4A|STMN2	-1.3	MyList
GO Biological Processes	19	GO:0033875	ribonucleoside bisphosphate metabolic process	19_GO:0008152 metabolic process	-3.1	3	4	30286	119	1028	12	1.2	0.34	215|4598|9061|10005|10157|23181|53354|64834|80221|84188|84836|116285	ABCD1|MVK|PAPSS1|ACOT8|AASS|DIP2A|PANK1|ELOVL1|ACSF2|FAR1|ABHD14B|ACSM1	-1.3	MyList
GO Biological Processes	19	GO:0033865	nucleoside bisphosphate metabolic process	19_GO:0008152 metabolic process	-3.1	3	4	30286	119	1028	12	1.2	0.34	215|4598|9061|10005|10157|23181|53354|64834|80221|84188|84836|116285	ABCD1|MVK|PAPSS1|ACOT8|AASS|DIP2A|PANK1|ELOVL1|ACSF2|FAR1|ABHD14B|ACSM1	-1.3	MyList
GO Biological Processes	19	GO:0034032	purine nucleoside bisphosphate metabolic process	19_GO:0008152 metabolic process	-3.1	3	4	30286	119	1028	12	1.2	0.34	215|4598|9061|10005|10157|23181|53354|64834|80221|84188|84836|116285	ABCD1|MVK|PAPSS1|ACOT8|AASS|DIP2A|PANK1|ELOVL1|ACSF2|FAR1|ABHD14B|ACSM1	-1.3	MyList
GO Biological Processes	19	GO:0034330	cell junction organization	19_GO:0009987 cellular process	-3.1	1.8	3.6	30286	533	1028	33	3.2	0.55	782|1020|1524|2702|3728|3909|4092|4137|4884|5064|5364|5802|6591|7043|7476|10266|10391|11202|23129|23181|23767|24146|50855|51564|55901|56126|79834|79983|84962|85302|89780|144165|392617	CACNB1|CDK5|CX3CR1|GJA5|JUP|LAMA3|SMAD7|MAPT|NPTX1|PALM|PLXNB1|PTPRS|SNAI2|TGFB3|WNT7A|RAMP2|CORO2B|KLK8|PLXND1|DIP2A|FLRT3|CLDN15|PARD6A|HDAC7|THSD1|PCDHB10|PEAK1|POF1B|AJUBA|FBF1|WNT3A|PRICKLE1|ELFN1	-1.3	MyList
GO Biological Processes	19	GO:0030833	regulation of actin filament polymerization	19_GO:0050789 regulation of biological process	-3.1	2.8	4	30286	136	1028	13	1.3	0.35	118|120|4690|5296|6711|8195|10456|57704|64223|91663|148170|163782|256949	ADD1|ADD3|NCK1|PIK3R2|SPTBN1|MKKS|HAX1|GBA2|MLST8|MYADM|CDC42EP5|KANK4|KANK3	-1.3	MyList
WikiPathways	27	WP465	Tryptophan metabolism		-3.1	5.4	4.7	30286	33	1028	6	0.58	0.24	196|847|1543|6772|8564|11185	AHR|CAT|CYP1A1|STAT1|KMO|INMT	-1.3	MyList
GO Biological Processes	19	GO:0006935	chemotaxis	19_GO:0040011 locomotion	-3.1	2.1	3.7	30286	344	1028	24	2.3	0.47	284|1524|1803|2252|3672|5155|5328|6387|7422|7869|9732|10371|10505|10928|23767|51554|55848|56920|57449|123920|152189|158747|641700|729230	ANGPT1|CX3CR1|DPP4|FGF7|ITGA1|PDGFB|PLAU|CXCL12|VEGFA|SEMA3B|DOCK4|SEMA3A|SEMA4F|RALBP1|FLRT3|ACKR4|PLGRKT|SEMA3G|PLEKHG5|CMTM3|CMTM8|MOSPD2|ECSCR|CCR2	-1.3	MyList
GO Biological Processes	19	GO:0003170	heart valve development	19_GO:0032502 developmental process	-3.1	3.6	4.2	30286	73	1028	9	0.88	0.29	187|1942|2702|4194|6591|23462|54567|140628|642658	APLNR|EFNA1|GJA5|MDM4|SNAI2|HEY1|DLL4|GATA5|SCX	-1.3	MyList
WikiPathways	27	WP4946	DNA repair pathways full network		-3.1	2.9	4	30286	120	1028	12	1.2	0.34	142|902|2176|2187|2189|2967|4913|5982|6119|7486|11201|201254	PARP1|CCNH|FANCC|FANCB|FANCG|GTF2H3|NTHL1|RFC2|RPA3|WRN|POLI|CENPX	-1.3	MyList
Reactome Gene Sets	6	R-HSA-5683057	MAPK family signaling cascades		-3.1	2.1	3.7	30286	325	1028	23	2.2	0.46	284|408|1849|2252|2261|2264|2675|5147|5155|5296|5519|5595|5863|5924|6711|7514|8817|9542|22808|25780|26523|54756|148170	ANGPT1|ARRB1|DUSP7|FGF7|FGFR3|FGFR4|GFRA2|PDE6D|PDGFB|PIK3R2|PPP2R1B|MAPK3|RGL2|RASGRF2|SPTBN1|XPO1|FGF18|NRG2|MRAS|RASGRP3|AGO1|IL17RD|CDC42EP5	-1.3	MyList
GO Biological Processes	19	GO:0060560	developmental growth involved in morphogenesis	19_GO:0040007 growth	-3.1	2.8	3.9	30286	137	1028	13	1.3	0.35	1020|4692|5361|5590|5916|6423|8128|10371|23767|51299|55897|89780|144165	CDK5|NDN|PLXNA1|PRKCZ|RARG|SFRP2|ST8SIA2|SEMA3A|FLRT3|NRN1|MESP1|WNT3A|PRICKLE1	-1.3	MyList
KEGG Pathway	24	hsa04915	Estrogen signaling pathway		-3.1	2.8	3.9	30286	137	1028	13	1.3	0.35	113|114|2100|2288|3303|3304|5296|5330|5331|5595|8503|23236|25984	ADCY7|ADCY8|ESR2|FKBP4|HSPA1A|HSPA1B|PIK3R2|PLCB2|PLCB3|MAPK3|PIK3R3|PLCB1|KRT23	-1.3	MyList
GO Biological Processes	19	GO:0042330	taxis	19_GO:0040011 locomotion	-3.1	2	3.7	30286	346	1028	24	2.3	0.47	284|1524|1803|2252|3672|5155|5328|6387|7422|7869|9732|10371|10505|10928|23767|51554|55848|56920|57449|123920|152189|158747|641700|729230	ANGPT1|CX3CR1|DPP4|FGF7|ITGA1|PDGFB|PLAU|CXCL12|VEGFA|SEMA3B|DOCK4|SEMA3A|SEMA4F|RALBP1|FLRT3|ACKR4|PLGRKT|SEMA3G|PLEKHG5|CMTM3|CMTM8|MOSPD2|ECSCR|CCR2	-1.3	MyList
GO Biological Processes	19	GO:0030323	respiratory tube development	19_GO:0032502 developmental process	-3.1	2.5	3.8	30286	191	1028	16	1.6	0.39	2252|3791|5310|5595|6664|6943|7043|7080|7422|7472|8817|9963|10741|51501|64399|123872	FGF7|KDR|PKD1|MAPK3|SOX11|TCF21|TGFB3|NKX2-1|VEGFA|WNT2|FGF18|SLC23A1|RBBP9|HIKESHI|HHIP|DNAAF1	-1.3	MyList
GO Biological Processes	19	GO:0002698	negative regulation of immune effector process	19_GO:0002376 immune system process	-3.1	2.9	4	30286	121	1028	12	1.2	0.34	196|284|1380|1524|3824|4092|5272|7043|9655|90865|387837|729230	AHR|ANGPT1|CR2|CX3CR1|KLRD1|SMAD7|SERPINB9|TGFB3|SOCS5|IL33|CLEC12B|CCR2	-1.3	MyList
GO Biological Processes	19	GO:2000027	regulation of animal organ morphogenesis	19_GO:0032502 developmental process	-3.1	3.3	4.1	30286	89	1028	10	0.97	0.31	1856|2252|2535|6423|6591|7422|7472|55897|89780|140628	DVL2|FGF7|FZD2|SFRP2|SNAI2|VEGFA|WNT2|MESP1|WNT3A|GATA5	-1.3	MyList
Reactome Gene Sets	6	R-HSA-3371556	Cellular response to heat stress		-3.1	3.3	4.1	30286	89	1028	10	0.97	0.31	2288|3303|3304|5595|6119|10808|51501|64223|116835|129401	FKBP4|HSPA1A|HSPA1B|MAPK3|RPA3|HSPH1|HIKESHI|MLST8|HSPA12B|NUP35	-1.3	MyList
GO Biological Processes	19	GO:0110020	regulation of actomyosin structure organization	19_GO:0050789 regulation of biological process	-3.1	3.1	4	30286	105	1028	11	1.1	0.32	3925|5296|7043|8195|9639|9647|10391|22899|23370|23671|29109	STMN1|PIK3R2|TGFB3|MKKS|ARHGEF10|PPM1F|CORO2B|ARHGEF15|ARHGEF18|TMEFF2|FHOD1	-1.3	MyList
GO Biological Processes	19	GO:0090132	epithelium migration	19_GO:0032501 multicellular organismal process	-3.1	3.1	4	30286	105	1028	11	1.1	0.32	1803|3791|6591|7422|8503|8742|11156|23129|29941|54345|57449	DPP4|KDR|SNAI2|VEGFA|PIK3R3|TNFSF12|PTP4A3|PLXND1|PKN3|SOX18|PLEKHG5	-1.3	MyList
GO Biological Processes	19	GO:0060828	regulation of canonical Wnt signaling pathway	19_GO:0050896 response to stimulus	-3	2.2	3.7	30286	268	1028	20	1.9	0.43	3728|4163|6423|6591|7089|7480|8434|9580|10076|25776|51527|55897|64321|80199|85409|89780|115908|144165|147906|284654	JUP|MCC|SFRP2|SNAI2|TLE2|WNT10B|RECK|SOX13|PTPRU|CBY1|GSKIP|MESP1|SOX17|FUZ|NKD2|WNT3A|CTHRC1|PRICKLE1|DACT3|RSPO1	-1.3	MyList
GO Biological Processes	19	GO:0032102	negative regulation of response to external stimulus	19_GO:0048519 negative regulation of biological process	-3	1.9	3.6	30286	453	1028	29	2.8	0.52	142|196|1803|1845|3824|4598|5155|5272|5328|5802|7056|7869|8195|9655|10062|10371|10505|23170|56339|56920|57506|58189|59307|60343|79148|89780|90865|201292|387837	PARP1|AHR|DPP4|DUSP3|KLRD1|MVK|PDGFB|SERPINB9|PLAU|PTPRS|THBD|SEMA3B|MKKS|SOCS5|NR1H3|SEMA3A|SEMA4F|TTLL12|METTL3|SEMA3G|MAVS|WFDC1|SIGIRR|FAM3A|MMP28|WNT3A|IL33|TRIM65|CLEC12B	-1.3	MyList
GO Biological Processes	19	GO:0048762	mesenchymal cell differentiation	19_GO:0032502 developmental process	-3	2.5	3.8	30286	174	1028	15	1.5	0.37	1942|4855|5595|6591|6772|6943|7472|7869|10371|10505|10521|23462|55698|56920|147906	EFNA1|NOTCH4|MAPK3|SNAI2|STAT1|TCF21|WNT2|SEMA3B|SEMA3A|SEMA4F|DDX17|HEY1|RADIL|SEMA3G|DACT3	-1.3	MyList
GO Biological Processes	19	GO:0030199	collagen fibril organization	19_GO:0009987 cellular process	-3	3.9	4.3	30286	60	1028	8	0.78	0.27	871|4320|5033|6423|7148|7837|23127|642658	SERPINH1|MMP11|P4HA1|SFRP2|TNXB|PXDN|COLGALT2|SCX	-1.3	MyList
KEGG Pathway	24	hsa04730	Long-term depression		-3	3.9	4.3	30286	60	1028	8	0.78	0.27	2982|2983|5330|5331|5519|5595|23236|255189	GUCY1A1|GUCY1B1|PLCB2|PLCB3|PPP2R1B|MAPK3|PLCB1|PLA2G4F	-1.3	MyList
GO Biological Processes	19	GO:0031109	microtubule polymerization or depolymerization	19_GO:0009987 cellular process	-3	3.9	4.3	30286	60	1028	8	0.78	0.27	3925|4137|11075|11076|51673|55835|344148|401236	STMN1|MAPT|STMN2|TPPP|TPPP3|CENPJ|NCKAP5|STMND1	-1.3	MyList
WikiPathways	27	WP3888	VEGFA VEGFR2 signaling		-3	1.9	3.6	30286	432	1028	28	2.7	0.51	595|1466|2078|3303|3791|4646|4690|4855|5296|5328|5331|5590|5595|5954|6595|6772|7148|7422|8718|8772|9079|22899|29109|51309|51564|54567|64223|91010	CCND1|CSRP2|ERG|HSPA1A|KDR|MYO6|NCK1|NOTCH4|PIK3R2|PLAU|PLCB3|PRKCZ|MAPK3|RCN1|SMARCA2|STAT1|TNXB|VEGFA|TNFRSF25|FADD|LDB2|ARHGEF15|FHOD1|ARMCX1|HDAC7|DLL4|MLST8|FMNL3	-1.3	MyList
GO Biological Processes	19	GO:0001838	embryonic epithelial tube formation	19_GO:0032502 developmental process	-3	2.9	3.9	30286	122	1028	12	1.2	0.34	1856|2535|2648|4522|5916|6423|8463|26160|57545|80199|115908|144165	DVL2|FZD2|KAT2A|MTHFD1|RARG|SFRP2|TEAD2|IFT172|CC2D2A|FUZ|CTHRC1|PRICKLE1	-1.3	MyList
GO Biological Processes	19	GO:0010720	positive regulation of cell development	19_GO:0032502 developmental process	-3	1.9	3.5	30286	454	1028	29	2.8	0.52	118|939|1524|4092|4137|5361|5364|5590|6387|6595|6598|6664|6792|7422|7472|7480|8654|8772|9580|9655|10456|23129|23499|50937|57165|84079|89780|90865|140685	ADD1|CD27|CX3CR1|SMAD7|MAPT|PLXNA1|PLXNB1|PRKCZ|CXCL12|SMARCA2|SMARCB1|SOX11|CDKL5|VEGFA|WNT2|WNT10B|PDE5A|FADD|SOX13|SOCS5|HAX1|PLXND1|MACF1|CDON|GJC2|ANKRD27|WNT3A|IL33|ZBTB46	-1.2	MyList
WikiPathways	27	WP5055	Burn wound healing		-3	3.5	4.1	30286	75	1028	9	0.88	0.29	871|2261|2264|6387|6423|6591|7043|7422|79148	SERPINH1|FGFR3|FGFR4|CXCL12|SFRP2|SNAI2|TGFB3|VEGFA|MMP28	-1.2	MyList
GO Biological Processes	19	GO:0030855	epithelial cell differentiation	19_GO:0032502 developmental process	-3	1.7	3.5	30286	631	1028	37	3.6	0.58	654|1543|2535|3215|3714|3791|4646|5155|5802|5916|6494|6598|6664|6698|6943|7041|7080|7263|7422|7476|7480|10741|23462|25984|26051|54345|55283|55897|64321|79983|81606|91663|122786|124093|140628|144501|642658	BMP6|CYP1A1|FZD2|HOXB5|JAG2|KDR|MYO6|PDGFB|PTPRS|RARG|SIPA1|SMARCB1|SOX11|SPRR1A|TCF21|TGFB1I1|NKX2-1|TST|VEGFA|WNT7A|WNT10B|RBBP9|HEY1|KRT23|PPP1R16B|SOX18|MCOLN3|MESP1|SOX17|POF1B|LBH|MYADM|FRMD6|CCDC78|GATA5|KRT80|SCX	-1.2	MyList
GO Biological Processes	19	GO:0051222	positive regulation of protein transport	19_GO:0051179 localization	-3	2.2	3.7	30286	251	1028	19	1.8	0.42	114|283|654|3728|5027|5296|5590|7043|7447|8655|8692|9495|9619|23236|23435|50855|57506|65985|79899	ADCY8|ANG|BMP6|JUP|P2RX7|PIK3R2|PRKCZ|TGFB3|VSNL1|DYNLL1|HYAL2|AKAP5|ABCG1|PLCB1|TARDBP|PARD6A|MAVS|AACS|PRR5L	-1.2	MyList
KEGG Pathway	24	hsa04213	Longevity regulating pathway - multiple species		-3	3.9	4.2	30286	61	1028	8	0.78	0.27	113|114|847|3170|3303|3304|5296|8503	ADCY7|ADCY8|CAT|FOXA2|HSPA1A|HSPA1B|PIK3R2|PIK3R3	-1.2	MyList
GO Biological Processes	19	GO:0031113	regulation of microtubule polymerization	19_GO:0050789 regulation of biological process	-3	3.9	4.2	30286	61	1028	8	0.78	0.27	2288|3303|3304|3925|4137|10382|11075|57704	FKBP4|HSPA1A|HSPA1B|STMN1|MAPT|TUBB4A|STMN2|GBA2	-1.2	MyList
GO Biological Processes	19	GO:0003179	heart valve morphogenesis	19_GO:0032502 developmental process	-3	3.9	4.2	30286	61	1028	8	0.78	0.27	1942|2702|4194|6591|23462|54567|140628|642658	EFNA1|GJA5|MDM4|SNAI2|HEY1|DLL4|GATA5|SCX	-1.2	MyList
GO Biological Processes	19	GO:0032231	regulation of actin filament bundle assembly	19_GO:0050789 regulation of biological process	-3	3	3.9	30286	107	1028	11	1.1	0.32	3925|5296|7043|8195|9639|9647|10391|22899|23370|23671|29109	STMN1|PIK3R2|TGFB3|MKKS|ARHGEF10|PPM1F|CORO2B|ARHGEF15|ARHGEF18|TMEFF2|FHOD1	-1.2	MyList
GO Biological Processes	19	GO:0051336	regulation of hydrolase activity	19_GO:0065007 biological regulation	-3	1.7	3.4	30286	746	1028	42	4.1	0.62	153|283|871|1942|2168|2261|3092|3303|3672|3925|4137|5272|5330|5361|5364|5924|6792|7422|7486|8434|8743|8772|8786|9639|9647|10062|10235|10928|22899|23129|23329|25780|51657|55785|57572|57718|79774|83596|201176|221472|374403|442907	ADRB1|ANG|SERPINH1|EFNA1|FABP1|FGFR3|HIP1|HSPA1A|ITGA1|STMN1|MAPT|SERPINB9|PLCB2|PLXNA1|PLXNB1|RASGRF2|CDKL5|VEGFA|WRN|RECK|TNFSF10|FADD|RGS11|ARHGEF10|PPM1F|NR1H3|RASGRP2|RALBP1|ARHGEF15|PLXND1|TBC1D30|RASGRP3|STYXL1|FGD6|DOCK6|PPP4R4|GRTP1|BCL2L12|ARHGAP27|FGD2|TBC1D10C|MIR339	-1.2	MyList
GO Biological Processes	19	GO:0090287	regulation of cellular response to growth factor stimulus	19_GO:0050896 response to stimulus	-3	2	3.6	30286	373	1028	25	2.4	0.48	3303|3791|4092|6423|6664|7041|7043|7080|7148|7422|8473|8817|8862|9315|11156|54756|57608|64388|64399|80199|84312|94031|143282|199699|387914	HSPA1A|KDR|SMAD7|SFRP2|SOX11|TGFB1I1|TGFB3|NKX2-1|TNXB|VEGFA|OGT|FGF18|APLN|NREP|PTP4A3|IL17RD|JCAD|GREM2|HHIP|FUZ|BRMS1L|HTRA3|FGFBP3|DAND5|SHISA2	-1.2	MyList
Reactome Gene Sets	6	R-HSA-199991	Membrane Trafficking		-3	1.7	3.4	30286	634	1028	37	3.6	0.58	408|1759|1783|1856|2702|2800|3092|3797|4646|5050|6711|8567|8655|8905|9185|10226|10382|10466|22920|23062|23163|26153|51226|51560|57165|57511|64689|64708|81562|84079|90990|126432|149371|152503|201627|338382|374403	ARRB1|DNM1|DYNC1LI2|DVL2|GJA5|GOLGA1|HIP1|KIF3C|MYO6|PAFAH1B3|SPTBN1|MADD|DYNLL1|AP1S2|REPS2|PLIN3|TUBB4A|COG5|KIFAP3|GGA2|GGA3|KIF26A|COPZ2|RAB6B|GJC2|COG6|GORASP1|COPS7B|LMAN2L|ANKRD27|KIFC2|RINL|EXOC8|SH3D19|DENND6A|RAB7B|TBC1D10C	-1.2	MyList
GO Biological Processes	19	GO:0006893	Golgi to plasma membrane transport	19_GO:0051179 localization	-3	4.3	4.3	30286	48	1028	7	0.68	0.26	6711|10791|23062|23163|23499|114879|149371	SPTBN1|VAMP5|GGA2|GGA3|MACF1|OSBPL5|EXOC8	-1.2	MyList
GO Biological Processes	19	GO:0003254	regulation of membrane depolarization	19_GO:0050789 regulation of biological process	-3	4.3	4.3	30286	48	1028	7	0.68	0.26	142|215|2273|2702|3791|4092|5027	PARP1|ABCD1|FHL1|GJA5|KDR|SMAD7|P2RX7	-1.2	MyList
Reactome Gene Sets	6	R-HSA-163685	Integration of energy metabolism		-2.9	3	3.9	30286	108	1028	11	1.1	0.32	113|114|2740|5330|5331|5519|9495|10554|23236|59345|94235	ADCY7|ADCY8|GLP1R|PLCB2|PLCB3|PPP2R1B|AKAP5|AGPAT1|PLCB1|GNB4|GNG8	-1.2	MyList
GO Biological Processes	19	GO:0039531	regulation of cytoplasmic pattern recognition receptor signaling pathway	19_GO:0044419 biological process involved in interspecies interaction between organisms	-2.9	3	3.9	30286	108	1028	11	1.1	0.32	142|3303|3304|5802|6397|26007|55577|57506|79969|127018|338382	PARP1|HSPA1A|HSPA1B|PTPRS|SEC14L1|TKFC|NAGK|MAVS|ATAT1|LYPLAL1|RAB7B	-1.2	MyList
Reactome Gene Sets	6	R-HSA-111885	Opioid Signalling		-2.9	3.2	4	30286	92	1028	10	0.97	0.31	113|114|1020|5141|5330|5331|5519|23236|59345|94235	ADCY7|ADCY8|CDK5|PDE4A|PLCB2|PLCB3|PPP2R1B|PLCB1|GNB4|GNG8	-1.2	MyList
Reactome Gene Sets	6	R-HSA-4086398	Ca2+ pathway		-2.9	3.8	4.1	30286	62	1028	8	0.78	0.27	2535|5330|5331|23236|26523|51701|59345|94235	FZD2|PLCB2|PLCB3|PLCB1|AGO1|NLK|GNB4|GNG8	-1.2	MyList
GO Biological Processes	19	GO:0000902	cell morphogenesis	19_GO:0032502 developmental process	-2.9	1.7	3.4	30286	681	1028	39	3.8	0.6	886|1020|1942|2051|2596|3672|3925|4692|4884|5027|5361|5364|5590|6387|6494|7080|7422|7476|7869|8128|10371|10505|10763|11202|23181|23218|23334|23767|51299|56339|56920|64321|79983|80128|84079|89780|115557|122786|144165	CCKAR|CDK5|EFNA1|EPHB6|GAP43|ITGA1|STMN1|NDN|NPTX1|P2RX7|PLXNA1|PLXNB1|PRKCZ|CXCL12|SIPA1|NKX2-1|VEGFA|WNT7A|SEMA3B|ST8SIA2|SEMA3A|SEMA4F|NES|KLK8|DIP2A|NBEAL2|SZT2|FLRT3|NRN1|METTL3|SEMA3G|SOX17|POF1B|TRIM46|ANKRD27|WNT3A|ARHGEF25|FRMD6|PRICKLE1	-1.2	MyList
Reactome Gene Sets	6	R-HSA-9009391	Extra-nuclear estrogen signaling		-2.9	3.4	4	30286	77	1028	9	0.88	0.29	595|2100|5296|5590|5595|7514|8503|59345|94235	CCND1|ESR2|PIK3R2|PRKCZ|MAPK3|XPO1|PIK3R3|GNB4|GNG8	-1.2	MyList
GO Biological Processes	19	GO:0043536	positive regulation of blood vessel endothelial cell migration	19_GO:0040011 locomotion	-2.9	3.4	4	30286	77	1028	9	0.88	0.29	284|3791|5155|7422|8817|27286|51378|51564|57608	ANGPT1|KDR|PDGFB|VEGFA|FGF18|SRPX2|ANGPT4|HDAC7|JCAD	-1.2	MyList
GO Biological Processes	19	GO:0051962	positive regulation of nervous system development	19_GO:0032502 developmental process	-2.9	2.1	3.6	30286	294	1028	21	2	0.44	1524|4137|5361|5364|6387|6664|6792|7422|7472|7476|8128|23129|23499|23767|27286|50937|54674|57165|84079|89780|90865	CX3CR1|MAPT|PLXNA1|PLXNB1|CXCL12|SOX11|CDKL5|VEGFA|WNT2|WNT7A|ST8SIA2|PLXND1|MACF1|FLRT3|SRPX2|CDON|LRRN3|GJC2|ANKRD27|WNT3A|IL33	-1.2	MyList
KEGG Pathway	24	hsa04550	Signaling pathways regulating pluripotency of stem cells		-2.9	2.7	3.8	30286	143	1028	13	1.3	0.35	1856|2261|2264|2535|4211|5296|5595|7472|7476|7480|8503|10637|89780	DVL2|FGFR3|FGFR4|FZD2|MEIS1|PIK3R2|MAPK3|WNT2|WNT7A|WNT10B|PIK3R3|LEFTY1|WNT3A	-1.2	MyList
GO Biological Processes	19	GO:0051223	regulation of protein transport	19_GO:0051179 localization	-2.9	1.9	3.5	30286	440	1028	28	2.7	0.51	114|283|284|654|1020|3170|3728|5027|5296|5590|7043|7447|7514|8622|8655|8692|9495|9619|9647|10062|23236|23409|23435|50855|57506|65985|79628|79899	ADCY8|ANG|ANGPT1|BMP6|CDK5|FOXA2|JUP|P2RX7|PIK3R2|PRKCZ|TGFB3|VSNL1|XPO1|PDE8B|DYNLL1|HYAL2|AKAP5|ABCG1|PPM1F|NR1H3|PLCB1|SIRT4|TARDBP|PARD6A|MAVS|AACS|SH3TC2|PRR5L	-1.2	MyList
CORUM	33	CORUM:1625	FA core complex (Fanconi anemia core complex)		-2.9	13	5.8	30286	7	1028	3	0.29	0.17	2176|2187|2189	FANCC|FANCB|FANCG	-1.2	MyList
GO Biological Processes	19	GO:0070426	positive regulation of nucleotide-binding domain, leucine rich repeat containing receptor signaling pathway	19_GO:0044419 biological process involved in interspecies interaction between organisms	-2.9	13	5.8	30286	7	1028	3	0.29	0.17	3303|3304|55577	HSPA1A|HSPA1B|NAGK	-1.2	MyList
GO Biological Processes	19	GO:2000437	regulation of monocyte extravasation	19_GO:0040011 locomotion	-2.9	13	5.8	30286	7	1028	3	0.29	0.17	23236|80310|729230	PLCB1|PDGFD|CCR2	-1.2	MyList
WikiPathways	27	WP4804	Cholesterol biosynthesis with skeletal dysplasias		-2.9	13	5.8	30286	7	1028	3	0.29	0.17	1717|6309|50814	DHCR7|SC5D|NSDHL	-1.2	MyList
GO Biological Processes	19	GO:0001578	microtubule bundle formation	19_GO:0009987 cellular process	-2.9	2.8	3.8	30286	126	1028	12	1.2	0.34	11076|23255|25876|51364|51673|57545|80128|92749|123872|286207|344148|345895	TPPP|MTCL1|SPEF1|ZMYND10|TPPP3|CC2D2A|TRIM46|DRC1|DNAAF1|CFAP157|NCKAP5|RSPH4A	-1.2	MyList
GO Biological Processes	19	GO:0006661	phosphatidylinositol biosynthetic process	19_GO:0008152 metabolic process	-2.9	2.8	3.8	30286	126	1028	12	1.2	0.34	3612|5279|5283|5296|8396|8503|9655|27315|54872|55650|83394|129303	IMPA1|PIGC|PIGH|PIK3R2|PIP4K2B|PIK3R3|SOCS5|PGAP2|PIGG|PIGV|PITPNM3|TMEM150A	-1.2	MyList
GO Biological Processes	19	GO:0046394	carboxylic acid biosynthetic process	19_GO:0008152 metabolic process	-2.9	2.1	3.6	30286	275	1028	20	1.9	0.43	215|1543|1593|2593|4522|5947|7390|8564|10005|10157|26063|55501|64834|84105|84245|113189|114880|116285|255189|347862	ABCD1|CYP1A1|CYP27A1|GAMT|MTHFD1|RBP1|UROS|KMO|ACOT8|AASS|DECR2|CHST12|ELOVL1|PCBD2|MRI1|CHST14|OSBPL6|ACSM1|PLA2G4F|GATD1	-1.2	MyList
GO Biological Processes	19	GO:0042326	negative regulation of phosphorylation	19_GO:0048519 negative regulation of biological process	-2.9	2.1	3.5	30286	316	1028	22	2.1	0.45	284|1031|1845|1849|3170|4092|4137|4690|5590|6423|8655|8692|9647|9655|10641|23435|50855|51527|79899|91663|142679|143941	ANGPT1|CDKN2C|DUSP3|DUSP7|FOXA2|SMAD7|MAPT|NCK1|PRKCZ|SFRP2|DYNLL1|HYAL2|PPM1F|SOCS5|NPRL2|TARDBP|PARD6A|GSKIP|PRR5L|MYADM|DUSP19|TTC36	-1.1	MyList
GO Biological Processes	19	GO:0035148	tube formation	19_GO:0032502 developmental process	-2.9	2.7	3.7	30286	144	1028	13	1.3	0.35	1856|2535|2648|4522|5916|6423|7422|8463|26160|57545|80199|115908|144165	DVL2|FZD2|KAT2A|MTHFD1|RARG|SFRP2|VEGFA|TEAD2|IFT172|CC2D2A|FUZ|CTHRC1|PRICKLE1	-1.1	MyList
GO Biological Processes	19	GO:0050772	positive regulation of axonogenesis	19_GO:0032502 developmental process	-2.9	3.4	4	30286	78	1028	9	0.88	0.29	4137|5361|5364|6387|6792|7422|23129|23499|89780	MAPT|PLXNA1|PLXNB1|CXCL12|CDKL5|VEGFA|PLXND1|MACF1|WNT3A	-1.1	MyList
Reactome Gene Sets	6	R-HSA-2219530	Constitutive Signaling by Aberrant PI3K in Cancer		-2.9	3.4	4	30286	78	1028	9	0.88	0.29	2100|2252|2261|2264|5155|5296|8503|8817|9542	ESR2|FGF7|FGFR3|FGFR4|PDGFB|PIK3R2|PIK3R3|FGF18|NRG2	-1.1	MyList
GO Biological Processes	19	GO:0060322	head development	19_GO:0032502 developmental process	-2.9	1.6	3.3	30286	778	1028	43	4.2	0.62	886|1020|1152|1524|2009|2176|2648|2662|4211|5361|5595|5802|5916|6387|6664|7043|7080|7472|7476|8195|8655|9963|10371|10763|23224|23236|23334|23648|23767|26153|26160|50937|54510|56339|59345|79625|79969|84197|89780|90780|114327|144165|642658	CCKAR|CDK5|CKB|CX3CR1|EML1|FANCC|KAT2A|GDF10|MEIS1|PLXNA1|MAPK3|PTPRS|RARG|CXCL12|SOX11|TGFB3|NKX2-1|WNT2|WNT7A|MKKS|DYNLL1|SLC23A1|SEMA3A|NES|SYNE2|PLCB1|SZT2|SSBP3|FLRT3|KIF26A|IFT172|CDON|PCDH18|METTL3|GNB4|NDNF|ATAT1|POMK|WNT3A|PYGO2|EFHC1|PRICKLE1|SCX	-1.1	MyList
CORUM	33	CORUM:6172	Intraflagellar transport complex B		-2.9	7.9	5	30286	15	1028	4	0.39	0.19	26160|28981|57560|64792	IFT172|IFT81|IFT80|IFT22	-1.1	MyList
GO Biological Processes	19	GO:0031280	negative regulation of cyclase activity	19_GO:0065007 biological regulation	-2.9	7.9	5	30286	15	1028	4	0.39	0.19	5064|9495|343035|729230	PALM|AKAP5|RD3|CCR2	-1.1	MyList
Reactome Gene Sets	6	R-HSA-2691232	Constitutive Signaling by NOTCH1 HD Domain Mutants		-2.9	7.9	5	30286	15	1028	4	0.39	0.19	3714|54492|54567|142678	JAG2|NEURL1B|DLL4|MIB2	-1.1	MyList
Reactome Gene Sets	6	R-HSA-2691230	Signaling by NOTCH1 HD Domain Mutants in Cancer		-2.9	7.9	5	30286	15	1028	4	0.39	0.19	3714|54492|54567|142678	JAG2|NEURL1B|DLL4|MIB2	-1.1	MyList
WikiPathways	27	WP3958	GPR40 pathway		-2.9	7.9	5	30286	15	1028	4	0.39	0.19	5310|5330|5331|23236	PKD1|PLCB2|PLCB3|PLCB1	-1.1	MyList
GO Biological Processes	19	GO:0003188	heart valve formation	19_GO:0032502 developmental process	-2.9	7.9	5	30286	15	1028	4	0.39	0.19	1942|2702|23462|642658	EFNA1|GJA5|HEY1|SCX	-1.1	MyList
GO Biological Processes	19	GO:1901071	glucosamine-containing compound metabolic process	19_GO:0008152 metabolic process	-2.9	5.9	4.6	30286	25	1028	5	0.49	0.22	4248|9435|10007|55577|56548	MGAT3|CHST2|GNPDA1|NAGK|CHST7	-1.1	MyList
WikiPathways	27	WP26	S1P receptor signal transduction		-2.9	5.9	4.6	30286	25	1028	5	0.49	0.22	5330|5331|5595|23236|53637	PLCB2|PLCB3|MAPK3|PLCB1|S1PR5	-1.1	MyList
GO Biological Processes	19	GO:0008283	cell population proliferation	19_GO:0009987 cellular process	-2.9	1.7	3.3	30286	710	1028	40	3.9	0.6	595|1031|1380|1602|2009|2252|2261|2648|3791|5027|5916|6423|6591|6664|6772|7472|7476|7480|8241|8654|8817|10203|10763|11202|22920|23047|26160|50937|53820|57124|57560|64399|80198|84433|89780|90865|115908|147912|221927|387837	CCND1|CDKN2C|CR2|DACH1|EML1|FGF7|FGFR3|KAT2A|KDR|P2RX7|RARG|SFRP2|SNAI2|SOX11|STAT1|WNT2|WNT7A|WNT10B|RBM10|PDE5A|FGF18|CALCRL|NES|KLK8|KIFAP3|PDS5B|IFT172|CDON|RIPPLY3|CD248|IFT80|HHIP|MUS81|CARD11|WNT3A|IL33|CTHRC1|SIX5|BRAT1|CLEC12B	-1.1	MyList
GO Biological Processes	19	GO:0010632	regulation of epithelial cell migration	19_GO:0040011 locomotion	-2.9	2.1	3.5	30286	298	1028	21	2	0.44	284|1942|2252|3728|3791|4163|4223|5155|6915|7422|7476|8817|9647|23499|27286|29775|51378|51564|54567|55333|57608	ANGPT1|EFNA1|FGF7|JUP|KDR|MCC|MEOX2|PDGFB|TBXA2R|VEGFA|WNT7A|FGF18|PPM1F|MACF1|SRPX2|CARD10|ANGPT4|HDAC7|DLL4|SYNJ2BP|JCAD	-1.1	MyList
WikiPathways	27	WP710	DNA damage response only ATM dependent		-2.9	2.9	3.8	30286	111	1028	11	1.1	0.32	595|847|1856|4216|5296|5328|7472|7476|7480|8503|89780	CCND1|CAT|DVL2|MAP3K4|PIK3R2|PLAU|WNT2|WNT7A|WNT10B|PIK3R3|WNT3A	-1.1	MyList
GO Biological Processes	19	GO:0120034	positive regulation of plasma membrane bounded cell projection assembly	19_GO:0048518 positive regulation of biological process	-2.9	2.9	3.8	30286	111	1028	11	1.1	0.32	5027|5064|7043|8655|51364|54869|55835|80199|84299|148170|221908	P2RX7|PALM|TGFB3|DYNLL1|ZMYND10|EPS8L1|CENPJ|FUZ|MIEN1|CDC42EP5|PPP1R35	-1.1	MyList
GO Biological Processes	19	GO:0090130	tissue migration	19_GO:0032501 multicellular organismal process	-2.9	2.9	3.8	30286	111	1028	11	1.1	0.32	1803|3791|6591|7422|8503|8742|11156|23129|29941|54345|57449	DPP4|KDR|SNAI2|VEGFA|PIK3R3|TNFSF12|PTP4A3|PLXND1|PKN3|SOX18|PLEKHG5	-1.1	MyList
KEGG Pathway	24	hsa04929	GnRH secretion		-2.9	3.7	4	30286	64	1028	8	0.78	0.27	408|2100|5296|5330|5331|5595|8503|23236	ARRB1|ESR2|PIK3R2|PLCB2|PLCB3|MAPK3|PIK3R3|PLCB1	-1.1	MyList
GO Biological Processes	19	GO:0032963	collagen metabolic process	19_GO:0008152 metabolic process	-2.9	3.7	4	30286	64	1028	8	0.78	0.27	871|4320|5027|5118|5184|7148|9902|79148	SERPINH1|MMP11|P2RX7|PCOLCE|PEPD|TNXB|MRC2|MMP28	-1.1	MyList
KEGG Pathway	24	hsa01521	EGFR tyrosine kinase inhibitor resistance		-2.8	3.4	3.9	30286	79	1028	9	0.88	0.29	2261|3791|5155|5296|5595|7422|8503|9542|80310	FGFR3|KDR|PDGFB|PIK3R2|MAPK3|VEGFA|PIK3R3|NRG2|PDGFD	-1.1	MyList
GO Biological Processes	19	GO:0061053	somite development	19_GO:0032502 developmental process	-2.8	3.4	3.9	30286	79	1028	9	0.88	0.29	2648|4222|4223|4522|6423|6911|55897|89780|642658	KAT2A|MEOX1|MEOX2|MTHFD1|SFRP2|TBX6|MESP1|WNT3A|SCX	-1.1	MyList
GO Biological Processes	19	GO:0043114	regulation of vascular permeability	19_GO:0032501 multicellular organismal process	-2.8	4.1	4.1	30286	50	1028	7	0.68	0.26	284|654|7422|10266|11156|23576|143282	ANGPT1|BMP6|VEGFA|RAMP2|PTP4A3|DDAH1|FGFBP3	-1.1	MyList
GO Biological Processes	19	GO:0045747	positive regulation of Notch signaling pathway	19_GO:0048518 positive regulation of biological process	-2.8	4.1	4.1	30286	50	1028	7	0.68	0.26	3714|4242|54567|55897|81619|140628|375704	JAG2|MFNG|DLL4|MESP1|TSPAN14|GATA5|ENHO	-1.1	MyList
WikiPathways	27	WP5269	Genetic causes of porto sinusoidal vascular disease		-2.8	4.8	4.3	30286	37	1028	6	0.58	0.24	1716|2969|4855|5595|54567|57572	DGUOK|GTF2I|NOTCH4|MAPK3|DLL4|DOCK6	-1.1	MyList
GO Biological Processes	19	GO:0060071	Wnt signaling pathway, planar cell polarity pathway	19_GO:0050896 response to stimulus	-2.8	4.8	4.3	30286	37	1028	6	0.58	0.24	1856|2535|6423|7476|115908|144165	DVL2|FZD2|SFRP2|WNT7A|CTHRC1|PRICKLE1	-1.1	MyList
GO Biological Processes	19	GO:0003230	cardiac atrium development	19_GO:0032502 developmental process	-2.8	4.8	4.3	30286	37	1028	6	0.58	0.24	2702|4194|7472|54567|55897|199699	GJA5|MDM4|WNT2|DLL4|MESP1|DAND5	-1.1	MyList
WikiPathways	27	WP4150	Wnt signaling in kidney disease		-2.8	4.8	4.3	30286	37	1028	6	0.58	0.24	1856|2535|7472|7476|7480|89780	DVL2|FZD2|WNT2|WNT7A|WNT10B|WNT3A	-1.1	MyList
GO Biological Processes	19	GO:0051090	regulation of DNA-binding transcription factor activity	19_GO:0008152 metabolic process	-2.8	1.9	3.4	30286	381	1028	25	2.4	0.48	114|408|1054|1856|2100|2535|3170|3275|3303|3304|3728|5590|6598|6911|7188|7472|55502|57506|58487|59307|84433|84662|219790|222166|338382	ADCY8|ARRB1|CEBPG|DVL2|ESR2|FZD2|FOXA2|PRMT2|HSPA1A|HSPA1B|JUP|PRKCZ|SMARCB1|TBX6|TRAF5|WNT2|HES6|MAVS|CREBZF|SIGIRR|CARD11|GLIS2|RTKN2|MTURN|RAB7B	-1.1	MyList
GO Biological Processes	19	GO:0046330	positive regulation of JNK cascade	19_GO:0048518 positive regulation of biological process	-2.8	3.1	3.8	30286	95	1028	10	0.97	0.31	939|1856|5871|7476|10371|23236|55504|142679|153769|222166	CD27|DVL2|MAP4K2|WNT7A|SEMA3A|PLCB1|TNFRSF19|DUSP19|SH3RF2|MTURN	-1.1	MyList
Reactome Gene Sets	6	R-HSA-373080	Class B/2 (Secretin family receptors)		-2.8	3.1	3.8	30286	95	1028	10	0.97	0.31	2535|2740|7472|7476|7480|10203|10266|59345|89780|94235	FZD2|GLP1R|WNT2|WNT7A|WNT10B|CALCRL|RAMP2|GNB4|WNT3A|GNG8	-1.1	MyList
GO Biological Processes	19	GO:1903706	regulation of hemopoiesis	19_GO:0002376 immune system process	-2.8	1.9	3.4	30286	424	1028	27	2.6	0.5	939|2648|3303|3304|4092|4211|5590|5916|6591|6595|6598|6772|6988|7480|8772|9580|9655|10234|10456|56339|56892|84433|84524|140685|222166|338382|729230	CD27|KAT2A|HSPA1A|HSPA1B|SMAD7|MEIS1|PRKCZ|RARG|SNAI2|SMARCA2|SMARCB1|STAT1|TCTA|WNT10B|FADD|SOX13|SOCS5|LRRC17|HAX1|METTL3|TCIM|CARD11|ZC3H8|ZBTB46|MTURN|RAB7B|CCR2	-1.1	MyList
GO Biological Processes	19	GO:0010977	negative regulation of neuron projection development	19_GO:0032502 developmental process	-2.8	2.6	3.7	30286	146	1028	13	1.3	0.35	1020|1716|1942|2288|5802|6911|7869|10371|10505|11075|56920|80128|89780	CDK5|DGUOK|EFNA1|FKBP4|PTPRS|TBX6|SEMA3B|SEMA3A|SEMA4F|STMN2|SEMA3G|TRIM46|WNT3A	-1.1	MyList
GO Biological Processes	19	GO:0009150	purine ribonucleotide metabolic process	19_GO:0008152 metabolic process	-2.8	1.9	3.4	30286	382	1028	25	2.4	0.48	113|114|142|215|2982|2983|3303|3304|3614|4522|4598|5141|8622|8654|9061|10005|10157|23181|53354|64834|80221|84188|84433|84836|116285	ADCY7|ADCY8|PARP1|ABCD1|GUCY1A1|GUCY1B1|HSPA1A|HSPA1B|IMPDH1|MTHFD1|MVK|PDE4A|PDE8B|PDE5A|PAPSS1|ACOT8|AASS|DIP2A|PANK1|ELOVL1|ACSF2|FAR1|CARD11|ABHD14B|ACSM1	-1.1	MyList
GO Biological Processes	19	GO:1902652	secondary alcohol metabolic process	19_GO:0008152 metabolic process	-2.8	2.7	3.7	30286	129	1028	12	1.2	0.34	847|1593|1717|3422|4598|6309|6646|8578|9619|50814|57704|114879	CAT|CYP27A1|DHCR7|IDI1|MVK|SC5D|SOAT1|SCARF1|ABCG1|NSDHL|GBA2|OSBPL5	-1.1	MyList
Reactome Gene Sets	6	R-HSA-5673001	RAF/MAP kinase cascade		-2.8	2.1	3.5	30286	280	1028	20	1.9	0.43	284|408|1849|2252|2261|2264|2675|5147|5155|5296|5519|5595|5863|5924|6711|8817|9542|22808|25780|54756	ANGPT1|ARRB1|DUSP7|FGF7|FGFR3|FGFR4|GFRA2|PDE6D|PDGFB|PIK3R2|PPP2R1B|MAPK3|RGL2|RASGRF2|SPTBN1|FGF18|NRG2|MRAS|RASGRP3|IL17RD	-1.1	MyList
GO Biological Processes	19	GO:1990138	neuron projection extension	19_GO:0040007 growth	-2.8	3.3	3.9	30286	80	1028	9	0.88	0.29	1020|4692|5361|5590|8128|10371|23767|51299|144165	CDK5|NDN|PLXNA1|PRKCZ|ST8SIA2|SEMA3A|FLRT3|NRN1|PRICKLE1	-1.1	MyList
GO Biological Processes	19	GO:1903320	regulation of protein modification by small protein conjugation or removal	19_GO:0008152 metabolic process	-2.8	2.2	3.5	30286	241	1028	18	1.8	0.41	284|408|1020|3300|3303|3304|4092|8473|10363|55208|64708|84707|143941|144165|153769|201254|339745|378884	ANGPT1|ARRB1|CDK5|DNAJB2|HSPA1A|HSPA1B|SMAD7|OGT|HMG20A|DCUN1D2|COPS7B|BEX2|TTC36|PRICKLE1|SH3RF2|CENPX|SPOPL|NHLRC1	-1.1	MyList
GO Biological Processes	19	GO:0061951	establishment of protein localization to plasma membrane	19_GO:0051179 localization	-2.8	4	4.1	30286	51	1028	7	0.68	0.26	6711|10791|23062|23163|23499|25945|64689	SPTBN1|VAMP5|GGA2|GGA3|MACF1|NECTIN3|GORASP1	-1.1	MyList
WikiPathways	27	WP4223	Ras signaling		-2.8	2.4	3.6	30286	184	1028	15	1.5	0.37	2261|2264|3791|5296|5595|5863|5924|8503|10235|10928|22808|25780|59345|94235|255189	FGFR3|FGFR4|KDR|PIK3R2|MAPK3|RGL2|RASGRF2|PIK3R3|RASGRP2|RALBP1|MRAS|RASGRP3|GNB4|GNG8|PLA2G4F	-1.1	MyList
GO Biological Processes	19	GO:0072175	epithelial tube formation	19_GO:0032502 developmental process	-2.8	2.7	3.7	30286	130	1028	12	1.2	0.34	1856|2535|2648|4522|5916|6423|8463|26160|57545|80199|115908|144165	DVL2|FZD2|KAT2A|MTHFD1|RARG|SFRP2|TEAD2|IFT172|CC2D2A|FUZ|CTHRC1|PRICKLE1	-1.1	MyList
GO Biological Processes	19	GO:0002092	positive regulation of receptor internalization	19_GO:0051179 localization	-2.8	5.7	4.5	30286	26	1028	5	0.49	0.22	284|408|7422|8862|89780	ANGPT1|ARRB1|VEGFA|APLN|WNT3A	-1.1	MyList
KEGG Pathway	24	hsa04725	Cholinergic synapse		-2.8	2.9	3.7	30286	113	1028	11	1.1	0.32	113|114|5296|5330|5331|5595|8503|9132|23236|59345|94235	ADCY7|ADCY8|PIK3R2|PLCB2|PLCB3|MAPK3|PIK3R3|KCNQ4|PLCB1|GNB4|GNG8	-1.1	MyList
WikiPathways	27	WP3932	Focal adhesion PI3K Akt mTOR signaling pathway		-2.8	2	3.4	30286	302	1028	21	2	0.44	284|1942|2252|2256|2261|2264|3695|3791|3909|5155|5296|5519|5595|7148|7422|8817|51378|59345|64223|80310|94235	ANGPT1|EFNA1|FGF7|FGF11|FGFR3|FGFR4|ITGB7|KDR|LAMA3|PDGFB|PIK3R2|PPP2R1B|MAPK3|TNXB|VEGFA|FGF18|ANGPT4|GNB4|MLST8|PDGFD|GNG8	-1.1	MyList
GO Biological Processes	19	GO:0032989	cellular anatomical entity morphogenesis	19_GO:0032502 developmental process	-2.8	1.7	3.3	30286	605	1028	35	3.4	0.57	886|1020|1466|1942|2051|2596|3672|3925|4692|4884|5361|5364|5590|6387|7080|7422|7476|7869|8128|10371|10505|10763|11076|11202|23181|23334|23767|51299|56920|80128|84079|89780|115557|144165|146849	CCKAR|CDK5|CSRP2|EFNA1|EPHB6|GAP43|ITGA1|STMN1|NDN|NPTX1|PLXNA1|PLXNB1|PRKCZ|CXCL12|NKX2-1|VEGFA|WNT7A|SEMA3B|ST8SIA2|SEMA3A|SEMA4F|NES|TPPP|KLK8|DIP2A|SZT2|FLRT3|NRN1|SEMA3G|TRIM46|ANKRD27|WNT3A|ARHGEF25|PRICKLE1|CCDC42	-1.1	MyList
KEGG Pathway	24	hsa04713	Circadian entrainment		-2.8	3	3.8	30286	97	1028	10	0.97	0.31	113|114|2982|2983|5330|5331|5595|23236|59345|94235	ADCY7|ADCY8|GUCY1A1|GUCY1B1|PLCB2|PLCB3|MAPK3|PLCB1|GNB4|GNG8	-1.1	MyList
GO Biological Processes	19	GO:0050771	negative regulation of axonogenesis	19_GO:0032502 developmental process	-2.8	3.6	3.9	30286	66	1028	8	0.78	0.27	1020|5802|7869|10371|10505|56920|80128|89780	CDK5|PTPRS|SEMA3B|SEMA3A|SEMA4F|SEMA3G|TRIM46|WNT3A	-1.1	MyList
Reactome Gene Sets	6	R-HSA-399956	CRMPs in Sema3A signaling		-2.8	7.4	4.8	30286	16	1028	4	0.39	0.19	1020|1808|5361|10371	CDK5|DPYSL2|PLXNA1|SEMA3A	-1.1	MyList
GO Biological Processes	19	GO:0040011	locomotion	19_GO:0040011 locomotion	-2.8	1.9	3.4	30286	366	1028	24	2.3	0.47	284|1524|1803|2252|3672|5155|5328|6387|7422|7869|9732|10371|10505|10928|23767|51554|55848|56920|57449|123920|152189|158747|641700|729230	ANGPT1|CX3CR1|DPP4|FGF7|ITGA1|PDGFB|PLAU|CXCL12|VEGFA|SEMA3B|DOCK4|SEMA3A|SEMA4F|RALBP1|FLRT3|ACKR4|PLGRKT|SEMA3G|PLEKHG5|CMTM3|CMTM8|MOSPD2|ECSCR|CCR2	-1.1	MyList
GO Biological Processes	19	GO:0022407	regulation of cell-cell adhesion	19_GO:0050789 regulation of biological process	-2.7	1.8	3.3	30286	496	1028	30	2.9	0.52	654|939|1803|1845|3170|4092|4690|4855|5590|6387|6595|6598|7422|7480|8654|8772|9435|9580|9647|9655|10076|10808|22920|56339|84433|84524|89780|91663|201627|729230	BMP6|CD27|DPP4|DUSP3|FOXA2|SMAD7|NCK1|NOTCH4|PRKCZ|CXCL12|SMARCA2|SMARCB1|VEGFA|WNT10B|PDE5A|FADD|CHST2|SOX13|PPM1F|SOCS5|PTPRU|HSPH1|KIFAP3|METTL3|CARD11|ZC3H8|WNT3A|MYADM|DENND6A|CCR2	-1	MyList
GO Biological Processes	19	GO:0090049	regulation of cell migration involved in sprouting angiogenesis	19_GO:0040011 locomotion	-2.7	3.2	3.8	30286	82	1028	9	0.88	0.29	3791|4223|6915|7422|27286|29775|51564|54567|57608	KDR|MEOX2|TBXA2R|VEGFA|SRPX2|CARD10|HDAC7|DLL4|JCAD	-1	MyList
GO Biological Processes	19	GO:0050730	regulation of peptidyl-tyrosine phosphorylation	19_GO:0008152 metabolic process	-2.7	2.2	3.5	30286	225	1028	17	1.7	0.4	284|654|1942|2252|2261|5155|5590|6423|7422|8692|9655|10456|30844|51378|64223|80310|353514	ANGPT1|BMP6|EFNA1|FGF7|FGFR3|PDGFB|PRKCZ|SFRP2|VEGFA|HYAL2|SOCS5|HAX1|EHD4|ANGPT4|MLST8|PDGFD|LILRA5	-1	MyList
GO Biological Processes	19	GO:0006694	steroid biosynthetic process	19_GO:0008152 metabolic process	-2.7	2.8	3.7	30286	115	1028	11	1.1	0.32	1543|1593|1717|3422|4598|6309|10005|11161|50814|51706|114880	CYP1A1|CYP27A1|DHCR7|IDI1|MVK|SC5D|ACOT8|ERG28|NSDHL|CYB5R1|OSBPL6	-1	MyList
GO Biological Processes	19	GO:0051963	regulation of synapse assembly	19_GO:0032502 developmental process	-2.7	2.8	3.7	30286	115	1028	11	1.1	0.32	5802|5911|7476|8128|8473|22899|23767|27286|51225|54674|89780	PTPRS|RAP2A|WNT7A|ST8SIA2|OGT|ARHGEF15|FLRT3|SRPX2|ABI3|LRRN3|WNT3A	-1	MyList
GO Biological Processes	19	GO:0030488	tRNA methylation	19_GO:0008152 metabolic process	-2.7	4.5	4.1	30286	39	1028	6	0.58	0.24	11180|55039|55152|79828|81627|158234	WDR6|TRMT12|DALRD3|METTL8|TRMT1L|TRMT10B	-1	MyList
GO Biological Processes	19	GO:0060537	muscle tissue development	19_GO:0032502 developmental process	-2.7	2	3.3	30286	347	1028	23	2.2	0.46	1020|1466|2702|3131|4092|4211|4223|6664|6943|7422|7472|7480|9477|10791|23462|25776|50937|54567|55897|89780|140628|144165|642658	CDK5|CSRP2|GJA5|HLF|SMAD7|MEIS1|MEOX2|SOX11|TCF21|VEGFA|WNT2|WNT10B|MED20|VAMP5|HEY1|CBY1|CDON|DLL4|MESP1|WNT3A|GATA5|PRICKLE1|SCX	-1	MyList
GO Biological Processes	19	GO:0045343	regulation of MHC class I biosynthetic process	19_GO:0008152 metabolic process	-2.7	11	5.3	30286	8	1028	3	0.29	0.17	4261|10808|90865	CIITA|HSPH1|IL33	-1	MyList
CORUM	33	CORUM:1152	FA complex (Fanconi anemia complex)		-2.7	11	5.3	30286	8	1028	3	0.29	0.17	2176|2187|2189	FANCC|FANCB|FANCG	-1	MyList
Reactome Gene Sets	6	R-HSA-434316	Fatty Acids bound to GPR40 (FFAR1) regulate insulin secretion		-2.7	11	5.3	30286	8	1028	3	0.29	0.17	5330|5331|23236	PLCB2|PLCB3|PLCB1	-1	MyList
GO Biological Processes	19	GO:0032787	monocarboxylic acid metabolic process	19_GO:0008152 metabolic process	-2.7	1.8	3.3	30286	520	1028	31	3	0.53	215|1543|1593|2166|2593|3248|5947|7148|8564|10005|11000|23659|25953|26063|28965|51084|55268|55289|55501|57704|64834|65985|80221|81888|113189|114880|116285|132949|153364|255189|347862	ABCD1|CYP1A1|CYP27A1|FAAH|GAMT|HPGD|RBP1|TNXB|KMO|ACOT8|SLC27A3|PLA2G15|PNKD|DECR2|SLC27A6|CRYL1|ECHDC2|ACOXL|CHST12|GBA2|ELOVL1|AACS|ACSF2|HYI|CHST14|OSBPL6|ACSM1|AASDH|MBLAC2|PLA2G4F|GATD1	-1	MyList
Reactome Gene Sets	6	R-HSA-191273	Cholesterol biosynthesis		-2.7	5.5	4.3	30286	27	1028	5	0.49	0.22	1717|3422|4598|6309|50814	DHCR7|IDI1|MVK|SC5D|NSDHL	-1	MyList
Reactome Gene Sets	6	R-HSA-5684996	MAPK1/MAPK3 signaling		-2.7	2.1	3.4	30286	286	1028	20	1.9	0.43	284|408|1849|2252|2261|2264|2675|5147|5155|5296|5519|5595|5863|5924|6711|8817|9542|22808|25780|54756	ANGPT1|ARRB1|DUSP7|FGF7|FGFR3|FGFR4|GFRA2|PDE6D|PDGFB|PIK3R2|PPP2R1B|MAPK3|RGL2|RASGRF2|SPTBN1|FGF18|NRG2|MRAS|RASGRP3|IL17RD	-1	MyList
GO Biological Processes	19	GO:0006520	amino acid metabolic process	19_GO:0008152 metabolic process	-2.7	2.1	3.4	30286	286	1028	20	1.9	0.43	275|670|2875|4522|5033|5184|8528|8564|10157|23409|23576|54511|55152|57505|84105|84245|123688|132949|143941|389434	AMT|BPHL|GPT|MTHFD1|P4HA1|PEPD|DDO|KMO|AASS|SIRT4|DDAH1|HMGCLL1|DALRD3|AARS2|PCBD2|MRI1|HYKK|AASDH|TTC36|IYD	-1	MyList
GO Biological Processes	19	GO:1901873	regulation of post-translational protein modification	19_GO:0008152 metabolic process	-2.7	2.2	3.4	30286	246	1028	18	1.8	0.41	284|408|1020|3300|3303|3304|4092|8473|10363|55208|64708|84707|143941|144165|153769|201254|339745|378884	ANGPT1|ARRB1|CDK5|DNAJB2|HSPA1A|HSPA1B|SMAD7|OGT|HMG20A|DCUN1D2|COPS7B|BEX2|TTC36|PRICKLE1|SH3RF2|CENPX|SPOPL|NHLRC1	-1	MyList
GO Biological Processes	19	GO:1901992	positive regulation of mitotic cell cycle phase transition	19_GO:0048518 positive regulation of biological process	-2.7	3	3.7	30286	99	1028	10	0.97	0.31	595|1543|7480|8558|8697|23236|50484|51529|55835|255374	CCND1|CYP1A1|WNT10B|CDK10|CDC23|PLCB1|RRM2B|ANAPC11|CENPJ|MBLAC1	-1	MyList
WikiPathways	27	WP5144	NRP1 triggered signaling pathways in pancreatic cancer		-2.7	3.9	3.9	30286	53	1028	7	0.68	0.26	3791|5361|5595|6591|7043|7422|10371	KDR|PLXNA1|MAPK3|SNAI2|TGFB3|VEGFA|SEMA3A	-1	MyList
GO Biological Processes	19	GO:0048880	sensory system development	19_GO:0032502 developmental process	-2.7	1.9	3.3	30286	391	1028	25	2.4	0.48	654|1543|3791|4211|5916|5954|6297|6664|7422|7472|7476|7837|8076|10371|10763|22899|25945|26160|50937|57545|79888|90780|144165|147912|343035	BMP6|CYP1A1|KDR|MEIS1|RARG|RCN1|SALL2|SOX11|VEGFA|WNT2|WNT7A|PXDN|MFAP5|SEMA3A|NES|ARHGEF15|NECTIN3|IFT172|CDON|CC2D2A|LPCAT1|PYGO2|PRICKLE1|SIX5|RD3	-1	MyList
KEGG Pathway	24	hsa04270	Vascular smooth muscle contraction		-2.7	2.6	3.6	30286	134	1028	12	1.2	0.34	113|114|2982|2983|5330|5331|5595|10203|10266|23236|94274|255189	ADCY7|ADCY8|GUCY1A1|GUCY1B1|PLCB2|PLCB3|MAPK3|CALCRL|RAMP2|PLCB1|PPP1R14A|PLA2G4F	-1	MyList
GO Biological Processes	19	GO:0019935	cyclic-nucleotide-mediated signaling	19_GO:0050896 response to stimulus	-2.7	3.5	3.8	30286	68	1028	8	0.78	0.27	196|2740|2982|2983|5141|8622|8654|57211	AHR|GLP1R|GUCY1A1|GUCY1B1|PDE4A|PDE8B|PDE5A|ADGRG6	-1	MyList
GO Biological Processes	19	GO:0002704	negative regulation of leukocyte mediated immunity	19_GO:0002376 immune system process	-2.7	3.5	3.8	30286	68	1028	8	0.78	0.27	196|1380|1524|3824|4092|5272|387837|729230	AHR|CR2|CX3CR1|KLRD1|SMAD7|SERPINB9|CLEC12B|CCR2	-1	MyList
WikiPathways	27	WP536	Calcium regulation in cardiac cells		-2.7	2.5	3.5	30286	152	1028	13	1.3	0.35	113|114|153|408|782|2702|5331|5590|5998|8786|57165|59345|94235	ADCY7|ADCY8|ADRB1|ARRB1|CACNB1|GJA5|PLCB3|PRKCZ|RGS3|RGS11|GJC2|GNB4|GNG8	-1	MyList
GO Biological Processes	19	GO:0002062	chondrocyte differentiation	19_GO:0032502 developmental process	-2.7	3.2	3.7	30286	84	1028	9	0.88	0.29	871|2261|5916|6423|7476|7480|8817|57560|642658	SERPINH1|FGFR3|RARG|SFRP2|WNT7A|WNT10B|FGF18|IFT80|SCX	-0.99	MyList
GO Biological Processes	19	GO:1904018	positive regulation of vasculature development	19_GO:0032502 developmental process	-2.7	2.3	3.4	30286	190	1028	15	1.5	0.37	187|1524|3728|3791|6387|6423|6915|7422|8742|8817|10266|23576|51378|57608|339123	APLNR|CX3CR1|JUP|KDR|CXCL12|SFRP2|TBXA2R|VEGFA|TNFSF12|FGF18|RAMP2|DDAH1|ANGPT4|JCAD|JMJD8	-0.99	MyList
GO Biological Processes	19	GO:0002011	morphogenesis of an epithelial sheet	19_GO:0032502 developmental process	-2.6	3.8	3.9	30286	54	1028	7	0.68	0.26	1856|6664|7476|23671|23767|54567|84962	DVL2|SOX11|WNT7A|TMEFF2|FLRT3|DLL4|AJUBA	-0.98	MyList
Canonical Pathways	11	M252	PID IL8 CXCR1 PATHWAY		-2.6	5.3	4.2	30286	28	1028	5	0.49	0.22	408|1759|5330|5331|23236	ARRB1|DNM1|PLCB2|PLCB3|PLCB1	-0.97	MyList
GO Biological Processes	19	GO:0048843	negative regulation of axon extension involved in axon guidance	19_GO:0040011 locomotion	-2.6	5.3	4.2	30286	28	1028	5	0.49	0.22	7869|10371|10505|56920|89780	SEMA3B|SEMA3A|SEMA4F|SEMA3G|WNT3A	-0.97	MyList
Canonical Pathways	11	M79	PID TRAIL PATHWAY		-2.6	5.3	4.2	30286	28	1028	5	0.49	0.22	5296|5595|8503|8743|8772	PIK3R2|MAPK3|PIK3R3|TNFSF10|FADD	-0.97	MyList
GO Biological Processes	19	GO:0051338	regulation of transferase activity	19_GO:0065007 biological regulation	-2.6	1.7	3.2	30286	639	1028	36	3.5	0.57	114|283|284|595|902|1031|1845|1849|1856|1942|2261|2264|3170|3791|4092|4137|4216|5155|5595|5871|5982|7422|8692|8817|9079|9647|9655|10641|29775|51527|54921|56892|80310|142679|339123|353514	ADCY8|ANG|ANGPT1|CCND1|CCNH|CDKN2C|DUSP3|DUSP7|DVL2|EFNA1|FGFR3|FGFR4|FOXA2|KDR|SMAD7|MAPT|MAP3K4|PDGFB|MAPK3|MAP4K2|RFC2|VEGFA|HYAL2|FGF18|LDB2|PPM1F|SOCS5|NPRL2|CARD10|GSKIP|CHTF8|TCIM|PDGFD|DUSP19|JMJD8|LILRA5	-0.97	MyList
GO Biological Processes	19	GO:1901617	organic hydroxy compound biosynthetic process	19_GO:0008152 metabolic process	-2.6	2.4	3.4	30286	172	1028	14	1.4	0.36	1593|1717|3422|3612|4598|6309|10005|11161|50814|51706|84105|114880|126321|347862	CYP27A1|DHCR7|IDI1|IMPA1|MVK|SC5D|ACOT8|ERG28|NSDHL|CYB5R1|PCBD2|OSBPL6|MFSD12|GATD1	-0.97	MyList
Reactome Gene Sets	6	R-HSA-3371453	Regulation of HSF1-mediated heat shock response		-2.6	3.4	3.8	30286	69	1028	8	0.78	0.27	3303|3304|5595|6119|10808|51501|116835|129401	HSPA1A|HSPA1B|MAPK3|RPA3|HSPH1|HIKESHI|HSPA12B|NUP35	-0.97	MyList
GO Biological Processes	19	GO:0044458	motile cilium assembly	19_GO:0009987 cellular process	-2.6	3.4	3.8	30286	69	1028	8	0.78	0.27	7802|8655|28981|51364|55835|57545|123872|286207	DNALI1|DYNLL1|IFT81|ZMYND10|CENPJ|CC2D2A|DNAAF1|CFAP157	-0.97	MyList
GO Biological Processes	19	GO:1901615	organic hydroxy compound metabolic process	19_GO:0008152 metabolic process	-2.6	1.8	3.2	30286	482	1028	29	2.8	0.52	221|847|1543|1593|1717|3422|3612|4598|6309|6646|8578|9227|9619|10005|11161|23236|25953|26007|27010|50814|51706|57704|84105|114879|114880|126321|199857|347862|389434	ALDH3B1|CAT|CYP1A1|CYP27A1|DHCR7|IDI1|IMPA1|MVK|SC5D|SOAT1|SCARF1|LRAT|ABCG1|ACOT8|ERG28|PLCB1|PNKD|TKFC|TPK1|NSDHL|CYB5R1|GBA2|PCBD2|OSBPL5|OSBPL6|MFSD12|ALG14|GATD1|IYD	-0.97	MyList
GO Biological Processes	19	GO:0002832	negative regulation of response to biotic stimulus	19_GO:0048519 negative regulation of biological process	-2.6	2.7	3.5	30286	119	1028	11	1.1	0.32	142|196|3824|5272|10062|23170|56339|57506|59307|60343|387837	PARP1|AHR|KLRD1|SERPINB9|NR1H3|TTLL12|METTL3|MAVS|SIGIRR|FAM3A|CLEC12B	-0.95	MyList
Canonical Pathways	11	M276	PID FGF PATHWAY		-2.6	3.7	3.8	30286	55	1028	7	0.68	0.26	2261|2264|5328|5595|6772|8817|54756	FGFR3|FGFR4|PLAU|MAPK3|STAT1|FGF18|IL17RD	-0.94	MyList
GO Biological Processes	19	GO:0007169	transmembrane receptor protein tyrosine kinase signaling pathway	19_GO:0050896 response to stimulus	-2.6	1.8	3.2	30286	419	1028	26	2.5	0.49	284|1942|2051|2252|2261|2264|2675|2888|3791|3925|4690|4692|5155|5296|5595|6725|7422|8503|8817|9185|9655|23236|23767|80310|144165|401474	ANGPT1|EFNA1|EPHB6|FGF7|FGFR3|FGFR4|GFRA2|GRB14|KDR|STMN1|NCK1|NDN|PDGFB|PIK3R2|MAPK3|SRMS|VEGFA|PIK3R3|FGF18|REPS2|SOCS5|PLCB1|FLRT3|PDGFD|PRICKLE1|SAMD12	-0.94	MyList
GO Biological Processes	19	GO:0050922	negative regulation of chemotaxis	19_GO:0040011 locomotion	-2.6	3.4	3.7	30286	70	1028	8	0.78	0.27	1803|1845|7869|10371|10505|56920|79148|89780	DPP4|DUSP3|SEMA3B|SEMA3A|SEMA4F|SEMA3G|MMP28|WNT3A	-0.94	MyList
GO Biological Processes	19	GO:0003013	circulatory system process	19_GO:0032501 multicellular organismal process	-2.6	1.7	3.2	30286	508	1028	30	2.9	0.52	120|153|284|654|1359|2166|2702|2740|2982|2983|3672|5155|5331|6328|6332|6387|6772|6915|7422|8195|8862|9732|9992|10266|10391|11156|23576|83988|92745|143282	ADD3|ADRB1|ANGPT1|BMP6|CPA3|FAAH|GJA5|GLP1R|GUCY1A1|GUCY1B1|ITGA1|PDGFB|PLCB3|SCN3A|SCN7A|CXCL12|STAT1|TBXA2R|VEGFA|MKKS|APLN|DOCK4|KCNE2|RAMP2|CORO2B|PTP4A3|DDAH1|NCALD|SLC38A5|FGFBP3	-0.93	MyList
GO Biological Processes	19	GO:0010717	regulation of epithelial to mesenchymal transition	19_GO:0032502 developmental process	-2.6	2.7	3.5	30286	120	1028	11	1.1	0.32	1942|3170|4092|6423|7041|7043|7080|7148|54756|80199|147906	EFNA1|FOXA2|SMAD7|SFRP2|TGFB1I1|TGFB3|NKX2-1|TNXB|IL17RD|FUZ|DACT3	-0.92	MyList
GO Biological Processes	19	GO:0046328	regulation of JNK cascade	19_GO:0050896 response to stimulus	-2.6	2.6	3.4	30286	138	1028	12	1.2	0.34	939|1845|1856|5871|5911|7476|10371|23236|55504|142679|153769|222166	CD27|DUSP3|DVL2|MAP4K2|RAP2A|WNT7A|SEMA3A|PLCB1|TNFRSF19|DUSP19|SH3RF2|MTURN	-0.92	MyList
GO Biological Processes	19	GO:0050777	negative regulation of immune response	19_GO:0002376 immune system process	-2.6	2.3	3.3	30286	194	1028	15	1.5	0.37	142|196|1380|3824|4092|5272|9655|10062|23170|56339|57506|60343|90865|387837|729230	PARP1|AHR|CR2|KLRD1|SMAD7|SERPINB9|SOCS5|NR1H3|TTLL12|METTL3|MAVS|FAM3A|IL33|CLEC12B|CCR2	-0.92	MyList
GO Biological Processes	19	GO:0071711	basement membrane organization	19_GO:0009987 cellular process	-2.6	5.1	4.1	30286	29	1028	5	0.49	0.22	4320|7837|10266|83872|144165	MMP11|PXDN|RAMP2|HMCN1|PRICKLE1	-0.92	MyList
GO Biological Processes	19	GO:0043001	Golgi to plasma membrane protein transport	19_GO:0051179 localization	-2.6	5.1	4.1	30286	29	1028	5	0.49	0.22	6711|10791|23062|23163|23499	SPTBN1|VAMP5|GGA2|GGA3|MACF1	-0.92	MyList
GO Biological Processes	19	GO:0045724	positive regulation of cilium assembly	19_GO:0048518 positive regulation of biological process	-2.6	5.1	4.1	30286	29	1028	5	0.49	0.22	8655|51364|55835|80199|221908	DYNLL1|ZMYND10|CENPJ|FUZ|PPP1R35	-0.92	MyList
GO Biological Processes	19	GO:0003171	atrioventricular valve development	19_GO:0032502 developmental process	-2.6	5.1	4.1	30286	29	1028	5	0.49	0.22	187|1942|2702|4194|23462	APLNR|EFNA1|GJA5|MDM4|HEY1	-0.92	MyList
WikiPathways	27	WP3869	Cannabinoid receptor signaling		-2.6	5.1	4.1	30286	29	1028	5	0.49	0.22	113|196|1543|2166|5595	ADCY7|AHR|CYP1A1|FAAH|MAPK3	-0.92	MyList
GO Biological Processes	19	GO:0043549	regulation of kinase activity	19_GO:0008152 metabolic process	-2.6	1.7	3.1	30286	532	1028	31	3	0.53	114|283|284|595|902|1031|1845|1849|1856|1942|2261|2264|3170|3791|4137|4216|5155|5871|7422|8692|8817|9079|9647|9655|10641|29775|51527|56892|80310|142679|353514	ADCY8|ANG|ANGPT1|CCND1|CCNH|CDKN2C|DUSP3|DUSP7|DVL2|EFNA1|FGFR3|FGFR4|FOXA2|KDR|MAPT|MAP3K4|PDGFB|MAP4K2|VEGFA|HYAL2|FGF18|LDB2|PPM1F|SOCS5|NPRL2|CARD10|GSKIP|TCIM|PDGFD|DUSP19|LILRA5	-0.91	MyList
GO Biological Processes	19	GO:0006281	DNA repair	19_GO:0050896 response to stimulus	-2.6	1.7	3.1	30286	510	1028	30	2.9	0.52	142|2176|2187|2189|2967|4521|4913|5883|5982|6119|7486|9149|9400|9985|11201|23047|27030|50484|63901|64789|64859|65123|79008|80198|83933|84153|84164|92667|201254|284131	PARP1|FANCC|FANCB|FANCG|GTF2H3|NUDT1|NTHL1|RAD9A|RFC2|RPA3|WRN|DYRK1B|RECQL5|REC8|POLI|PDS5B|MLH3|RRM2B|FAM111A|EXO5|NABP1|INTS3|SLX1B|MUS81|HDAC10|RNASEH2C|ASCC2|MGME1|CENPX|ENDOV	-0.91	MyList
WikiPathways	27	WP5193	Cholesterol synthesis disorders		-2.6	6.5	4.4	30286	18	1028	4	0.39	0.19	1717|3422|4598|6309	DHCR7|IDI1|MVK|SC5D	-0.91	MyList
GO Biological Processes	19	GO:0007019	microtubule depolymerization	19_GO:0009987 cellular process	-2.6	6.5	4.4	30286	18	1028	4	0.39	0.19	3925|11075|344148|401236	STMN1|STMN2|NCKAP5|STMND1	-0.91	MyList
GO Biological Processes	19	GO:0043116	negative regulation of vascular permeability	19_GO:0032501 multicellular organismal process	-2.6	6.5	4.4	30286	18	1028	4	0.39	0.19	284|7422|10266|23576	ANGPT1|VEGFA|RAMP2|DDAH1	-0.91	MyList
Reactome Gene Sets	6	R-HSA-162710	Synthesis of glycosylphosphatidylinositol (GPI)		-2.6	6.5	4.4	30286	18	1028	4	0.39	0.19	5279|5283|54872|55650	PIGC|PIGH|PIGG|PIGV	-0.91	MyList
WikiPathways	27	WP5052	Nephrogenesis		-2.6	6.5	4.4	30286	18	1028	4	0.39	0.19	4211|6943|89780|284654	MEIS1|TCF21|WNT3A|RSPO1	-0.91	MyList
Reactome Gene Sets	6	R-HSA-210993	Tie2 Signaling		-2.6	6.5	4.4	30286	18	1028	4	0.39	0.19	284|2888|5296|51378	ANGPT1|GRB14|PIK3R2|ANGPT4	-0.91	MyList
GO Biological Processes	19	GO:0051350	negative regulation of lyase activity	19_GO:0065007 biological regulation	-2.6	6.5	4.4	30286	18	1028	4	0.39	0.19	5064|9495|343035|729230	PALM|AKAP5|RD3|CCR2	-0.91	MyList
GO Biological Processes	19	GO:0044344	cellular response to fibroblast growth factor stimulus	19_GO:0050896 response to stimulus	-2.6	3	3.6	30286	87	1028	9	0.88	0.29	2252|2261|2264|8692|8817|23767|54567|79625|442907	FGF7|FGFR3|FGFR4|HYAL2|FGF18|FLRT3|DLL4|NDNF|MIR339	-0.91	MyList
GO Biological Processes	19	GO:0002691	regulation of cellular extravasation	19_GO:0040011 locomotion	-2.6	4.2	3.9	30286	42	1028	6	0.58	0.24	6387|8772|9435|23236|80310|729230	CXCL12|FADD|CHST2|PLCB1|PDGFD|CCR2	-0.91	MyList
GO Biological Processes	19	GO:0010594	regulation of endothelial cell migration	19_GO:0040011 locomotion	-2.6	2.1	3.3	30286	234	1028	17	1.7	0.4	284|1942|3728|3791|4223|5155|6915|7422|7476|8817|27286|29775|51378|51564|54567|55333|57608	ANGPT1|EFNA1|JUP|KDR|MEOX2|PDGFB|TBXA2R|VEGFA|WNT7A|FGF18|SRPX2|CARD10|ANGPT4|HDAC7|DLL4|SYNJ2BP|JCAD	-0.91	MyList
CORUM	33	CORUM:1624	FA core complex (Fanconi anemia core complex)		-2.6	9.8	5	30286	9	1028	3	0.29	0.17	2176|2187|2189	FANCC|FANCB|FANCG	-0.91	MyList
GO Biological Processes	19	GO:0051901	positive regulation of mitochondrial depolarization	19_GO:0048518 positive regulation of biological process	-2.6	9.8	5	30286	9	1028	3	0.29	0.17	142|3791|5027	PARP1|KDR|P2RX7	-0.91	MyList
CORUM	33	CORUM:245	FA core complex (Fanconi anemia core complex)		-2.6	9.8	5	30286	9	1028	3	0.29	0.17	2176|2187|2189	FANCC|FANCB|FANCG	-0.91	MyList
GO Biological Processes	19	GO:0061042	vascular wound healing	19_GO:0032502 developmental process	-2.6	9.8	5	30286	9	1028	3	0.29	0.17	3791|7422|79625	KDR|VEGFA|NDNF	-0.91	MyList
GO Biological Processes	19	GO:0003093	regulation of glomerular filtration	19_GO:0032501 multicellular organismal process	-2.6	9.8	5	30286	9	1028	3	0.29	0.17	2702|5155|10391	GJA5|PDGFB|CORO2B	-0.91	MyList
KEGG Pathway	24	hsa04371	Apelin signaling pathway		-2.5	2.5	3.4	30286	139	1028	12	1.2	0.34	113|114|187|595|5330|5331|5595|8862|22808|23236|59345|94235	ADCY7|ADCY8|APLNR|CCND1|PLCB2|PLCB3|MAPK3|APLN|MRAS|PLCB1|GNB4|GNG8	-0.91	MyList
Reactome Gene Sets	6	R-HSA-2219528	PI3K/AKT Signaling in Cancer		-2.5	2.8	3.5	30286	104	1028	10	0.97	0.31	2100|2252|2261|2264|5155|5296|8503|8817|9542|64223	ESR2|FGF7|FGFR3|FGFR4|PDGFB|PIK3R2|PIK3R3|FGF18|NRG2|MLST8	-0.91	MyList
GO Biological Processes	19	GO:0090596	sensory organ morphogenesis	19_GO:0032502 developmental process	-2.5	2	3.2	30286	275	1028	19	1.8	0.42	1856|2535|3791|4211|4646|5595|5916|6664|7422|7472|8076|9132|25945|26160|50937|63915|89780|115908|497189	DVL2|FZD2|KDR|MEIS1|MYO6|MAPK3|RARG|SOX11|VEGFA|WNT2|MFAP5|KCNQ4|NECTIN3|IFT172|CDON|BLOC1S5|WNT3A|CTHRC1|TIFAB	-0.91	MyList
GO Biological Processes	19	GO:0080135	regulation of cellular response to stress	19_GO:0050896 response to stimulus	-2.5	1.7	3.1	30286	512	1028	30	2.9	0.52	114|142|215|1054|2187|2648|3303|4137|4690|5595|5802|5883|6387|6423|6591|6595|6598|8578|9400|10062|10391|10474|23576|26973|57332|78990|83933|84309|84962|497189	ADCY8|PARP1|ABCD1|CEBPG|FANCB|KAT2A|HSPA1A|MAPT|NCK1|MAPK3|PTPRS|RAD9A|CXCL12|SFRP2|SNAI2|SMARCA2|SMARCB1|SCARF1|RECQL5|NR1H3|CORO2B|TADA3|DDAH1|CHORDC1|CBX8|OTUB2|HDAC10|NUDT16L1|AJUBA|TIFAB	-0.9	MyList
GO Biological Processes	19	GO:0009259	ribonucleotide metabolic process	19_GO:0008152 metabolic process	-2.5	1.8	3.1	30286	402	1028	25	2.4	0.48	113|114|142|215|2982|2983|3303|3304|3614|4522|4598|5141|8622|8654|9061|10005|10157|23181|53354|64834|80221|84188|84433|84836|116285	ADCY7|ADCY8|PARP1|ABCD1|GUCY1A1|GUCY1B1|HSPA1A|HSPA1B|IMPDH1|MTHFD1|MVK|PDE4A|PDE8B|PDE5A|PAPSS1|ACOT8|AASS|DIP2A|PANK1|ELOVL1|ACSF2|FAR1|CARD11|ABHD14B|ACSM1	-0.9	MyList
GO Biological Processes	19	GO:0001654	eye development	19_GO:0032502 developmental process	-2.5	1.9	3.2	30286	381	1028	24	2.3	0.47	654|1543|3791|4211|5916|5954|6297|6664|7422|7472|7476|7837|8076|10763|22899|25945|26160|50937|57545|79888|90780|144165|147912|343035	BMP6|CYP1A1|KDR|MEIS1|RARG|RCN1|SALL2|SOX11|VEGFA|WNT2|WNT7A|PXDN|MFAP5|NES|ARHGEF15|NECTIN3|IFT172|CDON|CC2D2A|LPCAT1|PYGO2|PRICKLE1|SIX5|RD3	-0.89	MyList
GO Biological Processes	19	GO:0045444	fat cell differentiation	19_GO:0032502 developmental process	-2.5	2.7	3.4	30286	122	1028	11	1.1	0.32	153|595|2662|6591|7041|7480|8195|23236|25776|89780|166379	ADRB1|CCND1|GDF10|SNAI2|TGFB1I1|WNT10B|MKKS|PLCB1|CBY1|WNT3A|BBS12	-0.89	MyList
GO Biological Processes	19	GO:0045824	negative regulation of innate immune response	19_GO:0044419 biological process involved in interspecies interaction between organisms	-2.5	3	3.5	30286	88	1028	9	0.88	0.29	142|3824|5272|10062|23170|56339|57506|60343|387837	PARP1|KLRD1|SERPINB9|NR1H3|TTLL12|METTL3|MAVS|FAM3A|CLEC12B	-0.89	MyList
Reactome Gene Sets	6	R-HSA-418346	Platelet homeostasis		-2.5	3	3.5	30286	88	1028	9	0.88	0.29	2982|2983|5027|5051|5519|8654|9127|59345|94235	GUCY1A1|GUCY1B1|P2RX7|PAFAH2|PPP2R1B|PDE5A|P2RX6|GNB4|GNG8	-0.89	MyList
KEGG Pathway	24	hsa05218	Melanoma		-2.5	3.3	3.6	30286	72	1028	8	0.78	0.27	595|2252|5155|5296|5595|8503|8817|80310	CCND1|FGF7|PDGFB|PIK3R2|MAPK3|PIK3R3|FGF18|PDGFD	-0.89	MyList
WikiPathways	27	WP5304	Cholesterol metabolism		-2.5	3.3	3.6	30286	72	1028	8	0.78	0.27	1593|1717|3422|4598|6309|6646|50814|114879	CYP27A1|DHCR7|IDI1|MVK|SC5D|SOAT1|NSDHL|OSBPL5	-0.89	MyList
GO Biological Processes	19	GO:0061035	regulation of cartilage development	19_GO:0032502 developmental process	-2.5	3.3	3.6	30286	72	1028	8	0.78	0.27	654|2648|4092|5916|6591|8817|144347|642658	BMP6|KAT2A|SMAD7|RARG|SNAI2|FGF18|RFLNA|SCX	-0.89	MyList
GO Biological Processes	19	GO:0009612	response to mechanical stimulus	19_GO:0050896 response to stimulus	-2.5	2.2	3.3	30286	216	1028	16	1.6	0.39	654|1265|3728|5027|5310|5595|6387|6772|8195|8772|27039|63895|79969|90865|497189|642658	BMP6|CNN2|JUP|P2RX7|PKD1|MAPK3|CXCL12|STAT1|MKKS|FADD|PKD2L2|PIEZO2|ATAT1|IL33|TIFAB|SCX	-0.89	MyList
GO Biological Processes	19	GO:1905515	non-motile cilium assembly	19_GO:0009987 cellular process	-2.5	3.6	3.7	30286	57	1028	7	0.68	0.26	8195|26160|55835|57545|57560|80199|283232	MKKS|IFT172|CENPJ|CC2D2A|IFT80|FUZ|TMEM80	-0.89	MyList
GO Biological Processes	19	GO:0044272	sulfur compound biosynthetic process	19_GO:0008152 metabolic process	-2.5	2.4	3.3	30286	159	1028	13	1.3	0.35	284|2326|4522|9061|9435|23181|27010|55501|56548|64834|84245|113189|494143	ANGPT1|FMO1|MTHFD1|PAPSS1|CHST2|DIP2A|TPK1|CHST12|CHST7|ELOVL1|MRI1|CHST14|CHAC2	-0.88	MyList
GO Biological Processes	19	GO:0062125	regulation of mitochondrial gene expression	19_GO:0008152 metabolic process	-2.5	4.9	4	30286	30	1028	5	0.49	0.22	28958|51335|64863|79828|92170	COA3|NGRN|METTL4|METTL8|MTG1	-0.88	MyList
GO Biological Processes	19	GO:0032647	regulation of interferon-alpha production	19_GO:0032501 multicellular organismal process	-2.5	4.9	4	30286	30	1028	5	0.49	0.22	3661|5802|6772|57506|201292	IRF3|PTPRS|STAT1|MAVS|TRIM65	-0.88	MyList
WikiPathways	27	WP4941	GPR143 in melanocytes and retinal pigment epithelium cells		-2.5	4.9	4	30286	30	1028	5	0.49	0.22	408|5330|5331|7422|23236	ARRB1|PLCB2|PLCB3|VEGFA|PLCB1	-0.88	MyList
Canonical Pathways	11	M222	PID CXCR3 PATHWAY		-2.5	4.1	3.8	30286	43	1028	6	0.58	0.24	408|1759|5296|5595|8503|64223	ARRB1|DNM1|PIK3R2|MAPK3|PIK3R3|MLST8	-0.88	MyList
WikiPathways	27	WP4249	Hedgehog signaling pathway		-2.5	4.1	3.8	30286	43	1028	6	0.58	0.24	408|595|2121|50937|64399|339745	ARRB1|CCND1|EVC|CDON|HHIP|SPOPL	-0.88	MyList
GO Biological Processes	19	GO:0150115	cell-substrate junction organization	19_GO:0009987 cellular process	-2.5	4.1	3.8	30286	43	1028	6	0.58	0.24	3909|10391|55901|79834|84962|144165	LAMA3|CORO2B|THSD1|PEAK1|AJUBA|PRICKLE1	-0.88	MyList
GO Biological Processes	19	GO:0043087	regulation of GTPase activity	19_GO:0065007 biological regulation	-2.5	2	3.2	30286	298	1028	20	1.9	0.43	153|3925|5361|5364|5924|6792|8786|9639|10235|10928|22899|23129|23329|25780|55785|57572|79774|201176|221472|374403	ADRB1|STMN1|PLXNA1|PLXNB1|RASGRF2|CDKL5|RGS11|ARHGEF10|RASGRP2|RALBP1|ARHGEF15|PLXND1|TBC1D30|RASGRP3|FGD6|DOCK6|GRTP1|ARHGAP27|FGD2|TBC1D10C	-0.88	MyList
Reactome Gene Sets	6	R-HSA-190236	Signaling by FGFR		-2.5	3	3.5	30286	89	1028	9	0.88	0.29	2252|2261|2264|5595|7072|8817|22916|23767|143282	FGF7|FGFR3|FGFR4|MAPK3|TIA1|FGF18|NCBP2|FLRT3|FGFBP3	-0.87	MyList
Canonical Pathways	11	M5493	WNT SIGNALING		-2.5	3	3.5	30286	89	1028	9	0.88	0.29	595|1856|2535|7089|7472|7476|51701|64321|89780	CCND1|DVL2|FZD2|TLE2|WNT2|WNT7A|NLK|SOX17|WNT3A	-0.87	MyList
GO Biological Processes	19	GO:0031396	regulation of protein ubiquitination	19_GO:0008152 metabolic process	-2.5	2.2	3.3	30286	198	1028	15	1.5	0.37	284|408|1020|3300|3303|3304|4092|8473|84707|143941|144165|153769|201254|339745|378884	ANGPT1|ARRB1|CDK5|DNAJB2|HSPA1A|HSPA1B|SMAD7|OGT|BEX2|TTC36|PRICKLE1|SH3RF2|CENPX|SPOPL|NHLRC1	-0.87	MyList
GO Biological Processes	19	GO:0001764	neuron migration	19_GO:0032502 developmental process	-2.5	2.5	3.3	30286	142	1028	12	1.2	0.34	886|1020|4692|5361|6387|6792|7080|7422|10371|51225|79625|80128	CCKAR|CDK5|NDN|PLXNA1|CXCL12|CDKL5|NKX2-1|VEGFA|SEMA3A|ABI3|NDNF|TRIM46	-0.86	MyList
GO Biological Processes	19	GO:0010811	positive regulation of cell-substrate adhesion	19_GO:0048518 positive regulation of biological process	-2.5	2.6	3.4	30286	124	1028	11	1.1	0.32	1842|3728|3791|5155|5590|7422|9647|79625|91663|133584|201294	ECM2|JUP|KDR|PDGFB|PRKCZ|VEGFA|PPM1F|NDNF|MYADM|EGFLAM|UNC13D	-0.86	MyList
GO Biological Processes	19	GO:0070228	regulation of lymphocyte apoptotic process	19_GO:0050789 regulation of biological process	-2.5	3.6	3.7	30286	58	1028	7	0.68	0.26	939|1942|5027|8772|22920|84524|155038	CD27|EFNA1|P2RX7|FADD|KIFAP3|ZC3H8|GIMAP8	-0.86	MyList
GO Biological Processes	19	GO:0150063	visual system development	19_GO:0032502 developmental process	-2.5	1.8	3.1	30286	385	1028	24	2.3	0.47	654|1543|3791|4211|5916|5954|6297|6664|7422|7472|7476|7837|8076|10763|22899|25945|26160|50937|57545|79888|90780|144165|147912|343035	BMP6|CYP1A1|KDR|MEIS1|RARG|RCN1|SALL2|SOX11|VEGFA|WNT2|WNT7A|PXDN|MFAP5|NES|ARHGEF15|NECTIN3|IFT172|CDON|CC2D2A|LPCAT1|PYGO2|PRICKLE1|SIX5|RD3	-0.86	MyList
GO Biological Processes	19	GO:0035720	intraciliary anterograde transport	19_GO:0051179 localization	-2.5	6.2	4.3	30286	19	1028	4	0.39	0.19	26160|28981|57560|64792	IFT172|IFT81|IFT80|IFT22	-0.86	MyList
GO Biological Processes	19	GO:0035886	vascular associated smooth muscle cell differentiation	19_GO:0032502 developmental process	-2.5	6.2	4.3	30286	19	1028	4	0.39	0.19	187|7422|10266|55897	APLNR|VEGFA|RAMP2|MESP1	-0.86	MyList
GO Biological Processes	19	GO:0007224	smoothened signaling pathway	19_GO:0050896 response to stimulus	-2.5	2.9	3.5	30286	90	1028	9	0.88	0.29	2121|7480|26160|50814|50937|55835|57545|57560|85455	EVC|WNT10B|IFT172|NSDHL|CDON|CENPJ|CC2D2A|IFT80|DISP2	-0.85	MyList
GO Biological Processes	19	GO:0001510	RNA methylation	19_GO:0008152 metabolic process	-2.5	2.9	3.5	30286	90	1028	9	0.88	0.29	11180|29960|55039|55152|56339|64863|79828|81627|158234	WDR6|MRM2|TRMT12|DALRD3|METTL3|METTL4|METTL8|TRMT1L|TRMT10B	-0.85	MyList
WikiPathways	27	WP4823	Genes controlling nephrogenesis		-2.5	4	3.8	30286	44	1028	6	0.58	0.24	3791|4690|5155|6387|6943|7422	KDR|NCK1|PDGFB|CXCL12|TCF21|VEGFA	-0.84	MyList
GO Biological Processes	19	GO:0009880	embryonic pattern specification	19_GO:0032502 developmental process	-2.4	3.2	3.5	30286	74	1028	8	0.78	0.27	4211|4222|4223|6911|7476|53820|55897|497189	MEIS1|MEOX1|MEOX2|TBX6|WNT7A|RIPPLY3|MESP1|TIFAB	-0.84	MyList
GO Biological Processes	19	GO:0003281	ventricular septum development	19_GO:0032502 developmental process	-2.4	3.2	3.5	30286	74	1028	8	0.78	0.27	187|2535|2702|4092|4194|6664|23462|199699	APLNR|FZD2|GJA5|SMAD7|MDM4|SOX11|HEY1|DAND5	-0.84	MyList
GO Biological Processes	19	GO:0061061	muscle structure development	19_GO:0032502 developmental process	-2.4	1.7	3	30286	520	1028	30	2.9	0.52	187|1020|1293|1466|2121|2273|2535|3131|4092|4211|4223|6525|6664|6943|7422|7472|7480|9149|9477|10266|10521|10791|25776|50937|54567|55897|85474|89780|144165|642658	APLNR|CDK5|COL6A3|CSRP2|EVC|FHL1|FZD2|HLF|SMAD7|MEIS1|MEOX2|SMTN|SOX11|TCF21|VEGFA|WNT2|WNT10B|DYRK1B|MED20|RAMP2|DDX17|VAMP5|CBY1|CDON|DLL4|MESP1|LBX2|WNT3A|PRICKLE1|SCX	-0.83	MyList
GO Biological Processes	19	GO:0044092	negative regulation of molecular function	19_GO:0065007 biological regulation	-2.4	1.6	3	30286	751	1028	40	3.9	0.6	408|871|1054|1845|1849|2168|3170|3275|3300|3925|4092|4137|5064|5155|5272|6664|6911|7422|8434|8692|9495|9647|9655|9992|10641|10763|25927|51527|51657|55502|57718|59307|83596|84662|142679|222166|343035|387837|442907|729230	ARRB1|SERPINH1|CEBPG|DUSP3|DUSP7|FABP1|FOXA2|PRMT2|DNAJB2|STMN1|SMAD7|MAPT|PALM|PDGFB|SERPINB9|SOX11|TBX6|VEGFA|RECK|HYAL2|AKAP5|PPM1F|SOCS5|KCNE2|NPRL2|NES|CNRIP1|GSKIP|STYXL1|HES6|PPP4R4|SIGIRR|BCL2L12|GLIS2|DUSP19|MTURN|RD3|CLEC12B|MIR339|CCR2	-0.83	MyList
Reactome Gene Sets	6	R-HSA-2122948	Activated NOTCH1 Transmits Signal to the Nucleus		-2.4	4.8	3.9	30286	31	1028	5	0.49	0.22	408|3714|54492|54567|142678	ARRB1|JAG2|NEURL1B|DLL4|MIB2	-0.83	MyList
Canonical Pathways	11	M193	PID NEPHRIN NEPH1 PATHWAY		-2.4	4.8	3.9	30286	31	1028	5	0.49	0.22	4690|5296|5590|8503|50855	NCK1|PIK3R2|PRKCZ|PIK3R3|PARD6A	-0.83	MyList
GO Biological Processes	19	GO:0071560	cellular response to transforming growth factor beta stimulus	19_GO:0050896 response to stimulus	-2.4	2.4	3.3	30286	162	1028	13	1.3	0.35	142|1524|2662|3248|4092|7043|7472|7476|8692|10637|51701|80310|642658	PARP1|CX3CR1|GDF10|HPGD|SMAD7|TGFB3|WNT2|WNT7A|HYAL2|LEFTY1|NLK|PDGFD|SCX	-0.83	MyList
GO Biological Processes	19	GO:0033674	positive regulation of kinase activity	19_GO:0048518 positive regulation of biological process	-2.4	2	3.1	30286	302	1028	20	1.9	0.43	114|283|284|595|1856|1942|2261|2264|3791|4137|4216|5155|5871|7422|8817|29775|56892|80310|142679|353514	ADCY8|ANG|ANGPT1|CCND1|DVL2|EFNA1|FGFR3|FGFR4|KDR|MAPT|MAP3K4|PDGFB|MAP4K2|VEGFA|FGF18|CARD10|TCIM|PDGFD|DUSP19|LILRA5	-0.83	MyList
Reactome Gene Sets	6	R-HSA-193648	NRAGE signals death through JNK		-2.4	3.5	3.6	30286	59	1028	7	0.68	0.26	5924|9639|22899|23370|54848|57449|221472	RASGRF2|ARHGEF10|ARHGEF15|ARHGEF18|ARHGEF38|PLEKHG5|FGD2	-0.83	MyList
GO Biological Processes	19	GO:0003279	cardiac septum development	19_GO:0032502 developmental process	-2.4	2.7	3.4	30286	108	1028	10	0.97	0.31	187|2535|2702|4092|4194|6664|23129|23462|78987|199699	APLNR|FZD2|GJA5|SMAD7|MDM4|SOX11|PLXND1|HEY1|CRELD1|DAND5	-0.82	MyList
GO Biological Processes	19	GO:0051656	establishment of organelle localization	19_GO:0051179 localization	-2.4	1.8	3	30286	410	1028	25	2.4	0.48	1020|1759|4137|5310|5590|5871|7514|8195|8655|8697|10947|22920|23224|29109|29899|51566|55930|63915|79003|80128|83930|149371|152185|348235|401258	CDK5|DNM1|MAPT|PKD1|PRKCZ|MAP4K2|XPO1|MKKS|DYNLL1|CDC23|AP3M2|KIFAP3|SYNE2|FHOD1|GPSM2|ARMCX3|MYO5C|BLOC1S5|MIS12|TRIM46|STARD3NL|EXOC8|SPICE1|SKA2|RAB44	-0.82	MyList
GO Biological Processes	19	GO:0006637	acyl-CoA metabolic process	19_GO:0008152 metabolic process	-2.4	2.9	3.4	30286	91	1028	9	0.88	0.29	215|4598|10005|10157|23181|64834|80221|84188|116285	ABCD1|MVK|ACOT8|AASS|DIP2A|ELOVL1|ACSF2|FAR1|ACSM1	-0.82	MyList
GO Biological Processes	19	GO:0035383	thioester metabolic process	19_GO:0008152 metabolic process	-2.4	2.9	3.4	30286	91	1028	9	0.88	0.29	215|4598|10005|10157|23181|64834|80221|84188|116285	ABCD1|MVK|ACOT8|AASS|DIP2A|ELOVL1|ACSF2|FAR1|ACSM1	-0.82	MyList
GO Biological Processes	19	GO:0010810	regulation of cell-substrate adhesion	19_GO:0050789 regulation of biological process	-2.4	2.1	3.2	30286	221	1028	16	1.6	0.39	1842|1845|3728|3791|5155|5328|5590|7422|9647|10391|23499|79625|79834|91663|133584|201294	ECM2|DUSP3|JUP|KDR|PDGFB|PLAU|PRKCZ|VEGFA|PPM1F|CORO2B|MACF1|NDNF|PEAK1|MYADM|EGFLAM|UNC13D	-0.82	MyList
GO Biological Processes	19	GO:0007346	regulation of mitotic cell cycle	19_GO:0050789 regulation of biological process	-2.4	1.7	3	30286	522	1028	30	2.9	0.52	595|902|1031|1543|1845|2273|3275|5155|5310|5883|6119|6595|6598|7480|8558|8697|23170|23236|50484|51451|51529|55835|57165|64859|65123|80198|83987|84632|131601|255374	CCND1|CCNH|CDKN2C|CYP1A1|DUSP3|FHL1|PRMT2|PDGFB|PKD1|RAD9A|RPA3|SMARCA2|SMARCB1|WNT10B|CDK10|CDC23|TTLL12|PLCB1|RRM2B|LCMT1|ANAPC11|CENPJ|GJC2|NABP1|INTS3|MUS81|CCDC8|AFAP1L2|TPRA1|MBLAC1	-0.82	MyList
GO Biological Processes	19	GO:0030097	hemopoiesis	19_GO:0032502 developmental process	-2.4	1.6	3	30286	683	1028	37	3.6	0.58	142|284|1054|1265|1380|2009|3714|3791|4066|4211|4222|4242|4855|5296|6423|6591|6988|7422|7480|8076|8473|8503|8692|8772|9580|23218|23648|54567|84433|89780|90865|93436|140685|150274|219790|497189|729230	PARP1|ANGPT1|CEBPG|CNN2|CR2|EML1|JAG2|KDR|LYL1|MEIS1|MEOX1|MFNG|NOTCH4|PIK3R2|SFRP2|SNAI2|TCTA|VEGFA|WNT10B|MFAP5|OGT|PIK3R3|HYAL2|FADD|SOX13|NBEAL2|SSBP3|DLL4|CARD11|WNT3A|IL33|ARMC6|ZBTB46|HSCB|RTKN2|TIFAB|CCR2	-0.82	MyList
GO Biological Processes	19	GO:1905770	regulation of mesodermal cell differentiation	19_GO:0032502 developmental process	-2.4	8.8	4.6	30286	10	1028	3	0.29	0.17	6423|55897|89780	SFRP2|MESP1|WNT3A	-0.82	MyList
CORUM	33	CORUM:6884	Fanconi anemia FAAP100 complex		-2.4	8.8	4.6	30286	10	1028	3	0.29	0.17	2176|2187|2189	FANCC|FANCB|FANCG	-0.82	MyList
GO Biological Processes	19	GO:0070432	regulation of nucleotide-binding oligomerization domain containing 2 signaling pathway	19_GO:0044419 biological process involved in interspecies interaction between organisms	-2.4	8.8	4.6	30286	10	1028	3	0.29	0.17	3303|3304|55577	HSPA1A|HSPA1B|NAGK	-0.82	MyList
GO Biological Processes	19	GO:1903010	regulation of bone development	19_GO:0032502 developmental process	-2.4	8.8	4.6	30286	10	1028	3	0.29	0.17	2648|3791|338773	KAT2A|KDR|TMEM119	-0.82	MyList
GO Biological Processes	19	GO:0036109	alpha-linolenic acid metabolic process	19_GO:0008152 metabolic process	-2.4	8.8	4.6	30286	10	1028	3	0.29	0.17	215|10005|64834	ABCD1|ACOT8|ELOVL1	-0.82	MyList
GO Biological Processes	19	GO:0090179	planar cell polarity pathway involved in neural tube closure	19_GO:0032502 developmental process	-2.4	8.8	4.6	30286	10	1028	3	0.29	0.17	1856|2535|6423	DVL2|FZD2|SFRP2	-0.82	MyList
Reactome Gene Sets	6	R-HSA-399997	Acetylcholine regulates insulin secretion		-2.4	8.8	4.6	30286	10	1028	3	0.29	0.17	5330|5331|23236	PLCB2|PLCB3|PLCB1	-0.82	MyList
GO Biological Processes	19	GO:0048865	stem cell fate commitment	19_GO:0032502 developmental process	-2.4	8.8	4.6	30286	10	1028	3	0.29	0.17	6423|54345|64321	SFRP2|SOX18|SOX17	-0.82	MyList
GO Biological Processes	19	GO:1900748	positive regulation of vascular endothelial growth factor signaling pathway	19_GO:0048518 positive regulation of biological process	-2.4	8.8	4.6	30286	10	1028	3	0.29	0.17	7148|7422|57608	TNXB|VEGFA|JCAD	-0.82	MyList
CORUM	33	CORUM:6657	ATAC complex, GCN5-linked		-2.4	8.8	4.6	30286	10	1028	3	0.29	0.17	2648|10474|55689	KAT2A|TADA3|YEATS2	-0.82	MyList
GO Biological Processes	19	GO:0051056	regulation of small GTPase mediated signal transduction	19_GO:0050896 response to stimulus	-2.4	1.9	3.1	30286	304	1028	20	1.9	0.43	408|3925|5364|5863|5924|6494|8216|8473|8567|9639|9754|10928|22899|23370|50937|54869|57449|115557|201176|221472	ARRB1|STMN1|PLXNB1|RGL2|RASGRF2|SIPA1|LZTR1|OGT|MADD|ARHGEF10|STARD8|RALBP1|ARHGEF15|ARHGEF18|CDON|EPS8L1|PLEKHG5|ARHGEF25|ARHGAP27|FGD2	-0.82	MyList
GO Biological Processes	19	GO:0019933	cAMP-mediated signaling	19_GO:0050896 response to stimulus	-2.4	3.9	3.7	30286	45	1028	6	0.58	0.24	196|2740|5141|8622|8654|57211	AHR|GLP1R|PDE4A|PDE8B|PDE5A|ADGRG6	-0.81	MyList
Reactome Gene Sets	6	R-HSA-76002	Platelet activation, signaling and aggregation		-2.4	2	3.1	30286	263	1028	18	1.8	0.41	408|1521|1606|5155|5296|5590|5595|6915|7043|7422|8503|10235|10916|51706|59345|66005|94235|374354	ARRB1|CTSW|DGKA|PDGFB|PIK3R2|PRKCZ|MAPK3|TBXA2R|TGFB3|VEGFA|PIK3R3|RASGRP2|MAGED2|CYB5R1|GNB4|CHID1|GNG8|NHLRC2	-0.81	MyList
GO Biological Processes	19	GO:0006066	alcohol metabolic process	19_GO:0008152 metabolic process	-2.4	1.9	3.1	30286	326	1028	21	2	0.44	221|847|1543|1593|1717|3422|3612|4598|6309|6646|8578|9227|9619|23236|26007|27010|50814|57704|84105|114879|199857	ALDH3B1|CAT|CYP1A1|CYP27A1|DHCR7|IDI1|IMPA1|MVK|SC5D|SOAT1|SCARF1|LRAT|ABCG1|PLCB1|TKFC|TPK1|NSDHL|GBA2|PCBD2|OSBPL5|ALG14	-0.81	MyList
GO Biological Processes	19	GO:0071496	cellular response to external stimulus	19_GO:0050896 response to stimulus	-2.4	1.9	3.1	30286	326	1028	21	2	0.44	432|654|1265|3170|4521|5027|5595|6423|6494|7486|8473|8772|10226|10641|11133|23334|26153|63895|64223|90865|642658	ASGR1|BMP6|CNN2|FOXA2|NUDT1|P2RX7|MAPK3|SFRP2|SIPA1|WRN|OGT|FADD|PLIN3|NPRL2|KPTN|SZT2|KIF26A|PIEZO2|MLST8|IL33|SCX	-0.81	MyList
GO Biological Processes	19	GO:0003231	cardiac ventricle development	19_GO:0032502 developmental process	-2.4	2.6	3.3	30286	127	1028	11	1.1	0.32	187|2535|2702|4092|4194|6423|6664|23462|54567|55897|199699	APLNR|FZD2|GJA5|SMAD7|MDM4|SFRP2|SOX11|HEY1|DLL4|MESP1|DAND5	-0.81	MyList
GO Biological Processes	19	GO:0090026	positive regulation of monocyte chemotaxis	19_GO:0040011 locomotion	-2.4	5.9	4.1	30286	20	1028	4	0.39	0.19	1524|6387|158747|729230	CX3CR1|CXCL12|MOSPD2|CCR2	-0.8	MyList
KEGG Pathway	24	hsa00100	Steroid biosynthesis		-2.4	5.9	4.1	30286	20	1028	4	0.39	0.19	1717|6309|6646|50814	DHCR7|SC5D|SOAT1|NSDHL	-0.8	MyList
GO Biological Processes	19	GO:0010738	regulation of protein kinase A signaling	19_GO:0050896 response to stimulus	-2.4	5.9	4.1	30286	20	1028	4	0.39	0.19	5141|9049|9495|56892	PDE4A|AIP|AKAP5|TCIM	-0.8	MyList
GO Biological Processes	19	GO:0048311	mitochondrion distribution	19_GO:0051179 localization	-2.4	5.9	4.1	30286	20	1028	4	0.39	0.19	2648|4137|5310|8655	KAT2A|MAPT|PKD1|DYNLL1	-0.8	MyList
GO Biological Processes	19	GO:0051900	regulation of mitochondrial depolarization	19_GO:0050789 regulation of biological process	-2.4	5.9	4.1	30286	20	1028	4	0.39	0.19	142|215|3791|5027	PARP1|ABCD1|KDR|P2RX7	-0.8	MyList
Reactome Gene Sets	6	R-HSA-397795	G-protein beta:gamma signalling		-2.4	4.6	3.8	30286	32	1028	5	0.49	0.22	5330|5331|23236|59345|94235	PLCB2|PLCB3|PLCB1|GNB4|GNG8	-0.8	MyList
Canonical Pathways	11	M23	PID WNT NONCANONICAL PATHWAY		-2.4	4.6	3.8	30286	32	1028	5	0.49	0.22	1856|2535|5590|51701|115908	DVL2|FZD2|PRKCZ|NLK|CTHRC1	-0.8	MyList
GO Biological Processes	19	GO:0034394	protein localization to cell surface	19_GO:0051179 localization	-2.4	4.6	3.8	30286	32	1028	5	0.49	0.22	284|2252|10076|23062|23163	ANGPT1|FGF7|PTPRU|GGA2|GGA3	-0.8	MyList
GO Biological Processes	19	GO:0006506	GPI anchor biosynthetic process	19_GO:0008152 metabolic process	-2.4	4.6	3.8	30286	32	1028	5	0.49	0.22	5279|5283|27315|54872|55650	PIGC|PIGH|PGAP2|PIGG|PIGV	-0.8	MyList
KEGG Pathway	24	hsa05212	Pancreatic cancer		-2.4	3.1	3.4	30286	76	1028	8	0.78	0.27	595|5296|5595|6772|7043|7422|8503|10928	CCND1|PIK3R2|MAPK3|STAT1|TGFB3|VEGFA|PIK3R3|RALBP1	-0.8	MyList
GO Biological Processes	19	GO:0001503	ossification	19_GO:0032501 multicellular organismal process	-2.4	2	3.1	30286	285	1028	19	1.8	0.42	651|654|847|2261|2662|4665|5364|6591|7480|8817|9902|57560|81621|89780|115908|144165|338773|642658|645811	BMP3|BMP6|CAT|FGFR3|GDF10|NAB2|PLXNB1|SNAI2|WNT10B|FGF18|MRC2|IFT80|KAZALD1|WNT3A|CTHRC1|PRICKLE1|TMEM119|SCX|CCDC154	-0.8	MyList
GO Biological Processes	19	GO:0051345	positive regulation of hydrolase activity	19_GO:0065007 biological regulation	-2.4	1.7	3	30286	482	1028	28	2.7	0.51	153|283|1942|2261|3092|3303|3672|4137|5330|5364|5924|6792|7486|8743|8772|8786|9639|9647|10062|10235|10928|22899|23329|25780|57572|79774|201176|374403	ADRB1|ANG|EFNA1|FGFR3|HIP1|HSPA1A|ITGA1|MAPT|PLCB2|PLXNB1|RASGRF2|CDKL5|WRN|TNFSF10|FADD|RGS11|ARHGEF10|PPM1F|NR1H3|RASGRP2|RALBP1|ARHGEF15|TBC1D30|RASGRP3|DOCK6|GRTP1|ARHGAP27|TBC1D10C	-0.78	MyList
GO Biological Processes	19	GO:0031589	cell-substrate adhesion	19_GO:0009987 cellular process	-2.4	2.2	3.1	30286	185	1028	14	1.4	0.36	284|1020|1842|1942|3672|3695|5310|7148|10391|25992|55698|55901|79834|84962	ANGPT1|CDK5|ECM2|EFNA1|ITGA1|ITGB7|PKD1|TNXB|CORO2B|SNED1|RADIL|THSD1|PEAK1|AJUBA	-0.78	MyList
GO Biological Processes	19	GO:2000045	regulation of G1/S transition of mitotic cell cycle	19_GO:0050789 regulation of biological process	-2.4	2.2	3.1	30286	185	1028	14	1.4	0.36	595|902|1031|1543|2273|3275|5310|6595|6598|8558|23236|55835|57165|255374	CCND1|CCNH|CDKN2C|CYP1A1|FHL1|PRMT2|PKD1|SMARCA2|SMARCB1|CDK10|PLCB1|CENPJ|GJC2|MBLAC1	-0.78	MyList
GO Biological Processes	19	GO:0050919	negative chemotaxis	19_GO:0040011 locomotion	-2.4	3.8	3.6	30286	46	1028	6	0.58	0.24	1803|7869|10371|10505|23767|56920	DPP4|SEMA3B|SEMA3A|SEMA4F|FLRT3|SEMA3G	-0.78	MyList
WikiPathways	27	WP4861	Endoplasmic reticulum stress response in coronavirus infection		-2.4	3.8	3.6	30286	46	1028	6	0.58	0.24	5507|23368|26051|55607|81706|94274	PPP1R3C|PPP1R13B|PPP1R16B|PPP1R9A|PPP1R14C|PPP1R14A	-0.78	MyList
WikiPathways	27	WP2038	Microtubule cytoskeleton regulation		-2.4	3.8	3.6	30286	46	1028	6	0.58	0.24	1808|3925|4137|11076|50855|89780	DPYSL2|STMN1|MAPT|TPPP|PARD6A|WNT3A	-0.78	MyList
GO Biological Processes	19	GO:0050714	positive regulation of protein secretion	19_GO:0051179 localization	-2.4	2.4	3.2	30286	147	1028	12	1.2	0.34	114|283|654|5027|7043|7447|8655|9619|23236|23435|50855|65985	ADCY8|ANG|BMP6|P2RX7|TGFB3|VSNL1|DYNLL1|ABCG1|PLCB1|TARDBP|PARD6A|AACS	-0.78	MyList
Reactome Gene Sets	6	R-HSA-112314	Neurotransmitter receptors and postsynaptic signal transmission		-2.3	2.2	3.1	30286	205	1028	15	1.5	0.37	113|114|4137|4646|5330|5331|5595|5924|9495|9647|10382|23236|59345|83988|94235	ADCY7|ADCY8|MAPT|MYO6|PLCB2|PLCB3|MAPK3|RASGRF2|AKAP5|PPM1F|TUBB4A|PLCB1|GNB4|NCALD|GNG8	-0.78	MyList
KEGG Pathway	24	hsa05163	Human cytomegalovirus infection		-2.3	2.1	3.1	30286	225	1028	16	1.6	0.39	113|114|595|3661|5296|5330|5331|5595|6387|7188|7422|8503|8772|23236|59345|94235	ADCY7|ADCY8|CCND1|IRF3|PIK3R2|PLCB2|PLCB3|MAPK3|CXCL12|TRAF5|VEGFA|PIK3R3|FADD|PLCB1|GNB4|GNG8	-0.78	MyList
Reactome Gene Sets	6	R-HSA-198725	Nuclear Events (kinase and transcription factor activation)		-2.3	3.4	3.5	30286	61	1028	7	0.68	0.26	1020|1845|1849|4066|4665|5519|5595	CDK5|DUSP3|DUSP7|LYL1|NAB2|PPP2R1B|MAPK3	-0.78	MyList
GO Biological Processes	19	GO:0001756	somitogenesis	19_GO:0032502 developmental process	-2.3	3.4	3.5	30286	61	1028	7	0.68	0.26	2648|4222|4223|6423|6911|55897|89780	KAT2A|MEOX1|MEOX2|SFRP2|TBX6|MESP1|WNT3A	-0.78	MyList
GO Biological Processes	19	GO:0030837	negative regulation of actin filament polymerization	19_GO:0048519 negative regulation of biological process	-2.3	3.4	3.5	30286	61	1028	7	0.68	0.26	118|120|6711|8195|91663|163782|256949	ADD1|ADD3|SPTBN1|MKKS|MYADM|KANK4|KANK3	-0.78	MyList
GO Biological Processes	19	GO:0022604	regulation of cell morphogenesis	19_GO:0032502 developmental process	-2.3	2	3.1	30286	246	1028	17	1.7	0.4	1856|3791|5064|5361|5364|6792|7422|9204|23129|23370|23499|55785|84079|91010|148170|152503|221472	DVL2|KDR|PALM|PLXNA1|PLXNB1|CDKL5|VEGFA|ZMYM6|PLXND1|ARHGEF18|MACF1|FGD6|ANKRD27|FMNL3|CDC42EP5|SH3D19|FGD2	-0.77	MyList
Reactome Gene Sets	6	R-HSA-170834	Signaling by TGF-beta Receptor Complex		-2.3	2.8	3.3	30286	94	1028	9	0.88	0.29	142|4092|5590|5595|6772|7043|7514|23370|50855	PARP1|SMAD7|PRKCZ|MAPK3|STAT1|TGFB3|XPO1|ARHGEF18|PARD6A	-0.76	MyList
GO Biological Processes	19	GO:0006505	GPI anchor metabolic process	19_GO:0008152 metabolic process	-2.3	4.5	3.7	30286	33	1028	5	0.49	0.22	5279|5283|27315|54872|55650	PIGC|PIGH|PGAP2|PIGG|PIGV	-0.75	MyList
GO Biological Processes	19	GO:0046471	phosphatidylglycerol metabolic process	19_GO:0008152 metabolic process	-2.3	4.5	3.7	30286	33	1028	5	0.49	0.22	23659|57048|79888|253558|255189	PLA2G15|PLSCR3|LPCAT1|LCLAT1|PLA2G4F	-0.75	MyList
GO Biological Processes	19	GO:0062012	regulation of small molecule metabolic process	19_GO:0008152 metabolic process	-2.3	1.9	3	30286	331	1028	21	2	0.44	142|215|654|2168|2264|2326|2330|2648|2875|3170|5027|6591|8473|9619|10062|23409|51451|64223|134429|339123|343035	PARP1|ABCD1|BMP6|FABP1|FGFR4|FMO1|FMO5|KAT2A|GPT|FOXA2|P2RX7|SNAI2|OGT|ABCG1|NR1H3|SIRT4|LCMT1|MLST8|STARD4|JMJD8|RD3	-0.75	MyList
GO Biological Processes	19	GO:0045931	positive regulation of mitotic cell cycle	19_GO:0048518 positive regulation of biological process	-2.3	2.5	3.2	30286	130	1028	11	1.1	0.32	595|1543|1845|7480|8558|8697|23236|50484|51529|55835|255374	CCND1|CYP1A1|DUSP3|WNT10B|CDK10|CDC23|PLCB1|RRM2B|ANAPC11|CENPJ|MBLAC1	-0.75	MyList
GO Biological Processes	19	GO:0046822	regulation of nucleocytoplasmic transport	19_GO:0051179 localization	-2.3	2.6	3.2	30286	112	1028	10	0.97	0.31	284|1020|3728|5296|7514|8692|22916|23435|57506|283131	ANGPT1|CDK5|JUP|PIK3R2|XPO1|HYAL2|NCBP2|TARDBP|MAVS|NEAT1	-0.75	MyList
GO Biological Processes	19	GO:0008217	regulation of blood pressure	19_GO:0032501 multicellular organismal process	-2.3	2.2	3.1	30286	187	1028	14	1.4	0.36	153|1359|2702|2740|2982|5155|5331|6915|8195|8862|10266|10391|23576|83988	ADRB1|CPA3|GJA5|GLP1R|GUCY1A1|PDGFB|PLCB3|TBXA2R|MKKS|APLN|RAMP2|CORO2B|DDAH1|NCALD	-0.75	MyList
GO Biological Processes	19	GO:0045766	positive regulation of angiogenesis	19_GO:0032502 developmental process	-2.3	2.2	3.1	30286	187	1028	14	1.4	0.36	187|1524|3728|3791|6423|6915|7422|8742|8817|10266|23576|51378|57608|339123	APLNR|CX3CR1|JUP|KDR|SFRP2|TBXA2R|VEGFA|TNFSF12|FGF18|RAMP2|DDAH1|ANGPT4|JCAD|JMJD8	-0.75	MyList
Reactome Gene Sets	6	R-HSA-9006925	Intracellular signaling by second messengers		-2.3	1.9	3	30286	310	1028	20	1.9	0.43	113|114|2100|2252|2261|2264|5155|5296|5519|5595|6591|8396|8503|8817|9542|26523|51564|57332|64223|90865	ADCY7|ADCY8|ESR2|FGF7|FGFR3|FGFR4|PDGFB|PIK3R2|PPP2R1B|MAPK3|SNAI2|PIP4K2B|PIK3R3|FGF18|NRG2|AGO1|HDAC7|CBX8|MLST8|IL33	-0.75	MyList
Reactome Gene Sets	6	R-HSA-1257604	PIP3 activates AKT signaling		-2.3	2	3	30286	268	1028	18	1.8	0.41	2100|2252|2261|2264|5155|5296|5519|5595|6591|8396|8503|8817|9542|26523|51564|57332|64223|90865	ESR2|FGF7|FGFR3|FGFR4|PDGFB|PIK3R2|PPP2R1B|MAPK3|SNAI2|PIP4K2B|PIK3R3|FGF18|NRG2|AGO1|HDAC7|CBX8|MLST8|IL33	-0.75	MyList
GO Biological Processes	19	GO:0002090	regulation of receptor internalization	19_GO:0051179 localization	-2.3	3.3	3.4	30286	62	1028	7	0.68	0.26	284|408|3092|7422|8862|89780|284654	ANGPT1|ARRB1|HIP1|VEGFA|APLN|WNT3A|RSPO1	-0.75	MyList
GO Biological Processes	19	GO:0014037	Schwann cell differentiation	19_GO:0032502 developmental process	-2.3	3.8	3.6	30286	47	1028	6	0.58	0.24	1020|4665|5595|9639|57211|79628	CDK5|NAB2|MAPK3|ARHGEF10|ADGRG6|SH3TC2	-0.75	MyList
GO Biological Processes	19	GO:1905314	semi-lunar valve development	19_GO:0032502 developmental process	-2.3	3.8	3.6	30286	47	1028	6	0.58	0.24	1942|2702|6591|23462|54567|140628	EFNA1|GJA5|SNAI2|HEY1|DLL4|GATA5	-0.75	MyList
GO Biological Processes	19	GO:0010824	regulation of centrosome duplication	19_GO:0050789 regulation of biological process	-2.3	3.8	3.6	30286	47	1028	6	0.58	0.24	2648|7514|26973|55835|152185|221908	KAT2A|XPO1|CHORDC1|CENPJ|SPICE1|PPP1R35	-0.75	MyList
Reactome Gene Sets	6	R-HSA-422356	Regulation of insulin secretion		-2.3	3	3.4	30286	78	1028	8	0.78	0.27	114|2740|5330|5331|9495|23236|59345|94235	ADCY8|GLP1R|PLCB2|PLCB3|AKAP5|PLCB1|GNB4|GNG8	-0.75	MyList
GO Biological Processes	19	GO:0051347	positive regulation of transferase activity	19_GO:0065007 biological regulation	-2.3	1.8	2.9	30286	375	1028	23	2.2	0.46	114|283|284|595|1856|1942|2261|2264|3791|4137|4216|5155|5595|5871|5982|7422|8817|29775|54921|56892|80310|142679|353514	ADCY8|ANG|ANGPT1|CCND1|DVL2|EFNA1|FGFR3|FGFR4|KDR|MAPT|MAP3K4|PDGFB|MAPK3|MAP4K2|RFC2|VEGFA|FGF18|CARD10|CHTF8|TCIM|PDGFD|DUSP19|LILRA5	-0.75	MyList
GO Biological Processes	19	GO:0050768	negative regulation of neurogenesis	19_GO:0032502 developmental process	-2.3	2.4	3.1	30286	149	1028	12	1.2	0.34	1020|5802|6664|7476|7869|10371|10505|22920|56920|64689|80128|89780	CDK5|PTPRS|SOX11|WNT7A|SEMA3B|SEMA3A|SEMA4F|KIFAP3|SEMA3G|GORASP1|TRIM46|WNT3A	-0.75	MyList
GO Biological Processes	19	GO:0070977	bone maturation	19_GO:0032502 developmental process	-2.3	5.6	4	30286	21	1028	4	0.39	0.19	2261|5364|57560|645811	FGFR3|PLXNB1|IFT80|CCDC154	-0.75	MyList
GO Biological Processes	19	GO:0009190	cyclic nucleotide biosynthetic process	19_GO:0008152 metabolic process	-2.3	5.6	4	30286	21	1028	4	0.39	0.19	113|114|2982|2983	ADCY7|ADCY8|GUCY1A1|GUCY1B1	-0.75	MyList
GO Biological Processes	19	GO:0007263	nitric oxide mediated signal transduction	19_GO:0050896 response to stimulus	-2.3	5.6	4	30286	21	1028	4	0.39	0.19	2982|2983|23576|79625	GUCY1A1|GUCY1B1|DDAH1|NDNF	-0.75	MyList
GO Biological Processes	19	GO:0071774	response to fibroblast growth factor	19_GO:0050896 response to stimulus	-2.3	2.8	3.3	30286	95	1028	9	0.88	0.29	2252|2261|2264|8692|8817|23767|54567|79625|442907	FGF7|FGFR3|FGFR4|HYAL2|FGF18|FLRT3|DLL4|NDNF|MIR339	-0.75	MyList
Reactome Gene Sets	6	R-HSA-913531	Interferon Signaling		-2.3	2	3	30286	269	1028	18	1.8	0.41	2176|2187|2189|3303|3304|3661|4092|4137|4261|4690|5519|5595|6772|10382|57506|80128|129401|201254	FANCC|FANCB|FANCG|HSPA1A|HSPA1B|IRF3|SMAD7|MAPT|CIITA|NCK1|PPP2R1B|MAPK3|STAT1|TUBB4A|MAVS|TRIM46|NUP35|CENPX	-0.74	MyList
GO Biological Processes	19	GO:1901605	alpha-amino acid metabolic process	19_GO:0008152 metabolic process	-2.3	2.1	3.1	30286	208	1028	15	1.5	0.37	275|2875|4522|5033|8528|8564|10157|23409|23576|54511|84105|84245|123688|143941|389434	AMT|GPT|MTHFD1|P4HA1|DDO|KMO|AASS|SIRT4|DDAH1|HMGCLL1|PCBD2|MRI1|HYKK|TTC36|IYD	-0.74	MyList
GO Biological Processes	19	GO:0071559	response to transforming growth factor beta	19_GO:0050896 response to stimulus	-2.3	2.3	3.1	30286	169	1028	13	1.3	0.35	142|1524|2662|3248|4092|7043|7472|7476|8692|10637|51701|80310|642658	PARP1|CX3CR1|GDF10|HPGD|SMAD7|TGFB3|WNT2|WNT7A|HYAL2|LEFTY1|NLK|PDGFD|SCX	-0.74	MyList
WikiPathways	27	WP51	Regulation of actin cytoskeleton		-2.3	2.4	3.1	30286	150	1028	12	1.2	0.34	2252|2256|2261|2264|3672|5155|5296|5595|8396|8503|8817|22808	FGF7|FGF11|FGFR3|FGFR4|ITGA1|PDGFB|PIK3R2|MAPK3|PIP4K2B|PIK3R3|FGF18|MRAS	-0.74	MyList
GO Biological Processes	19	GO:0033687	osteoblast proliferation	19_GO:0009987 cellular process	-2.3	8	4.4	30286	11	1028	3	0.29	0.17	57560|80198|115908	IFT80|MUS81|CTHRC1	-0.74	MyList
Reactome Gene Sets	6	R-HSA-400451	Free fatty acids regulate insulin secretion		-2.3	8	4.4	30286	11	1028	3	0.29	0.17	5330|5331|23236	PLCB2|PLCB3|PLCB1	-0.74	MyList
GO Biological Processes	19	GO:0006475	internal protein amino acid acetylation	19_GO:0008152 metabolic process	-2.3	8	4.4	30286	11	1028	3	0.29	0.17	2648|4137|79969	KAT2A|MAPT|ATAT1	-0.74	MyList
CORUM	33	CORUM:2739	FA complex (Fanconi anemia complex)		-2.3	8	4.4	30286	11	1028	3	0.29	0.17	2176|2187|2189	FANCC|FANCB|FANCG	-0.74	MyList
CORUM	33	CORUM:248	BRAFT complex		-2.3	8	4.4	30286	11	1028	3	0.29	0.17	2176|2189|6119	FANCC|FANCG|RPA3	-0.74	MyList
Canonical Pathways	11	M209	PID P38 GAMMA DELTA PATHWAY		-2.3	8	4.4	30286	11	1028	3	0.29	0.17	595|3925|4137	CCND1|STMN1|MAPT	-0.74	MyList
GO Biological Processes	19	GO:0090178	regulation of establishment of planar polarity involved in neural tube closure	19_GO:0032502 developmental process	-2.3	8	4.4	30286	11	1028	3	0.29	0.17	1856|2535|6423	DVL2|FZD2|SFRP2	-0.74	MyList
WikiPathways	27	WP5233	Arsenic metabolism and reactive oxygen species generation		-2.3	8	4.4	30286	11	1028	3	0.29	0.17	847|28958|57412	CAT|COA3|AS3MT	-0.74	MyList
GO Biological Processes	19	GO:1904181	positive regulation of membrane depolarization	19_GO:0048518 positive regulation of biological process	-2.3	8	4.4	30286	11	1028	3	0.29	0.17	142|3791|5027	PARP1|KDR|P2RX7	-0.74	MyList
Reactome Gene Sets	6	R-HSA-390247	Beta-oxidation of very long chain fatty acids		-2.3	8	4.4	30286	11	1028	3	0.29	0.17	215|10005|26063	ABCD1|ACOT8|DECR2	-0.74	MyList
GO Biological Processes	19	GO:0007052	mitotic spindle organization	19_GO:0009987 cellular process	-2.3	2.8	3.2	30286	96	1028	9	0.88	0.29	2009|3925|9639|29899|90990|114327|144165|152185|729440	EML1|STMN1|ARHGEF10|GPSM2|KIFC2|EFHC1|PRICKLE1|SPICE1|CCDC61	-0.73	MyList
WikiPathways	27	WP4808	Endochondral ossification with skeletal dysplasias		-2.3	3.3	3.4	30286	63	1028	7	0.68	0.26	654|871|2261|5328|6772|7422|8817	BMP6|SERPINH1|FGFR3|PLAU|STAT1|VEGFA|FGF18	-0.73	MyList
WikiPathways	27	WP474	Endochondral ossification		-2.3	3.3	3.4	30286	63	1028	7	0.68	0.26	654|871|2261|5328|6772|7422|8817	BMP6|SERPINH1|FGFR3|PLAU|STAT1|VEGFA|FGF18	-0.73	MyList
KEGG Pathway	24	hsa05217	Basal cell carcinoma		-2.3	3.3	3.4	30286	63	1028	7	0.68	0.26	1856|2535|7472|7476|7480|64399|89780	DVL2|FZD2|WNT2|WNT7A|WNT10B|HHIP|WNT3A	-0.73	MyList
GO Biological Processes	19	GO:1901990	regulation of mitotic cell cycle phase transition	19_GO:0050789 regulation of biological process	-2.3	1.8	2.9	30286	356	1028	22	2.1	0.45	595|902|1031|1543|2273|3275|5310|6595|6598|7480|8558|8697|23236|50484|51451|51529|55835|57165|64859|65123|131601|255374	CCND1|CCNH|CDKN2C|CYP1A1|FHL1|PRMT2|PKD1|SMARCA2|SMARCB1|WNT10B|CDK10|CDC23|PLCB1|RRM2B|LCMT1|ANAPC11|CENPJ|GJC2|NABP1|INTS3|TPRA1|MBLAC1	-0.73	MyList
GO Biological Processes	19	GO:0072001	renal system development	19_GO:0032502 developmental process	-2.3	1.9	2.9	30286	313	1028	20	1.9	0.43	284|654|847|3248|4092|5155|5310|6664|6772|6943|7422|8692|8772|23129|50484|57545|64321|84662|90780|144165	ANGPT1|BMP6|CAT|HPGD|SMAD7|PDGFB|PKD1|SOX11|STAT1|TCF21|VEGFA|HYAL2|FADD|PLXND1|RRM2B|CC2D2A|SOX17|GLIS2|PYGO2|PRICKLE1	-0.73	MyList
Canonical Pathways	11	M210	PID IL8 CXCR2 PATHWAY		-2.3	4.3	3.6	30286	34	1028	5	0.49	0.22	408|1759|5330|5331|23236	ARRB1|DNM1|PLCB2|PLCB3|PLCB1	-0.73	MyList
GO Biological Processes	19	GO:0034405	response to fluid shear stress	19_GO:0050896 response to stimulus	-2.3	4.3	3.6	30286	34	1028	5	0.49	0.22	4092|5027|5310|7043|9655	SMAD7|P2RX7|PKD1|TGFB3|SOCS5	-0.73	MyList
GO Biological Processes	19	GO:0060976	coronary vasculature development	19_GO:0032502 developmental process	-2.3	3.7	3.5	30286	48	1028	6	0.58	0.24	187|7422|8862|23129|55897|144165	APLNR|VEGFA|APLN|PLXND1|MESP1|PRICKLE1	-0.73	MyList
GO Biological Processes	19	GO:1902459	positive regulation of stem cell population maintenance	19_GO:0032502 developmental process	-2.3	3.7	3.5	30286	48	1028	6	0.58	0.24	6595|6598|8473|65980|81606|84312	SMARCA2|SMARCB1|OGT|BRD9|LBH|BRMS1L	-0.73	MyList
WikiPathways	27	WP2848	Pluripotent stem cell differentiation pathway		-2.3	3.7	3.5	30286	48	1028	6	0.58	0.24	5155|7043|7422|7472|10637|89780	PDGFB|TGFB3|VEGFA|WNT2|LEFTY1|WNT3A	-0.73	MyList
GO Biological Processes	19	GO:0048640	negative regulation of developmental growth	19_GO:0040007 growth	-2.3	2.6	3.2	30286	114	1028	10	0.97	0.31	153|1020|2261|5802|7869|10371|10505|56920|80128|89780	ADRB1|CDK5|FGFR3|PTPRS|SEMA3B|SEMA3A|SEMA4F|SEMA3G|TRIM46|WNT3A	-0.73	MyList
GO Biological Processes	19	GO:0051091	positive regulation of DNA-binding transcription factor activity	19_GO:0008152 metabolic process	-2.3	2	3	30286	230	1028	16	1.6	0.39	114|1054|1856|2100|2535|3303|3304|3728|5590|6598|7188|7472|57506|84433|219790|338382	ADCY8|CEBPG|DVL2|ESR2|FZD2|HSPA1A|HSPA1B|JUP|PRKCZ|SMARCB1|TRAF5|WNT2|MAVS|CARD11|RTKN2|RAB7B	-0.72	MyList
GO Biological Processes	19	GO:0042063	gliogenesis	19_GO:0032502 developmental process	-2.2	1.9	2.9	30286	272	1028	18	1.8	0.41	1020|1031|2596|4137|4665|4692|5595|6426|6664|7080|9580|9639|11076|23224|56339|57211|79628|90865	CDK5|CDKN2C|GAP43|MAPT|NAB2|NDN|MAPK3|SRSF1|SOX11|NKX2-1|SOX13|ARHGEF10|TPPP|SYNE2|METTL3|ADGRG6|SH3TC2|IL33	-0.71	MyList
GO Biological Processes	19	GO:0040007	growth	19_GO:0040007 growth	-2.2	1.7	2.9	30286	424	1028	25	2.4	0.48	1020|2121|2252|2261|2596|2648|3275|4211|4692|5361|5590|5916|6423|7472|7476|7480|8128|10371|23767|51299|55897|57560|89780|90780|144165	CDK5|EVC|FGF7|FGFR3|GAP43|KAT2A|PRMT2|MEIS1|NDN|PLXNA1|PRKCZ|RARG|SFRP2|WNT2|WNT7A|WNT10B|ST8SIA2|SEMA3A|FLRT3|NRN1|MESP1|IFT80|WNT3A|PYGO2|PRICKLE1	-0.71	MyList
GO Biological Processes	19	GO:0048589	developmental growth	19_GO:0040007 growth	-2.2	1.7	2.9	30286	424	1028	25	2.4	0.48	1020|2121|2252|2261|2596|2648|3275|4211|4692|5361|5590|5916|6423|7472|7476|7480|8128|10371|23767|51299|55897|57560|89780|90780|144165	CDK5|EVC|FGF7|FGFR3|GAP43|KAT2A|PRMT2|MEIS1|NDN|PLXNA1|PRKCZ|RARG|SFRP2|WNT2|WNT7A|WNT10B|ST8SIA2|SEMA3A|FLRT3|NRN1|MESP1|IFT80|WNT3A|PYGO2|PRICKLE1	-0.71	MyList
GO Biological Processes	19	GO:0007369	gastrulation	19_GO:0032502 developmental process	-2.2	2.2	3	30286	171	1028	13	1.3	0.35	187|1856|3170|3909|6423|6911|8195|8862|55897|64321|89780|144165|642658	APLNR|DVL2|FOXA2|LAMA3|SFRP2|TBX6|MKKS|APLN|MESP1|SOX17|WNT3A|PRICKLE1|SCX	-0.71	MyList
GO Biological Processes	19	GO:0032103	positive regulation of response to external stimulus	19_GO:0048518 positive regulation of biological process	-2.2	1.6	2.8	30286	561	1028	31	3	0.53	654|1524|3303|3304|3661|3791|3824|5155|5328|5595|6387|7056|7422|8578|8692|8772|8817|9647|9865|10062|55577|57506|79969|80310|84282|90678|90865|158747|283131|353514|729230	BMP6|CX3CR1|HSPA1A|HSPA1B|IRF3|KDR|KLRD1|PDGFB|PLAU|MAPK3|CXCL12|THBD|VEGFA|SCARF1|HYAL2|FADD|FGF18|PPM1F|TRIL|NR1H3|NAGK|MAVS|ATAT1|PDGFD|RNF135|LRSAM1|IL33|MOSPD2|NEAT1|LILRA5|CCR2	-0.7	MyList
KEGG Pathway	24	hsa04724	Glutamatergic synapse		-2.2	2.6	3.1	30286	115	1028	10	0.97	0.31	113|114|5330|5331|5595|9454|23236|59345|94235|255189	ADCY7|ADCY8|PLCB2|PLCB3|MAPK3|HOMER3|PLCB1|GNB4|GNG8|PLA2G4F	-0.7	MyList
GO Biological Processes	19	GO:1902806	regulation of cell cycle G1/S phase transition	19_GO:0050789 regulation of biological process	-2.2	2.1	3	30286	211	1028	15	1.5	0.37	595|902|1031|1543|2273|3275|5310|6595|6598|8558|23236|55835|56892|57165|255374	CCND1|CCNH|CDKN2C|CYP1A1|FHL1|PRMT2|PKD1|SMARCA2|SMARCB1|CDK10|PLCB1|CENPJ|TCIM|GJC2|MBLAC1	-0.7	MyList
GO Biological Processes	19	GO:0006816	calcium ion transport	19_GO:0051179 localization	-2.2	2	3	30286	252	1028	17	1.7	0.4	782|1020|5027|5310|5330|5331|8416|9127|10203|10266|23236|27039|53373|55283|84766|89780|283229	CACNB1|CDK5|P2RX7|PKD1|PLCB2|PLCB3|ANXA9|P2RX6|CALCRL|RAMP2|PLCB1|PKD2L2|TPCN1|MCOLN3|CRACR2A|WNT3A|CRACR2B	-0.7	MyList
WikiPathways	27	WP5402	10q22q23 copy number variation		-2.2	3.2	3.3	30286	64	1028	7	0.68	0.26	7422|23047|23409|81619|83853|84332|345895	VEGFA|PDS5B|SIRT4|TSPAN14|ROPN1L|DYDC2|RSPH4A	-0.7	MyList
GO Biological Processes	19	GO:2000179	positive regulation of neural precursor cell proliferation	19_GO:0048518 positive regulation of biological process	-2.2	3.2	3.3	30286	64	1028	7	0.68	0.26	1524|7422|10763|50937|54567|57165|89780	CX3CR1|VEGFA|NES|CDON|DLL4|GJC2|WNT3A	-0.7	MyList
GO Biological Processes	19	GO:1902473	regulation of protein localization to synapse	19_GO:0051179 localization	-2.2	5.4	3.8	30286	22	1028	4	0.39	0.19	4137|5590|7476|8473	MAPT|PRKCZ|WNT7A|OGT	-0.7	MyList
Reactome Gene Sets	6	R-HSA-198753	ERK/MAPK targets		-2.2	5.4	3.8	30286	22	1028	4	0.39	0.19	1845|1849|5519|5595	DUSP3|DUSP7|PPP2R1B|MAPK3	-0.7	MyList
Reactome Gene Sets	6	R-HSA-2979096	NOTCH2 Activation and Transmission of Signal to the Nucleus		-2.2	5.4	3.8	30286	22	1028	4	0.39	0.19	3714|54492|54567|142678	JAG2|NEURL1B|DLL4|MIB2	-0.7	MyList
GO Biological Processes	19	GO:1903589	positive regulation of blood vessel endothelial cell proliferation involved in sprouting angiogenesis	19_GO:0032502 developmental process	-2.2	5.4	3.8	30286	22	1028	4	0.39	0.19	187|7422|26051|57608	APLNR|VEGFA|PPP1R16B|JCAD	-0.7	MyList
WikiPathways	27	WP4760	PKC gamma calcium signaling pathway in ataxia		-2.2	5.4	3.8	30286	22	1028	4	0.39	0.19	5330|5331|9454|23236	PLCB2|PLCB3|HOMER3|PLCB1	-0.7	MyList
GO Biological Processes	19	GO:0060425	lung morphogenesis	19_GO:0032502 developmental process	-2.2	3.6	3.4	30286	49	1028	6	0.58	0.24	5595|6664|6943|7080|7472|64399	MAPK3|SOX11|TCF21|NKX2-1|WNT2|HHIP	-0.69	MyList
GO Biological Processes	19	GO:0035282	segmentation	19_GO:0032502 developmental process	-2.2	2.7	3.2	30286	98	1028	9	0.88	0.29	1856|2648|4222|4223|6423|6911|55897|89780|497189	DVL2|KAT2A|MEOX1|MEOX2|SFRP2|TBX6|MESP1|WNT3A|TIFAB	-0.69	MyList
Canonical Pathways	11	M127	PID ERBB1 RECEPTOR PROXIMAL PATHWAY		-2.2	4.2	3.6	30286	35	1028	5	0.49	0.22	4690|5296|5595|6772|8503	NCK1|PIK3R2|MAPK3|STAT1|PIK3R3	-0.68	MyList
GO Biological Processes	19	GO:0048489	synaptic vesicle transport	19_GO:0051179 localization	-2.2	4.2	3.6	30286	35	1028	5	0.49	0.22	1020|1759|10947|63915|80128	CDK5|DNM1|AP3M2|BLOC1S5|TRIM46	-0.68	MyList
Reactome Gene Sets	6	R-HSA-1852241	Organelle biogenesis and maintenance		-2.2	1.9	2.9	30286	296	1028	19	1.8	0.42	3797|5147|5310|8195|8655|10382|22920|23409|26160|28981|51626|55835|57545|57560|64792|79969|85302|149371|166379	KIF3C|PDE6D|PKD1|MKKS|DYNLL1|TUBB4A|KIFAP3|SIRT4|IFT172|IFT81|DYNC2LI1|CENPJ|CC2D2A|IFT80|IFT22|ATAT1|FBF1|EXOC8|BBS12	-0.68	MyList
GO Biological Processes	19	GO:0010876	lipid localization	19_GO:0051179 localization	-2.2	1.8	2.8	30286	383	1028	23	2.2	0.46	215|2168|5027|5947|6646|9619|10226|10280|11000|28965|51454|57048|57088|58488|83394|83930|114879|114880|124976|134429|153768|158747|255189	ABCD1|FABP1|P2RX7|RBP1|SOAT1|ABCG1|PLIN3|SIGMAR1|SLC27A3|SLC27A6|GULP1|PLSCR3|PLSCR4|PCTP|PITPNM3|STARD3NL|OSBPL5|OSBPL6|SPNS2|STARD4|PRELID2|MOSPD2|PLA2G4F	-0.68	MyList
Canonical Pathways	11	M5884	NABA CORE MATRISOME		-2.2	1.9	2.9	30286	275	1028	18	1.8	0.41	1293|1842|3909|4013|5118|7148|7837|8076|10417|25992|27283|27286|78987|79625|83872|115908|133584|284654	COL6A3|ECM2|LAMA3|VWA5A|PCOLCE|TNXB|PXDN|MFAP5|SPON2|SNED1|TINAG|SRPX2|CRELD1|NDNF|HMCN1|CTHRC1|EGFLAM|RSPO1	-0.68	MyList
Reactome Gene Sets	6	R-HSA-373755	Semaphorin interactions		-2.2	3.2	3.3	30286	65	1028	7	0.68	0.26	1020|1808|3672|5361|5364|10371|23129	CDK5|DPYSL2|ITGA1|PLXNA1|PLXNB1|SEMA3A|PLXND1	-0.68	MyList
GO Biological Processes	19	GO:0071214	cellular response to abiotic stimulus	19_GO:0050896 response to stimulus	-2.2	1.9	2.9	30286	318	1028	20	1.9	0.43	142|654|1265|5064|5595|5883|6423|6494|6591|7486|8692|8772|9990|51701|56339|63895|64223|79073|90865|642658	PARP1|BMP6|CNN2|PALM|MAPK3|RAD9A|SFRP2|SIPA1|SNAI2|WRN|HYAL2|FADD|SLC12A6|NLK|METTL3|PIEZO2|MLST8|TMEM109|IL33|SCX	-0.67	MyList
GO Biological Processes	19	GO:0104004	cellular response to environmental stimulus	19_GO:0050896 response to stimulus	-2.2	1.9	2.9	30286	318	1028	20	1.9	0.43	142|654|1265|5064|5595|5883|6423|6494|6591|7486|8692|8772|9990|51701|56339|63895|64223|79073|90865|642658	PARP1|BMP6|CNN2|PALM|MAPK3|RAD9A|SFRP2|SIPA1|SNAI2|WRN|HYAL2|FADD|SLC12A6|NLK|METTL3|PIEZO2|MLST8|TMEM109|IL33|SCX	-0.67	MyList
Reactome Gene Sets	6	R-HSA-73887	Death Receptor Signaling		-2.2	2.3	3	30286	154	1028	12	1.2	0.34	5924|8567|8743|8772|9639|22899|23370|27005|54848|57449|142678|221472	RASGRF2|MADD|TNFSF10|FADD|ARHGEF10|ARHGEF15|ARHGEF18|USP21|ARHGEF38|PLEKHG5|MIB2|FGD2	-0.67	MyList
GO Biological Processes	19	GO:0098609	cell-cell adhesion	19_GO:0009987 cellular process	-2.2	1.6	2.8	30286	542	1028	30	2.9	0.52	421|1524|3384|3672|3695|3728|3909|5097|5310|5802|7148|8416|8578|10076|22859|23767|24146|25945|27286|29091|50937|51294|54510|56126|83872|84962|89780|140628|144165|729230	ARVCF|CX3CR1|ICAM2|ITGA1|ITGB7|JUP|LAMA3|PCDH1|PKD1|PTPRS|TNXB|ANXA9|SCARF1|PTPRU|ADGRL1|FLRT3|CLDN15|NECTIN3|SRPX2|STXBP6|CDON|PCDH12|PCDH18|PCDHB10|HMCN1|AJUBA|WNT3A|GATA5|PRICKLE1|CCR2	-0.67	MyList
GO Biological Processes	19	GO:1901989	positive regulation of cell cycle phase transition	19_GO:0048518 positive regulation of biological process	-2.2	2.5	3.1	30286	117	1028	10	0.97	0.31	595|1543|7480|8558|8697|23236|50484|51529|55835|255374	CCND1|CYP1A1|WNT10B|CDK10|CDC23|PLCB1|RRM2B|ANAPC11|CENPJ|MBLAC1	-0.67	MyList
GO Biological Processes	19	GO:0002088	lens development in camera-type eye	19_GO:0032502 developmental process	-2.2	2.9	3.2	30286	82	1028	8	0.78	0.27	4211|6664|7472|7476|25945|50937|90780|147912	MEIS1|SOX11|WNT2|WNT7A|NECTIN3|CDON|PYGO2|SIX5	-0.66	MyList
GO Biological Processes	19	GO:0072384	organelle transport along microtubule	19_GO:0051179 localization	-2.2	2.9	3.2	30286	82	1028	8	0.78	0.27	4137|5590|10947|22920|23224|51566|63915|80128	MAPT|PRKCZ|AP3M2|KIFAP3|SYNE2|ARMCX3|BLOC1S5|TRIM46	-0.66	MyList
GO Biological Processes	19	GO:0043406	positive regulation of MAP kinase activity	19_GO:0048518 positive regulation of biological process	-2.2	2.9	3.2	30286	82	1028	8	0.78	0.27	1856|4216|5155|5871|7422|8817|80310|142679	DVL2|MAP3K4|PDGFB|MAP4K2|VEGFA|FGF18|PDGFD|DUSP19	-0.66	MyList
GO Biological Processes	19	GO:0051961	negative regulation of nervous system development	19_GO:0032502 developmental process	-2.2	2.3	3	30286	155	1028	12	1.2	0.34	1020|5802|6664|7476|7869|10371|10505|22920|56920|64689|80128|89780	CDK5|PTPRS|SOX11|WNT7A|SEMA3B|SEMA3A|SEMA4F|KIFAP3|SEMA3G|GORASP1|TRIM46|WNT3A	-0.66	MyList
Reactome Gene Sets	6	R-HSA-157118	Signaling by NOTCH		-2.2	2	2.9	30286	235	1028	16	1.6	0.39	408|595|2648|3714|4242|4855|6772|7089|23129|23462|26523|51564|54492|54567|83933|142678	ARRB1|CCND1|KAT2A|JAG2|MFNG|NOTCH4|STAT1|TLE2|PLXND1|HEY1|AGO1|HDAC7|NEURL1B|DLL4|HDAC10|MIB2	-0.66	MyList
GO Biological Processes	19	GO:2000035	regulation of stem cell division	19_GO:0050789 regulation of biological process	-2.2	7.4	4.1	30286	12	1028	3	0.29	0.17	6423|64321|81606	SFRP2|SOX17|LBH	-0.66	MyList
GO Biological Processes	19	GO:0033540	fatty acid beta-oxidation using acyl-CoA oxidase	19_GO:0008152 metabolic process	-2.2	7.4	4.1	30286	12	1028	3	0.29	0.17	10005|26063|55289	ACOT8|DECR2|ACOXL	-0.66	MyList
GO Biological Processes	19	GO:0090084	negative regulation of inclusion body assembly	19_GO:0048519 negative regulation of biological process	-2.2	7.4	4.1	30286	12	1028	3	0.29	0.17	3300|3303|3304	DNAJB2|HSPA1A|HSPA1B	-0.66	MyList
GO Biological Processes	19	GO:0003157	endocardium development	19_GO:0032502 developmental process	-2.2	7.4	4.1	30286	12	1028	3	0.29	0.17	3791|54345|64321	KDR|SOX18|SOX17	-0.66	MyList
GO Biological Processes	19	GO:0010749	regulation of nitric oxide mediated signal transduction	19_GO:0050896 response to stimulus	-2.2	7.4	4.1	30286	12	1028	3	0.29	0.17	2982|7422|8654	GUCY1A1|VEGFA|PDE5A	-0.66	MyList
CORUM	33	CORUM:725	P2X7 receptor signalling complex		-2.2	7.4	4.1	30286	12	1028	3	0.29	0.17	3303|3909|5027	HSPA1A|LAMA3|P2RX7	-0.66	MyList
GO Biological Processes	19	GO:1902532	negative regulation of intracellular signal transduction	19_GO:0048519 negative regulation of biological process	-2.2	1.6	2.7	30286	591	1028	32	3.1	0.54	187|1845|1849|1942|3303|3925|4092|5027|5296|5595|6387|6423|6591|6772|8216|8692|9454|9711|10641|11133|23334|50484|51564|51701|55333|84962|91663|112464|142679|153769|219790|374403	APLNR|DUSP3|DUSP7|EFNA1|HSPA1A|STMN1|SMAD7|P2RX7|PIK3R2|MAPK3|CXCL12|SFRP2|SNAI2|STAT1|LZTR1|HYAL2|HOMER3|RUBCN|NPRL2|KPTN|SZT2|RRM2B|HDAC7|NLK|SYNJ2BP|AJUBA|MYADM|CAVIN3|DUSP19|SH3RF2|RTKN2|TBC1D10C	-0.65	MyList
GO Biological Processes	19	GO:1902905	positive regulation of supramolecular fiber organization	19_GO:0048518 positive regulation of biological process	-2.2	2.2	3	30286	175	1028	13	1.3	0.35	3303|3304|4137|4690|7043|7148|9639|9647|11075|22899|29109|64223|148170	HSPA1A|HSPA1B|MAPT|NCK1|TGFB3|TNXB|ARHGEF10|PPM1F|STMN2|ARHGEF15|FHOD1|MLST8|CDC42EP5	-0.65	MyList
WikiPathways	27	WP5294	Sildenafil treatment		-2.2	5.1	3.7	30286	23	1028	4	0.39	0.19	2982|2983|5141|8654	GUCY1A1|GUCY1B1|PDE4A|PDE5A	-0.65	MyList
GO Biological Processes	19	GO:0040019	positive regulation of embryonic development	19_GO:0032502 developmental process	-2.2	5.1	3.7	30286	23	1028	4	0.39	0.19	3170|23236|89780|642658	FOXA2|PLCB1|WNT3A|SCX	-0.65	MyList
GO Biological Processes	19	GO:0046058	cAMP metabolic process	19_GO:0008152 metabolic process	-2.2	5.1	3.7	30286	23	1028	4	0.39	0.19	113|114|5141|8622	ADCY7|ADCY8|PDE4A|PDE8B	-0.65	MyList
GO Biological Processes	19	GO:0046599	regulation of centriole replication	19_GO:0050789 regulation of biological process	-2.2	5.1	3.7	30286	23	1028	4	0.39	0.19	2648|55835|152185|221908	KAT2A|CENPJ|SPICE1|PPP1R35	-0.65	MyList
WikiPathways	27	WP5333	Enterocyte cholesterol metabolism		-2.2	4.1	3.5	30286	36	1028	5	0.49	0.22	1717|3422|4598|6309|50814	DHCR7|IDI1|MVK|SC5D|NSDHL	-0.65	MyList
GO Biological Processes	19	GO:0090050	positive regulation of cell migration involved in sprouting angiogenesis	19_GO:0040011 locomotion	-2.2	4.1	3.5	30286	36	1028	5	0.49	0.22	3791|7422|27286|51564|57608	KDR|VEGFA|SRPX2|HDAC7|JCAD	-0.65	MyList
WikiPathways	27	WP289	Myometrial relaxation and contraction pathways		-2.1	2.3	3	30286	156	1028	12	1.2	0.34	113|114|408|1265|2982|5331|5590|5998|8786|10266|59345|94235	ADCY7|ADCY8|ARRB1|CNN2|GUCY1A1|PLCB3|PRKCZ|RGS3|RGS11|RAMP2|GNB4|GNG8	-0.65	MyList
KEGG Pathway	24	hsa04150	mTOR signaling pathway		-2.1	2.3	3	30286	156	1028	12	1.2	0.34	1856|2535|5296|5595|7472|7476|7480|8503|10641|64223|79899|89780	DVL2|FZD2|PIK3R2|MAPK3|WNT2|WNT7A|WNT10B|PIK3R3|NPRL2|MLST8|PRR5L|WNT3A	-0.65	MyList
GO Biological Processes	19	GO:0010212	response to ionizing radiation	19_GO:0050896 response to stimulus	-2.1	2.4	3	30286	137	1028	11	1.1	0.32	142|5883|6423|6591|7056|7486|64859|65123|79073|121457|221927	PARP1|RAD9A|SFRP2|SNAI2|THBD|WRN|NABP1|INTS3|TMEM109|IKBIP|BRAT1	-0.65	MyList
GO Biological Processes	19	GO:1904375	regulation of protein localization to cell periphery	19_GO:0051179 localization	-2.1	2.4	3	30286	137	1028	11	1.1	0.32	1020|5296|5590|6711|8473|9495|29899|51225|85409|89780|378884	CDK5|PIK3R2|PRKCZ|SPTBN1|OGT|AKAP5|GPSM2|ABI3|NKD2|WNT3A|NHLRC1	-0.65	MyList
GO Biological Processes	19	GO:0010001	glial cell differentiation	19_GO:0032502 developmental process	-2.1	2	2.9	30286	216	1028	15	1.5	0.37	1020|1031|2596|4137|4665|5595|6426|6664|7080|9580|9639|11076|56339|57211|79628	CDK5|CDKN2C|GAP43|MAPT|NAB2|MAPK3|SRSF1|SOX11|NKX2-1|SOX13|ARHGEF10|TPPP|METTL3|ADGRG6|SH3TC2	-0.64	MyList
GO Biological Processes	19	GO:0002831	regulation of response to biotic stimulus	19_GO:0050896 response to stimulus	-2.1	1.6	2.7	30286	524	1028	29	2.8	0.52	142|196|654|3303|3304|3661|3824|5272|5595|5802|6397|6772|8772|9437|9865|10062|23170|26007|55577|56339|57506|59307|60343|79969|84282|90678|127018|338382|387837	PARP1|AHR|BMP6|HSPA1A|HSPA1B|IRF3|KLRD1|SERPINB9|MAPK3|PTPRS|SEC14L1|STAT1|FADD|NCR1|TRIL|NR1H3|TTLL12|TKFC|NAGK|METTL3|MAVS|SIGIRR|FAM3A|ATAT1|RNF135|LRSAM1|LYPLAL1|RAB7B|CLEC12B	-0.63	MyList
GO Biological Processes	19	GO:0008202	steroid metabolic process	19_GO:0008152 metabolic process	-2.1	1.9	2.8	30286	258	1028	17	1.7	0.4	847|1543|1593|1717|3422|4598|6309|6646|8578|9619|10005|11161|50814|51706|57704|114879|114880	CAT|CYP1A1|CYP27A1|DHCR7|IDI1|MVK|SC5D|SOAT1|SCARF1|ABCG1|ACOT8|ERG28|NSDHL|CYB5R1|GBA2|OSBPL5|OSBPL6	-0.63	MyList
GO Biological Processes	19	GO:0039532	negative regulation of cytoplasmic pattern recognition receptor signaling pathway	19_GO:0044419 biological process involved in interspecies interaction between organisms	-2.1	3.5	3.3	30286	51	1028	6	0.58	0.24	142|5802|6397|26007|127018|338382	PARP1|PTPRS|SEC14L1|TKFC|LYPLAL1|RAB7B	-0.63	MyList
GO Biological Processes	19	GO:0006968	cellular defense response	19_GO:0050896 response to stimulus	-2.1	3.5	3.3	30286	51	1028	6	0.58	0.24	1524|9214|9437|10219|10871|729230	CX3CR1|FCMR|NCR1|KLRG1|CD300C|CCR2	-0.63	MyList
GO Biological Processes	19	GO:0003197	endocardial cushion development	19_GO:0032502 developmental process	-2.1	3.5	3.3	30286	51	1028	6	0.58	0.24	187|4194|6591|23462|78987|140628	APLNR|MDM4|SNAI2|HEY1|CRELD1|GATA5	-0.63	MyList
GO Biological Processes	19	GO:0007409	axonogenesis	19_GO:0032502 developmental process	-2.1	1.8	2.8	30286	366	1028	22	2.1	0.45	886|1020|1942|2051|2596|3925|4692|4884|6387|7080|7422|7476|7869|10371|10505|23334|23767|56920|80128|89780|115557|144165	CCKAR|CDK5|EFNA1|EPHB6|GAP43|STMN1|NDN|NPTX1|CXCL12|NKX2-1|VEGFA|WNT7A|SEMA3B|SEMA3A|SEMA4F|SZT2|FLRT3|SEMA3G|TRIM46|WNT3A|ARHGEF25|PRICKLE1	-0.63	MyList
WikiPathways	27	WP2064	Neural crest differentiation		-2.1	2.6	3.1	30286	101	1028	9	0.88	0.29	1856|2261|4855|6591|6911|51564|54567|83933|89780	DVL2|FGFR3|NOTCH4|SNAI2|TBX6|HDAC7|DLL4|HDAC10|WNT3A	-0.63	MyList
GO Biological Processes	19	GO:0007160	cell-matrix adhesion	19_GO:0009987 cellular process	-2.1	2.3	3	30286	138	1028	11	1.1	0.32	1020|1842|3672|3695|5310|7148|10391|25992|55901|79834|84962	CDK5|ECM2|ITGA1|ITGB7|PKD1|TNXB|CORO2B|SNED1|THSD1|PEAK1|AJUBA	-0.63	MyList
GO Biological Processes	19	GO:0001649	osteoblast differentiation	19_GO:0032502 developmental process	-2.1	2.3	3	30286	138	1028	11	1.1	0.32	651|654|847|2662|6591|7480|9902|57560|89780|115908|338773	BMP3|BMP6|CAT|GDF10|SNAI2|WNT10B|MRC2|IFT80|WNT3A|CTHRC1|TMEM119	-0.63	MyList
GO Biological Processes	19	GO:0007005	mitochondrion organization	19_GO:0009987 cellular process	-2.1	1.7	2.7	30286	434	1028	25	2.4	0.48	142|2189|2648|3303|4137|4884|5027|5310|6834|8473|8655|23409|28958|28978|50484|51287|51566|51751|55863|84895|84938|92667|115209|158234|246269	PARP1|FANCG|KAT2A|HSPA1A|MAPT|NPTX1|P2RX7|PKD1|SURF1|OGT|DYNLL1|SIRT4|COA3|TMEM14A|RRM2B|COA4|ARMCX3|HIGD1B|TMEM126B|MIGA2|ATG4C|MGME1|OMA1|TRMT10B|AFG1L	-0.63	MyList
GO Biological Processes	19	GO:0001959	regulation of cytokine-mediated signaling pathway	19_GO:0050896 response to stimulus	-2.1	2.2	2.9	30286	177	1028	13	1.3	0.35	284|3303|3304|3661|7837|8772|10062|10554|23170|56339|57506|59307|142678	ANGPT1|HSPA1A|HSPA1B|IRF3|PXDN|FADD|NR1H3|AGPAT1|TTLL12|METTL3|MAVS|SIGIRR|MIB2	-0.63	MyList
GO Biological Processes	19	GO:0031334	positive regulation of protein-containing complex assembly	19_GO:0048518 positive regulation of biological process	-2.1	2.1	2.9	30286	197	1028	14	1.4	0.36	3303|3304|4137|4690|7422|7480|11076|51673|57506|64223|79969|84962|148170|201292	HSPA1A|HSPA1B|MAPT|NCK1|VEGFA|WNT10B|TPPP|TPPP3|MAVS|MLST8|ATAT1|AJUBA|CDC42EP5|TRIM65	-0.63	MyList
GO Biological Processes	19	GO:0007610	behavior	19_GO:0032501 multicellular organismal process	-2.1	1.6	2.7	30286	619	1028	33	3.2	0.55	114|1020|1524|1602|1803|2648|2740|3170|4137|4211|5590|6328|6387|6448|7080|8195|8528|8622|8772|8862|11202|23236|27286|55283|64854|81627|84197|94235|129787|143941|164312|166379|497189	ADCY8|CDK5|CX3CR1|DACH1|DPP4|KAT2A|GLP1R|FOXA2|MAPT|MEIS1|PRKCZ|SCN3A|CXCL12|SGSH|NKX2-1|MKKS|DDO|PDE8B|FADD|APLN|KLK8|PLCB1|SRPX2|MCOLN3|USP46|TRMT1L|POMK|GNG8|TMEM18|TTC36|LRRN4|BBS12|TIFAB	-0.62	MyList
GO Biological Processes	19	GO:0048864	stem cell development	19_GO:0032502 developmental process	-2.1	2.8	3.1	30286	84	1028	8	0.78	0.27	5595|6591|7476|7869|10371|10505|55698|56920	MAPK3|SNAI2|WNT7A|SEMA3B|SEMA3A|SEMA4F|RADIL|SEMA3G	-0.62	MyList
GO Biological Processes	19	GO:1902117	positive regulation of organelle assembly	19_GO:0048518 positive regulation of biological process	-2.1	2.8	3.1	30286	84	1028	8	0.78	0.27	8396|8655|29899|51364|55835|80199|90678|221908	PIP4K2B|DYNLL1|GPSM2|ZMYND10|CENPJ|FUZ|LRSAM1|PPP1R35	-0.62	MyList
GO Biological Processes	19	GO:0005975	carbohydrate metabolic process	19_GO:0008152 metabolic process	-2.1	1.7	2.7	30286	435	1028	25	2.4	0.48	142|2648|5257|5507|6120|8128|8692|8987|9435|9963|10007|10559|26007|51294|55577|56548|57704|66005|80162|84197|115209|130589|221927|256435|378884	PARP1|KAT2A|PHKB|PPP1R3C|RPE|ST8SIA2|HYAL2|STBD1|CHST2|SLC23A1|GNPDA1|SLC35A1|TKFC|PCDH12|NAGK|CHST7|GBA2|CHID1|PGGHG|POMK|OMA1|GALM|BRAT1|ST6GALNAC3|NHLRC1	-0.62	MyList
GO Biological Processes	19	GO:0006631	fatty acid metabolic process	19_GO:0008152 metabolic process	-2.1	1.8	2.8	30286	324	1028	20	1.9	0.43	215|1543|2166|3248|7148|10005|11000|23659|26063|28965|51084|55268|55289|64834|65985|80221|116285|132949|153364|255189	ABCD1|CYP1A1|FAAH|HPGD|TNXB|ACOT8|SLC27A3|PLA2G15|DECR2|SLC27A6|CRYL1|ECHDC2|ACOXL|ELOVL1|AACS|ACSF2|ACSM1|AASDH|MBLAC2|PLA2G4F	-0.62	MyList
GO Biological Processes	19	GO:0007548	sex differentiation	19_GO:0022414 reproductive process	-2.1	1.9	2.8	30286	281	1028	18	1.8	0.41	283|654|1602|2189|2288|3791|4521|5310|6423|6943|7080|7422|7476|8195|8743|9985|497189|642658	ANG|BMP6|DACH1|FANCG|FKBP4|KDR|NUDT1|PKD1|SFRP2|TCF21|NKX2-1|VEGFA|WNT7A|MKKS|TNFSF10|REC8|TIFAB|SCX	-0.62	MyList
GO Biological Processes	19	GO:0006695	cholesterol biosynthetic process	19_GO:0008152 metabolic process	-2.1	4	3.4	30286	37	1028	5	0.49	0.22	1717|3422|4598|6309|50814	DHCR7|IDI1|MVK|SC5D|NSDHL	-0.62	MyList
GO Biological Processes	19	GO:0045773	positive regulation of axon extension	19_GO:0040007 growth	-2.1	4	3.4	30286	37	1028	5	0.49	0.22	4137|6387|6792|7422|23499	MAPT|CXCL12|CDKL5|VEGFA|MACF1	-0.62	MyList
GO Biological Processes	19	GO:1902653	secondary alcohol biosynthetic process	19_GO:0008152 metabolic process	-2.1	4	3.4	30286	37	1028	5	0.49	0.22	1717|3422|4598|6309|50814	DHCR7|IDI1|MVK|SC5D|NSDHL	-0.62	MyList
KEGG Pathway	24	hsa05146	Amoebiasis		-2.1	2.6	3	30286	102	1028	9	0.88	0.29	3909|5272|5296|5330|5331|7043|8503|23236|338382	LAMA3|SERPINB9|PIK3R2|PLCB2|PLCB3|TGFB3|PIK3R3|PLCB1|RAB7B	-0.62	MyList
GO Biological Processes	19	GO:0060840	artery development	19_GO:0032502 developmental process	-2.1	2.6	3	30286	102	1028	9	0.88	0.29	187|2702|3248|4092|7422|23129|23462|54567|144165	APLNR|GJA5|HPGD|SMAD7|VEGFA|PLXND1|HEY1|DLL4|PRICKLE1	-0.62	MyList
KEGG Pathway	24	hsa05142	Chagas disease		-2.1	2.6	3	30286	102	1028	9	0.88	0.29	5296|5330|5331|5519|5595|7043|8503|8772|23236	PIK3R2|PLCB2|PLCB3|PPP2R1B|MAPK3|TGFB3|PIK3R3|FADD|PLCB1	-0.62	MyList
GO Biological Processes	19	GO:0006766	vitamin metabolic process	19_GO:0008152 metabolic process	-2.1	2.6	3	30286	102	1028	9	0.88	0.29	1543|1593|5947|9227|9963|27010|113235|166785|326625	CYP1A1|CYP27A1|RBP1|LRAT|SLC23A1|TPK1|SLC46A1|MMAA|MMAB	-0.62	MyList
GO Biological Processes	19	GO:0001822	kidney development	19_GO:0032502 developmental process	-2.1	1.8	2.8	30286	303	1028	19	1.8	0.42	284|654|847|3248|4092|5155|5310|6664|6772|6943|7422|8692|8772|23129|50484|57545|64321|84662|90780	ANGPT1|BMP6|CAT|HPGD|SMAD7|PDGFB|PKD1|SOX11|STAT1|TCF21|VEGFA|HYAL2|FADD|PLXND1|RRM2B|CC2D2A|SOX17|GLIS2|PYGO2	-0.61	MyList
GO Biological Processes	19	GO:0022409	positive regulation of cell-cell adhesion	19_GO:0048518 positive regulation of biological process	-2.1	1.8	2.8	30286	325	1028	20	1.9	0.43	939|1803|3170|4092|4690|5590|6595|6598|7480|8772|9435|9580|9655|10076|10808|22920|84433|89780|201627|729230	CD27|DPP4|FOXA2|SMAD7|NCK1|PRKCZ|SMARCA2|SMARCB1|WNT10B|FADD|CHST2|SOX13|SOCS5|PTPRU|HSPH1|KIFAP3|CARD11|WNT3A|DENND6A|CCR2	-0.61	MyList
GO Biological Processes	19	GO:0051646	mitochondrion localization	19_GO:0051179 localization	-2.1	3.4	3.2	30286	52	1028	6	0.58	0.24	2648|4137|5310|8655|51566|221927	KAT2A|MAPT|PKD1|DYNLL1|ARMCX3|BRAT1	-0.61	MyList
GO Biological Processes	19	GO:0060324	face development	19_GO:0032502 developmental process	-2.1	3.4	3.2	30286	52	1028	6	0.58	0.24	5595|5916|7043|8195|144165|642658	MAPK3|RARG|TGFB3|MKKS|PRICKLE1|SCX	-0.61	MyList
GO Biological Processes	19	GO:0046847	filopodium assembly	19_GO:0009987 cellular process	-2.1	4.9	3.6	30286	24	1028	4	0.39	0.19	25876|55785|91010|221472	SPEF1|FGD6|FMNL3|FGD2	-0.61	MyList
GO Biological Processes	19	GO:0070233	negative regulation of T cell apoptotic process	19_GO:0048519 negative regulation of biological process	-2.1	4.9	3.6	30286	24	1028	4	0.39	0.19	939|1942|8772|22920	CD27|EFNA1|FADD|KIFAP3	-0.61	MyList
GO Biological Processes	19	GO:0032727	positive regulation of interferon-alpha production	19_GO:0048518 positive regulation of biological process	-2.1	4.9	3.6	30286	24	1028	4	0.39	0.19	3661|6772|57506|201292	IRF3|STAT1|MAVS|TRIM65	-0.61	MyList
Reactome Gene Sets	6	R-HSA-3371571	HSF1-dependent transactivation		-2.1	4.9	3.6	30286	24	1028	4	0.39	0.19	2288|3303|3304|64223	FKBP4|HSPA1A|HSPA1B|MLST8	-0.61	MyList
GO Biological Processes	19	GO:0035601	protein deacylation	19_GO:0008152 metabolic process	-2.1	4.9	3.6	30286	24	1028	4	0.39	0.19	23409|51564|83933|127018	SIRT4|HDAC7|HDAC10|LYPLAL1	-0.61	MyList
WikiPathways	27	WP1539	Angiogenesis		-2.1	4.9	3.6	30286	24	1028	4	0.39	0.19	284|3791|5155|7422	ANGPT1|KDR|PDGFB|VEGFA	-0.61	MyList
GO Biological Processes	19	GO:0090103	cochlea morphogenesis	19_GO:0032502 developmental process	-2.1	4.9	3.6	30286	24	1028	4	0.39	0.19	1856|2535|115908|497189	DVL2|FZD2|CTHRC1|TIFAB	-0.61	MyList
GO Biological Processes	19	GO:0000380	alternative mRNA splicing, via spliceosome	19_GO:0008152 metabolic process	-2.1	4.9	3.6	30286	24	1028	4	0.39	0.19	6426|8683|10521|22916	SRSF1|SRSF9|DDX17|NCBP2	-0.61	MyList
GO Biological Processes	19	GO:0061484	hematopoietic stem cell homeostasis	19_GO:0042592 homeostatic process	-2.1	4.9	3.6	30286	24	1028	4	0.39	0.19	51309|80177|84662|132299	ARMCX1|MYCT1|GLIS2|OCIAD2	-0.61	MyList
GO Biological Processes	19	GO:0009636	response to toxic substance	19_GO:0050896 response to stimulus	-2.1	2	2.8	30286	240	1028	16	1.6	0.39	196|670|847|1543|2168|2176|2952|7837|8303|8683|9963|10587|10928|11185|57165|493869	AHR|BPHL|CAT|CYP1A1|FABP1|FANCC|GSTT1|PXDN|SNN|SRSF9|SLC23A1|TXNRD2|RALBP1|INMT|GJC2|GPX8	-0.61	MyList
WikiPathways	27	WP5381	Smith Magenis and Potocki Lupski syndrome copy number variation		-2.1	2.2	2.9	30286	159	1028	12	1.2	0.34	3170|10062|26160|28981|29109|55502|57560|64223|64792|84895|92749|94274	FOXA2|NR1H3|IFT172|IFT81|FHOD1|HES6|IFT80|MLST8|IFT22|MIGA2|DRC1|PPP1R14A	-0.61	MyList
GO Biological Processes	19	GO:0008589	regulation of smoothened signaling pathway	19_GO:0050896 response to stimulus	-2.1	2.8	3.1	30286	85	1028	8	0.78	0.27	2121|26160|28981|51174|64399|80199|84662|283219	EVC|IFT172|IFT81|TUBD1|HHIP|FUZ|GLIS2|KCTD21	-0.61	MyList
KEGG Pathway	24	hsa04071	Sphingolipid signaling pathway		-2.1	2.4	3	30286	121	1028	10	0.97	0.31	5296|5330|5331|5519|5590|5595|8503|23236|53637|79603	PIK3R2|PLCB2|PLCB3|PPP2R1B|PRKCZ|MAPK3|PIK3R3|PLCB1|S1PR5|CERS4	-0.61	MyList
KEGG Pathway	24	hsa04919	Thyroid hormone signaling pathway		-2.1	2.4	3	30286	121	1028	10	0.97	0.31	595|2648|4855|5296|5330|5331|5595|6772|8503|23236	CCND1|KAT2A|NOTCH4|PIK3R2|PLCB2|PLCB3|MAPK3|STAT1|PIK3R3|PLCB1	-0.61	MyList
GO Biological Processes	19	GO:0007519	skeletal muscle tissue development	19_GO:0032502 developmental process	-2.1	2.3	2.9	30286	140	1028	11	1.1	0.32	1020|3131|4223|6664|6943|7480|9477|10791|50937|89780|642658	CDK5|HLF|MEOX2|SOX11|TCF21|WNT10B|MED20|VAMP5|CDON|WNT3A|SCX	-0.61	MyList
GO Biological Processes	19	GO:0046467	membrane lipid biosynthetic process	19_GO:0008152 metabolic process	-2.1	2.3	2.9	30286	140	1028	11	1.1	0.32	5027|5279|5283|8128|27315|54872|55650|64834|79603|124976|256435	P2RX7|PIGC|PIGH|ST8SIA2|PGAP2|PIGG|PIGV|ELOVL1|CERS4|SPNS2|ST6GALNAC3	-0.61	MyList
WikiPathways	27	WP5083	Neuroinflammation and glutamatergic signaling		-2.1	2.3	2.9	30286	140	1028	11	1.1	0.32	114|4092|5330|5331|5595|6772|7043|7188|23236|56301|92745	ADCY8|SMAD7|PLCB2|PLCB3|MAPK3|STAT1|TGFB3|TRAF5|PLCB1|SLC7A10|SLC38A5	-0.61	MyList
GO Biological Processes	19	GO:0008360	regulation of cell shape	19_GO:0032502 developmental process	-2.1	2.3	2.9	30286	140	1028	11	1.1	0.32	3791|5064|5361|5364|7422|23129|23370|55785|91010|148170|221472	KDR|PALM|PLXNA1|PLXNB1|VEGFA|PLXND1|ARHGEF18|FGD6|FMNL3|CDC42EP5|FGD2	-0.61	MyList
GO Biological Processes	19	GO:0006869	lipid transport	19_GO:0051179 localization	-2.1	1.8	2.7	30286	348	1028	21	2	0.44	215|2168|5027|5947|6646|9619|10280|11000|28965|51454|57048|57088|58488|83394|83930|114879|114880|124976|134429|153768|255189	ABCD1|FABP1|P2RX7|RBP1|SOAT1|ABCG1|SIGMAR1|SLC27A3|SLC27A6|GULP1|PLSCR3|PLSCR4|PCTP|PITPNM3|STARD3NL|OSBPL5|OSBPL6|SPNS2|STARD4|PRELID2|PLA2G4F	-0.61	MyList
CORUM	33	CORUM:3066	RNA polymerase II complex, chromatin structure modifying		-2.1	6.8	3.9	30286	13	1028	3	0.29	0.17	2967|6595|6598	GTF2H3|SMARCA2|SMARCB1	-0.6	MyList
WikiPathways	27	WP4947	Nitric oxide metabolism in cystic fibrosis		-2.1	6.8	3.9	30286	13	1028	3	0.29	0.17	3275|23564|23576	PRMT2|DDAH2|DDAH1	-0.6	MyList
CORUM	33	CORUM:1004	RC complex during S-phase of cell cycle		-2.1	6.8	3.9	30286	13	1028	3	0.29	0.17	142|5982|6119	PARP1|RFC2|RPA3	-0.6	MyList
Reactome Gene Sets	6	R-HSA-2046106	alpha-linolenic acid (ALA) metabolism		-2.1	6.8	3.9	30286	13	1028	3	0.29	0.17	215|10005|64834	ABCD1|ACOT8|ELOVL1	-0.6	MyList
GO Biological Processes	19	GO:0070243	regulation of thymocyte apoptotic process	19_GO:0050789 regulation of biological process	-2.1	6.8	3.9	30286	13	1028	3	0.29	0.17	1942|22920|84524	EFNA1|KIFAP3|ZC3H8	-0.6	MyList
Reactome Gene Sets	6	R-HSA-2046104	alpha-linolenic (omega3) and linoleic (omega6) acid metabolism		-2.1	6.8	3.9	30286	13	1028	3	0.29	0.17	215|10005|64834	ABCD1|ACOT8|ELOVL1	-0.6	MyList
GO Biological Processes	19	GO:0015816	glycine transport	19_GO:0051179 localization	-2.1	6.8	3.9	30286	13	1028	3	0.29	0.17	56301|92745|153201	SLC7A10|SLC38A5|SLC36A2	-0.6	MyList
Reactome Gene Sets	6	R-HSA-933543	NF-kB activation through FADD/RIP-1 pathway mediated by caspase-8 and -10		-2.1	6.8	3.9	30286	13	1028	3	0.29	0.17	8772|57506|84282	FADD|MAVS|RNF135	-0.6	MyList
GO Biological Processes	19	GO:0060911	cardiac cell fate commitment	19_GO:0032502 developmental process	-2.1	6.8	3.9	30286	13	1028	3	0.29	0.17	55897|64321|89780	MESP1|SOX17|WNT3A	-0.6	MyList
CORUM	33	CORUM:1005	RC complex during G2/M-phase of cell cycle		-2.1	6.8	3.9	30286	13	1028	3	0.29	0.17	142|5982|6119	PARP1|RFC2|RPA3	-0.6	MyList
CORUM	33	CORUM:244	BRAFT complex		-2.1	6.8	3.9	30286	13	1028	3	0.29	0.17	2176|2189|6119	FANCC|FANCG|RPA3	-0.6	MyList
GO Biological Processes	19	GO:0034243	regulation of transcription elongation by RNA polymerase II	19_GO:0008152 metabolic process	-2.1	2.7	3	30286	86	1028	8	0.78	0.27	142|6837|9400|9477|22916|54973|65123|170394	PARP1|MED22|RECQL5|MED20|NCBP2|INTS11|INTS3|PWWP2B	-0.59	MyList
GO Biological Processes	19	GO:0003180	aortic valve morphogenesis	19_GO:0032502 developmental process	-2.1	3.9	3.3	30286	38	1028	5	0.49	0.22	1942|6591|23462|54567|140628	EFNA1|SNAI2|HEY1|DLL4|GATA5	-0.59	MyList
Reactome Gene Sets	6	R-HSA-9013424	RHOV GTPase cycle		-2.1	3.9	3.3	30286	38	1028	5	0.49	0.22	4690|6711|11180|50855|79834	NCK1|SPTBN1|WDR6|PARD6A|PEAK1	-0.59	MyList
GO Biological Processes	19	GO:0032330	regulation of chondrocyte differentiation	19_GO:0032502 developmental process	-2.1	3.3	3.2	30286	53	1028	6	0.58	0.24	654|4092|5916|6591|8817|144347	BMP6|SMAD7|RARG|SNAI2|FGF18|RFLNA	-0.59	MyList
GO Biological Processes	19	GO:0048260	positive regulation of receptor-mediated endocytosis	19_GO:0051179 localization	-2.1	3.3	3.2	30286	53	1028	6	0.58	0.24	284|408|3092|7422|8862|89780	ANGPT1|ARRB1|HIP1|VEGFA|APLN|WNT3A	-0.59	MyList
GO Biological Processes	19	GO:0050982	detection of mechanical stimulus	19_GO:0050896 response to stimulus	-2.1	3.3	3.2	30286	53	1028	6	0.58	0.24	3728|5310|6387|8195|27039|63895	JUP|PKD1|CXCL12|MKKS|PKD2L2|PIEZO2	-0.59	MyList
GO Biological Processes	19	GO:0007051	spindle organization	19_GO:0009987 cellular process	-2	2.2	2.9	30286	161	1028	12	1.2	0.34	2009|3925|9639|11076|29899|55835|57519|90990|114327|144165|152185|729440	EML1|STMN1|ARHGEF10|TPPP|GPSM2|CENPJ|STARD9|KIFC2|EFHC1|PRICKLE1|SPICE1|CCDC61	-0.58	MyList
GO Biological Processes	19	GO:0048871	multicellular organismal-level homeostasis	19_GO:0042592 homeostatic process	-2	1.6	2.6	30286	603	1028	32	3.1	0.54	153|284|654|1054|1524|2176|2326|3791|4522|4692|5027|7422|8195|8692|8772|9079|51309|79888|80177|84433|84524|84662|115209|124976|129787|132299|144165|150274|166379|642658|645811|729230	ADRB1|ANGPT1|BMP6|CEBPG|CX3CR1|FANCC|FMO1|KDR|MTHFD1|NDN|P2RX7|VEGFA|MKKS|HYAL2|FADD|LDB2|ARMCX1|LPCAT1|MYCT1|CARD11|ZC3H8|GLIS2|OMA1|SPNS2|TMEM18|OCIAD2|PRICKLE1|HSCB|BBS12|SCX|CCDC154|CCR2	-0.58	MyList
GO Biological Processes	19	GO:0050807	regulation of synapse organization	19_GO:0050789 regulation of biological process	-2	1.9	2.8	30286	243	1028	16	1.6	0.39	1020|1942|5802|5911|6792|7476|8128|8473|11202|22859|22899|23767|27286|51225|54674|89780	CDK5|EFNA1|PTPRS|RAP2A|CDKL5|WNT7A|ST8SIA2|OGT|KLK8|ADGRL1|ARHGEF15|FLRT3|SRPX2|ABI3|LRRN3|WNT3A	-0.58	MyList
GO Biological Processes	19	GO:0030335	positive regulation of cell migration	19_GO:0040011 locomotion	-2	1.6	2.6	30286	580	1028	31	3	0.53	284|1524|2252|3791|5155|5328|5595|6387|6591|7422|7476|7869|8503|8772|8817|9647|9732|10371|10505|23224|27286|51378|51564|56920|57608|80310|84299|91663|153769|158747|729230	ANGPT1|CX3CR1|FGF7|KDR|PDGFB|PLAU|MAPK3|CXCL12|SNAI2|VEGFA|WNT7A|SEMA3B|PIK3R3|FADD|FGF18|PPM1F|DOCK4|SEMA3A|SEMA4F|SYNE2|SRPX2|ANGPT4|HDAC7|SEMA3G|JCAD|PDGFD|MIEN1|MYADM|SH3RF2|MOSPD2|CCR2	-0.58	MyList
GO Biological Processes	19	GO:0050921	positive regulation of chemotaxis	19_GO:0040011 locomotion	-2	2.3	2.9	30286	142	1028	11	1.1	0.32	1524|3791|5155|5595|6387|7422|8817|9647|80310|158747|729230	CX3CR1|KDR|PDGFB|MAPK3|CXCL12|VEGFA|FGF18|PPM1F|PDGFD|MOSPD2|CCR2	-0.58	MyList
GO Biological Processes	19	GO:0045834	positive regulation of lipid metabolic process	19_GO:0048518 positive regulation of biological process	-2	2.4	2.9	30286	123	1028	10	0.97	0.31	215|654|2168|4137|8473|9619|10062|23409|64223|134429	ABCD1|BMP6|FABP1|MAPT|OGT|ABCG1|NR1H3|SIRT4|MLST8|STARD4	-0.58	MyList
Reactome Gene Sets	6	R-HSA-6811442	Intra-Golgi and retrograde Golgi-to-ER traffic		-2	2	2.8	30286	202	1028	14	1.4	0.36	1783|2800|3797|5050|8655|10226|10382|10466|22920|26153|51226|51560|57511|90990	DYNC1LI2|GOLGA1|KIF3C|PAFAH1B3|DYNLL1|PLIN3|TUBB4A|COG5|KIFAP3|KIF26A|COPZ2|RAB6B|COG6|KIFC2	-0.57	MyList
Reactome Gene Sets	6	R-HSA-9013508	NOTCH3 Intracellular Domain Regulates Transcription		-2	4.7	3.5	30286	25	1028	4	0.39	0.19	2648|6772|23129|23462	KAT2A|STAT1|PLXND1|HEY1	-0.57	MyList
Reactome Gene Sets	6	R-HSA-69273	Cyclin A/B1/B2 associated events during G2/M transition		-2	4.7	3.5	30286	25	1028	4	0.39	0.19	902|5519|7514|51451	CCNH|PPP2R1B|XPO1|LCMT1	-0.57	MyList
GO Biological Processes	19	GO:0042659	regulation of cell fate specification	19_GO:0032502 developmental process	-2	4.7	3.5	30286	25	1028	4	0.39	0.19	6423|55897|64321|89780	SFRP2|MESP1|SOX17|WNT3A	-0.57	MyList
Reactome Gene Sets	6	R-HSA-9013507	NOTCH3 Activation and Transmission of Signal to the Nucleus		-2	4.7	3.5	30286	25	1028	4	0.39	0.19	3714|54492|54567|142678	JAG2|NEURL1B|DLL4|MIB2	-0.57	MyList
GO Biological Processes	19	GO:0031954	positive regulation of protein autophosphorylation	19_GO:0048518 positive regulation of biological process	-2	4.7	3.5	30286	25	1028	4	0.39	0.19	5155|5911|7422|80310	PDGFB|RAP2A|VEGFA|PDGFD	-0.57	MyList
GO Biological Processes	19	GO:0070129	regulation of mitochondrial translation	19_GO:0008152 metabolic process	-2	4.7	3.5	30286	25	1028	4	0.39	0.19	28958|51335|79828|92170	COA3|NGRN|METTL8|MTG1	-0.57	MyList
GO Biological Processes	19	GO:0048799	animal organ maturation	19_GO:0032502 developmental process	-2	4.7	3.5	30286	25	1028	4	0.39	0.19	2261|5364|57560|645811	FGFR3|PLXNB1|IFT80|CCDC154	-0.57	MyList
GO Biological Processes	19	GO:0048638	regulation of developmental growth	19_GO:0040007 growth	-2	1.8	2.7	30286	330	1028	20	1.9	0.43	153|1020|2261|2593|4092|4137|5802|6387|6792|7422|7472|7869|8195|10371|10505|23236|23499|56920|80128|89780	ADRB1|CDK5|FGFR3|GAMT|SMAD7|MAPT|PTPRS|CXCL12|CDKL5|VEGFA|WNT2|SEMA3B|MKKS|SEMA3A|SEMA4F|PLCB1|MACF1|SEMA3G|TRIM46|WNT3A	-0.57	MyList
Reactome Gene Sets	6	R-HSA-9013026	RHOB GTPase cycle		-2	2.9	3.1	30286	70	1028	7	0.68	0.26	3728|5296|9639|9754|29941|115557|284119	JUP|PIK3R2|ARHGEF10|STARD8|PKN3|ARHGEF25|CAVIN1	-0.57	MyList
KEGG Pathway	24	hsa04917	Prolactin signaling pathway		-2	2.9	3.1	30286	70	1028	7	0.68	0.26	595|2100|5296|5595|6772|8503|9655	CCND1|ESR2|PIK3R2|MAPK3|STAT1|PIK3R3|SOCS5	-0.57	MyList
GO Biological Processes	19	GO:0046605	regulation of centrosome cycle	19_GO:0050789 regulation of biological process	-2	3.3	3.1	30286	54	1028	6	0.58	0.24	2648|7514|26973|55835|152185|221908	KAT2A|XPO1|CHORDC1|CENPJ|SPICE1|PPP1R35	-0.56	MyList
Reactome Gene Sets	6	R-HSA-74751	Insulin receptor signalling cascade		-2	3.3	3.1	30286	54	1028	6	0.58	0.24	2252|2261|2264|5296|5595|8817	FGF7|FGFR3|FGFR4|PIK3R2|MAPK3|FGF18	-0.56	MyList
GO Biological Processes	19	GO:0031279	regulation of cyclase activity	19_GO:0065007 biological regulation	-2	3.3	3.1	30286	54	1028	6	0.58	0.24	2740|5064|5595|9495|343035|729230	GLP1R|PALM|MAPK3|AKAP5|RD3|CCR2	-0.56	MyList
WikiPathways	27	WP61	Notch signaling pathway		-2	3.3	3.1	30286	54	1028	6	0.58	0.24	2273|3714|4855|5296|54567|55502	FHL1|JAG2|NOTCH4|PIK3R2|DLL4|HES6	-0.56	MyList
Reactome Gene Sets	6	R-HSA-9013405	RHOD GTPase cycle		-2	3.3	3.1	30286	54	1028	6	0.58	0.24	120|5296|5361|5364|8987|158747	ADD3|PIK3R2|PLXNA1|PLXNB1|STBD1|MOSPD2	-0.56	MyList
Reactome Gene Sets	6	R-HSA-9006936	Signaling by TGFB family members		-2	2.4	2.9	30286	124	1028	10	0.97	0.31	142|4092|5590|5595|6772|7043|7514|23370|50855|64388	PARP1|SMAD7|PRKCZ|MAPK3|STAT1|TGFB3|XPO1|ARHGEF18|PARD6A|GREM2	-0.56	MyList
KEGG Pathway	24	hsa05205	Proteoglycans in cancer		-2	2	2.8	30286	203	1028	14	1.4	0.36	595|2535|3791|5296|5328|5595|7422|7472|7476|7480|8503|22808|84309|89780	CCND1|FZD2|KDR|PIK3R2|PLAU|MAPK3|VEGFA|WNT2|WNT7A|WNT10B|PIK3R3|MRAS|NUDT16L1|WNT3A	-0.56	MyList
Reactome Gene Sets	6	R-HSA-73933	Resolution of Abasic Sites (AP sites)		-2	3.8	3.3	30286	39	1028	5	0.49	0.22	142|670|4913|5982|6119	PARP1|BPHL|NTHL1|RFC2|RPA3	-0.56	MyList
WikiPathways	27	WP4871	Kisspeptin kisspeptin receptor system in the ovary		-2	3.8	3.3	30286	39	1028	5	0.49	0.22	408|5330|5331|5595|23236	ARRB1|PLCB2|PLCB3|MAPK3|PLCB1	-0.56	MyList
GO Biological Processes	19	GO:0040036	regulation of fibroblast growth factor receptor signaling pathway	19_GO:0050896 response to stimulus	-2	3.8	3.3	30286	39	1028	5	0.49	0.22	8862|64399|80199|143282|387914	APLN|HHIP|FUZ|FGFBP3|SHISA2	-0.56	MyList
GO Biological Processes	19	GO:0031111	negative regulation of microtubule polymerization or depolymerization	19_GO:0048519 negative regulation of biological process	-2	3.8	3.3	30286	39	1028	5	0.49	0.22	2288|3925|10382|11075|25876	FKBP4|STMN1|TUBB4A|STMN2|SPEF1	-0.56	MyList
GO Biological Processes	19	GO:0061564	axon development	19_GO:0032502 developmental process	-2	1.7	2.6	30286	421	1028	24	2.3	0.47	886|1020|1942|2051|2596|3925|4137|4692|4884|6387|7080|7422|7476|7869|9315|10371|10505|23334|23767|56920|80128|89780|115557|144165	CCKAR|CDK5|EFNA1|EPHB6|GAP43|STMN1|MAPT|NDN|NPTX1|CXCL12|NKX2-1|VEGFA|WNT7A|SEMA3B|NREP|SEMA3A|SEMA4F|SZT2|FLRT3|SEMA3G|TRIM46|WNT3A|ARHGEF25|PRICKLE1	-0.56	MyList
GO Biological Processes	19	GO:0045580	regulation of T cell differentiation	19_GO:0002376 immune system process	-2	2.1	2.8	30286	183	1028	13	1.3	0.35	939|2648|4092|5590|6595|6598|7480|9580|9655|56339|84433|84524|729230	CD27|KAT2A|SMAD7|PRKCZ|SMARCA2|SMARCB1|WNT10B|SOX13|SOCS5|METTL3|CARD11|ZC3H8|CCR2	-0.56	MyList
GO Biological Processes	19	GO:0048863	stem cell differentiation	19_GO:0032502 developmental process	-2	2.1	2.8	30286	183	1028	13	1.3	0.35	4222|5595|6423|6591|7476|7869|10371|10505|54345|55698|56920|64321|166379	MEOX1|MAPK3|SFRP2|SNAI2|WNT7A|SEMA3B|SEMA3A|SEMA4F|SOX18|RADIL|SEMA3G|SOX17|BBS12	-0.56	MyList
GO Biological Processes	19	GO:2000147	positive regulation of cell motility	19_GO:0040011 locomotion	-2	1.6	2.6	30286	607	1028	32	3.1	0.54	284|1524|2252|3791|5155|5328|5595|6387|6591|7422|7476|7869|8503|8772|8817|9647|9732|10371|10505|23224|27286|51378|51564|56920|57608|80310|84299|91663|153769|158747|284119|729230	ANGPT1|CX3CR1|FGF7|KDR|PDGFB|PLAU|MAPK3|CXCL12|SNAI2|VEGFA|WNT7A|SEMA3B|PIK3R3|FADD|FGF18|PPM1F|DOCK4|SEMA3A|SEMA4F|SYNE2|SRPX2|ANGPT4|HDAC7|SEMA3G|JCAD|PDGFD|MIEN1|MYADM|SH3RF2|MOSPD2|CAVIN1|CCR2	-0.56	MyList
