# Supplementary material for: Liver X receptor agonist T0901317 alleviates sepsis-induced acute lung injury by enhancing macrophage autophagy
Source: Front Pharmacol. 2025 Sep 9;16:1552034. doi: 10.3389/fphar.2025.1552034 (PMC12454352; doi:10.3389/fphar.2025.1552034)
Supplement: Supplementary file 8 [file DataSheet1.csv]

Gene Symbol	Description	Category	Uniprot ID	Gifts	GC Id	Relevance score	GeneCards Link
VMA21	Vacuolar ATPase Assembly Factor VMA21	Protein Coding	Q3ZAQ7	43	GC0XP151396	46.2265472412109	https://www.genecards.org/cgi-bin/carddisp.pl?gene=VMA21
ATG5	Autophagy Related 5	Protein Coding	Q9H1Y0	54	GC06M106045	43.2551002502441	https://www.genecards.org/cgi-bin/carddisp.pl?gene=ATG5
BECN1	Beclin 1	Protein Coding	Q14457	55	GC17M042810	42.4958076477051	https://www.genecards.org/cgi-bin/carddisp.pl?gene=BECN1
ATG16L1	Autophagy Related 16 Like 1	Protein Coding	Q676U5	51	GC02P233280	40.2689819335938	https://www.genecards.org/cgi-bin/carddisp.pl?gene=ATG16L1
ULK1	Unc-51 Like Autophagy Activating Kinase 1	Protein Coding	O75385	53	GC12P131894	39.9657859802246	https://www.genecards.org/cgi-bin/carddisp.pl?gene=ULK1
AMBRA1	Autophagy And Beclin 1 Regulator 1	Protein Coding	Q9C0C7	45	GC11M124983	34.6559410095215	https://www.genecards.org/cgi-bin/carddisp.pl?gene=AMBRA1
ATG14	Autophagy Related 14	Protein Coding	Q6ZNE5	45	GC14M055366	34.3895568847656	https://www.genecards.org/cgi-bin/carddisp.pl?gene=ATG14
ATG7	Autophagy Related 7	Protein Coding	O95352	52	GC03P021552	33.7173004150391	https://www.genecards.org/cgi-bin/carddisp.pl?gene=ATG7
ATG12	Autophagy Related 12	Protein Coding	O94817	48	GC05M115828	33.6590690612793	https://www.genecards.org/cgi-bin/carddisp.pl?gene=ATG12
ATG4B	Autophagy Related 4B Cysteine Peptidase	Protein Coding	Q9Y4P1	45	GC02P241637	33.6116027832031	https://www.genecards.org/cgi-bin/carddisp.pl?gene=ATG4B
SQSTM1	Sequestosome 1	Protein Coding	Q13501	58	GC05P179806	32.2457389831543	https://www.genecards.org/cgi-bin/carddisp.pl?gene=SQSTM1
ATG3	Autophagy Related 3	Protein Coding	Q9NT62	49	GC03M112532	31.044319152832	https://www.genecards.org/cgi-bin/carddisp.pl?gene=ATG3
ATG13	Autophagy Related 13	Protein Coding	O75143	47	GC11P047734	30.5951538085938	https://www.genecards.org/cgi-bin/carddisp.pl?gene=ATG13
ATG9A	Autophagy Related 9A	Protein Coding	Q7Z3C6	48	GC02M219219	29.4342956542969	https://www.genecards.org/cgi-bin/carddisp.pl?gene=ATG9A
ATG4A	Autophagy Related 4A Cysteine Peptidase	Protein Coding	Q8WYN0	48	GC0XP108091	28.5651149749756	https://www.genecards.org/cgi-bin/carddisp.pl?gene=ATG4A
ATG4D	Autophagy Related 4D Cysteine Peptidase	Protein Coding	Q86TL0	41	GC19P010543	27.3704013824463	https://www.genecards.org/cgi-bin/carddisp.pl?gene=ATG4D
ATG4C	Autophagy Related 4C Cysteine Peptidase	Protein Coding	Q96DT6	44	GC01P062784	26.7685813903809	https://www.genecards.org/cgi-bin/carddisp.pl?gene=ATG4C
ATG10	Autophagy Related 10	Protein Coding	Q9H0Y0	46	GC05P081972	26.6699256896973	https://www.genecards.org/cgi-bin/carddisp.pl?gene=ATG10
ATG9B	Autophagy Related 9B	Protein Coding	Q674R7	45	GC07M151012	25.1486663818359	https://www.genecards.org/cgi-bin/carddisp.pl?gene=ATG9B
EPG5	Ectopic P-Granules 5 Autophagy Tethering Factor	Protein Coding	Q9HCE0	47	GC18M045800	24.4966526031494	https://www.genecards.org/cgi-bin/carddisp.pl?gene=EPG5
ATG2B	Autophagy Related 2B	Protein Coding	Q96BY7	44	GC14M119795	23.9706935882568	https://www.genecards.org/cgi-bin/carddisp.pl?gene=ATG2B
MAP1LC3B	Microtubule Associated Protein 1 Light Chain 3 Beta	Protein Coding	Q9GZQ8	50	GC16P095222	23.8717708587646	https://www.genecards.org/cgi-bin/carddisp.pl?gene=MAP1LC3B
ULK2	Unc-51 Like Autophagy Activating Kinase 2	Protein Coding	Q8IYT8	45	GC17M076050	23.6678371429443	https://www.genecards.org/cgi-bin/carddisp.pl?gene=ULK2
DRAM1	DNA Damage Regulated Autophagy Modulator 1	Protein Coding	Q8N682	39	GC12P101877	22.3710803985596	https://www.genecards.org/cgi-bin/carddisp.pl?gene=DRAM1
MAP1LC3A	Microtubule Associated Protein 1 Light Chain 3 Alpha	Protein Coding	Q9H492	48	GC20P034546	22.1967334747314	https://www.genecards.org/cgi-bin/carddisp.pl?gene=MAP1LC3A
DRAM2	DNA Damage Regulated Autophagy Modulator 2	Protein Coding	Q6UX65	45	GC01M111117	22.0685615539551	https://www.genecards.org/cgi-bin/carddisp.pl?gene=DRAM2
MTOR	Mechanistic Target Of Rapamycin Kinase	Protein Coding	P42345	64	GC01M011106	21.8860836029053	https://www.genecards.org/cgi-bin/carddisp.pl?gene=MTOR
ATG16L2	Autophagy Related 16 Like 2	Protein Coding	Q8NAA4	39	GC11P072814	21.8670234680176	https://www.genecards.org/cgi-bin/carddisp.pl?gene=ATG16L2
NBR1	NBR1 Autophagy Cargo Receptor	Protein Coding	Q14596	48	GC17P043170	21.5304126739502	https://www.genecards.org/cgi-bin/carddisp.pl?gene=NBR1
ATG101	Autophagy Related 101	Protein Coding	Q9BSB4	42	GC12P060389	21.359317779541	https://www.genecards.org/cgi-bin/carddisp.pl?gene=ATG101
ATG2A	Autophagy Related 2A	Protein Coding	Q2TAZ0	46	GC11M125339	21.2481822967529	https://www.genecards.org/cgi-bin/carddisp.pl?gene=ATG2A
LAMP2	Lysosomal Associated Membrane Protein 2	Protein Coding	P13473	54	GC0XM120426	19.9990749359131	https://www.genecards.org/cgi-bin/carddisp.pl?gene=LAMP2
RUBCN	Rubicon Autophagy Regulator	Protein Coding	Q92622	46	GC03M198935	19.0362682342529	https://www.genecards.org/cgi-bin/carddisp.pl?gene=RUBCN
RUBCNL	Rubicon Like Autophagy Enhancer	Protein Coding	Q9H714	41	GC13M046343	18.4061946868896	https://www.genecards.org/cgi-bin/carddisp.pl?gene=RUBCNL
BCL2	BCL2 Apoptosis Regulator	Protein Coding	P10415	59	GC18M063123	17.6135597229004	https://www.genecards.org/cgi-bin/carddisp.pl?gene=BCL2
GABARAPL1	GABA Type A Receptor Associated Protein Like 1	Protein Coding	Q9H0R8	49	GC12P010212	16.5500240325928	https://www.genecards.org/cgi-bin/carddisp.pl?gene=GABARAPL1
MAP1LC3C	Microtubule Associated Protein 1 Light Chain 3 Gamma	Protein Coding	Q9BXW4	39	GC01M241995	16.306510925293	https://www.genecards.org/cgi-bin/carddisp.pl?gene=MAP1LC3C
PIK3C3	Phosphatidylinositol 3-Kinase Catalytic Subunit Type 3	Protein Coding	Q8NEB9	58	GC18P041955	15.8692617416382	https://www.genecards.org/cgi-bin/carddisp.pl?gene=PIK3C3
RB1CC1	RB1 Inducible Coiled-Coil 1	Protein Coding	Q8TDY2	53	GC08M052622	15.7672576904297	https://www.genecards.org/cgi-bin/carddisp.pl?gene=RB1CC1
GABARAP	GABA Type A Receptor-Associated Protein	Protein Coding	O95166	51	GC17M007240	15.1376171112061	https://www.genecards.org/cgi-bin/carddisp.pl?gene=GABARAP
DEPP1	DEPP Autophagy Regulator 1	Protein Coding	Q9NTK1	36	GC10M048328	15.0953493118286	https://www.genecards.org/cgi-bin/carddisp.pl?gene=DEPP1
ELAPOR1	Endosome-Lysosome Associated Apoptosis And Autophagy Regulator 1	Protein Coding	Q6UXG2	41	GC01P109373	15.0709285736084	https://www.genecards.org/cgi-bin/carddisp.pl?gene=ELAPOR1
EI24	EI24 Autophagy Associated Transmembrane Protein	Protein Coding	O14681	39	GC11P125570	15.0329599380493	https://www.genecards.org/cgi-bin/carddisp.pl?gene=EI24
HMGB1	High Mobility Group Box 1	Protein Coding	P09429	57	GC13M030456	14.3765840530396	https://www.genecards.org/cgi-bin/carddisp.pl?gene=HMGB1
TFEB	Transcription Factor EB	Protein Coding	P19484	51	GC06M093992	14.316014289856	https://www.genecards.org/cgi-bin/carddisp.pl?gene=TFEB
FYCO1	FYVE And Coiled-Coil Domain Autophagy Adaptor 1	Protein Coding	Q9BQS8	48	GC03M045917	13.8444776535034	https://www.genecards.org/cgi-bin/carddisp.pl?gene=FYCO1
GABARAPL2	GABA Type A Receptor Associated Protein Like 2	Protein Coding	P60520	51	GC16P075566	13.7281436920166	https://www.genecards.org/cgi-bin/carddisp.pl?gene=GABARAPL2
IRGM	Immunity Related GTPase M	Protein Coding	A1A4Y4	44	GC05P150846	13.3214826583862	https://www.genecards.org/cgi-bin/carddisp.pl?gene=IRGM
UVRAG	UV Radiation Resistance Associated	Protein Coding	Q9P2Y5	48	GC11P075815	13.2453813552856	https://www.genecards.org/cgi-bin/carddisp.pl?gene=UVRAG
PRKAA1	Protein Kinase AMP-Activated Catalytic Subunit Alpha 1	Protein Coding	Q13131	55	GC05M040759	12.7431869506836	https://www.genecards.org/cgi-bin/carddisp.pl?gene=PRKAA1
TP53	Tumor Protein P53	Protein Coding	P04637	62	GC17M007661	12.4667491912842	https://www.genecards.org/cgi-bin/carddisp.pl?gene=TP53
PIK3R4	Phosphoinositide-3-Kinase Regulatory Subunit 4	Protein Coding	Q99570	54	GC03M130678	12.1144380569458	https://www.genecards.org/cgi-bin/carddisp.pl?gene=PIK3R4
WIPI1	WD Repeat Domain, Phosphoinositide Interacting 1	Protein Coding	Q5MNZ9	47	GC17M068420	12.0741786956787	https://www.genecards.org/cgi-bin/carddisp.pl?gene=WIPI1
ATG12P1	Autophagy Related 12 Pseudogene 1	Pseudogene		9	GC17M073067	11.991660118103	https://www.genecards.org/cgi-bin/carddisp.pl?gene=ATG12P1
MIR7-3HG	MIR7-3 Host Gene	RNA Gene	Q8N6C7	34	GC19P112015	11.9802865982056	https://www.genecards.org/cgi-bin/carddisp.pl?gene=MIR7-3HG
ELAPOR2	Endosome-Lysosome Associated Apoptosis And Autophagy Regulator Family Member 2	Protein Coding	A8MWY0	41	GC07M086877	11.9404239654541	https://www.genecards.org/cgi-bin/carddisp.pl?gene=ELAPOR2
WIPI2	WD Repeat Domain, Phosphoinositide Interacting 2	Protein Coding	Q9Y4P8	50	GC07P005190	11.7385606765747	https://www.genecards.org/cgi-bin/carddisp.pl?gene=WIPI2
C9orf72	C9orf72-SMCR8 Complex Subunit	Protein Coding	Q96LT7	49	GC09M029601	11.6659708023071	https://www.genecards.org/cgi-bin/carddisp.pl?gene=C9orf72
VMP1	Vacuole Membrane Protein 1	Protein Coding	Q96GC9	43	GC17P059707	11.5339202880859	https://www.genecards.org/cgi-bin/carddisp.pl?gene=VMP1
VCP	Valosin Containing Protein	Protein Coding	P55072	58	GC09M035085	11.4271898269653	https://www.genecards.org/cgi-bin/carddisp.pl?gene=VCP
ATG3P1	Autophagy Related 3 Pseudogene 1	Pseudogene		8	GC20M039328	11.3867797851563	https://www.genecards.org/cgi-bin/carddisp.pl?gene=ATG3P1
ATG12P2	Autophagy Related 12 Pseudogene 2	Pseudogene		8	GC02M222901	10.8935213088989	https://www.genecards.org/cgi-bin/carddisp.pl?gene=ATG12P2
HDAC6	Histone Deacetylase 6	Protein Coding	Q9UBN7	62	GC0XP048801	10.8722839355469	https://www.genecards.org/cgi-bin/carddisp.pl?gene=HDAC6
TBK1	TANK Binding Kinase 1	Protein Coding	Q9UHD2	58	GC12P064451	10.7207469940186	https://www.genecards.org/cgi-bin/carddisp.pl?gene=TBK1
ATG4AP1	Autophagy Related 4A Cysteine Peptidase Pseudogene 1	Pseudogene		5	GC0XP082998	10.308424949646	https://www.genecards.org/cgi-bin/carddisp.pl?gene=ATG4AP1
MTCL2	Microtubule Crosslinking Factor 2	Protein Coding	O94964	39	GC20M036777	10.1544284820557	https://www.genecards.org/cgi-bin/carddisp.pl?gene=MTCL2
AKT1	AKT Serine/Threonine Kinase 1	Protein Coding	P31749	62	GC14M104769	10.1290102005005	https://www.genecards.org/cgi-bin/carddisp.pl?gene=AKT1
SCARNA5	Small Cajal Body-Specific RNA 5	RNA Gene		23	GC02P233275	10.1031637191772	https://www.genecards.org/cgi-bin/carddisp.pl?gene=SCARNA5
CALCOCO2	Calcium Binding And Coiled-Coil Domain 2	Protein Coding	Q13137	47	GC17P112582	10.0808925628662	https://www.genecards.org/cgi-bin/carddisp.pl?gene=CALCOCO2
SIRT1	Sirtuin 1	Protein Coding	Q96EB6	58	GC10P067884	9.95793437957764	https://www.genecards.org/cgi-bin/carddisp.pl?gene=SIRT1
PRKAA2	Protein Kinase AMP-Activated Catalytic Subunit Alpha 2	Protein Coding	P54646	58	GC01P056645	9.89123630523682	https://www.genecards.org/cgi-bin/carddisp.pl?gene=PRKAA2
PRKN	Parkin RBR E3 Ubiquitin Protein Ligase	Protein Coding	O60260	58	GC06M161348	9.83936500549316	https://www.genecards.org/cgi-bin/carddisp.pl?gene=PRKN
NFE2L2	NFE2 Like BZIP Transcription Factor 2	Protein Coding	Q16236	60	GC02M177227	9.63317012786865	https://www.genecards.org/cgi-bin/carddisp.pl?gene=NFE2L2
SOD2-OT1	SOD2 Overlapping Transcript 1	RNA Gene		18	GC06M159772	9.59293746948242	https://www.genecards.org/cgi-bin/carddisp.pl?gene=SOD2-OT1
LOC727709	DNA Damage Regulated Autophagy Modulator 1 Pseudogene	Pseudogene		5	GC04P122739	9.54591274261475	https://www.genecards.org/cgi-bin/carddisp.pl?gene=LOC727709
HSPA8	Heat Shock Protein Family A (Hsp70) Member 8	Protein Coding	P11142	58	GC11M123057	9.45882225036621	https://www.genecards.org/cgi-bin/carddisp.pl?gene=HSPA8
OPTN	Optineurin	Protein Coding	Q96CV9	53	GC10P013099	9.43400764465332	https://www.genecards.org/cgi-bin/carddisp.pl?gene=OPTN
WDFY3	WD Repeat And FYVE Domain Containing 3	Protein Coding	Q8IZQ1	50	GC04M084759	9.281325340271	https://www.genecards.org/cgi-bin/carddisp.pl?gene=WDFY3
SH3GLB1	SH3 Domain Containing GRB2 Like, Endophilin B1	Protein Coding	Q9Y371	45	GC01P086704	9.13977241516113	https://www.genecards.org/cgi-bin/carddisp.pl?gene=SH3GLB1
H19	H19 Imprinted Maternally Expressed Transcript	RNA Gene		34	GC11M001995	9.11817836761475	https://www.genecards.org/cgi-bin/carddisp.pl?gene=H19
LINC01672	Long Intergenic Non-Protein Coding RNA 1672	RNA Gene		19	GC01P020797	8.62763023376465	https://www.genecards.org/cgi-bin/carddisp.pl?gene=LINC01672
WDR45	WD Repeat Domain 45	Protein Coding	Q9Y484	49	GC0XM049074	8.61592292785645	https://www.genecards.org/cgi-bin/carddisp.pl?gene=WDR45
RPTOR	Regulatory Associated Protein Of MTOR Complex 1	Protein Coding	Q8N122	52	GC17P080544	8.57194900512695	https://www.genecards.org/cgi-bin/carddisp.pl?gene=RPTOR
PINK1	PTEN Induced Kinase 1	Protein Coding	Q9BXM7	55	GC01P041392	8.52428722381592	https://www.genecards.org/cgi-bin/carddisp.pl?gene=PINK1
NOD2	Nucleotide Binding Oligomerization Domain Containing 2	Protein Coding	Q9HC29	56	GC16P050693	8.49850940704346	https://www.genecards.org/cgi-bin/carddisp.pl?gene=NOD2
FOXO3	Forkhead Box O3	Protein Coding	O43524	56	GC06P108559	8.44404220581055	https://www.genecards.org/cgi-bin/carddisp.pl?gene=FOXO3
BNIP3	BCL2 Interacting Protein 3	Protein Coding	Q12983	49	GC10M131966	8.34303188323975	https://www.genecards.org/cgi-bin/carddisp.pl?gene=BNIP3
BDNF-AS	BDNF Antisense RNA	RNA Gene		29	GC11P027466	8.25872230529785	https://www.genecards.org/cgi-bin/carddisp.pl?gene=BDNF-AS
CERNA3	Competing Endogenous LncRNA 3 For MiR-645	RNA Gene		19	GC08P056323	8.21575355529785	https://www.genecards.org/cgi-bin/carddisp.pl?gene=CERNA3
KEAP1	Kelch Like ECH Associated Protein 1	Protein Coding	Q14145	56	GC19M010486	8.1348934173584	https://www.genecards.org/cgi-bin/carddisp.pl?gene=KEAP1
BECN2	Beclin 2	Protein Coding	A8MW95	32	GC01P241957	8.11770248413086	https://www.genecards.org/cgi-bin/carddisp.pl?gene=BECN2
UBC	Ubiquitin C	Protein Coding	P0CG48	53	GC12M124911	8.0856466293335	https://www.genecards.org/cgi-bin/carddisp.pl?gene=UBC
UBQLN1	Ubiquilin 1	Protein Coding	Q9UMX0	52	GC09M083659	7.97361946105957	https://www.genecards.org/cgi-bin/carddisp.pl?gene=UBQLN1
TP53INP2	Tumor Protein P53 Inducible Nuclear Protein 2	Protein Coding	Q8IXH6	36	GC20P034704	7.96548509597778	https://www.genecards.org/cgi-bin/carddisp.pl?gene=TP53INP2
STAT3	Signal Transducer And Activator Of Transcription 3	Protein Coding	P40763	62	GC17M042313	7.73741722106934	https://www.genecards.org/cgi-bin/carddisp.pl?gene=STAT3
DAPK1	Death Associated Protein Kinase 1	Protein Coding	P53355	57	GC09P087497	7.68876504898071	https://www.genecards.org/cgi-bin/carddisp.pl?gene=DAPK1
TP53INP1	Tumor Protein P53 Inducible Nuclear Protein 1	Protein Coding	Q96A56	41	GC08M094925	7.66886186599731	https://www.genecards.org/cgi-bin/carddisp.pl?gene=TP53INP1
TMX2-CTNND1	TMX2-CTNND1 Readthrough (NMD Candidate)	RNA Gene		23	GC11P057712	7.59984302520752	https://www.genecards.org/cgi-bin/carddisp.pl?gene=TMX2-CTNND1
TAX1BP1	Tax1 Binding Protein 1	Protein Coding	Q86VP1	44	GC07P027739	7.59773445129395	https://www.genecards.org/cgi-bin/carddisp.pl?gene=TAX1BP1
SNCA	Synuclein Alpha	Protein Coding	P37840	60	GC04M089724	7.49872589111328	https://www.genecards.org/cgi-bin/carddisp.pl?gene=SNCA
HSP90AA1	Heat Shock Protein 90 Alpha Family Class A Member 1	Protein Coding	P07900	60	GC14M102080	7.4771556854248	https://www.genecards.org/cgi-bin/carddisp.pl?gene=HSP90AA1
CISD2	CDGSH Iron Sulfur Domain 2	Protein Coding	Q8N5K1	49	GC04P102868	7.43216753005981	https://www.genecards.org/cgi-bin/carddisp.pl?gene=CISD2
TMEM59	Transmembrane Protein 59	Protein Coding	Q9BXS4	45	GC01M054031	7.37344646453857	https://www.genecards.org/cgi-bin/carddisp.pl?gene=TMEM59
NRBF2	Nuclear Receptor Binding Factor 2	Protein Coding	Q96F24	40	GC10P063133	7.36708164215088	https://www.genecards.org/cgi-bin/carddisp.pl?gene=NRBF2
LRRK2	Leucine Rich Repeat Kinase 2	Protein Coding	Q5S007	58	GC12P040196	7.33044052124023	https://www.genecards.org/cgi-bin/carddisp.pl?gene=LRRK2
GSK3B	Glycogen Synthase Kinase 3 Beta	Protein Coding	P49841	59	GC03M119821	7.26526594161987	https://www.genecards.org/cgi-bin/carddisp.pl?gene=GSK3B
WDR41	WD Repeat Domain 41	Protein Coding	Q9HAD4	43	GC05M077425	7.18276119232178	https://www.genecards.org/cgi-bin/carddisp.pl?gene=WDR41
UBQLN2	Ubiquilin 2	Protein Coding	Q9UHD9	51	GC0XP056563	7.18056678771973	https://www.genecards.org/cgi-bin/carddisp.pl?gene=UBQLN2
PARK7	Parkinsonism Associated Deglycase	Protein Coding	Q99497	56	GC01P039429	7.14741468429565	https://www.genecards.org/cgi-bin/carddisp.pl?gene=PARK7
TRAF6	TNF Receptor Associated Factor 6	Protein Coding	Q9Y4K3	55	GC11M036467	7.08172464370728	https://www.genecards.org/cgi-bin/carddisp.pl?gene=TRAF6
MEG3	Maternally Expressed 3	RNA Gene		34	GC14P116735	6.9469690322876	https://www.genecards.org/cgi-bin/carddisp.pl?gene=MEG3
MLST8	MTOR Associated Protein, LST8 Homolog	Protein Coding	Q9BVC4	50	GC16P002204	6.8864688873291	https://www.genecards.org/cgi-bin/carddisp.pl?gene=MLST8
LAMP1	Lysosomal Associated Membrane Protein 1	Protein Coding	P11279	52	GC13P113297	6.86881399154663	https://www.genecards.org/cgi-bin/carddisp.pl?gene=LAMP1
RAB7A	RAB7A, Member RAS Oncogene Family	Protein Coding	P51149	56	GC03P138990	6.84661626815796	https://www.genecards.org/cgi-bin/carddisp.pl?gene=RAB7A
HIF1A	Hypoxia Inducible Factor 1 Subunit Alpha	Protein Coding	Q16665	57	GC14P061695	6.82640266418457	https://www.genecards.org/cgi-bin/carddisp.pl?gene=HIF1A
MAPK8	Mitogen-Activated Protein Kinase 8	Protein Coding	P45983	58	GC10P048306	6.76153993606567	https://www.genecards.org/cgi-bin/carddisp.pl?gene=MAPK8
EMSLR	E2F1 MRNA Stabilizing LncRNA	RNA Gene		19	GC07P106459	6.70982027053833	https://www.genecards.org/cgi-bin/carddisp.pl?gene=EMSLR
TARDBP	TAR DNA Binding Protein	Protein Coding	Q13148	56	GC01P039670	6.70486116409302	https://www.genecards.org/cgi-bin/carddisp.pl?gene=TARDBP
TUFM	Tu Translation Elongation Factor, Mitochondrial	Protein Coding	P49411	52	GC16M043919	6.70282459259033	https://www.genecards.org/cgi-bin/carddisp.pl?gene=TUFM
STING1	Stimulator Of Interferon Response CGAMP Interactor 1	Protein Coding	Q86WV6	50	GC05M139492	6.60607242584229	https://www.genecards.org/cgi-bin/carddisp.pl?gene=STING1
UBQLN4	Ubiquilin 4	Protein Coding	Q9NRR5	48	GC01M161160	6.58775615692139	https://www.genecards.org/cgi-bin/carddisp.pl?gene=UBQLN4
TECPR1	Tectonin Beta-Propeller Repeat Containing 1	Protein Coding	Q7Z6L1	37	GC07M098214	6.54798793792725	https://www.genecards.org/cgi-bin/carddisp.pl?gene=TECPR1
SOD1	Superoxide Dismutase 1	Protein Coding	P00441	61	GC21P031659	6.54596614837646	https://www.genecards.org/cgi-bin/carddisp.pl?gene=SOD1
MFN2	Mitofusin 2	Protein Coding	O95140	57	GC01P011980	6.50113487243652	https://www.genecards.org/cgi-bin/carddisp.pl?gene=MFN2
CASP3	Caspase 3	Protein Coding	P42574	58	GC04M184627	6.46646451950073	https://www.genecards.org/cgi-bin/carddisp.pl?gene=CASP3
MAPK14	Mitogen-Activated Protein Kinase 14	Protein Coding	Q16539	60	GC06P134977	6.43930912017822	https://www.genecards.org/cgi-bin/carddisp.pl?gene=MAPK14
BCL2L1	BCL2 Like 1	Protein Coding	Q07817	57	GC20M031664	6.38575410842896	https://www.genecards.org/cgi-bin/carddisp.pl?gene=BCL2L1
ZKSCAN3	Zinc Finger With KRAB And SCAN Domains 3	Protein Coding	Q9BRR0	39	GC06P028349	6.376380443573	https://www.genecards.org/cgi-bin/carddisp.pl?gene=ZKSCAN3
MAPK1	Mitogen-Activated Protein Kinase 1	Protein Coding	P28482	61	GC22M021759	6.36855220794678	https://www.genecards.org/cgi-bin/carddisp.pl?gene=MAPK1
ULK3	Unc-51 Like Kinase 3	Protein Coding	Q6PHR2	43	GC15M074836	6.34786033630371	https://www.genecards.org/cgi-bin/carddisp.pl?gene=ULK3
STX17	Syntaxin 17	Protein Coding	P56962	44	GC09P099906	6.32674312591553	https://www.genecards.org/cgi-bin/carddisp.pl?gene=STX17
SMCR8	SMCR8-C9orf72 Complex Subunit	Protein Coding	Q8TEV9	41	GC17P111544	6.31611728668213	https://www.genecards.org/cgi-bin/carddisp.pl?gene=SMCR8
MTMR14	Myotubularin Related Protein 14	Protein Coding	Q8NCE2	51	GC03P009649	6.31249284744263	https://www.genecards.org/cgi-bin/carddisp.pl?gene=MTMR14
GAA	Alpha Glucosidase	Protein Coding	P10253	59	GC17P080101	6.26194429397583	https://www.genecards.org/cgi-bin/carddisp.pl?gene=GAA
USP10	Ubiquitin Specific Peptidase 10	Protein Coding	Q14694	47	GC16P093506	6.25402688980103	https://www.genecards.org/cgi-bin/carddisp.pl?gene=USP10
TSC2	TSC Complex Subunit 2	Protein Coding	P49815	60	GC16P080239	6.19137620925903	https://www.genecards.org/cgi-bin/carddisp.pl?gene=TSC2
GAS5	Growth Arrest Specific 5	RNA Gene		31	GC01M173947	6.15819931030273	https://www.genecards.org/cgi-bin/carddisp.pl?gene=GAS5
HDAC10	Histone Deacetylase 10	Protein Coding	Q969S8	51	GC22M050245	6.14176368713379	https://www.genecards.org/cgi-bin/carddisp.pl?gene=HDAC10
NLRP3	NLR Family Pyrin Domain Containing 3	Protein Coding	Q96P20	57	GC01P247416	6.12357997894287	https://www.genecards.org/cgi-bin/carddisp.pl?gene=NLRP3
PTEN	Phosphatase And Tensin Homolog	Protein Coding	P60484	61	GC10P109367	6.04233694076538	https://www.genecards.org/cgi-bin/carddisp.pl?gene=PTEN
TECPR2	Tectonin Beta-Propeller Repeat Containing 2	Protein Coding	O15040	43	GC14P102362	6.03784847259521	https://www.genecards.org/cgi-bin/carddisp.pl?gene=TECPR2
BAG3	BAG Cochaperone 3	Protein Coding	O95817	52	GC10P119651	6.03072595596313	https://www.genecards.org/cgi-bin/carddisp.pl?gene=BAG3
TBC1D5	TBC1 Domain Family Member 5	Protein Coding	Q92609	46	GC03M017157	5.97780323028564	https://www.genecards.org/cgi-bin/carddisp.pl?gene=TBC1D5
NOD1	Nucleotide Binding Oligomerization Domain Containing 1	Protein Coding	Q9Y239	51	GC07M030424	5.95229291915894	https://www.genecards.org/cgi-bin/carddisp.pl?gene=NOD1
TGFB1	Transforming Growth Factor Beta 1	Protein Coding	P01137	61	GC19M041301	5.93838834762573	https://www.genecards.org/cgi-bin/carddisp.pl?gene=TGFB1
STK11	Serine/Threonine Kinase 11	Protein Coding	Q15831	59	GC19P001177	5.9318265914917	https://www.genecards.org/cgi-bin/carddisp.pl?gene=STK11
PARP1	Poly(ADP-Ribose) Polymerase 1	Protein Coding	P09874	59	GC01M226360	5.89359617233276	https://www.genecards.org/cgi-bin/carddisp.pl?gene=PARP1
RPS6KB1	Ribosomal Protein S6 Kinase B1	Protein Coding	P23443	59	GC17P059893	5.88758230209351	https://www.genecards.org/cgi-bin/carddisp.pl?gene=RPS6KB1
FUS	FUS RNA Binding Protein	Protein Coding	P35637	54	GC16P031180	5.8824291229248	https://www.genecards.org/cgi-bin/carddisp.pl?gene=FUS
NFKB1	Nuclear Factor Kappa B Subunit 1	Protein Coding	P19838	61	GC04P102501	5.88031578063965	https://www.genecards.org/cgi-bin/carddisp.pl?gene=NFKB1
MCL1	MCL1 Apoptosis Regulator, BCL2 Family Member	Protein Coding	Q07820	56	GC01M160760	5.84457588195801	https://www.genecards.org/cgi-bin/carddisp.pl?gene=MCL1
HTT	Huntingtin	Protein Coding	P42858	53	GC04P003041	5.80743551254272	https://www.genecards.org/cgi-bin/carddisp.pl?gene=HTT
DEPTOR	DEP Domain Containing MTOR Interacting Protein	Protein Coding	Q8TB45	48	GC08P119873	5.76683521270752	https://www.genecards.org/cgi-bin/carddisp.pl?gene=DEPTOR
TRIM21	Tripartite Motif Containing 21	Protein Coding	P19474	52	GC11M004384	5.75550651550293	https://www.genecards.org/cgi-bin/carddisp.pl?gene=TRIM21
EGFR	Epidermal Growth Factor Receptor	Protein Coding	P00533	63	GC07P055019	5.72440004348755	https://www.genecards.org/cgi-bin/carddisp.pl?gene=EGFR
VAMP8	Vesicle Associated Membrane Protein 8	Protein Coding	Q9BV40	48	GC02P085561	5.71978616714478	https://www.genecards.org/cgi-bin/carddisp.pl?gene=VAMP8
KRAS	KRAS Proto-Oncogene, GTPase	Protein Coding	P01116	61	GC12M029682	5.71499538421631	https://www.genecards.org/cgi-bin/carddisp.pl?gene=KRAS
PVT1	Pvt1 Oncogene	RNA Gene		32	GC08P128109	5.71155691146851	https://www.genecards.org/cgi-bin/carddisp.pl?gene=PVT1
RAB8A	RAB8A, Member RAS Oncogene Family	Protein Coding	P61006	49	GC19P016111	5.69012594223022	https://www.genecards.org/cgi-bin/carddisp.pl?gene=RAB8A
TRC-GCA24-1	TRNA-Cys (GCA) 24-1	RNA Gene		11	GC17M077502	5.68073654174805	https://www.genecards.org/cgi-bin/carddisp.pl?gene=TRC-GCA24-1
CTSD	Cathepsin D	Protein Coding	P07339	61	GC11M001752	5.67686557769775	https://www.genecards.org/cgi-bin/carddisp.pl?gene=CTSD
HULC	Hepatocellular Carcinoma Up-Regulated Long Non-Coding RNA	RNA Gene		28	GC06P008478	5.6654372215271	https://www.genecards.org/cgi-bin/carddisp.pl?gene=HULC
EVA1A	Eva-1 Homolog A, Regulator Of Programmed Cell Death	Protein Coding	Q9H8M9	41	GC02M075469	5.66126918792725	https://www.genecards.org/cgi-bin/carddisp.pl?gene=EVA1A
WDR45B	WD Repeat Domain 45B	Protein Coding	Q5MNZ6	46	GC17M082614	5.62141036987305	https://www.genecards.org/cgi-bin/carddisp.pl?gene=WDR45B
ENDOG	Endonuclease G	Protein Coding	Q14249	50	GC09P128818	5.59633827209473	https://www.genecards.org/cgi-bin/carddisp.pl?gene=ENDOG
USP13	Ubiquitin Specific Peptidase 13	Protein Coding	Q92995	50	GC03P179654	5.56932258605957	https://www.genecards.org/cgi-bin/carddisp.pl?gene=USP13
TRIM27	Tripartite Motif Containing 27	Protein Coding	P14373	46	GC06M028903	5.55439615249634	https://www.genecards.org/cgi-bin/carddisp.pl?gene=TRIM27
IFNG	Interferon Gamma	Protein Coding	P01579	59	GC12M068154	5.51259231567383	https://www.genecards.org/cgi-bin/carddisp.pl?gene=IFNG
FOXK1	Forkhead Box K1	Protein Coding	P85037	40	GC07P004682	5.48404312133789	https://www.genecards.org/cgi-bin/carddisp.pl?gene=FOXK1
MAPT	Microtubule Associated Protein Tau	Protein Coding	P10636	59	GC17P045894	5.45437002182007	https://www.genecards.org/cgi-bin/carddisp.pl?gene=MAPT
PRKAB1	Protein Kinase AMP-Activated Non-Catalytic Subunit Beta 1	Protein Coding	Q9Y478	56	GC12P119667	5.44049549102783	https://www.genecards.org/cgi-bin/carddisp.pl?gene=PRKAB1
FOXO1	Forkhead Box O1	Protein Coding	Q12778	60	GC13M040555	5.41488599777222	https://www.genecards.org/cgi-bin/carddisp.pl?gene=FOXO1
XIST	X Inactive Specific Transcript	RNA Gene		31	GC0XM073820	5.40327024459839	https://www.genecards.org/cgi-bin/carddisp.pl?gene=XIST
BAX	BCL2 Associated X, Apoptosis Regulator	Protein Coding	Q07812	60	GC19P048954	5.39936304092407	https://www.genecards.org/cgi-bin/carddisp.pl?gene=BAX
TLR4	Toll Like Receptor 4	Protein Coding	O00206	60	GC09P117704	5.38411569595337	https://www.genecards.org/cgi-bin/carddisp.pl?gene=TLR4
TRIM5	Tripartite Motif Containing 5	Protein Coding	Q9C035	51	GC11M012059	5.36800861358643	https://www.genecards.org/cgi-bin/carddisp.pl?gene=TRIM5
RAB39B	RAB39B, Member RAS Oncogene Family	Protein Coding	Q96DA2	47	GC0XM155259	5.35130167007446	https://www.genecards.org/cgi-bin/carddisp.pl?gene=RAB39B
CASP8	Caspase 8	Protein Coding	Q14790	61	GC02P201233	5.34377098083496	https://www.genecards.org/cgi-bin/carddisp.pl?gene=CASP8
SIRT2	Sirtuin 2	Protein Coding	Q8IXJ6	56	GC19M038878	5.30372524261475	https://www.genecards.org/cgi-bin/carddisp.pl?gene=SIRT2
IL6	Interleukin 6	Protein Coding	P05231	60	GC07P022725	5.30092620849609	https://www.genecards.org/cgi-bin/carddisp.pl?gene=IL6
DAP	Death Associated Protein	Protein Coding	P51397	45	GC05M010679	5.2879581451416	https://www.genecards.org/cgi-bin/carddisp.pl?gene=DAP
FLCN	Folliculin	Protein Coding	Q8NFG4	51	GC17M017212	5.26045989990234	https://www.genecards.org/cgi-bin/carddisp.pl?gene=FLCN
PIM2	Pim-2 Proto-Oncogene, Serine/Threonine Kinase	Protein Coding	Q9P1W9	51	GC0XM048913	5.23732709884644	https://www.genecards.org/cgi-bin/carddisp.pl?gene=PIM2
DAPK3	Death Associated Protein Kinase 3	Protein Coding	O43293	51	GC19M003958	5.22835874557495	https://www.genecards.org/cgi-bin/carddisp.pl?gene=DAPK3
TRAPPC4	Trafficking Protein Particle Complex Subunit 4	Protein Coding	Q9Y296	48	GC11P119018	5.21099996566772	https://www.genecards.org/cgi-bin/carddisp.pl?gene=TRAPPC4
MAP1LC3B2	Microtubule Associated Protein 1 Light Chain 3 Beta 2	Protein Coding	A6NCE7	38	GC12P116552	5.18610906600952	https://www.genecards.org/cgi-bin/carddisp.pl?gene=MAP1LC3B2
TRIM65	Tripartite Motif Containing 65	Protein Coding	Q6PJ69	39	GC17M082399	5.18295431137085	https://www.genecards.org/cgi-bin/carddisp.pl?gene=TRIM65
BNIP3L	BCL2 Interacting Protein 3 Like	Protein Coding	O60238	47	GC08P026383	5.14527130126953	https://www.genecards.org/cgi-bin/carddisp.pl?gene=BNIP3L
HDAC1	Histone Deacetylase 1	Protein Coding	Q13547	59	GC01P032292	5.13834524154663	https://www.genecards.org/cgi-bin/carddisp.pl?gene=HDAC1
ATM	ATM Serine/Threonine Kinase	Protein Coding	Q13315	61	GC11P108223	5.13329887390137	https://www.genecards.org/cgi-bin/carddisp.pl?gene=ATM
RAB1A	RAB1A, Member RAS Oncogene Family	Protein Coding	P62820	49	GC02M065072	5.13135004043579	https://www.genecards.org/cgi-bin/carddisp.pl?gene=RAB1A
NUPR1	Nuclear Protein 1, Transcriptional Regulator	Protein Coding	O60356	38	GC16M028532	5.10960149765015	https://www.genecards.org/cgi-bin/carddisp.pl?gene=NUPR1
CTSB	Cathepsin B	Protein Coding	P07858	60	GC08M011842	5.06441497802734	https://www.genecards.org/cgi-bin/carddisp.pl?gene=CTSB
HSPA5	Heat Shock Protein Family A (Hsp70) Member 5	Protein Coding	P11021	58	GC09M125234	5.01872968673706	https://www.genecards.org/cgi-bin/carddisp.pl?gene=HSPA5
MCOLN1	Mucolipin TRP Cation Channel 1	Protein Coding	Q9GZU1	52	GC19P112129	5.01339960098267	https://www.genecards.org/cgi-bin/carddisp.pl?gene=MCOLN1
SRC	SRC Proto-Oncogene, Non-Receptor Tyrosine Kinase	Protein Coding	P12931	60	GC20P037344	4.99013376235962	https://www.genecards.org/cgi-bin/carddisp.pl?gene=SRC
CDKN2A	Cyclin Dependent Kinase Inhibitor 2A	Protein Coding	Q8N726	60	GC09M021967	4.98589992523193	https://www.genecards.org/cgi-bin/carddisp.pl?gene=CDKN2A
MYC	MYC Proto-Oncogene, BHLH Transcription Factor	Protein Coding	P01106	61	GC08P127735	4.98427724838257	https://www.genecards.org/cgi-bin/carddisp.pl?gene=MYC
RAB5A	RAB5A, Member RAS Oncogene Family	Protein Coding	P20339	53	GC03P021761	4.95505857467651	https://www.genecards.org/cgi-bin/carddisp.pl?gene=RAB5A
AURKA	Aurora Kinase A	Protein Coding	O14965	60	GC20M056370	4.92650842666626	https://www.genecards.org/cgi-bin/carddisp.pl?gene=AURKA
TNF	Tumor Necrosis Factor	Protein Coding	P01375	61	GC06P134820	4.92281579971313	https://www.genecards.org/cgi-bin/carddisp.pl?gene=TNF
HMOX1	Heme Oxygenase 1	Protein Coding	P09601	61	GC22P035380	4.90691661834717	https://www.genecards.org/cgi-bin/carddisp.pl?gene=HMOX1
TMEM208	Transmembrane Protein 208	Protein Coding	Q9BTX3	37	GC16P082816	4.89481830596924	https://www.genecards.org/cgi-bin/carddisp.pl?gene=TMEM208
IL1B	Interleukin 1 Beta	Protein Coding	P01584	56	GC02M112829	4.89213514328003	https://www.genecards.org/cgi-bin/carddisp.pl?gene=IL1B
PIK3CA	Phosphatidylinositol-4,5-Bisphosphate 3-Kinase Catalytic Subunit Alpha	Protein Coding	P42336	61	GC03P179148	4.88347721099854	https://www.genecards.org/cgi-bin/carddisp.pl?gene=PIK3CA
TBC1D14	TBC1 Domain Family Member 14	Protein Coding	Q9P2M4	40	GC04P007662	4.87541055679321	https://www.genecards.org/cgi-bin/carddisp.pl?gene=TBC1D14
DNM1L	Dynamin 1 Like	Protein Coding	O00429	57	GC12P032679	4.87298250198364	https://www.genecards.org/cgi-bin/carddisp.pl?gene=DNM1L
VPS39	VPS39 Subunit Of HOPS Complex	Protein Coding	Q96JC1	46	GC15M042159	4.86603164672852	https://www.genecards.org/cgi-bin/carddisp.pl?gene=VPS39
DNM2	Dynamin 2	Protein Coding	P50570	58	GC19P010718	4.83112192153931	https://www.genecards.org/cgi-bin/carddisp.pl?gene=DNM2
RNASEL	Ribonuclease L	Protein Coding	Q05823	53	GC01M182573	4.81904172897339	https://www.genecards.org/cgi-bin/carddisp.pl?gene=RNASEL
MALAT1	Metastasis Associated Lung Adenocarcinoma Transcript 1	RNA Gene		32	GC11P089089	4.81568431854248	https://www.genecards.org/cgi-bin/carddisp.pl?gene=MALAT1
PSMD4	Proteasome 26S Subunit Ubiquitin Receptor, Non-ATPase 4	Protein Coding	P55036	53	GC01P164294	4.7931170463562	https://www.genecards.org/cgi-bin/carddisp.pl?gene=PSMD4
TUG1	Taurine Up-Regulated 1	Protein Coding	A0A6I8PU40	32	GC22P030969	4.77638721466064	https://www.genecards.org/cgi-bin/carddisp.pl?gene=TUG1
LINC02605	Long Intergenic Non-Protein Coding RNA 2605	RNA Gene		18	GC08P078838	4.7688455581665	https://www.genecards.org/cgi-bin/carddisp.pl?gene=LINC02605
PSMC5	Proteasome 26S Subunit, ATPase 5	Protein Coding	P62195	51	GC17P063827	4.75609874725342	https://www.genecards.org/cgi-bin/carddisp.pl?gene=PSMC5
MIR376B	MicroRNA 376b	RNA Gene		20	GC14P116754	4.75342988967896	https://www.genecards.org/cgi-bin/carddisp.pl?gene=MIR376B
ATP13A2	ATPase Cation Transporting 13A2	Protein Coding	Q9NQ11	53	GC01M016985	4.75168800354004	https://www.genecards.org/cgi-bin/carddisp.pl?gene=ATP13A2
CXCR4	C-X-C Motif Chemokine Receptor 4	Protein Coding	P61073	61	GC02M136114	4.742431640625	https://www.genecards.org/cgi-bin/carddisp.pl?gene=CXCR4
RIPK1	Receptor Interacting Serine/Threonine Kinase 1	Protein Coding	Q13546	59	GC06P006449	4.73803949356079	https://www.genecards.org/cgi-bin/carddisp.pl?gene=RIPK1
LEP	Leptin	Protein Coding	P41159	55	GC07P128241	4.69281625747681	https://www.genecards.org/cgi-bin/carddisp.pl?gene=LEP
LGALS8	Galectin 8	Protein Coding	O00214	46	GC01P236518	4.67582893371582	https://www.genecards.org/cgi-bin/carddisp.pl?gene=LGALS8
BRAF	B-Raf Proto-Oncogene, Serine/Threonine Kinase	Protein Coding	P15056	62	GC07M140773	4.67209005355835	https://www.genecards.org/cgi-bin/carddisp.pl?gene=BRAF
VPS18	VPS18 Core Subunit Of CORVET And HOPS Complexes	Protein Coding	Q9P253	45	GC15P040894	4.66143178939819	https://www.genecards.org/cgi-bin/carddisp.pl?gene=VPS18
RPS27A	Ribosomal Protein S27a	Protein Coding	P62979	52	GC02P055231	4.65089225769043	https://www.genecards.org/cgi-bin/carddisp.pl?gene=RPS27A
PGR-AS1	PGR Antisense RNA 1	RNA Gene		18	GC11P101131	4.64680576324463	https://www.genecards.org/cgi-bin/carddisp.pl?gene=PGR-AS1
MDM2	MDM2 Proto-Oncogene	Protein Coding	Q00987	62	GC12P068808	4.63909769058228	https://www.genecards.org/cgi-bin/carddisp.pl?gene=MDM2
VIM	Vimentin	Protein Coding	P08670	60	GC10P017227	4.61682224273682	https://www.genecards.org/cgi-bin/carddisp.pl?gene=VIM
SNAP29	Synaptosome Associated Protein 29	Protein Coding	O95721	50	GC22P020859	4.61460828781128	https://www.genecards.org/cgi-bin/carddisp.pl?gene=SNAP29
XBP1	X-Box Binding Protein 1	Protein Coding	P17861	55	GC22M028794	4.60985326766968	https://www.genecards.org/cgi-bin/carddisp.pl?gene=XBP1
DCTN1	Dynactin Subunit 1	Protein Coding	Q14203	56	GC02M074361	4.60667705535889	https://www.genecards.org/cgi-bin/carddisp.pl?gene=DCTN1
IGF1	Insulin Like Growth Factor 1	Protein Coding	P05019	57	GC12M102395	4.59939956665039	https://www.genecards.org/cgi-bin/carddisp.pl?gene=IGF1
RIPK2	Receptor Interacting Serine/Threonine Kinase 2	Protein Coding	O43353	54	GC08P089918	4.59515762329102	https://www.genecards.org/cgi-bin/carddisp.pl?gene=RIPK2
TRIM16	Tripartite Motif Containing 16	Protein Coding	O95361	40	GC17M015627	4.59296798706055	https://www.genecards.org/cgi-bin/carddisp.pl?gene=TRIM16
PSMA6	Proteasome 20S Subunit Alpha 6	Protein Coding	P60900	54	GC14P035278	4.58886528015137	https://www.genecards.org/cgi-bin/carddisp.pl?gene=PSMA6
VPS33A	VPS33A Core Subunit Of CORVET And HOPS Complexes	Protein Coding	Q96AX1	48	GC12M122229	4.58334064483643	https://www.genecards.org/cgi-bin/carddisp.pl?gene=VPS33A
VDAC1	Voltage Dependent Anion Channel 1	Protein Coding	P21796	54	GC05M133975	4.58012199401855	https://www.genecards.org/cgi-bin/carddisp.pl?gene=VDAC1
IL23R	Interleukin 23 Receptor	Protein Coding	Q5VWK5	53	GC01P067138	4.57453680038452	https://www.genecards.org/cgi-bin/carddisp.pl?gene=IL23R
KAT5	Lysine Acetyltransferase 5	Protein Coding	Q92993	58	GC11P065711	4.57104110717773	https://www.genecards.org/cgi-bin/carddisp.pl?gene=KAT5
TSC1	TSC Complex Subunit 1	Protein Coding	Q92574	56	GC09M132891	4.54903793334961	https://www.genecards.org/cgi-bin/carddisp.pl?gene=TSC1
TMEM74	Transmembrane Protein 74	Protein Coding	Q96NL1	39	GC08M108606	4.54746866226196	https://www.genecards.org/cgi-bin/carddisp.pl?gene=TMEM74
PHB2	Prohibitin 2	Protein Coding	Q99623	50	GC12M006965	4.50475883483887	https://www.genecards.org/cgi-bin/carddisp.pl?gene=PHB2
ATXN3	Ataxin 3	Protein Coding	P54252	55	GC14M119747	4.48335456848145	https://www.genecards.org/cgi-bin/carddisp.pl?gene=ATXN3
HSF1	Heat Shock Transcription Factor 1	Protein Coding	Q00613	56	GC08P144291	4.47503757476807	https://www.genecards.org/cgi-bin/carddisp.pl?gene=HSF1
TRIM17	Tripartite Motif Containing 17	Protein Coding	Q9Y577	44	GC01M228407	4.4728946685791	https://www.genecards.org/cgi-bin/carddisp.pl?gene=TRIM17
CAV1	Caveolin 1	Protein Coding	Q03135	57	GC07P116524	4.46018314361572	https://www.genecards.org/cgi-bin/carddisp.pl?gene=CAV1
PIK3CB	Phosphatidylinositol-4,5-Bisphosphate 3-Kinase Catalytic Subunit Beta	Protein Coding	P42338	56	GC03M138652	4.45451784133911	https://www.genecards.org/cgi-bin/carddisp.pl?gene=PIK3CB
LGALS3	Galectin 3	Protein Coding	P17931	53	GC14P055124	4.44961357116699	https://www.genecards.org/cgi-bin/carddisp.pl?gene=LGALS3
USP36	Ubiquitin Specific Peptidase 36	Protein Coding	Q9P275	41	GC17M078787	4.42649984359741	https://www.genecards.org/cgi-bin/carddisp.pl?gene=USP36
SMAD5-AS1	SMAD5 Antisense RNA 1	RNA Gene	Q9Y6J3	29	GC05M136129	4.41553163528442	https://www.genecards.org/cgi-bin/carddisp.pl?gene=SMAD5-AS1
GSK3A	Glycogen Synthase Kinase 3 Alpha	Protein Coding	P49840	58	GC19M092832	4.40957069396973	https://www.genecards.org/cgi-bin/carddisp.pl?gene=GSK3A
BIRC5	Baculoviral IAP Repeat Containing 5	Protein Coding	O15392	55	GC17P078214	4.40893745422363	https://www.genecards.org/cgi-bin/carddisp.pl?gene=BIRC5
CDKN1A	Cyclin Dependent Kinase Inhibitor 1A	Protein Coding	P38936	58	GC06P134985	4.39341688156128	https://www.genecards.org/cgi-bin/carddisp.pl?gene=CDKN1A
BAD	BCL2 Associated Agonist Of Cell Death	Protein Coding	Q92934	53	GC11M125317	4.39114809036255	https://www.genecards.org/cgi-bin/carddisp.pl?gene=BAD
PHAF1	Phagosome Assembly Factor 1	Protein Coding	Q9BSU1	38	GC16P082801	4.38773918151855	https://www.genecards.org/cgi-bin/carddisp.pl?gene=PHAF1
TOLLIP	Toll Interacting Protein	Protein Coding	Q9H0E2	52	GC11M001274	4.37275505065918	https://www.genecards.org/cgi-bin/carddisp.pl?gene=TOLLIP
PSMC2	Proteasome 26S Subunit, ATPase 2	Protein Coding	P35998	50	GC07P103328	4.36770391464233	https://www.genecards.org/cgi-bin/carddisp.pl?gene=PSMC2
TMEM41B	Transmembrane Protein 41B	Protein Coding	Q5BJD5	43	GC11M009280	4.33874702453613	https://www.genecards.org/cgi-bin/carddisp.pl?gene=TMEM41B
DIRAS3	DIRAS Family GTPase 3	Protein Coding	O95661	40	GC01M068045	4.33488607406616	https://www.genecards.org/cgi-bin/carddisp.pl?gene=DIRAS3
CFTR	CF Transmembrane Conductance Regulator	Protein Coding	P13569	61	GC07P117287	4.33437919616699	https://www.genecards.org/cgi-bin/carddisp.pl?gene=CFTR
PSMA1	Proteasome 20S Subunit Alpha 1	Protein Coding	P25786	51	GC11M014506	4.33146095275879	https://www.genecards.org/cgi-bin/carddisp.pl?gene=PSMA1
MAPK15	Mitogen-Activated Protein Kinase 15	Protein Coding	Q8TD08	41	GC08P143716	4.33135843276978	https://www.genecards.org/cgi-bin/carddisp.pl?gene=MAPK15
YWHAZ	Tyrosine 3-Monooxygenase/Tryptophan 5-Monooxygenase Activation Protein Zeta	Protein Coding	P63104	54	GC08M100919	4.3297381401062	https://www.genecards.org/cgi-bin/carddisp.pl?gene=YWHAZ
GFAP	Glial Fibrillary Acidic Protein	Protein Coding	P14136	57	GC17M077883	4.32178354263306	https://www.genecards.org/cgi-bin/carddisp.pl?gene=GFAP
RETREG1	Reticulophagy Regulator 1	Protein Coding	Q9H6L5	47	GC05M016574	4.30209684371948	https://www.genecards.org/cgi-bin/carddisp.pl?gene=RETREG1
PKM	Pyruvate Kinase M1/2	Protein Coding	P14618	58	GC15M072199	4.29271697998047	https://www.genecards.org/cgi-bin/carddisp.pl?gene=PKM
MEFV	MEFV Innate Immunity Regulator, Pyrin	Protein Coding	O15553	53	GC16M020459	4.29191446304321	https://www.genecards.org/cgi-bin/carddisp.pl?gene=MEFV
TIGAR	TP53 Induced Glycolysis Regulatory Phosphatase	Protein Coding	Q9NQ88	45	GC12P038924	4.29053735733032	https://www.genecards.org/cgi-bin/carddisp.pl?gene=TIGAR
FUNDC1	FUN14 Domain Containing 1	Protein Coding	Q8IVP5	43	GC0XM044523	4.25210571289063	https://www.genecards.org/cgi-bin/carddisp.pl?gene=FUNDC1
MIR155	MicroRNA 155	RNA Gene		29	GC21P025573	4.22727632522583	https://www.genecards.org/cgi-bin/carddisp.pl?gene=MIR155
HAGLROS	HAGLR Opposite Strand LncRNA	RNA Gene		20	GC02P176368	4.22486877441406	https://www.genecards.org/cgi-bin/carddisp.pl?gene=HAGLROS
APP	Amyloid Beta Precursor Protein	Protein Coding	P05067	59	GC21M025880	4.21996641159058	https://www.genecards.org/cgi-bin/carddisp.pl?gene=APP
PRKAG1	Protein Kinase AMP-Activated Non-Catalytic Subunit Gamma 1	Protein Coding	P54619	51	GC12M049002	4.2004976272583	https://www.genecards.org/cgi-bin/carddisp.pl?gene=PRKAG1
ATP4A	ATPase H+/K+ Transporting Subunit Alpha	Protein Coding	P20648	49	GC19M093513	4.19681358337402	https://www.genecards.org/cgi-bin/carddisp.pl?gene=ATP4A
RRAGA	Ras Related GTP Binding A	Protein Coding	Q7L523	45	GC09P019049	4.1930193901062	https://www.genecards.org/cgi-bin/carddisp.pl?gene=RRAGA
YWHAE	Tyrosine 3-Monooxygenase/Tryptophan 5-Monooxygenase Activation Protein Epsilon	Protein Coding	P62258	58	GC17M074382	4.18900585174561	https://www.genecards.org/cgi-bin/carddisp.pl?gene=YWHAE
TOM1	Target Of Myb1 Membrane Trafficking Protein	Protein Coding	O60784	50	GC22P035299	4.17803478240967	https://www.genecards.org/cgi-bin/carddisp.pl?gene=TOM1
HSP90AB1	Heat Shock Protein 90 Alpha Family Class B Member 1	Protein Coding	P08238	58	GC06P044246	4.17075824737549	https://www.genecards.org/cgi-bin/carddisp.pl?gene=HSP90AB1
UBE2N	Ubiquitin Conjugating Enzyme E2 N	Protein Coding	P61088	55	GC12M093406	4.169273853302	https://www.genecards.org/cgi-bin/carddisp.pl?gene=UBE2N
NEDD4L	NEDD4 Like E3 Ubiquitin Protein Ligase	Protein Coding	Q96PU5	55	GC18P058044	4.16670846939087	https://www.genecards.org/cgi-bin/carddisp.pl?gene=NEDD4L
PIM1	Pim-1 Proto-Oncogene, Serine/Threonine Kinase	Protein Coding	P11309	58	GC06P134993	4.13983106613159	https://www.genecards.org/cgi-bin/carddisp.pl?gene=PIM1
BOK	BCL2 Family Apoptosis Regulator BOK	Protein Coding	Q9UMX3	46	GC02P241663	4.13627338409424	https://www.genecards.org/cgi-bin/carddisp.pl?gene=BOK
ABL1	ABL Proto-Oncogene 1, Non-Receptor Tyrosine Kinase	Protein Coding	P00519	61	GC09P130713	4.13526201248169	https://www.genecards.org/cgi-bin/carddisp.pl?gene=ABL1
AIM2	Absent In Melanoma 2	Protein Coding	O14862	50	GC01M161299	4.12853145599365	https://www.genecards.org/cgi-bin/carddisp.pl?gene=AIM2
AIFM1	Apoptosis Inducing Factor Mitochondria Associated 1	Protein Coding	O95831	59	GC0XM130129	4.11747312545776	https://www.genecards.org/cgi-bin/carddisp.pl?gene=AIFM1
IL10RA	Interleukin 10 Receptor Subunit Alpha	Protein Coding	Q13651	53	GC11P117993	4.1031665802002	https://www.genecards.org/cgi-bin/carddisp.pl?gene=IL10RA
TNFAIP3	TNF Alpha Induced Protein 3	Protein Coding	P21580	57	GC06P137866	4.0988450050354	https://www.genecards.org/cgi-bin/carddisp.pl?gene=TNFAIP3
ZFYVE1	Zinc Finger FYVE-Type Containing 1	Protein Coding	Q9HBF4	42	GC14M072969	4.09497594833374	https://www.genecards.org/cgi-bin/carddisp.pl?gene=ZFYVE1
IFI16	Interferon Gamma Inducible Protein 16	Protein Coding	Q16666	52	GC01P158999	4.08995342254639	https://www.genecards.org/cgi-bin/carddisp.pl?gene=IFI16
YAP1	Yes1 Associated Transcriptional Regulator	Protein Coding	P46937	56	GC11P102110	4.08690166473389	https://www.genecards.org/cgi-bin/carddisp.pl?gene=YAP1
IFNB1	Interferon Beta 1	Protein Coding	P01574	52	GC09M021077	4.08477544784546	https://www.genecards.org/cgi-bin/carddisp.pl?gene=IFNB1
CHMP2B	Charged Multivesicular Body Protein 2B	Protein Coding	Q9UQN3	53	GC03P087227	4.08092164993286	https://www.genecards.org/cgi-bin/carddisp.pl?gene=CHMP2B
RAB33B	RAB33B, Member RAS Oncogene Family	Protein Coding	Q9H082	49	GC04P139439	4.08080530166626	https://www.genecards.org/cgi-bin/carddisp.pl?gene=RAB33B
AGER	Advanced Glycosylation End-Product Specific Receptor	Protein Coding	Q15109	55	GC06M032180	4.07612895965576	https://www.genecards.org/cgi-bin/carddisp.pl?gene=AGER
TRIM23	Tripartite Motif Containing 23	Protein Coding	P36406	45	GC05M065589	4.06984615325928	https://www.genecards.org/cgi-bin/carddisp.pl?gene=TRIM23
BCL2L11	BCL2 Like 11	Protein Coding	O43521	53	GC02P111119	4.06886291503906	https://www.genecards.org/cgi-bin/carddisp.pl?gene=BCL2L11
EIF2AK3	Eukaryotic Translation Initiation Factor 2 Alpha Kinase 3	Protein Coding	Q9NZJ5	58	GC02M088556	4.05411005020142	https://www.genecards.org/cgi-bin/carddisp.pl?gene=EIF2AK3
DHRSX	Dehydrogenase/Reductase X-Linked	Protein Coding	Q8N5I4	38	GC0XM002219	4.04869937896729	https://www.genecards.org/cgi-bin/carddisp.pl?gene=DHRSX
NLRX1	NLR Family Member X1	Protein Coding	Q86UT6	45	GC11P119166	4.04604291915894	https://www.genecards.org/cgi-bin/carddisp.pl?gene=NLRX1
MTMR3	Myotubularin Related Protein 3	Protein Coding	Q13615	50	GC22P070308	4.04485893249512	https://www.genecards.org/cgi-bin/carddisp.pl?gene=MTMR3
MIR125A	MicroRNA 125a	RNA Gene		29	GC19P113552	4.04386806488037	https://www.genecards.org/cgi-bin/carddisp.pl?gene=MIR125A
DNAH8	Dynein Axonemal Heavy Chain 8	Protein Coding	Q96JB1	47	GC06P135004	4.04371690750122	https://www.genecards.org/cgi-bin/carddisp.pl?gene=DNAH8
IKBKB	Inhibitor Of Nuclear Factor Kappa B Kinase Subunit Beta	Protein Coding	O14920	62	GC08P042271	4.03473854064941	https://www.genecards.org/cgi-bin/carddisp.pl?gene=IKBKB
MIR30A	MicroRNA 30a	RNA Gene		26	GC06M071403	4.03227663040161	https://www.genecards.org/cgi-bin/carddisp.pl?gene=MIR30A
MIR216A	MicroRNA 216a	RNA Gene		27	GC02M055988	4.03121709823608	https://www.genecards.org/cgi-bin/carddisp.pl?gene=MIR216A
SNX14	Sorting Nexin 14	Protein Coding	Q9Y5W7	45	GC06M094626	4.03064489364624	https://www.genecards.org/cgi-bin/carddisp.pl?gene=SNX14
WDR47	WD Repeat Domain 47	Protein Coding	O94967	43	GC01M108970	4.02927589416504	https://www.genecards.org/cgi-bin/carddisp.pl?gene=WDR47
LAMTOR1	Late Endosomal/Lysosomal Adaptor, MAPK And MTOR Activator 1	Protein Coding	Q6IAA8	39	GC11M072085	4.02369499206543	https://www.genecards.org/cgi-bin/carddisp.pl?gene=LAMTOR1
PIK3R2	Phosphoinositide-3-Kinase Regulatory Subunit 2	Protein Coding	O00459	59	GC19P018153	4.01323270797729	https://www.genecards.org/cgi-bin/carddisp.pl?gene=PIK3R2
PSMB5	Proteasome 20S Subunit Beta 5	Protein Coding	P28074	52	GC14M023016	4.01272964477539	https://www.genecards.org/cgi-bin/carddisp.pl?gene=PSMB5
PHF23	PHD Finger Protein 23	Protein Coding	Q9BUL5	38	GC17M074831	4.01190090179443	https://www.genecards.org/cgi-bin/carddisp.pl?gene=PHF23
CASP9	Caspase 9	Protein Coding	P55211	56	GC01M015491	3.99635028839111	https://www.genecards.org/cgi-bin/carddisp.pl?gene=CASP9
TFE3	Transcription Factor Binding To IGHM Enhancer 3	Protein Coding	P19532	51	GC0XM049028	3.98471546173096	https://www.genecards.org/cgi-bin/carddisp.pl?gene=TFE3
LOC129995449	ATAC-STARR-Seq Lymphoblastoid Silent Region 16749	Functional Element		5	GC05P187339	3.9837965965271	https://www.genecards.org/cgi-bin/carddisp.pl?gene=LOC129995449
TRS-TGA2-1	TRNA-Ser (Anticodon TGA) 2-1	RNA Gene		8	GC06P134632	3.98343133926392	https://www.genecards.org/cgi-bin/carddisp.pl?gene=TRS-TGA2-1
HDAC4	Histone Deacetylase 4	Protein Coding	P56524	61	GC02M239048	3.98184776306152	https://www.genecards.org/cgi-bin/carddisp.pl?gene=HDAC4
PICALM	Phosphatidylinositol Binding Clathrin Assembly Protein	Protein Coding	Q13492	53	GC11M085957	3.98047304153442	https://www.genecards.org/cgi-bin/carddisp.pl?gene=PICALM
FAS	Fas Cell Surface Death Receptor	Protein Coding	P25445	59	GC10P109381	3.97976064682007	https://www.genecards.org/cgi-bin/carddisp.pl?gene=FAS
CYCS	Cytochrome C, Somatic	Protein Coding	P99999	57	GC07M025118	3.97791528701782	https://www.genecards.org/cgi-bin/carddisp.pl?gene=CYCS
ACBD5	Acyl-CoA Binding Domain Containing 5	Protein Coding	Q5T8D3	49	GC10M027182	3.97187042236328	https://www.genecards.org/cgi-bin/carddisp.pl?gene=ACBD5
LMNA	Lamin A/C	Protein Coding	P02545	58	GC01P156082	3.96458411216736	https://www.genecards.org/cgi-bin/carddisp.pl?gene=LMNA
HDAC9	Histone Deacetylase 9	Protein Coding	Q9UKV0	58	GC07P018086	3.95931887626648	https://www.genecards.org/cgi-bin/carddisp.pl?gene=HDAC9
ENSG00000284820	Novel Protein	Protein Coding		6	GC02M219212	3.94696617126465	https://www.genecards.org/cgi-bin/carddisp.pl?gene=ENSG00000284820
AURKB	Aurora Kinase B	Protein Coding	Q96GD4	60	GC17M074906	3.94637203216553	https://www.genecards.org/cgi-bin/carddisp.pl?gene=AURKB
ATF4	Activating Transcription Factor 4	Protein Coding	P18848	55	GC22P039519	3.94350600242615	https://www.genecards.org/cgi-bin/carddisp.pl?gene=ATF4
DAPK2	Death Associated Protein Kinase 2	Protein Coding	Q9UIK4	47	GC15M063907	3.92514419555664	https://www.genecards.org/cgi-bin/carddisp.pl?gene=DAPK2
CRY1	Cryptochrome Circadian Regulator 1	Protein Coding	Q16526	53	GC12M106991	3.89205384254456	https://www.genecards.org/cgi-bin/carddisp.pl?gene=CRY1
LOC109504728	Chromosome 9 Open Reading Frame 72 Repeat Instability Region	Functional Element		9	GC09P027652	3.87654995918274	https://www.genecards.org/cgi-bin/carddisp.pl?gene=LOC109504728
RAB1B	RAB1B, Member RAS Oncogene Family	Protein Coding	Q9H0U4	47	GC11P089145	3.87496399879456	https://www.genecards.org/cgi-bin/carddisp.pl?gene=RAB1B
TNFSF10	TNF Superfamily Member 10	Protein Coding	P50591	53	GC03M172505	3.87084603309631	https://www.genecards.org/cgi-bin/carddisp.pl?gene=TNFSF10
TMEM39A	Transmembrane Protein 39A	Protein Coding	Q9NV64	39	GC03M119428	3.86934447288513	https://www.genecards.org/cgi-bin/carddisp.pl?gene=TMEM39A
FNIP1	Folliculin Interacting Protein 1	Protein Coding	Q8TF40	45	GC05M131641	3.86892676353455	https://www.genecards.org/cgi-bin/carddisp.pl?gene=FNIP1
EEF1A1	Eukaryotic Translation Elongation Factor 1 Alpha 1	Protein Coding	P68104	52	GC06M094314	3.86660695075989	https://www.genecards.org/cgi-bin/carddisp.pl?gene=EEF1A1
IRF3	Interferon Regulatory Factor 3	Protein Coding	Q14653	54	GC19M049659	3.85633182525635	https://www.genecards.org/cgi-bin/carddisp.pl?gene=IRF3
HDAC2	Histone Deacetylase 2	Protein Coding	Q92769	61	GC06M113933	3.84930038452148	https://www.genecards.org/cgi-bin/carddisp.pl?gene=HDAC2
SPTAN1	Spectrin Alpha, Non-Erythrocytic 1	Protein Coding	Q13813	57	GC09P128552	3.84294438362122	https://www.genecards.org/cgi-bin/carddisp.pl?gene=SPTAN1
TRAF2	TNF Receptor Associated Factor 2	Protein Coding	Q12933	54	GC09P136881	3.83491396903992	https://www.genecards.org/cgi-bin/carddisp.pl?gene=TRAF2
PSMA3	Proteasome 20S Subunit Alpha 3	Protein Coding	P25788	54	GC14P058244	3.83227396011353	https://www.genecards.org/cgi-bin/carddisp.pl?gene=PSMA3
EIF2AK4	Eukaryotic Translation Initiation Factor 2 Alpha Kinase 4	Protein Coding	Q9P2K8	53	GC15P039934	3.82866907119751	https://www.genecards.org/cgi-bin/carddisp.pl?gene=EIF2AK4
VPS41	VPS41 Subunit Of HOPS Complex	Protein Coding	P49754	49	GC07M039497	3.82754993438721	https://www.genecards.org/cgi-bin/carddisp.pl?gene=VPS41
MIR133B	MicroRNA 133b	RNA Gene		29	GC06P052148	3.82253885269165	https://www.genecards.org/cgi-bin/carddisp.pl?gene=MIR133B
RHEB	Ras Homolog, MTORC1 Binding	Protein Coding	Q15382	58	GC07M151466	3.82097578048706	https://www.genecards.org/cgi-bin/carddisp.pl?gene=RHEB
MIR21	MicroRNA 21	RNA Gene		31	GC17P112757	3.82012748718262	https://www.genecards.org/cgi-bin/carddisp.pl?gene=MIR21
WAC	WW Domain Containing Adaptor With Coiled-Coil	Protein Coding	Q9BTA9	47	GC10P028541	3.81574749946594	https://www.genecards.org/cgi-bin/carddisp.pl?gene=WAC
CFLAR	CASP8 And FADD Like Apoptosis Regulator	Protein Coding	O15519	53	GC02P201527	3.81358671188354	https://www.genecards.org/cgi-bin/carddisp.pl?gene=CFLAR
NOTCH1	Notch Receptor 1	Protein Coding	P46531	61	GC09M138715	3.80950593948364	https://www.genecards.org/cgi-bin/carddisp.pl?gene=NOTCH1
AKT1S1	AKT1 Substrate 1	Protein Coding	Q96B36	47	GC19M049869	3.8070433139801	https://www.genecards.org/cgi-bin/carddisp.pl?gene=AKT1S1
CSNK2A1	Casein Kinase 2 Alpha 1	Protein Coding	P68400	59	GC20M000472	3.80146765708923	https://www.genecards.org/cgi-bin/carddisp.pl?gene=CSNK2A1
CD44	CD44 Molecule (IN Blood Group)	Protein Coding	P16070	57	GC11P035139	3.7969651222229	https://www.genecards.org/cgi-bin/carddisp.pl?gene=CD44
RAB23	RAB23, Member RAS Oncogene Family	Protein Coding	Q9ULC3	51	GC06M094198	3.78394627571106	https://www.genecards.org/cgi-bin/carddisp.pl?gene=RAB23
TUBA1B	Tubulin Alpha 1b	Protein Coding	P68363	53	GC12M049127	3.7783625125885	https://www.genecards.org/cgi-bin/carddisp.pl?gene=TUBA1B
TRE-TTC3-1	TRNA-Glu (Anticodon TTC) 3-1	RNA Gene		17	GC01P041019	3.77624130249023	https://www.genecards.org/cgi-bin/carddisp.pl?gene=TRE-TTC3-1
S100A8	S100 Calcium Binding Protein A8	Protein Coding	P05109	51	GC01M160881	3.7616753578186	https://www.genecards.org/cgi-bin/carddisp.pl?gene=S100A8
CLN3	CLN3 Lysosomal/Endosomal Transmembrane Protein, Battenin	Protein Coding	Q13286	53	GC16M028466	3.75416946411133	https://www.genecards.org/cgi-bin/carddisp.pl?gene=CLN3
CLTC	Clathrin Heavy Chain	Protein Coding	Q00610	52	GC17P059619	3.75349068641663	https://www.genecards.org/cgi-bin/carddisp.pl?gene=CLTC
STK4	Serine/Threonine Kinase 4	Protein Coding	Q13043	57	GC20P044966	3.73739123344421	https://www.genecards.org/cgi-bin/carddisp.pl?gene=STK4
PIM3	Pim-3 Proto-Oncogene, Serine/Threonine Kinase	Protein Coding	Q86V86	46	GC22P049960	3.72023558616638	https://www.genecards.org/cgi-bin/carddisp.pl?gene=PIM3
UCHL1	Ubiquitin C-Terminal Hydrolase L1	Protein Coding	P09936	61	GC04P041256	3.72003269195557	https://www.genecards.org/cgi-bin/carddisp.pl?gene=UCHL1
HSPB1	Heat Shock Protein Family B (Small) Member 1	Protein Coding	P04792	60	GC07P076302	3.71279239654541	https://www.genecards.org/cgi-bin/carddisp.pl?gene=HSPB1
CGAS	Cyclic GMP-AMP Synthase	Protein Coding	Q8N884	44	GC06M094311	3.70363593101501	https://www.genecards.org/cgi-bin/carddisp.pl?gene=CGAS
LRSAM1	Leucine Rich Repeat And Sterile Alpha Motif Containing 1	Protein Coding	Q6UWE0	48	GC09P127451	3.68439149856567	https://www.genecards.org/cgi-bin/carddisp.pl?gene=LRSAM1
G3BP1	G3BP Stress Granule Assembly Factor 1	Protein Coding	Q13283	49	GC05P151771	3.68021655082703	https://www.genecards.org/cgi-bin/carddisp.pl?gene=G3BP1
PRKAG2	Protein Kinase AMP-Activated Non-Catalytic Subunit Gamma 2	Protein Coding	Q9UGJ0	56	GC07M151556	3.66646957397461	https://www.genecards.org/cgi-bin/carddisp.pl?gene=PRKAG2
WDR6	WD Repeat Domain 6	Protein Coding	Q9NNW5	41	GC03P049007	3.66399431228638	https://www.genecards.org/cgi-bin/carddisp.pl?gene=WDR6
CTNNB1	Catenin Beta 1	Protein Coding	P35222	62	GC03P041194	3.66002106666565	https://www.genecards.org/cgi-bin/carddisp.pl?gene=CTNNB1
DYNLL1	Dynein Light Chain LC8-Type 1	Protein Coding	P63167	51	GC12P120469	3.65825390815735	https://www.genecards.org/cgi-bin/carddisp.pl?gene=DYNLL1
STUB1	STIP1 Homology And U-Box Containing Protein 1	Protein Coding	Q9UNE7	54	GC16P080174	3.65327286720276	https://www.genecards.org/cgi-bin/carddisp.pl?gene=STUB1
SMAD4	SMAD Family Member 4	Protein Coding	Q13485	61	GC18P051028	3.64463376998901	https://www.genecards.org/cgi-bin/carddisp.pl?gene=SMAD4
TRIM13	Tripartite Motif Containing 13	Protein Coding	O60858	44	GC13P049995	3.64428663253784	https://www.genecards.org/cgi-bin/carddisp.pl?gene=TRIM13
E2F1	E2F Transcription Factor 1	Protein Coding	Q01094	53	GC20M033675	3.64385366439819	https://www.genecards.org/cgi-bin/carddisp.pl?gene=E2F1
RAB33A	RAB33A, Member RAS Oncogene Family	Protein Coding	Q14088	45	GC0XP130110	3.64257264137268	https://www.genecards.org/cgi-bin/carddisp.pl?gene=RAB33A
ERN1	Endoplasmic Reticulum To Nucleus Signaling 1	Protein Coding	O75460	56	GC17M064039	3.64072513580322	https://www.genecards.org/cgi-bin/carddisp.pl?gene=ERN1
HRAS	HRas Proto-Oncogene, GTPase	Protein Coding	P01112	61	GC11M011817	3.63723707199097	https://www.genecards.org/cgi-bin/carddisp.pl?gene=HRAS
DCN	Decorin	Protein Coding	P07585	56	GC12M091140	3.63292765617371	https://www.genecards.org/cgi-bin/carddisp.pl?gene=DCN
TUBA4A	Tubulin Alpha 4a	Protein Coding	P68366	56	GC02M219249	3.6297025680542	https://www.genecards.org/cgi-bin/carddisp.pl?gene=TUBA4A
S100A9	S100 Calcium Binding Protein A9	Protein Coding	P06702	53	GC01P153357	3.6249840259552	https://www.genecards.org/cgi-bin/carddisp.pl?gene=S100A9
BBC3	BCL2 Binding Component 3	Protein Coding	Q96PG8	49	GC19M047220	3.61692333221436	https://www.genecards.org/cgi-bin/carddisp.pl?gene=BBC3
SMAD3	SMAD Family Member 3	Protein Coding	P84022	61	GC15P067063	3.61571669578552	https://www.genecards.org/cgi-bin/carddisp.pl?gene=SMAD3
TOMM20	Translocase Of Outer Mitochondrial Membrane 20	Protein Coding	Q15388	48	GC01M235109	3.60272741317749	https://www.genecards.org/cgi-bin/carddisp.pl?gene=TOMM20
XIAP	X-Linked Inhibitor Of Apoptosis	Protein Coding	P98170	60	GC0XP123859	3.5972695350647	https://www.genecards.org/cgi-bin/carddisp.pl?gene=XIAP
CSNK2A2	Casein Kinase 2 Alpha 2	Protein Coding	P19784	54	GC16M058157	3.59192371368408	https://www.genecards.org/cgi-bin/carddisp.pl?gene=CSNK2A2
SH3BP4	SH3 Domain Binding Protein 4	Protein Coding	Q9P0V3	48	GC02P234951	3.59054613113403	https://www.genecards.org/cgi-bin/carddisp.pl?gene=SH3BP4
TOMM40	Translocase Of Outer Mitochondrial Membrane 40	Protein Coding	O96008	49	GC19P044890	3.58713102340698	https://www.genecards.org/cgi-bin/carddisp.pl?gene=TOMM40
ATF6	Activating Transcription Factor 6	Protein Coding	P18850	57	GC01P161766	3.58706712722778	https://www.genecards.org/cgi-bin/carddisp.pl?gene=ATF6
EP300	E1A Binding Protein P300	Protein Coding	Q09472	61	GC22P070686	3.58701825141907	https://www.genecards.org/cgi-bin/carddisp.pl?gene=EP300
RB1	RB Transcriptional Corepressor 1	Protein Coding	P06400	57	GC13P048303	3.57639598846436	https://www.genecards.org/cgi-bin/carddisp.pl?gene=RB1
PDCD6IP	Programmed Cell Death 6 Interacting Protein	Protein Coding	Q8WUM4	50	GC03P033798	3.57639598846436	https://www.genecards.org/cgi-bin/carddisp.pl?gene=PDCD6IP
PSEN1	Presenilin 1	Protein Coding	P49768	61	GC14P073136	3.56691026687622	https://www.genecards.org/cgi-bin/carddisp.pl?gene=PSEN1
BNIP1	BCL2 Interacting Protein 1	Protein Coding	Q12981	43	GC05P173144	3.56129264831543	https://www.genecards.org/cgi-bin/carddisp.pl?gene=BNIP1
CHMP4B	Charged Multivesicular Body Protein 4B	Protein Coding	Q9H444	51	GC20P040781	3.55099296569824	https://www.genecards.org/cgi-bin/carddisp.pl?gene=CHMP4B
WASHC1	WASH Complex Subunit 1	Protein Coding	A8K0Z3	38	GC09M000016	3.5498149394989	https://www.genecards.org/cgi-bin/carddisp.pl?gene=WASHC1
CEBPB	CCAAT Enhancer Binding Protein Beta	Protein Coding	P17676	53	GC20P050190	3.54445791244507	https://www.genecards.org/cgi-bin/carddisp.pl?gene=CEBPB
TMEM150B	Transmembrane Protein 150B	Protein Coding	A6NC51	36	GC19M093373	3.53995513916016	https://www.genecards.org/cgi-bin/carddisp.pl?gene=TMEM150B
NPC1	NPC Intracellular Cholesterol Transporter 1	Protein Coding	O15118	59	GC18M023506	3.53954029083252	https://www.genecards.org/cgi-bin/carddisp.pl?gene=NPC1
LINC-ROR	Long Intergenic Non-Protein Coding RNA, Regulator Of Reprogramming	RNA Gene		23	GC18M057054	3.52760004997253	https://www.genecards.org/cgi-bin/carddisp.pl?gene=LINC-ROR
TSG101	Tumor Susceptibility 101	Protein Coding	Q99816	53	GC11M018468	3.51627826690674	https://www.genecards.org/cgi-bin/carddisp.pl?gene=TSG101
PIK3CG	Phosphatidylinositol-4,5-Bisphosphate 3-Kinase Catalytic Subunit Gamma	Protein Coding	P48736	58	GC07P106865	3.51397228240967	https://www.genecards.org/cgi-bin/carddisp.pl?gene=PIK3CG
HOTAIRM1	HOXA Transcript Antisense RNA, Myeloid-Specific 1	RNA Gene		27	GC07P027095	3.50585842132568	https://www.genecards.org/cgi-bin/carddisp.pl?gene=HOTAIRM1
VPS16	VPS16 Core Subunit Of CORVET And HOPS Complexes	Protein Coding	Q9H269	45	GC20P002840	3.5029878616333	https://www.genecards.org/cgi-bin/carddisp.pl?gene=VPS16
CXCL8	C-X-C Motif Chemokine Ligand 8	Protein Coding	P10145	53	GC04P073740	3.50159955024719	https://www.genecards.org/cgi-bin/carddisp.pl?gene=CXCL8
PIK3R1	Phosphoinositide-3-Kinase Regulatory Subunit 1	Protein Coding	P27986	60	GC05P068215	3.497074842453	https://www.genecards.org/cgi-bin/carddisp.pl?gene=PIK3R1
YWHAB	Tyrosine 3-Monooxygenase/Tryptophan 5-Monooxygenase Activation Protein Beta	Protein Coding	P31946	55	GC20P044885	3.49594688415527	https://www.genecards.org/cgi-bin/carddisp.pl?gene=YWHAB
CASP7	Caspase 7	Protein Coding	P55210	58	GC10P113679	3.49241089820862	https://www.genecards.org/cgi-bin/carddisp.pl?gene=CASP7
JUN	Jun Proto-Oncogene, AP-1 Transcription Factor Subunit	Protein Coding	P05412	58	GC01M058780	3.48881340026855	https://www.genecards.org/cgi-bin/carddisp.pl?gene=JUN
TRIM32	Tripartite Motif Containing 32	Protein Coding	Q13049	52	GC09P116687	3.48696112632751	https://www.genecards.org/cgi-bin/carddisp.pl?gene=TRIM32
TMEM199	Transmembrane Protein 199	Protein Coding	Q8N511	41	GC17P111747	3.48617792129517	https://www.genecards.org/cgi-bin/carddisp.pl?gene=TMEM199
RNF185	Ring Finger Protein 185	Protein Coding	Q96GF1	40	GC22P031160	3.47556829452515	https://www.genecards.org/cgi-bin/carddisp.pl?gene=RNF185
UBB	Ubiquitin B	Protein Coding	P0CG47	53	GC17P016380	3.47085165977478	https://www.genecards.org/cgi-bin/carddisp.pl?gene=UBB
RNF166	Ring Finger Protein 166	Protein Coding	Q96A37	43	GC16M088696	3.46421194076538	https://www.genecards.org/cgi-bin/carddisp.pl?gene=RNF166
TUBB4B	Tubulin Beta 4B Class IVb	Protein Coding	P68371	53	GC09P137241	3.46196269989014	https://www.genecards.org/cgi-bin/carddisp.pl?gene=TUBB4B
MIR17	MicroRNA 17	RNA Gene		26	GC13P091350	3.45911693572998	https://www.genecards.org/cgi-bin/carddisp.pl?gene=MIR17
RNF216	Ring Finger Protein 216	Protein Coding	Q9NWF9	51	GC07M005620	3.45689487457275	https://www.genecards.org/cgi-bin/carddisp.pl?gene=RNF216
CCDC115	Coiled-Coil Domain Containing 115	Protein Coding	Q96NT0	46	GC02M136969	3.45522308349609	https://www.genecards.org/cgi-bin/carddisp.pl?gene=CCDC115
MIR34A	MicroRNA 34a	RNA Gene		29	GC01M014460	3.4531512260437	https://www.genecards.org/cgi-bin/carddisp.pl?gene=MIR34A
RAB12	RAB12, Member RAS Oncogene Family	Protein Coding	Q6IQ22	39	GC18P008600	3.44717836380005	https://www.genecards.org/cgi-bin/carddisp.pl?gene=RAB12
YWHAG	Tyrosine 3-Monooxygenase/Tryptophan 5-Monooxygenase Activation Protein Gamma	Protein Coding	P61981	56	GC07M078603	3.44364285469055	https://www.genecards.org/cgi-bin/carddisp.pl?gene=YWHAG
MIR20A	MicroRNA 20a	RNA Gene		27	GC13P091681	3.4427318572998	https://www.genecards.org/cgi-bin/carddisp.pl?gene=MIR20A
MYO6	Myosin VI	Protein Coding	Q9UM54	51	GC06P075749	3.44241809844971	https://www.genecards.org/cgi-bin/carddisp.pl?gene=MYO6
VPS11	VPS11 Core Subunit Of CORVET And HOPS Complexes	Protein Coding	Q9H270	51	GC11P119067	3.43912935256958	https://www.genecards.org/cgi-bin/carddisp.pl?gene=VPS11
EPAS1	Endothelial PAS Domain Protein 1	Protein Coding	Q99814	59	GC02P046293	3.43899655342102	https://www.genecards.org/cgi-bin/carddisp.pl?gene=EPAS1
CDKN1B	Cyclin Dependent Kinase Inhibitor 1B	Protein Coding	P46527	57	GC12P039206	3.4370698928833	https://www.genecards.org/cgi-bin/carddisp.pl?gene=CDKN1B
PSMB4	Proteasome 20S Subunit Beta 4	Protein Coding	P28070	54	GC01P151399	3.43123197555542	https://www.genecards.org/cgi-bin/carddisp.pl?gene=PSMB4
GAPDH	Glyceraldehyde-3-Phosphate Dehydrogenase	Protein Coding	P04406	59	GC12P038965	3.42275524139404	https://www.genecards.org/cgi-bin/carddisp.pl?gene=GAPDH
RAB18	RAB18, Member RAS Oncogene Family	Protein Coding	Q9NP72	47	GC10P027504	3.42223930358887	https://www.genecards.org/cgi-bin/carddisp.pl?gene=RAB18
ITGB1	Integrin Subunit Beta 1	Protein Coding	P05556	58	GC10M035774	3.41768217086792	https://www.genecards.org/cgi-bin/carddisp.pl?gene=ITGB1
ATP12A	ATPase H+/K+ Transporting Non-Gastric Alpha2 Subunit	Protein Coding	P54707	51	GC13P024680	3.41488218307495	https://www.genecards.org/cgi-bin/carddisp.pl?gene=ATP12A
INSR	Insulin Receptor	Protein Coding	P06213	62	GC19M007112	3.40796232223511	https://www.genecards.org/cgi-bin/carddisp.pl?gene=INSR
RAF1	Raf-1 Proto-Oncogene, Serine/Threonine Kinase	Protein Coding	P04049	63	GC03M012583	3.4065215587616	https://www.genecards.org/cgi-bin/carddisp.pl?gene=RAF1
PFN1	Profilin 1	Protein Coding	P07737	54	GC17M004945	3.40295600891113	https://www.genecards.org/cgi-bin/carddisp.pl?gene=PFN1
RETREG3	Reticulophagy Regulator Family Member 3	Protein Coding	Q86VR2	39	GC17M077730	3.40254068374634	https://www.genecards.org/cgi-bin/carddisp.pl?gene=RETREG3
NEFH	Neurofilament Heavy Chain	Protein Coding	P12036	54	GC22P029480	3.40178084373474	https://www.genecards.org/cgi-bin/carddisp.pl?gene=NEFH
UNC13A	Unc-13 Homolog A	Protein Coding	Q9UPW8	49	GC19M092370	3.40178084373474	https://www.genecards.org/cgi-bin/carddisp.pl?gene=UNC13A
RACK1	Receptor For Activated C Kinase 1	Protein Coding	P63244	52	GC05M182625	3.39677906036377	https://www.genecards.org/cgi-bin/carddisp.pl?gene=RACK1
RRAGB	Ras Related GTP Binding B	Protein Coding	Q5VZM2	44	GC0XP055717	3.39356923103333	https://www.genecards.org/cgi-bin/carddisp.pl?gene=RRAGB
FADD	Fas Associated Via Death Domain	Protein Coding	Q13158	54	GC11P070203	3.39159560203552	https://www.genecards.org/cgi-bin/carddisp.pl?gene=FADD
OPA1	OPA1 Mitochondrial Dynamin Like GTPase	Protein Coding	O60313	53	GC03P193594	3.38605356216431	https://www.genecards.org/cgi-bin/carddisp.pl?gene=OPA1
PRKDC	Protein Kinase, DNA-Activated, Catalytic Subunit	Protein Coding	P78527	59	GC08M047773	3.3842077255249	https://www.genecards.org/cgi-bin/carddisp.pl?gene=PRKDC
LINC00941	Long Intergenic Non-Protein Coding RNA 941	RNA Gene		20	GC12P039549	3.3752224445343	https://www.genecards.org/cgi-bin/carddisp.pl?gene=LINC00941
PMAIP1	Phorbol-12-Myristate-13-Acetate-Induced Protein 1	Protein Coding	Q13794	48	GC18P059899	3.36909794807434	https://www.genecards.org/cgi-bin/carddisp.pl?gene=PMAIP1
RAB11A	RAB11A, Member RAS Oncogene Family	Protein Coding	P62491	54	GC15P157667	3.36424160003662	https://www.genecards.org/cgi-bin/carddisp.pl?gene=RAB11A
ITGB4	Integrin Subunit Beta 4	Protein Coding	P16144	58	GC17P075721	3.36291337013245	https://www.genecards.org/cgi-bin/carddisp.pl?gene=ITGB4
SIRT6	Sirtuin 6	Protein Coding	Q8N6T7	52	GC19M004174	3.36103391647339	https://www.genecards.org/cgi-bin/carddisp.pl?gene=SIRT6
WNK1	WNK Lysine Deficient Protein Kinase 1	Protein Coding	Q9H4A3	56	GC12P000763	3.36013388633728	https://www.genecards.org/cgi-bin/carddisp.pl?gene=WNK1
YY1	YY1 Transcription Factor	Protein Coding	P25490	56	GC14P100238	3.35042023658752	https://www.genecards.org/cgi-bin/carddisp.pl?gene=YY1
CHMP2A	Charged Multivesicular Body Protein 2A	Protein Coding	O43633	44	GC19M058551	3.34707474708557	https://www.genecards.org/cgi-bin/carddisp.pl?gene=CHMP2A
PLEKHM1	Pleckstrin Homology And RUN Domain Containing M1	Protein Coding	Q9Y4G2	50	GC17M077917	3.33324766159058	https://www.genecards.org/cgi-bin/carddisp.pl?gene=PLEKHM1
INS	Insulin	Protein Coding	P01308	56	GC11M002159	3.33208417892456	https://www.genecards.org/cgi-bin/carddisp.pl?gene=INS
PEX5	Peroxisomal Biogenesis Factor 5	Protein Coding	P50542	52	GC12P039004	3.33169054985046	https://www.genecards.org/cgi-bin/carddisp.pl?gene=PEX5
FNBP1L	Formin Binding Protein 1 Like	Protein Coding	Q5T0N5	42	GC01P093448	3.32963275909424	https://www.genecards.org/cgi-bin/carddisp.pl?gene=FNBP1L
ACER2	Alkaline Ceramidase 2	Protein Coding	Q5QJU3	43	GC09P019409	3.32603192329407	https://www.genecards.org/cgi-bin/carddisp.pl?gene=ACER2
EIF4EBP1	Eukaryotic Translation Initiation Factor 4E Binding Protein 1	Protein Coding	Q13541	54	GC08P039851	3.32504272460938	https://www.genecards.org/cgi-bin/carddisp.pl?gene=EIF4EBP1
MIR142	MicroRNA 142	RNA Gene		29	GC17M058331	3.31911563873291	https://www.genecards.org/cgi-bin/carddisp.pl?gene=MIR142
RELA	RELA Proto-Oncogene, NF-KB Subunit	Protein Coding	Q04206	60	GC11M065653	3.31902742385864	https://www.genecards.org/cgi-bin/carddisp.pl?gene=RELA
USP20	Ubiquitin Specific Peptidase 20	Protein Coding	Q9Y2K6	50	GC09P129834	3.31277632713318	https://www.genecards.org/cgi-bin/carddisp.pl?gene=USP20
BIRC6	Baculoviral IAP Repeat Containing 6	Protein Coding	Q9NR09	48	GC02P032357	3.31251525878906	https://www.genecards.org/cgi-bin/carddisp.pl?gene=BIRC6
NEDD4	NEDD4 E3 Ubiquitin Protein Ligase	Protein Coding	P46934	55	GC15M055826	3.30913615226746	https://www.genecards.org/cgi-bin/carddisp.pl?gene=NEDD4
NLRP1	NLR Family Pyrin Domain Containing 1	Protein Coding	Q9C000	52	GC17M005499	3.30547523498535	https://www.genecards.org/cgi-bin/carddisp.pl?gene=NLRP1
FN1	Fibronectin 1	Protein Coding	P02751	59	GC02M215360	3.30428028106689	https://www.genecards.org/cgi-bin/carddisp.pl?gene=FN1
RAB39A	RAB39A, Member RAS Oncogene Family	Protein Coding	Q14964	41	GC11P107928	3.30248999595642	https://www.genecards.org/cgi-bin/carddisp.pl?gene=RAB39A
DANCR	Differentiation Antagonizing Non-Protein Coding RNA	RNA Gene	P0C864	30	GC04P052712	3.30086517333984	https://www.genecards.org/cgi-bin/carddisp.pl?gene=DANCR
KCNQ1OT1	KCNQ1 Opposite Strand/Antisense Transcript 1	RNA Gene		34	GC11M011926	3.29318380355835	https://www.genecards.org/cgi-bin/carddisp.pl?gene=KCNQ1OT1
TIA1	TIA1 Cytotoxic Granule Associated RNA Binding Protein	Protein Coding	P31483	51	GC02M070209	3.28811407089233	https://www.genecards.org/cgi-bin/carddisp.pl?gene=TIA1
TXN	Thioredoxin	Protein Coding	P10599	55	GC09M110243	3.27688050270081	https://www.genecards.org/cgi-bin/carddisp.pl?gene=TXN
BANCR	BRAF-Activated Non-Protein Coding RNA	RNA Gene		21	GC09M069296	3.27616238594055	https://www.genecards.org/cgi-bin/carddisp.pl?gene=BANCR
RAB21	RAB21, Member RAS Oncogene Family	Protein Coding	Q9UL25	44	GC12P071754	3.27470684051514	https://www.genecards.org/cgi-bin/carddisp.pl?gene=RAB21
DYNC1H1	Dynein Cytoplasmic 1 Heavy Chain 1	Protein Coding	Q14204	53	GC14P115794	3.2734363079071	https://www.genecards.org/cgi-bin/carddisp.pl?gene=DYNC1H1
RRAGD	Ras Related GTP Binding D	Protein Coding	Q9NQL2	47	GC06M089364	3.26956748962402	https://www.genecards.org/cgi-bin/carddisp.pl?gene=RRAGD
BCAS3	BCAS3 Microtubule Associated Cell Migration Factor	Protein Coding	Q9H6U6	45	GC17P112793	3.26569175720215	https://www.genecards.org/cgi-bin/carddisp.pl?gene=BCAS3
TMPO	Thymopoietin	Protein Coding	P42166	55	GC12P098515	3.25878930091858	https://www.genecards.org/cgi-bin/carddisp.pl?gene=TMPO
SNORD15A	Small Nucleolar RNA, C/D Box 15A	RNA Gene		23	GC11P075400	3.2528862953186	https://www.genecards.org/cgi-bin/carddisp.pl?gene=SNORD15A
BSN	Bassoon Presynaptic Cytomatrix Protein	Protein Coding	Q9UPA5	41	GC03P049554	3.25244522094727	https://www.genecards.org/cgi-bin/carddisp.pl?gene=BSN
MFN1	Mitofusin 1	Protein Coding	Q8IWA4	51	GC03P179347	3.25189113616943	https://www.genecards.org/cgi-bin/carddisp.pl?gene=MFN1
EPHB2	EPH Receptor B2	Protein Coding	P29323	60	GC01P022710	3.24912452697754	https://www.genecards.org/cgi-bin/carddisp.pl?gene=EPHB2
PLEKHM2	Pleckstrin Homology And RUN Domain Containing M2	Protein Coding	Q8IWE5	41	GC01P040825	3.24706935882568	https://www.genecards.org/cgi-bin/carddisp.pl?gene=PLEKHM2
SUPT20H	SPT20 Homolog, SAGA Complex Component	Protein Coding	Q8NEM7	45	GC13M037009	3.24399733543396	https://www.genecards.org/cgi-bin/carddisp.pl?gene=SUPT20H
MAP3K7	Mitogen-Activated Protein Kinase Kinase Kinase 7	Protein Coding	O43318	59	GC06M090513	3.23915863037109	https://www.genecards.org/cgi-bin/carddisp.pl?gene=MAP3K7
BAK1	BCL2 Antagonist/Killer 1	Protein Coding	Q16611	53	GC06M033572	3.23675847053528	https://www.genecards.org/cgi-bin/carddisp.pl?gene=BAK1
CASP1	Caspase 1	Protein Coding	P29466	58	GC11M105025	3.22572588920593	https://www.genecards.org/cgi-bin/carddisp.pl?gene=CASP1
RAB5C	RAB5C, Member RAS Oncogene Family	Protein Coding	P51148	47	GC17M042124	3.21884202957153	https://www.genecards.org/cgi-bin/carddisp.pl?gene=RAB5C
TUBA1C	Tubulin Alpha 1c	Protein Coding	Q9BQE3	50	GC12P049188	3.21669816970825	https://www.genecards.org/cgi-bin/carddisp.pl?gene=TUBA1C
CHCHD10	Coiled-Coil-Helix-Coiled-Coil-Helix Domain Containing 10	Protein Coding	Q8WYQ3	48	GC22M023765	3.21576070785522	https://www.genecards.org/cgi-bin/carddisp.pl?gene=CHCHD10
FOXK2	Forkhead Box K2	Protein Coding	Q01167	44	GC17P082519	3.21533679962158	https://www.genecards.org/cgi-bin/carddisp.pl?gene=FOXK2
TNFSF11	TNF Superfamily Member 11	Protein Coding	O14788	58	GC13P042562	3.21509432792664	https://www.genecards.org/cgi-bin/carddisp.pl?gene=TNFSF11
ATP2A2	ATPase Sarcoplasmic/Endoplasmic Reticulum Ca2+ Transporting 2	Protein Coding	P16615	60	GC12P110280	3.21298503875732	https://www.genecards.org/cgi-bin/carddisp.pl?gene=ATP2A2
CCAR2	Cell Cycle And Apoptosis Regulator 2	Protein Coding	Q8N163	45	GC08P022604	3.2057683467865	https://www.genecards.org/cgi-bin/carddisp.pl?gene=CCAR2
RRAGC	Ras Related GTP Binding C	Protein Coding	Q9HB90	48	GC01M038981	3.19593238830566	https://www.genecards.org/cgi-bin/carddisp.pl?gene=RRAGC
DDIT3	DNA Damage Inducible Transcript 3	Protein Coding	P35638	55	GC12M057516	3.1911084651947	https://www.genecards.org/cgi-bin/carddisp.pl?gene=DDIT3
CLEC16A	C-Type Lectin Domain Containing 16A	Protein Coding	Q2KHT3	46	GC16P010944	3.18747043609619	https://www.genecards.org/cgi-bin/carddisp.pl?gene=CLEC16A
PDCD4	Programmed Cell Death 4	Protein Coding	Q53EL6	52	GC10P110871	3.18448185920715	https://www.genecards.org/cgi-bin/carddisp.pl?gene=PDCD4
IGF1R	Insulin Like Growth Factor 1 Receptor	Protein Coding	P08069	63	GC15P098648	3.18339776992798	https://www.genecards.org/cgi-bin/carddisp.pl?gene=IGF1R
UBA52	Ubiquitin A-52 Residue Ribosomal Protein Fusion Product 1	Protein Coding	P62987	44	GC19P018563	3.18047618865967	https://www.genecards.org/cgi-bin/carddisp.pl?gene=UBA52
TNFRSF10B	TNF Receptor Superfamily Member 10b	Protein Coding	O14763	59	GC08M023020	3.17790031433105	https://www.genecards.org/cgi-bin/carddisp.pl?gene=TNFRSF10B
YWHAQ	Tyrosine 3-Monooxygenase/Tryptophan 5-Monooxygenase Activation Protein Theta	Protein Coding	P27348	55	GC02M009583	3.17404007911682	https://www.genecards.org/cgi-bin/carddisp.pl?gene=YWHAQ
STK3	Serine/Threonine Kinase 3	Protein Coding	Q13188	47	GC08M098343	3.17048716545105	https://www.genecards.org/cgi-bin/carddisp.pl?gene=STK3
HMGA1	High Mobility Group AT-Hook 1	Protein Coding	P17096	55	GC06P134947	3.16589379310608	https://www.genecards.org/cgi-bin/carddisp.pl?gene=HMGA1
RNU6-1	RNA, U6 Small Nuclear 1	RNA Gene		21	GC15M067839	3.16165161132813	https://www.genecards.org/cgi-bin/carddisp.pl?gene=RNU6-1
PGAM5	PGAM Family Member 5, Mitochondrial Serine/Threonine Protein Phosphatase	Protein Coding	Q96HS1	39	GC12P132710	3.1604118347168	https://www.genecards.org/cgi-bin/carddisp.pl?gene=PGAM5
MAP2K1	Mitogen-Activated Protein Kinase Kinase 1	Protein Coding	Q02750	63	GC15P066386	3.15624284744263	https://www.genecards.org/cgi-bin/carddisp.pl?gene=MAP2K1
BIRC2	Baculoviral IAP Repeat Containing 2	Protein Coding	Q13490	56	GC11P102347	3.15389108657837	https://www.genecards.org/cgi-bin/carddisp.pl?gene=BIRC2
ITPR1	Inositol 1,4,5-Trisphosphate Receptor Type 1	Protein Coding	Q14643	58	GC03P004486	3.14586162567139	https://www.genecards.org/cgi-bin/carddisp.pl?gene=ITPR1
MAP1S	Microtubule Associated Protein 1S	Protein Coding	Q66K74	41	GC19P112618	3.14235472679138	https://www.genecards.org/cgi-bin/carddisp.pl?gene=MAP1S
TBC1D17	TBC1 Domain Family Member 17	Protein Coding	Q9HA65	40	GC19P049877	3.13844275474548	https://www.genecards.org/cgi-bin/carddisp.pl?gene=TBC1D17
RIPK3	Receptor Interacting Serine/Threonine Kinase 3	Protein Coding	Q9Y572	52	GC14M024336	3.13680839538574	https://www.genecards.org/cgi-bin/carddisp.pl?gene=RIPK3
UBE2V1	Ubiquitin Conjugating Enzyme E2 V1	Protein Coding	Q13404	51	GC20M050082	3.13671278953552	https://www.genecards.org/cgi-bin/carddisp.pl?gene=UBE2V1
MCOLN3	Mucolipin TRP Cation Channel 3	Protein Coding	Q8TDD5	47	GC01M085019	3.13390851020813	https://www.genecards.org/cgi-bin/carddisp.pl?gene=MCOLN3
USP14	Ubiquitin Specific Peptidase 14	Protein Coding	P54578	51	GC18P000158	3.12918090820313	https://www.genecards.org/cgi-bin/carddisp.pl?gene=USP14
LRPPRC	Leucine Rich Pentatricopeptide Repeat Containing	Protein Coding	P42704	51	GC02M043886	3.12644720077515	https://www.genecards.org/cgi-bin/carddisp.pl?gene=LRPPRC
DYNLL2	Dynein Light Chain LC8-Type 2	Protein Coding	Q96FJ2	45	GC17P058083	3.12622117996216	https://www.genecards.org/cgi-bin/carddisp.pl?gene=DYNLL2
HDAC8	Histone Deacetylase 8	Protein Coding	Q9BY41	55	GC0XM072329	3.12270998954773	https://www.genecards.org/cgi-bin/carddisp.pl?gene=HDAC8
HDAC7	Histone Deacetylase 7	Protein Coding	Q8WUI4	51	GC12M047782	3.12270998954773	https://www.genecards.org/cgi-bin/carddisp.pl?gene=HDAC7
TUBB3	Tubulin Beta 3 Class III	Protein Coding	Q13509	59	GC16P095438	3.12102293968201	https://www.genecards.org/cgi-bin/carddisp.pl?gene=TUBB3
TNFRSF1A	TNF Receptor Superfamily Member 1A	Protein Coding	P19438	59	GC12M006328	3.11616325378418	https://www.genecards.org/cgi-bin/carddisp.pl?gene=TNFRSF1A
EIF4G2	Eukaryotic Translation Initiation Factor 4 Gamma 2	Protein Coding	P78344	46	GC11M012269	3.11559915542603	https://www.genecards.org/cgi-bin/carddisp.pl?gene=EIF4G2
CSNK2B	Casein Kinase 2 Beta	Protein Coding	P67870	57	GC06P134823	3.11426329612732	https://www.genecards.org/cgi-bin/carddisp.pl?gene=CSNK2B
ABCE1	ATP Binding Cassette Subfamily E Member 1	Protein Coding	P61221	45	GC04P145097	3.112633228302	https://www.genecards.org/cgi-bin/carddisp.pl?gene=ABCE1
SESN2	Sestrin 2	Protein Coding	P58004	45	GC01P042149	3.11160039901733	https://www.genecards.org/cgi-bin/carddisp.pl?gene=SESN2
HTRA2	HtrA Serine Peptidase 2	Protein Coding	O43464	55	GC02P074529	3.10796499252319	https://www.genecards.org/cgi-bin/carddisp.pl?gene=HTRA2
TRA-TGC7-1	TRNA-Ala (Anticodon TGC) 7-1	RNA Gene		14	GC06M093612	3.10718679428101	https://www.genecards.org/cgi-bin/carddisp.pl?gene=TRA-TGC7-1
MIR320A	MicroRNA 320a	RNA Gene		29	GC08M022306	3.10592699050903	https://www.genecards.org/cgi-bin/carddisp.pl?gene=MIR320A
RSL1D1	Ribosomal L1 Domain Containing 1	Protein Coding	O76021	45	GC16M011833	3.1036434173584	https://www.genecards.org/cgi-bin/carddisp.pl?gene=RSL1D1
LARP1	La Ribonucleoprotein 1, Translational Regulator	Protein Coding	Q6PKG0	45	GC05P154682	3.09959316253662	https://www.genecards.org/cgi-bin/carddisp.pl?gene=LARP1
BIK	BCL2 Interacting Killer	Protein Coding	Q13323	45	GC22P043110	3.09837961196899	https://www.genecards.org/cgi-bin/carddisp.pl?gene=BIK
MIR34C	MicroRNA 34c	RNA Gene		29	GC11P112480	3.09589672088623	https://www.genecards.org/cgi-bin/carddisp.pl?gene=MIR34C
GBA1	Glucosylceramidase Beta 1	Protein Coding	P04062	58	GC01M161111	3.09226608276367	https://www.genecards.org/cgi-bin/carddisp.pl?gene=GBA1
NR4A1	Nuclear Receptor Subfamily 4 Group A Member 1	Protein Coding	P22736	55	GC12P052022	3.09174966812134	https://www.genecards.org/cgi-bin/carddisp.pl?gene=NR4A1
ERBB2	Erb-B2 Receptor Tyrosine Kinase 2	Protein Coding	P04626	63	GC17P039687	3.09054517745972	https://www.genecards.org/cgi-bin/carddisp.pl?gene=ERBB2
VHL	Von Hippel-Lindau Tumor Suppressor	Protein Coding	P40337	56	GC03P021526	3.08904075622559	https://www.genecards.org/cgi-bin/carddisp.pl?gene=VHL
MTDH	Metadherin	Protein Coding	Q86UE4	48	GC08P097644	3.08836841583252	https://www.genecards.org/cgi-bin/carddisp.pl?gene=MTDH
TLR9	Toll Like Receptor 9	Protein Coding	Q9NR96	54	GC03M053878	3.08485198020935	https://www.genecards.org/cgi-bin/carddisp.pl?gene=TLR9
FBXW7	F-Box And WD Repeat Domain Containing 7	Protein Coding	Q969H0	54	GC04M152321	3.07975053787231	https://www.genecards.org/cgi-bin/carddisp.pl?gene=FBXW7
DENND3	DENN Domain Containing 3	Protein Coding	A2RUS2	45	GC08P141117	3.07337331771851	https://www.genecards.org/cgi-bin/carddisp.pl?gene=DENND3
APOB	Apolipoprotein B	Protein Coding	P04114	55	GC02M020956	3.07177972793579	https://www.genecards.org/cgi-bin/carddisp.pl?gene=APOB
HK2	Hexokinase 2	Protein Coding	P52789	55	GC02P074947	3.0613796710968	https://www.genecards.org/cgi-bin/carddisp.pl?gene=HK2
RAB9A	RAB9A, Member RAS Oncogene Family	Protein Coding	P51151	44	GC0XP013696	3.06086778640747	https://www.genecards.org/cgi-bin/carddisp.pl?gene=RAB9A
CAMKK2	Calcium/Calmodulin Dependent Protein Kinase Kinase 2	Protein Coding	Q96RR4	55	GC12M123627	3.05565500259399	https://www.genecards.org/cgi-bin/carddisp.pl?gene=CAMKK2
PLIN3	Perilipin 3	Protein Coding	O60664	50	GC19M091841	3.05470490455627	https://www.genecards.org/cgi-bin/carddisp.pl?gene=PLIN3
JMY	Junction Mediating And Regulatory Protein, P53 Cofactor	Protein Coding	Q8N9B5	43	GC05P079236	3.05271506309509	https://www.genecards.org/cgi-bin/carddisp.pl?gene=JMY
APOE	Apolipoprotein E	Protein Coding	P02649	59	GC19P113251	3.05131840705872	https://www.genecards.org/cgi-bin/carddisp.pl?gene=APOE
IRF1	Interferon Regulatory Factor 1	Protein Coding	P10914	55	GC05M132440	3.05102920532227	https://www.genecards.org/cgi-bin/carddisp.pl?gene=IRF1
EIF2S1	Eukaryotic Translation Initiation Factor 2 Subunit Alpha	Protein Coding	P05198	54	GC14P067359	3.04648303985596	https://www.genecards.org/cgi-bin/carddisp.pl?gene=EIF2S1
MIR30B	MicroRNA 30b	RNA Gene		29	GC08M134800	3.04336500167847	https://www.genecards.org/cgi-bin/carddisp.pl?gene=MIR30B
OFD1	OFD1 Centriole And Centriolar Satellite Protein	Protein Coding	O75665	52	GC0XP013714	3.04314517974854	https://www.genecards.org/cgi-bin/carddisp.pl?gene=OFD1
EIF5	Eukaryotic Translation Initiation Factor 5	Protein Coding	P55010	48	GC14P103333	3.03899526596069	https://www.genecards.org/cgi-bin/carddisp.pl?gene=EIF5
PRKAB2	Protein Kinase AMP-Activated Non-Catalytic Subunit Beta 2	Protein Coding	O43741	54	GC01M147155	3.03600740432739	https://www.genecards.org/cgi-bin/carddisp.pl?gene=PRKAB2
BCAP31	B Cell Receptor Associated Protein 31	Protein Coding	P51572	50	GC0XM153701	3.03232789039612	https://www.genecards.org/cgi-bin/carddisp.pl?gene=BCAP31
MIR211	MicroRNA 211	RNA Gene		29	GC15M031065	3.03057360649109	https://www.genecards.org/cgi-bin/carddisp.pl?gene=MIR211
TRV-AAC1-4	TRNA-Val (Anticodon AAC) 1-4	RNA Gene		9	GC05M181218	3.00298070907593	https://www.genecards.org/cgi-bin/carddisp.pl?gene=TRV-AAC1-4
ELAVL1	ELAV Like RNA Binding Protein 1	Protein Coding	Q15717	50	GC19M007958	2.99080896377563	https://www.genecards.org/cgi-bin/carddisp.pl?gene=ELAVL1
SEC16A	SEC16 Homolog A, Endoplasmic Reticulum Export Factor	Protein Coding	O15027	43	GC09M136440	2.98963165283203	https://www.genecards.org/cgi-bin/carddisp.pl?gene=SEC16A
HNRNPA1	Heterogeneous Nuclear Ribonucleoprotein A1	Protein Coding	P09651	56	GC12P054280	2.98877263069153	https://www.genecards.org/cgi-bin/carddisp.pl?gene=HNRNPA1
CPTP	Ceramide-1-Phosphate Transfer Protein	Protein Coding	Q5TA50	40	GC01P020470	2.98384213447571	https://www.genecards.org/cgi-bin/carddisp.pl?gene=CPTP
ITGB3	Integrin Subunit Beta 3	Protein Coding	P05106	61	GC17P112532	2.98282909393311	https://www.genecards.org/cgi-bin/carddisp.pl?gene=ITGB3
CHKB-CPT1B	CHKB-CPT1B Readthrough (NMD Candidate)	RNA Gene		23	GC22M050568	2.98075389862061	https://www.genecards.org/cgi-bin/carddisp.pl?gene=CHKB-CPT1B
MIR130A	MicroRNA 130a	RNA Gene		29	GC11P057641	2.98055958747864	https://www.genecards.org/cgi-bin/carddisp.pl?gene=MIR130A
NBR2	Neighbor Of BRCA1 LncRNA 2	RNA Gene		26	GC17P043125	2.98032212257385	https://www.genecards.org/cgi-bin/carddisp.pl?gene=NBR2
SIGMAR1	Sigma Non-Opioid Intracellular Receptor 1	Protein Coding	Q99720	55	GC09M034634	2.975341796875	https://www.genecards.org/cgi-bin/carddisp.pl?gene=SIGMAR1
MAPK3	Mitogen-Activated Protein Kinase 3	Protein Coding	P27361	58	GC16M044057	2.97415781021118	https://www.genecards.org/cgi-bin/carddisp.pl?gene=MAPK3
IKBKE	Inhibitor Of Nuclear Factor Kappa B Kinase Subunit Epsilon	Protein Coding	Q14164	54	GC01P206470	2.96863651275635	https://www.genecards.org/cgi-bin/carddisp.pl?gene=IKBKE
TUBA1A	Tubulin Alpha 1a	Protein Coding	Q71U36	57	GC12M049184	2.96106266975403	https://www.genecards.org/cgi-bin/carddisp.pl?gene=TUBA1A
FNIP2	Folliculin Interacting Protein 2	Protein Coding	Q9P278	43	GC04P158769	2.96072888374329	https://www.genecards.org/cgi-bin/carddisp.pl?gene=FNIP2
TFRC	Transferrin Receptor	Protein Coding	P02786	59	GC03M196303	2.95754075050354	https://www.genecards.org/cgi-bin/carddisp.pl?gene=TFRC
CANX	Calnexin	Protein Coding	P27824	54	GC05P179678	2.95299577713013	https://www.genecards.org/cgi-bin/carddisp.pl?gene=CANX
CCT3	Chaperonin Containing TCP1 Subunit 3	Protein Coding	P49368	45	GC01M156308	2.95117402076721	https://www.genecards.org/cgi-bin/carddisp.pl?gene=CCT3
SNHG14	Small Nucleolar RNA Host Gene 14	RNA Gene		24	GC15P156537	2.94977283477783	https://www.genecards.org/cgi-bin/carddisp.pl?gene=SNHG14
RETREG2	Reticulophagy Regulator Family Member 2	Protein Coding	Q8NC44	37	GC02P219439	2.94823145866394	https://www.genecards.org/cgi-bin/carddisp.pl?gene=RETREG2
JAK2	Janus Kinase 2	Protein Coding	O60674	62	GC09P004985	2.94629049301147	https://www.genecards.org/cgi-bin/carddisp.pl?gene=JAK2
OGT	O-Linked N-Acetylglucosamine (GlcNAc) Transferase	Protein Coding	O15294	55	GC0XP071735	2.94610643386841	https://www.genecards.org/cgi-bin/carddisp.pl?gene=OGT
MIAT	Myocardial Infarction Associated Transcript	RNA Gene		32	GC22P026646	2.93913698196411	https://www.genecards.org/cgi-bin/carddisp.pl?gene=MIAT
MET	MET Proto-Oncogene, Receptor Tyrosine Kinase	Protein Coding	P08581	63	GC07P116672	2.9353346824646	https://www.genecards.org/cgi-bin/carddisp.pl?gene=MET
HSP90B1	Heat Shock Protein 90 Beta Family Member 1	Protein Coding	P14625	55	GC12P103930	2.93337297439575	https://www.genecards.org/cgi-bin/carddisp.pl?gene=HSP90B1
PLIN2	Perilipin 2	Protein Coding	Q99541	50	GC09M019270	2.93038630485535	https://www.genecards.org/cgi-bin/carddisp.pl?gene=PLIN2
BANF1	BAF Nuclear Assembly Factor 1	Protein Coding	O75531	51	GC11P066002	2.92973709106445	https://www.genecards.org/cgi-bin/carddisp.pl?gene=BANF1
CUL3	Cullin 3	Protein Coding	Q13618	57	GC02M224470	2.92527937889099	https://www.genecards.org/cgi-bin/carddisp.pl?gene=CUL3
NPM1	Nucleophosmin 1	Protein Coding	P06748	59	GC05P171387	2.92272329330444	https://www.genecards.org/cgi-bin/carddisp.pl?gene=NPM1
SERPINF1	Serpin Family F Member 1	Protein Coding	P36955	54	GC17P110885	2.92177557945251	https://www.genecards.org/cgi-bin/carddisp.pl?gene=SERPINF1
TPCN2	Two Pore Segment Channel 2	Protein Coding	Q8NHX9	47	GC11P089326	2.919100522995	https://www.genecards.org/cgi-bin/carddisp.pl?gene=TPCN2
MAPK9	Mitogen-Activated Protein Kinase 9	Protein Coding	P45984	57	GC05M180309	2.91891622543335	https://www.genecards.org/cgi-bin/carddisp.pl?gene=MAPK9
MTMR9	Myotubularin Related Protein 9	Protein Coding	Q96QG7	45	GC08P011284	2.9173948764801	https://www.genecards.org/cgi-bin/carddisp.pl?gene=MTMR9
CD5L	CD5 Molecule Like	Protein Coding	O43866	46	GC01M161266	2.91145992279053	https://www.genecards.org/cgi-bin/carddisp.pl?gene=CD5L
RAB35	RAB35, Member RAS Oncogene Family	Protein Coding	Q15286	48	GC12M120096	2.90838408470154	https://www.genecards.org/cgi-bin/carddisp.pl?gene=RAB35
LMNB1	Lamin B1	Protein Coding	P20700	55	GC05P126776	2.9059693813324	https://www.genecards.org/cgi-bin/carddisp.pl?gene=LMNB1
UBE2D3	Ubiquitin Conjugating Enzyme E2 D3	Protein Coding	P61077	52	GC04M102794	2.90395498275757	https://www.genecards.org/cgi-bin/carddisp.pl?gene=UBE2D3
WDFY4	WDFY Family Member 4	Protein Coding	Q6ZS81	42	GC10P048684	2.90254020690918	https://www.genecards.org/cgi-bin/carddisp.pl?gene=WDFY4
MIR543	MicroRNA 543	RNA Gene		16	GC14P115788	2.89608263969421	https://www.genecards.org/cgi-bin/carddisp.pl?gene=MIR543
CCAT1	Colon Cancer Associated Transcript 1	RNA Gene		22	GC08M127207	2.88945651054382	https://www.genecards.org/cgi-bin/carddisp.pl?gene=CCAT1
MIR204	MicroRNA 204	RNA Gene		30	GC09M070809	2.88202261924744	https://www.genecards.org/cgi-bin/carddisp.pl?gene=MIR204
PAWR	Pro-Apoptotic WT1 Regulator	Protein Coding	Q96IZ0	50	GC12M079574	2.87992835044861	https://www.genecards.org/cgi-bin/carddisp.pl?gene=PAWR
MIR30D	MicroRNA 30d	RNA Gene		24	GC08M134804	2.87565875053406	https://www.genecards.org/cgi-bin/carddisp.pl?gene=MIR30D
NPRL2	NPR2 Like, GATOR1 Complex Subunit	Protein Coding	Q8WTW4	48	GC03M053810	2.87493467330933	https://www.genecards.org/cgi-bin/carddisp.pl?gene=NPRL2
MIR224	MicroRNA 224	RNA Gene		24	GC0XM151958	2.87458252906799	https://www.genecards.org/cgi-bin/carddisp.pl?gene=MIR224
SLC35D3	Solute Carrier Family 35 Member D3	Protein Coding	Q5M8T2	40	GC06P136922	2.8686318397522	https://www.genecards.org/cgi-bin/carddisp.pl?gene=SLC35D3
TUBB6	Tubulin Beta 6 Class V	Protein Coding	Q9BUF5	52	GC18P012307	2.86748600006104	https://www.genecards.org/cgi-bin/carddisp.pl?gene=TUBB6
AP2M1	Adaptor Related Protein Complex 2 Subunit Mu 1	Protein Coding	Q96CW1	52	GC03P184174	2.86423563957214	https://www.genecards.org/cgi-bin/carddisp.pl?gene=AP2M1
MIRLET7C	MicroRNA Let-7c	RNA Gene		29	GC21P018103	2.86159491539001	https://www.genecards.org/cgi-bin/carddisp.pl?gene=MIRLET7C
FKBP8	FKBP Prolyl Isomerase 8	Protein Coding	Q14318	50	GC19M092415	2.86027932167053	https://www.genecards.org/cgi-bin/carddisp.pl?gene=FKBP8
ACSS2	Acyl-CoA Synthetase Short Chain Family Member 2	Protein Coding	Q9NR19	50	GC20P040841	2.84993696212769	https://www.genecards.org/cgi-bin/carddisp.pl?gene=ACSS2
EEF2	Eukaryotic Translation Elongation Factor 2	Protein Coding	P13639	56	GC19M003976	2.84665107727051	https://www.genecards.org/cgi-bin/carddisp.pl?gene=EEF2
SGPP1	Sphingosine-1-Phosphate Phosphatase 1	Protein Coding	Q9BX95	42	GC14M063684	2.838374376297	https://www.genecards.org/cgi-bin/carddisp.pl?gene=SGPP1
ANXA5	Annexin A5	Protein Coding	P08758	56	GC04M121667	2.83773994445801	https://www.genecards.org/cgi-bin/carddisp.pl?gene=ANXA5
COL1A1	Collagen Type I Alpha 1 Chain	Protein Coding	P02452	58	GC17M078201	2.83737468719482	https://www.genecards.org/cgi-bin/carddisp.pl?gene=COL1A1
TM9SF1	Transmembrane 9 Superfamily Member 1	Protein Coding	O15321	41	GC14M024189	2.83641886711121	https://www.genecards.org/cgi-bin/carddisp.pl?gene=TM9SF1
AR	Androgen Receptor	Protein Coding	P10275	60	GC0XP067544	2.83322811126709	https://www.genecards.org/cgi-bin/carddisp.pl?gene=AR
DNAJA3	DnaJ Heat Shock Protein Family (Hsp40) Member A3	Protein Coding	Q96EY1	46	GC16P004425	2.82817769050598	https://www.genecards.org/cgi-bin/carddisp.pl?gene=DNAJA3
SIRT3	Sirtuin 3	Protein Coding	Q9NTG7	56	GC11M000215	2.82261204719543	https://www.genecards.org/cgi-bin/carddisp.pl?gene=SIRT3
XPO1	Exportin 1	Protein Coding	O14980	56	GC02M061445	2.82085680961609	https://www.genecards.org/cgi-bin/carddisp.pl?gene=XPO1
IFT88	Intraflagellar Transport 88	Protein Coding	Q13099	50	GC13P020718	2.81946325302124	https://www.genecards.org/cgi-bin/carddisp.pl?gene=IFT88
PSMC4	Proteasome 26S Subunit, ATPase 4	Protein Coding	P43686	51	GC19P113047	2.8161244392395	https://www.genecards.org/cgi-bin/carddisp.pl?gene=PSMC4
LDHA	Lactate Dehydrogenase A	Protein Coding	P00338	59	GC11P018394	2.81287670135498	https://www.genecards.org/cgi-bin/carddisp.pl?gene=LDHA
CTSL	Cathepsin L	Protein Coding	P07711	56	GC09P087725	2.81287670135498	https://www.genecards.org/cgi-bin/carddisp.pl?gene=CTSL
PIK3C2A	Phosphatidylinositol-4-Phosphate 3-Kinase Catalytic Subunit Type 2 Alpha	Protein Coding	O00443	55	GC11M017940	2.80993843078613	https://www.genecards.org/cgi-bin/carddisp.pl?gene=PIK3C2A
OLR1	Oxidized Low Density Lipoprotein Receptor 1	Protein Coding	P78380	51	GC12M029495	2.80825686454773	https://www.genecards.org/cgi-bin/carddisp.pl?gene=OLR1
MAVS	Mitochondrial Antiviral Signaling Protein	Protein Coding	Q7Z434	48	GC20P008170	2.80252385139465	https://www.genecards.org/cgi-bin/carddisp.pl?gene=MAVS
IL10	Interleukin 10	Protein Coding	P22301	56	GC01M206767	2.8022346496582	https://www.genecards.org/cgi-bin/carddisp.pl?gene=IL10
PRPH	Peripherin	Protein Coding	P41219	52	GC12P060248	2.80215549468994	https://www.genecards.org/cgi-bin/carddisp.pl?gene=PRPH
SCAF4	SR-Related CTD Associated Factor 4	Protein Coding	O95104	44	GC21M031671	2.80215549468994	https://www.genecards.org/cgi-bin/carddisp.pl?gene=SCAF4
PLIN4	Perilipin 4	Protein Coding	Q96Q06	43	GC19M091831	2.80215549468994	https://www.genecards.org/cgi-bin/carddisp.pl?gene=PLIN4
TROAP-AS1	TROAP And PRPH Antisense RNA 1	RNA Gene		21	GC12M051216	2.80215549468994	https://www.genecards.org/cgi-bin/carddisp.pl?gene=TROAP-AS1
SOD1-DT	SOD1 Divergent Transcript	RNA Gene		20	GC21M031993	2.80215549468994	https://www.genecards.org/cgi-bin/carddisp.pl?gene=SOD1-DT
LOC129929032	ATAC-STARR-Seq Lymphoblastoid Silent Region 19822	Functional Element		9	GC09P027654	2.80215549468994	https://www.genecards.org/cgi-bin/carddisp.pl?gene=LOC129929032
CASP14	Caspase 14	Protein Coding	P31944	55	GC19P015049	2.80075097084045	https://www.genecards.org/cgi-bin/carddisp.pl?gene=CASP14
CDK1	Cyclin Dependent Kinase 1	Protein Coding	P06493	56	GC10P060772	2.79910254478455	https://www.genecards.org/cgi-bin/carddisp.pl?gene=CDK1
IL6ST	Interleukin 6 Cytokine Family Signal Transducer	Protein Coding	P40189	59	GC05M055935	2.79721236228943	https://www.genecards.org/cgi-bin/carddisp.pl?gene=IL6ST
PTPN22	Protein Tyrosine Phosphatase Non-Receptor Type 22	Protein Coding	Q9Y2R2	55	GC01M113813	2.7962658405304	https://www.genecards.org/cgi-bin/carddisp.pl?gene=PTPN22
DLEU2	Deleted In Lymphocytic Leukemia 2	RNA Gene		30	GC13M049913	2.79528498649597	https://www.genecards.org/cgi-bin/carddisp.pl?gene=DLEU2
MITF	Melanocyte Inducing Transcription Factor	Protein Coding	O75030	57	GC03P069740	2.79132461547852	https://www.genecards.org/cgi-bin/carddisp.pl?gene=MITF
HSPA4	Heat Shock Protein Family A (Hsp70) Member 4	Protein Coding	P34932	52	GC05P133062	2.78816342353821	https://www.genecards.org/cgi-bin/carddisp.pl?gene=HSPA4
MYCBP2	MYC Binding Protein 2	Protein Coding	O75592	44	GC13M077044	2.78753542900085	https://www.genecards.org/cgi-bin/carddisp.pl?gene=MYCBP2
SNHG16	Small Nucleolar RNA Host Gene 16	RNA Gene		26	GC17P113183	2.7858293056488	https://www.genecards.org/cgi-bin/carddisp.pl?gene=SNHG16
TRIM11	Tripartite Motif Containing 11	Protein Coding	Q96F44	42	GC01M228393	2.78555679321289	https://www.genecards.org/cgi-bin/carddisp.pl?gene=TRIM11
EEF2K	Eukaryotic Elongation Factor 2 Kinase	Protein Coding	O00418	54	GC16P081129	2.78519248962402	https://www.genecards.org/cgi-bin/carddisp.pl?gene=EEF2K
PPP2CA	Protein Phosphatase 2 Catalytic Subunit Alpha	Protein Coding	P67775	57	GC05M134194	2.78495192527771	https://www.genecards.org/cgi-bin/carddisp.pl?gene=PPP2CA
TRAPPC8	Trafficking Protein Particle Complex Subunit 8	Protein Coding	Q9Y2L5	43	GC18M031829	2.78261518478394	https://www.genecards.org/cgi-bin/carddisp.pl?gene=TRAPPC8
TRP-AGG2-5	TRNA-Pro (Anticodon AGG) 2-5	RNA Gene		17	GC14M026908	2.78066396713257	https://www.genecards.org/cgi-bin/carddisp.pl?gene=TRP-AGG2-5
BID	BH3 Interacting Domain Death Agonist	Protein Coding	P55957	54	GC22M017734	2.7800018787384	https://www.genecards.org/cgi-bin/carddisp.pl?gene=BID
ITGA3	Integrin Subunit Alpha 3	Protein Coding	P26006	56	GC17P050055	2.77749800682068	https://www.genecards.org/cgi-bin/carddisp.pl?gene=ITGA3
MIR199A1	MicroRNA 199a-1	RNA Gene		26	GC19M010817	2.77535438537598	https://www.genecards.org/cgi-bin/carddisp.pl?gene=MIR199A1
TLK2	Tousled Like Kinase 2	Protein Coding	Q86UE8	52	GC17P062458	2.77441787719727	https://www.genecards.org/cgi-bin/carddisp.pl?gene=TLK2
MYD88	MYD88 Innate Immune Signal Transduction Adaptor	Protein Coding	Q99836	57	GC03P038290	2.76622843742371	https://www.genecards.org/cgi-bin/carddisp.pl?gene=MYD88
CAPNS1	Calpain Small Subunit 1	Protein Coding	P04632	50	GC19P112956	2.76520776748657	https://www.genecards.org/cgi-bin/carddisp.pl?gene=CAPNS1
NDRG1	N-Myc Downstream Regulated 1	Protein Coding	Q92597	54	GC08M133237	2.76400470733643	https://www.genecards.org/cgi-bin/carddisp.pl?gene=NDRG1
RAB26	RAB26, Member RAS Oncogene Family	Protein Coding	Q9ULW5	44	GC16P080436	2.76400470733643	https://www.genecards.org/cgi-bin/carddisp.pl?gene=RAB26
PSIP1	PC4 And SRSF1 Interacting Protein 1	Protein Coding	O75475	48	GC09M015464	2.7624659538269	https://www.genecards.org/cgi-bin/carddisp.pl?gene=PSIP1
VPS29	VPS29 Retromer Complex Component	Protein Coding	Q9UBQ0	49	GC12M110491	2.76116394996643	https://www.genecards.org/cgi-bin/carddisp.pl?gene=VPS29
GOPC	Golgi Associated PDZ And Coiled-Coil Motif Containing	Protein Coding	Q9HD26	50	GC06M117560	2.7607433795929	https://www.genecards.org/cgi-bin/carddisp.pl?gene=GOPC
NLRP6	NLR Family Pyrin Domain Containing 6	Protein Coding	P59044	46	GC11P000278	2.76073336601257	https://www.genecards.org/cgi-bin/carddisp.pl?gene=NLRP6
TMBIM6	Transmembrane BAX Inhibitor Motif Containing 6	Protein Coding	P55061	46	GC12P049707	2.76064205169678	https://www.genecards.org/cgi-bin/carddisp.pl?gene=TMBIM6
RASIP1	Ras Interacting Protein 1	Protein Coding	Q5U651	45	GC19M048720	2.76064205169678	https://www.genecards.org/cgi-bin/carddisp.pl?gene=RASIP1
KIF25	Kinesin Family Member 25	Protein Coding	Q9UIL4	36	GC06P167996	2.76064205169678	https://www.genecards.org/cgi-bin/carddisp.pl?gene=KIF25
ISG15	ISG15 Ubiquitin Like Modifier	Protein Coding	P05161	55	GC01P001001	2.76042222976685	https://www.genecards.org/cgi-bin/carddisp.pl?gene=ISG15
ATP6V1A	ATPase H+ Transporting V1 Subunit A	Protein Coding	P38606	53	GC03P113777	2.75475096702576	https://www.genecards.org/cgi-bin/carddisp.pl?gene=ATP6V1A
SPATA33	Spermatogenesis Associated 33	Protein Coding	Q96N06	39	GC16P095428	2.75062990188599	https://www.genecards.org/cgi-bin/carddisp.pl?gene=SPATA33
RAN	RAN, Member RAS Oncogene Family	Protein Coding	P62826	52	GC12P133472	2.74915909767151	https://www.genecards.org/cgi-bin/carddisp.pl?gene=RAN
WWOX	WW Domain Containing Oxidoreductase	Protein Coding	Q9NZC7	54	GC16P078099	2.74837803840637	https://www.genecards.org/cgi-bin/carddisp.pl?gene=WWOX
ANXA1	Annexin A1	Protein Coding	P04083	55	GC09P073151	2.74492764472961	https://www.genecards.org/cgi-bin/carddisp.pl?gene=ANXA1
TANK	TRAF Family Member Associated NFKB Activator	Protein Coding	Q92844	48	GC02P161136	2.74400043487549	https://www.genecards.org/cgi-bin/carddisp.pl?gene=TANK
EIF4B	Eukaryotic Translation Initiation Factor 4B	Protein Coding	P23588	50	GC12P053006	2.73734974861145	https://www.genecards.org/cgi-bin/carddisp.pl?gene=EIF4B
RAB2A	RAB2A, Member RAS Oncogene Family	Protein Coding	P61019	48	GC08P060516	2.73734974861145	https://www.genecards.org/cgi-bin/carddisp.pl?gene=RAB2A
TRAF3	TNF Receptor Associated Factor 3	Protein Coding	Q13114	55	GC14P115798	2.73586559295654	https://www.genecards.org/cgi-bin/carddisp.pl?gene=TRAF3
WNT5A	Wnt Family Member 5A	Protein Coding	P41221	60	GC03M055465	2.73121023178101	https://www.genecards.org/cgi-bin/carddisp.pl?gene=WNT5A
MIR140	MicroRNA 140	RNA Gene		31	GC16P083017	2.73112916946411	https://www.genecards.org/cgi-bin/carddisp.pl?gene=MIR140
GOLGA2	Golgin A2	Protein Coding	Q08379	49	GC09M128255	2.73032999038696	https://www.genecards.org/cgi-bin/carddisp.pl?gene=GOLGA2
TRIM22	Tripartite Motif Containing 22	Protein Coding	Q8IYM9	48	GC11P005689	2.72854971885681	https://www.genecards.org/cgi-bin/carddisp.pl?gene=TRIM22
TOMM22	Translocase Of Outer Mitochondrial Membrane 22	Protein Coding	Q9NS69	41	GC22P038681	2.72604560852051	https://www.genecards.org/cgi-bin/carddisp.pl?gene=TOMM22
CCT8	Chaperonin Containing TCP1 Subunit 8	Protein Coding	P50990	43	GC21M029055	2.7254490852356	https://www.genecards.org/cgi-bin/carddisp.pl?gene=CCT8
MIR106A	MicroRNA 106a	RNA Gene		26	GC0XM134463	2.72513723373413	https://www.genecards.org/cgi-bin/carddisp.pl?gene=MIR106A
LGALS1	Galectin 1	Protein Coding	P09382	52	GC22P037675	2.72083353996277	https://www.genecards.org/cgi-bin/carddisp.pl?gene=LGALS1
MLKL	Mixed Lineage Kinase Domain Like Pseudokinase	Protein Coding	Q8NB16	51	GC16M074829	2.72083353996277	https://www.genecards.org/cgi-bin/carddisp.pl?gene=MLKL
RNF186	Ring Finger Protein 186	Protein Coding	Q9NXI6	37	GC01M019814	2.71851015090942	https://www.genecards.org/cgi-bin/carddisp.pl?gene=RNF186
ITGA5	Integrin Subunit Alpha 5	Protein Coding	P08648	56	GC12M055919	2.71750140190125	https://www.genecards.org/cgi-bin/carddisp.pl?gene=ITGA5
RBX1	Ring-Box 1	Protein Coding	P62877	52	GC22P040951	2.71582961082458	https://www.genecards.org/cgi-bin/carddisp.pl?gene=RBX1
PPP1R15A	Protein Phosphatase 1 Regulatory Subunit 15A	Protein Coding	O75807	47	GC19P048872	2.71582221984863	https://www.genecards.org/cgi-bin/carddisp.pl?gene=PPP1R15A
PPP1CA	Protein Phosphatase 1 Catalytic Subunit Alpha	Protein Coding	P62136	55	GC11M125495	2.71512508392334	https://www.genecards.org/cgi-bin/carddisp.pl?gene=PPP1CA
CALR	Calreticulin	Protein Coding	P27797	60	GC19P012938	2.71370577812195	https://www.genecards.org/cgi-bin/carddisp.pl?gene=CALR
VPS35	VPS35 Retromer Complex Component	Protein Coding	Q96QK1	52	GC16M047289	2.7118353843689	https://www.genecards.org/cgi-bin/carddisp.pl?gene=VPS35
IL17A	Interleukin 17A	Protein Coding	Q16552	52	GC06P052186	2.710697889328	https://www.genecards.org/cgi-bin/carddisp.pl?gene=IL17A
MIR143	MicroRNA 143	RNA Gene		31	GC05P152355	2.70854258537292	https://www.genecards.org/cgi-bin/carddisp.pl?gene=MIR143
LAMP3	Lysosomal Associated Membrane Protein 3	Protein Coding	Q9UQV4	48	GC03M183122	2.70361948013306	https://www.genecards.org/cgi-bin/carddisp.pl?gene=LAMP3
MIR146B	MicroRNA 146b	RNA Gene		29	GC10P102436	2.70285940170288	https://www.genecards.org/cgi-bin/carddisp.pl?gene=MIR146B
DYNC1LI2	Dynein Cytoplasmic 1 Light Intermediate Chain 2	Protein Coding	O43237	44	GC16M066794	2.70202040672302	https://www.genecards.org/cgi-bin/carddisp.pl?gene=DYNC1LI2
STX5	Syntaxin 5	Protein Coding	Q13190	49	GC11M062806	2.69615936279297	https://www.genecards.org/cgi-bin/carddisp.pl?gene=STX5
NCOA4	Nuclear Receptor Coactivator 4	Protein Coding	Q13772	47	GC10M046005	2.69460082054138	https://www.genecards.org/cgi-bin/carddisp.pl?gene=NCOA4
PSMD2	Proteasome 26S Subunit Ubiquitin Receptor, Non-ATPase 2	Protein Coding	Q13200	52	GC03P184452	2.68691539764404	https://www.genecards.org/cgi-bin/carddisp.pl?gene=PSMD2
HSPA9	Heat Shock Protein Family A (Hsp70) Member 9	Protein Coding	P38646	56	GC05M138554	2.68372678756714	https://www.genecards.org/cgi-bin/carddisp.pl?gene=HSPA9
IL6R	Interleukin 6 Receptor	Protein Coding	P08887	59	GC01P154405	2.68294215202332	https://www.genecards.org/cgi-bin/carddisp.pl?gene=IL6R
RAB13	RAB13, Member RAS Oncogene Family	Protein Coding	P51153	42	GC01M153981	2.68185114860535	https://www.genecards.org/cgi-bin/carddisp.pl?gene=RAB13
RNF41	Ring Finger Protein 41	Protein Coding	Q9H4P4	46	GC12M056202	2.6809413433075	https://www.genecards.org/cgi-bin/carddisp.pl?gene=RNF41
MIR181A1	MicroRNA 181a-1	RNA Gene		26	GC01M198860	2.68050622940063	https://www.genecards.org/cgi-bin/carddisp.pl?gene=MIR181A1
DAXX	Death Domain Associated Protein	Protein Coding	Q9UER7	52	GC06M033318	2.67723536491394	https://www.genecards.org/cgi-bin/carddisp.pl?gene=DAXX
LAMTOR3	Late Endosomal/Lysosomal Adaptor, MAPK And MTOR Activator 3	Protein Coding	Q9UHA4	42	GC04M099878	2.67723536491394	https://www.genecards.org/cgi-bin/carddisp.pl?gene=LAMTOR3
MIR451A	MicroRNA 451a	RNA Gene		25	GC17M028861	2.67622137069702	https://www.genecards.org/cgi-bin/carddisp.pl?gene=MIR451A
UBE3C	Ubiquitin Protein Ligase E3C	Protein Coding	Q15386	50	GC07P157138	2.67518186569214	https://www.genecards.org/cgi-bin/carddisp.pl?gene=UBE3C
COPB1	COPI Coat Complex Subunit Beta 1	Protein Coding	P53618	49	GC11M014436	2.67442750930786	https://www.genecards.org/cgi-bin/carddisp.pl?gene=COPB1
XRCC5	X-Ray Repair Cross Complementing 5	Protein Coding	P13010	53	GC02P216107	2.67223882675171	https://www.genecards.org/cgi-bin/carddisp.pl?gene=XRCC5
CTSK	Cathepsin K	Protein Coding	P43235	58	GC01M160791	2.6715190410614	https://www.genecards.org/cgi-bin/carddisp.pl?gene=CTSK
RAB8B	RAB8B, Member RAS Oncogene Family	Protein Coding	Q92930	47	GC15P165215	2.66475439071655	https://www.genecards.org/cgi-bin/carddisp.pl?gene=RAB8B
GSN	Gelsolin	Protein Coding	P06396	58	GC09P121201	2.66076350212097	https://www.genecards.org/cgi-bin/carddisp.pl?gene=GSN
MIR494	MicroRNA 494	RNA Gene		24	GC14P116771	2.65804934501648	https://www.genecards.org/cgi-bin/carddisp.pl?gene=MIR494
UBE2D2	Ubiquitin Conjugating Enzyme E2 D2	Protein Coding	P62837	50	GC05P139526	2.65103960037231	https://www.genecards.org/cgi-bin/carddisp.pl?gene=UBE2D2
HOTAIR	HOX Transcript Antisense RNA	RNA Gene		31	GC12M053962	2.64910292625427	https://www.genecards.org/cgi-bin/carddisp.pl?gene=HOTAIR
SNHG6	Small Nucleolar RNA Host Gene 6	RNA Gene		26	GC08M066921	2.64870691299438	https://www.genecards.org/cgi-bin/carddisp.pl?gene=SNHG6
PHB1	Prohibitin 1	Protein Coding	P35232	54	GC17M078189	2.64813828468323	https://www.genecards.org/cgi-bin/carddisp.pl?gene=PHB1
CASC2	Cancer Susceptibility 2	RNA Gene	Q8IU53	32	GC10P118053	2.64788007736206	https://www.genecards.org/cgi-bin/carddisp.pl?gene=CASC2
RNF5	Ring Finger Protein 5	Protein Coding	Q99942	48	GC06P134847	2.64510083198547	https://www.genecards.org/cgi-bin/carddisp.pl?gene=RNF5
SETD2	SET Domain Containing 2, Histone Lysine Methyltransferase	Protein Coding	Q9BYW2	56	GC03M047033	2.64288949966431	https://www.genecards.org/cgi-bin/carddisp.pl?gene=SETD2
MTMR8	Myotubularin Related Protein 8	Protein Coding	Q96EF0	42	GC0XM064268	2.64104151725769	https://www.genecards.org/cgi-bin/carddisp.pl?gene=MTMR8
YWHAH	Tyrosine 3-Monooxygenase/Tryptophan 5-Monooxygenase Activation Protein Eta	Protein Coding	Q04917	54	GC22P031944	2.64079523086548	https://www.genecards.org/cgi-bin/carddisp.pl?gene=YWHAH
PLK1	Polo Like Kinase 1	Protein Coding	P53350	60	GC16P081177	2.63652038574219	https://www.genecards.org/cgi-bin/carddisp.pl?gene=PLK1
SHOC2	SHOC2 Leucine Rich Repeat Scaffold Protein	Protein Coding	Q9UQ13	50	GC10P110919	2.63584065437317	https://www.genecards.org/cgi-bin/carddisp.pl?gene=SHOC2
TGM2	Transglutaminase 2	Protein Coding	P21980	56	GC20M038127	2.63330268859863	https://www.genecards.org/cgi-bin/carddisp.pl?gene=TGM2
MAP1B	Microtubule Associated Protein 1B	Protein Coding	P46821	53	GC05P072107	2.63282561302185	https://www.genecards.org/cgi-bin/carddisp.pl?gene=MAP1B
MIR375	MicroRNA 375	RNA Gene		27	GC02M219001	2.62740206718445	https://www.genecards.org/cgi-bin/carddisp.pl?gene=MIR375
RAB14	RAB14, Member RAS Oncogene Family	Protein Coding	P61106	43	GC09M121178	2.62670278549194	https://www.genecards.org/cgi-bin/carddisp.pl?gene=RAB14
MFF	Mitochondrial Fission Factor	Protein Coding	Q9GZY8	47	GC02P227325	2.62665796279907	https://www.genecards.org/cgi-bin/carddisp.pl?gene=MFF
MMP14	Matrix Metallopeptidase 14	Protein Coding	P50281	59	GC14P045941	2.62447810173035	https://www.genecards.org/cgi-bin/carddisp.pl?gene=MMP14
MAGEA6	MAGE Family Member A6	Protein Coding	P43360	41	GC0XM152766	2.62366819381714	https://www.genecards.org/cgi-bin/carddisp.pl?gene=MAGEA6
RIGI	RNA Sensor RIG-I	Protein Coding	O95786	56	GC09M032525	2.61886405944824	https://www.genecards.org/cgi-bin/carddisp.pl?gene=RIGI
SYT11	Synaptotagmin 11	Protein Coding	Q9BT88	48	GC01P155859	2.61805033683777	https://www.genecards.org/cgi-bin/carddisp.pl?gene=SYT11
PFKP	Phosphofructokinase, Platelet	Protein Coding	Q01813	53	GC10P003066	2.61643958091736	https://www.genecards.org/cgi-bin/carddisp.pl?gene=PFKP
TRAP1	TNF Receptor Associated Protein 1	Protein Coding	Q12931	49	GC16M020486	2.61533522605896	https://www.genecards.org/cgi-bin/carddisp.pl?gene=TRAP1
BMF	Bcl2 Modifying Factor	Protein Coding	Q96LC9	43	GC15M040087	2.61418080329895	https://www.genecards.org/cgi-bin/carddisp.pl?gene=BMF
RAB38	RAB38, Member RAS Oncogene Family	Protein Coding	P57729	47	GC11M125996	2.61377620697021	https://www.genecards.org/cgi-bin/carddisp.pl?gene=RAB38
TCP1	T-Complex 1	Protein Coding	P17987	50	GC06M159778	2.61169719696045	https://www.genecards.org/cgi-bin/carddisp.pl?gene=TCP1
EIF2AK2	Eukaryotic Translation Initiation Factor 2 Alpha Kinase 2	Protein Coding	P19525	59	GC02M037099	2.60988688468933	https://www.genecards.org/cgi-bin/carddisp.pl?gene=EIF2AK2
PCNA	Proliferating Cell Nuclear Antigen	Protein Coding	P12004	59	GC20M005114	2.60857129096985	https://www.genecards.org/cgi-bin/carddisp.pl?gene=PCNA
BHLHE40	Basic Helix-Loop-Helix Family Member E40	Protein Coding	O14503	47	GC03P005000	2.60857129096985	https://www.genecards.org/cgi-bin/carddisp.pl?gene=BHLHE40
PEA15	Proliferation And Apoptosis Adaptor Protein 15	Protein Coding	Q15121	50	GC01P160205	2.60670971870422	https://www.genecards.org/cgi-bin/carddisp.pl?gene=PEA15
MIR373	MicroRNA 373	RNA Gene		27	GC19P113661	2.60628938674927	https://www.genecards.org/cgi-bin/carddisp.pl?gene=MIR373
BECN1P2	Beclin 1 Pseudogene 2	Pseudogene		6	GC06P071075	2.60337972640991	https://www.genecards.org/cgi-bin/carddisp.pl?gene=BECN1P2
CCT2	Chaperonin Containing TCP1 Subunit 2	Protein Coding	P78371	49	GC12P069585	2.60238170623779	https://www.genecards.org/cgi-bin/carddisp.pl?gene=CCT2
HNRNPU	Heterogeneous Nuclear Ribonucleoprotein U	Protein Coding	Q00839	51	GC01M244844	2.59921789169312	https://www.genecards.org/cgi-bin/carddisp.pl?gene=HNRNPU
ACIN1	Apoptotic Chromatin Condensation Inducer 1	Protein Coding	Q9UKV3	45	GC14M023058	2.59739804267883	https://www.genecards.org/cgi-bin/carddisp.pl?gene=ACIN1
ANXA7	Annexin A7	Protein Coding	P20073	49	GC10M073375	2.59041142463684	https://www.genecards.org/cgi-bin/carddisp.pl?gene=ANXA7
BMI1	BMI1 Proto-Oncogene, Polycomb Ring Finger	Protein Coding	P35226	52	GC10P022337	2.5895528793335	https://www.genecards.org/cgi-bin/carddisp.pl?gene=BMI1
SNX30	Sorting Nexin Family Member 30	Protein Coding	Q5VWJ9	37	GC09P112912	2.58918619155884	https://www.genecards.org/cgi-bin/carddisp.pl?gene=SNX30
HNRNPM	Heterogeneous Nuclear Ribonucleoprotein M	Protein Coding	P52272	46	GC19P008444	2.58483099937439	https://www.genecards.org/cgi-bin/carddisp.pl?gene=HNRNPM
USP30	Ubiquitin Specific Peptidase 30	Protein Coding	Q70CQ3	45	GC12P109027	2.5836501121521	https://www.genecards.org/cgi-bin/carddisp.pl?gene=USP30
FLNA	Filamin A	Protein Coding	P21333	57	GC0XM154348	2.58308601379395	https://www.genecards.org/cgi-bin/carddisp.pl?gene=FLNA
CHUK	Component Of Inhibitor Of Nuclear Factor Kappa B Kinase Complex	Protein Coding	O15111	59	GC10M100415	2.58237719535828	https://www.genecards.org/cgi-bin/carddisp.pl?gene=CHUK
PWAR1	Prader Willi/Angelman Region RNA 1	RNA Gene		22	GC15P025135	2.57676362991333	https://www.genecards.org/cgi-bin/carddisp.pl?gene=PWAR1
EPHA3	EPH Receptor A3	Protein Coding	P29320	55	GC03P089077	2.57629728317261	https://www.genecards.org/cgi-bin/carddisp.pl?gene=EPHA3
LINC01554	Long Intergenic Non-Protein Coding RNA 1554	RNA Gene	Q52M75	27	GC05P095838	2.57526922225952	https://www.genecards.org/cgi-bin/carddisp.pl?gene=LINC01554
TLR3	Toll Like Receptor 3	Protein Coding	O15455	60	GC04P186059	2.57333779335022	https://www.genecards.org/cgi-bin/carddisp.pl?gene=TLR3
SNX4	Sorting Nexin 4	Protein Coding	O95219	42	GC03M125446	2.57240128517151	https://www.genecards.org/cgi-bin/carddisp.pl?gene=SNX4
SIDT2	SID1 Transmembrane Family Member 2	Protein Coding	Q8NBJ9	44	GC11P117178	2.5718092918396	https://www.genecards.org/cgi-bin/carddisp.pl?gene=SIDT2
TUBA8	Tubulin Alpha 8	Protein Coding	Q9NY65	53	GC22P018110	2.56967806816101	https://www.genecards.org/cgi-bin/carddisp.pl?gene=TUBA8
ARG2	Arginase 2	Protein Coding	P78540	54	GC14P067619	2.55819439888	https://www.genecards.org/cgi-bin/carddisp.pl?gene=ARG2
CKAP4	Cytoskeleton Associated Protein 4	Protein Coding	Q07065	46	GC12M106237	2.55655980110168	https://www.genecards.org/cgi-bin/carddisp.pl?gene=CKAP4
S100A4	S100 Calcium Binding Protein A4	Protein Coding	P26447	53	GC01M153543	2.55034923553467	https://www.genecards.org/cgi-bin/carddisp.pl?gene=S100A4
MALT1	MALT1 Paracaspase	Protein Coding	Q9UDY8	56	GC18P058671	2.54815816879272	https://www.genecards.org/cgi-bin/carddisp.pl?gene=MALT1
SPG11	SPG11 Vesicle Trafficking Associated, Spatacsin	Protein Coding	Q96JI7	49	GC15M044834	2.54792881011963	https://www.genecards.org/cgi-bin/carddisp.pl?gene=SPG11
ATP1A1	ATPase Na+/K+ Transporting Subunit Alpha 1	Protein Coding	P05023	58	GC01P116372	2.54360008239746	https://www.genecards.org/cgi-bin/carddisp.pl?gene=ATP1A1
RAC1	Rac Family Small GTPase 1	Protein Coding	P63000	58	GC07P011586	2.54313707351685	https://www.genecards.org/cgi-bin/carddisp.pl?gene=RAC1
DYNC1I1	Dynein Cytoplasmic 1 Intermediate Chain 1	Protein Coding	O14576	46	GC07P095772	2.54040002822876	https://www.genecards.org/cgi-bin/carddisp.pl?gene=DYNC1I1
VEGFA	Vascular Endothelial Growth Factor A	Protein Coding	P15692	57	GC06P043770	2.5402500629425	https://www.genecards.org/cgi-bin/carddisp.pl?gene=VEGFA
IMMT	Inner Membrane Mitochondrial Protein	Protein Coding	Q16891	48	GC02M086144	2.5402500629425	https://www.genecards.org/cgi-bin/carddisp.pl?gene=IMMT
RAB24	RAB24, Member RAS Oncogene Family	Protein Coding	Q969Q5	44	GC05M177301	2.5392165184021	https://www.genecards.org/cgi-bin/carddisp.pl?gene=RAB24
COPZ1	COPI Coat Complex Subunit Zeta 1	Protein Coding	P61923	46	GC12P054301	2.53708982467651	https://www.genecards.org/cgi-bin/carddisp.pl?gene=COPZ1
MAP3K5	Mitogen-Activated Protein Kinase Kinase Kinase 5	Protein Coding	Q99683	57	GC06M136557	2.53312611579895	https://www.genecards.org/cgi-bin/carddisp.pl?gene=MAP3K5
CSNK1A1	Casein Kinase 1 Alpha 1	Protein Coding	P48729	58	GC05M149492	2.53254556655884	https://www.genecards.org/cgi-bin/carddisp.pl?gene=CSNK1A1
MEG8	Maternally Expressed 8, Small Nucleolar RNA Host Gene	RNA Gene		26	GC14P116736	2.52855277061462	https://www.genecards.org/cgi-bin/carddisp.pl?gene=MEG8
HSPB8	Heat Shock Protein Family B (Small) Member 8	Protein Coding	Q9UJY1	54	GC12P119173	2.52687692642212	https://www.genecards.org/cgi-bin/carddisp.pl?gene=HSPB8
SPARC	Secreted Protein Acidic And Cysteine Rich	Protein Coding	P09486	58	GC05M151661	2.52402806282043	https://www.genecards.org/cgi-bin/carddisp.pl?gene=SPARC
DIABLO	Diablo IAP-Binding Mitochondrial Protein	Protein Coding	Q9NR28	54	GC12M123647	2.52402806282043	https://www.genecards.org/cgi-bin/carddisp.pl?gene=DIABLO
EPHB3	EPH Receptor B3	Protein Coding	P54753	54	GC03P184561	2.52402806282043	https://www.genecards.org/cgi-bin/carddisp.pl?gene=EPHB3
BCL2L2	BCL2 Like 2	Protein Coding	Q92843	49	GC14P046337	2.52402806282043	https://www.genecards.org/cgi-bin/carddisp.pl?gene=BCL2L2
MARCHF7	Membrane Associated Ring-CH-Type Finger 7	Protein Coding	Q9H992	40	GC02P159747	2.52331781387329	https://www.genecards.org/cgi-bin/carddisp.pl?gene=MARCHF7
SNORD118	Small Nucleolar RNA, C/D Box 118	RNA Gene		25	GC17M074901	2.51547932624817	https://www.genecards.org/cgi-bin/carddisp.pl?gene=SNORD118
SUMO1	Small Ubiquitin Like Modifier 1	Protein Coding	P63165	55	GC02M202206	2.51253080368042	https://www.genecards.org/cgi-bin/carddisp.pl?gene=SUMO1
IFNL2	Interferon Lambda 2	Protein Coding	Q8IZJ0	41	GC19P039268	2.51025199890137	https://www.genecards.org/cgi-bin/carddisp.pl?gene=IFNL2
PDPK1	3-Phosphoinositide Dependent Protein Kinase 1	Protein Coding	O15530	58	GC16P002537	2.50944232940674	https://www.genecards.org/cgi-bin/carddisp.pl?gene=PDPK1
NAMPT	Nicotinamide Phosphoribosyltransferase	Protein Coding	P43490	55	GC07M106248	2.50944232940674	https://www.genecards.org/cgi-bin/carddisp.pl?gene=NAMPT
ESR2	Estrogen Receptor 2	Protein Coding	Q92731	58	GC14M064084	2.50864696502686	https://www.genecards.org/cgi-bin/carddisp.pl?gene=ESR2
NEAT1	Nuclear Paraspeckle Assembly Transcript 1	RNA Gene		32	GC11P089078	2.50864696502686	https://www.genecards.org/cgi-bin/carddisp.pl?gene=NEAT1
MIR23B	MicroRNA 23b	RNA Gene		27	GC09P095085	2.49635696411133	https://www.genecards.org/cgi-bin/carddisp.pl?gene=MIR23B
BMPR2	Bone Morphogenetic Protein Receptor Type 2	Protein Coding	Q13873	59	GC02P202376	2.49588894844055	https://www.genecards.org/cgi-bin/carddisp.pl?gene=BMPR2
LMNB2	Lamin B2	Protein Coding	Q03252	51	GC19M091759	2.49588894844055	https://www.genecards.org/cgi-bin/carddisp.pl?gene=LMNB2
TAB2	TGF-Beta Activated Kinase 1 (MAP3K7) Binding Protein 2	Protein Coding	Q9NYJ8	58	GC06P149218	2.49431967735291	https://www.genecards.org/cgi-bin/carddisp.pl?gene=TAB2
PTRH2	Peptidyl-TRNA Hydrolase 2	Protein Coding	Q9Y3E5	52	GC17M059674	2.49262380599976	https://www.genecards.org/cgi-bin/carddisp.pl?gene=PTRH2
BCL2L10	BCL2 Like 10	Protein Coding	Q9HD36	44	GC15M148782	2.49262380599976	https://www.genecards.org/cgi-bin/carddisp.pl?gene=BCL2L10
GRAMD1A	GRAM Domain Containing 1A	Protein Coding	Q96CP6	37	GC19P112925	2.49251747131348	https://www.genecards.org/cgi-bin/carddisp.pl?gene=GRAMD1A
ZC3H12A	Zinc Finger CCCH-Type Containing 12A	Protein Coding	Q5D1E8	47	GC01P037474	2.49214458465576	https://www.genecards.org/cgi-bin/carddisp.pl?gene=ZC3H12A
RMC1	Regulator Of MON1-CCZ1	Protein Coding	Q96DM3	36	GC18P023506	2.48801398277283	https://www.genecards.org/cgi-bin/carddisp.pl?gene=RMC1
ATP5F1A	ATP Synthase F1 Subunit Alpha	Protein Coding	P25705	54	GC18M046081	2.48586559295654	https://www.genecards.org/cgi-bin/carddisp.pl?gene=ATP5F1A
SDCBP	Syndecan Binding Protein	Protein Coding	O00560	50	GC08P058539	2.48586559295654	https://www.genecards.org/cgi-bin/carddisp.pl?gene=SDCBP
CREG1	Cellular Repressor Of E1A Stimulated Genes 1	Protein Coding	O75629	44	GC01M167498	2.48529577255249	https://www.genecards.org/cgi-bin/carddisp.pl?gene=CREG1
MIR210	MicroRNA 210	RNA Gene		28	GC11M011821	2.48376226425171	https://www.genecards.org/cgi-bin/carddisp.pl?gene=MIR210
SH3BGRL	SH3 Domain Binding Glutamate Rich Protein Like	Protein Coding	O75368	44	GC0XP081201	2.48229622840881	https://www.genecards.org/cgi-bin/carddisp.pl?gene=SH3BGRL
CASP4	Caspase 4	Protein Coding	P49662	54	GC11M104942	2.48085689544678	https://www.genecards.org/cgi-bin/carddisp.pl?gene=CASP4
RAB4B-EGLN2	RAB4B-EGLN2 Readthrough (NMD Candidate)	RNA Gene		18	GC19P040778	2.47949147224426	https://www.genecards.org/cgi-bin/carddisp.pl?gene=RAB4B-EGLN2
MIR23A	MicroRNA 23a	RNA Gene		28	GC19M092210	2.47783923149109	https://www.genecards.org/cgi-bin/carddisp.pl?gene=MIR23A
TUBB	Tubulin Beta Class I	Protein Coding	P07437	58	GC06P134798	2.47753810882568	https://www.genecards.org/cgi-bin/carddisp.pl?gene=TUBB
MIR145	MicroRNA 145	RNA Gene		30	GC05P149430	2.47679686546326	https://www.genecards.org/cgi-bin/carddisp.pl?gene=MIR145
HOTTIP	HOXA Distal Transcript Antisense RNA	RNA Gene		29	GC07P027198	2.47593355178833	https://www.genecards.org/cgi-bin/carddisp.pl?gene=HOTTIP
TMED10	Transmembrane P24 Trafficking Protein 10	Protein Coding	P49755	51	GC14M075251	2.4723653793335	https://www.genecards.org/cgi-bin/carddisp.pl?gene=TMED10
SNHG5	Small Nucleolar RNA Host Gene 5	RNA Gene		28	GC06M085650	2.46670532226563	https://www.genecards.org/cgi-bin/carddisp.pl?gene=SNHG5
KDM4B	Lysine Demethylase 4B	Protein Coding	O94953	54	GC19P004969	2.4659423828125	https://www.genecards.org/cgi-bin/carddisp.pl?gene=KDM4B
PPARA	Peroxisome Proliferator Activated Receptor Alpha	Protein Coding	Q07869	53	GC22P046150	2.46374320983887	https://www.genecards.org/cgi-bin/carddisp.pl?gene=PPARA
MIR101-1	MicroRNA 101-1	RNA Gene		26	GC01M065058	2.46374320983887	https://www.genecards.org/cgi-bin/carddisp.pl?gene=MIR101-1
H2BC3	H2B Clustered Histone 3	Protein Coding	P33778	39	GC06M093417	2.46370625495911	https://www.genecards.org/cgi-bin/carddisp.pl?gene=H2BC3
MYH9	Myosin Heavy Chain 9	Protein Coding	P35579	56	GC22M036281	2.46318459510803	https://www.genecards.org/cgi-bin/carddisp.pl?gene=MYH9
FMR1	Fragile X Messenger Ribonucleoprotein 1	Protein Coding	Q06787	53	GC0XP148000	2.46286249160767	https://www.genecards.org/cgi-bin/carddisp.pl?gene=FMR1
TTR	Transthyretin	Protein Coding	P02766	57	GC18P031557	2.46211695671082	https://www.genecards.org/cgi-bin/carddisp.pl?gene=TTR
CSF1	Colony Stimulating Factor 1	Protein Coding	P09603	53	GC01P109911	2.46202707290649	https://www.genecards.org/cgi-bin/carddisp.pl?gene=CSF1
PSMB8	Proteasome 20S Subunit Beta 8	Protein Coding	P28062	59	GC06M032840	2.45848441123962	https://www.genecards.org/cgi-bin/carddisp.pl?gene=PSMB8
HDAC5	Histone Deacetylase 5	Protein Coding	Q9UQL6	55	GC17M044076	2.45848441123962	https://www.genecards.org/cgi-bin/carddisp.pl?gene=HDAC5
NOP56	NOP56 Ribonucleoprotein	Protein Coding	O00567	52	GC20P008129	2.45676755905151	https://www.genecards.org/cgi-bin/carddisp.pl?gene=NOP56
LAMTOR2	Late Endosomal/Lysosomal Adaptor, MAPK And MTOR Activator 2	Protein Coding	Q9Y2Q5	50	GC01P156054	2.45122909545898	https://www.genecards.org/cgi-bin/carddisp.pl?gene=LAMTOR2
TP53BP2	Tumor Protein P53 Binding Protein 2	Protein Coding	Q13625	47	GC01M223779	2.44838047027588	https://www.genecards.org/cgi-bin/carddisp.pl?gene=TP53BP2
CLOCK	Clock Circadian Regulator	Protein Coding	O15516	53	GC04M055427	2.4483425617218	https://www.genecards.org/cgi-bin/carddisp.pl?gene=CLOCK
AVEN	Apoptosis And Caspase Activation Inhibitor	Protein Coding	Q9NQS1	44	GC15M039316	2.44825124740601	https://www.genecards.org/cgi-bin/carddisp.pl?gene=AVEN
ROCK1	Rho Associated Coiled-Coil Containing Protein Kinase 1	Protein Coding	Q13464	58	GC18M034018	2.4474983215332	https://www.genecards.org/cgi-bin/carddisp.pl?gene=ROCK1
MIR125B1	MicroRNA 125b-1	RNA Gene		29	GC11M126625	2.44440102577209	https://www.genecards.org/cgi-bin/carddisp.pl?gene=MIR125B1
DEPDC5	DEP Domain Containing 5, GATOR1 Subcomplex Subunit	Protein Coding	O75140	51	GC22P031753	2.44129467010498	https://www.genecards.org/cgi-bin/carddisp.pl?gene=DEPDC5
LARS1	Leucyl-TRNA Synthetase 1	Protein Coding	Q9P2J5	52	GC05M146114	2.44017386436462	https://www.genecards.org/cgi-bin/carddisp.pl?gene=LARS1
HCCAT5	Hepatocellular Carcinoma Associated Transcript 5	RNA Gene		23	GC16P073092	2.43823146820068	https://www.genecards.org/cgi-bin/carddisp.pl?gene=HCCAT5
IL24	Interleukin 24	Protein Coding	Q13007	50	GC01P206897	2.43773579597473	https://www.genecards.org/cgi-bin/carddisp.pl?gene=IL24
RNF213	Ring Finger Protein 213	Protein Coding	Q63HN8	48	GC17P080260	2.43385243415833	https://www.genecards.org/cgi-bin/carddisp.pl?gene=RNF213
RAB6A	RAB6A, Member RAS Oncogene Family	Protein Coding	P20340	50	GC11M125675	2.43055152893066	https://www.genecards.org/cgi-bin/carddisp.pl?gene=RAB6A
PIR	Pirin	Protein Coding	O00625	47	GC0XM015402	2.43055152893066	https://www.genecards.org/cgi-bin/carddisp.pl?gene=PIR
SCOC	Short Coiled-Coil Protein	Protein Coding	Q9UIL1	40	GC04P140257	2.42756533622742	https://www.genecards.org/cgi-bin/carddisp.pl?gene=SCOC
LRRC25	Leucine Rich Repeat Containing 25	Protein Coding	Q8N386	40	GC19M092410	2.42382001876831	https://www.genecards.org/cgi-bin/carddisp.pl?gene=LRRC25
CCT4	Chaperonin Containing TCP1 Subunit 4	Protein Coding	P50991	48	GC02M061868	2.42197036743164	https://www.genecards.org/cgi-bin/carddisp.pl?gene=CCT4
VAPB	VAMP Associated Protein B And C	Protein Coding	O95292	53	GC20P058389	2.42102408409119	https://www.genecards.org/cgi-bin/carddisp.pl?gene=VAPB
BMAL1	Basic Helix-Loop-Helix ARNT Like 1	Protein Coding	O00327	51	GC11P013277	2.41885590553284	https://www.genecards.org/cgi-bin/carddisp.pl?gene=BMAL1
VTRNA1-1	Vault RNA 1-1	RNA Gene		17	GC05P153507	2.41866827011108	https://www.genecards.org/cgi-bin/carddisp.pl?gene=VTRNA1-1
SNRNP70	Small Nuclear Ribonucleoprotein U1 Subunit 70	Protein Coding	P08621	48	GC19P049085	2.41350030899048	https://www.genecards.org/cgi-bin/carddisp.pl?gene=SNRNP70
FAF1	Fas Associated Factor 1	Protein Coding	Q9UNN5	49	GC01M050439	2.40959668159485	https://www.genecards.org/cgi-bin/carddisp.pl?gene=FAF1
SLC3A2	Solute Carrier Family 3 Member 2	Protein Coding	P08195	51	GC11P062856	2.40669822692871	https://www.genecards.org/cgi-bin/carddisp.pl?gene=SLC3A2
LDHB	Lactate Dehydrogenase B	Protein Coding	P07195	50	GC12M021635	2.40586709976196	https://www.genecards.org/cgi-bin/carddisp.pl?gene=LDHB
CUL4B	Cullin 4B	Protein Coding	Q13620	51	GC0XM120524	2.40562200546265	https://www.genecards.org/cgi-bin/carddisp.pl?gene=CUL4B
HSPA1A	Heat Shock Protein Family A (Hsp70) Member 1A	Protein Coding	P0DMV8	55	GC06P134838	2.405428647995	https://www.genecards.org/cgi-bin/carddisp.pl?gene=HSPA1A
ACE2	Angiotensin Converting Enzyme 2	Protein Coding	Q9BYF1	58	GC0XM015494	2.40467691421509	https://www.genecards.org/cgi-bin/carddisp.pl?gene=ACE2
SMAD1	SMAD Family Member 1	Protein Coding	Q15797	53	GC04P145481	2.40305137634277	https://www.genecards.org/cgi-bin/carddisp.pl?gene=SMAD1
ING1	Inhibitor Of Growth Family Member 1	Protein Coding	Q9UK53	52	GC13P110712	2.40305137634277	https://www.genecards.org/cgi-bin/carddisp.pl?gene=ING1
NR1D2	Nuclear Receptor Subfamily 1 Group D Member 2	Protein Coding	Q14995	47	GC03P023945	2.40305137634277	https://www.genecards.org/cgi-bin/carddisp.pl?gene=NR1D2
KPNA2	Karyopherin Subunit Alpha 2	Protein Coding	P52292	53	GC17P068035	2.40234518051147	https://www.genecards.org/cgi-bin/carddisp.pl?gene=KPNA2
STAT1	Signal Transducer And Activator Of Transcription 1	Protein Coding	P42224	61	GC02M190908	2.40115690231323	https://www.genecards.org/cgi-bin/carddisp.pl?gene=STAT1
PRKCI	Protein Kinase C Iota	Protein Coding	P41743	54	GC03P170222	2.40049362182617	https://www.genecards.org/cgi-bin/carddisp.pl?gene=PRKCI
EIF4G1	Eukaryotic Translation Initiation Factor 4 Gamma 1	Protein Coding	Q04637	56	GC03P184314	2.39734768867493	https://www.genecards.org/cgi-bin/carddisp.pl?gene=EIF4G1
HNRNPA3	Heterogeneous Nuclear Ribonucleoprotein A3	Protein Coding	P51991	47	GC02P177212	2.39668583869934	https://www.genecards.org/cgi-bin/carddisp.pl?gene=HNRNPA3
NIPSNAP1	Nipsnap Homolog 1	Protein Coding	Q9BPW8	41	GC22M029554	2.39330744743347	https://www.genecards.org/cgi-bin/carddisp.pl?gene=NIPSNAP1
SCD	Stearoyl-CoA Desaturase	Protein Coding	O00767	59	GC10P100347	2.39284181594849	https://www.genecards.org/cgi-bin/carddisp.pl?gene=SCD
MIR502	MicroRNA 502	RNA Gene		22	GC0XP050014	2.39147758483887	https://www.genecards.org/cgi-bin/carddisp.pl?gene=MIR502
ACTB	Actin Beta	Protein Coding	P60709	58	GC07M005527	2.3910756111145	https://www.genecards.org/cgi-bin/carddisp.pl?gene=ACTB
BMP4	Bone Morphogenetic Protein 4	Protein Coding	P12644	58	GC14M053949	2.39065170288086	https://www.genecards.org/cgi-bin/carddisp.pl?gene=BMP4
MATR3	Matrin 3	Protein Coding	P43243	52	GC05P139274	2.39040541648865	https://www.genecards.org/cgi-bin/carddisp.pl?gene=MATR3
IARS1	Isoleucyl-TRNA Synthetase 1	Protein Coding	P41252	52	GC09M109410	2.38947939872742	https://www.genecards.org/cgi-bin/carddisp.pl?gene=IARS1
CLU	Clusterin	Protein Coding	P10909	56	GC08M027596	2.38814449310303	https://www.genecards.org/cgi-bin/carddisp.pl?gene=CLU
MIR18A	MicroRNA 18a	RNA Gene		26	GC13P091683	2.38807487487793	https://www.genecards.org/cgi-bin/carddisp.pl?gene=MIR18A
IPO8	Importin 8	Protein Coding	O15397	48	GC12M030628	2.38634157180786	https://www.genecards.org/cgi-bin/carddisp.pl?gene=IPO8
RAB4A	RAB4A, Member RAS Oncogene Family	Protein Coding	P20338	47	GC01P229271	2.38634157180786	https://www.genecards.org/cgi-bin/carddisp.pl?gene=RAB4A
TOMM70	Translocase Of Outer Mitochondrial Membrane 70	Protein Coding	O94826	44	GC03M100364	2.38601088523865	https://www.genecards.org/cgi-bin/carddisp.pl?gene=TOMM70
MIR98	MicroRNA 98	RNA Gene		26	GC0XM053782	2.38517570495605	https://www.genecards.org/cgi-bin/carddisp.pl?gene=MIR98
VAPA	VAMP Associated Protein A	Protein Coding	Q9P0L0	51	GC18P009938	2.38509345054626	https://www.genecards.org/cgi-bin/carddisp.pl?gene=VAPA
CHEK1	Checkpoint Kinase 1	Protein Coding	O14757	60	GC11P125625	2.38471937179565	https://www.genecards.org/cgi-bin/carddisp.pl?gene=CHEK1
CHMP3	Charged Multivesicular Body Protein 3	Protein Coding	Q9Y3E7	45	GC02M086505	2.38027000427246	https://www.genecards.org/cgi-bin/carddisp.pl?gene=CHMP3
WDR24	WD Repeat Domain 24	Protein Coding	Q96S15	40	GC16M020223	2.37547540664673	https://www.genecards.org/cgi-bin/carddisp.pl?gene=WDR24
PRKAG3	Protein Kinase AMP-Activated Non-Catalytic Subunit Gamma 3	Protein Coding	Q9UGI9	47	GC02M218823	2.37311291694641	https://www.genecards.org/cgi-bin/carddisp.pl?gene=PRKAG3
HNRNPH1	Heterogeneous Nuclear Ribonucleoprotein H1	Protein Coding	P31943	50	GC05M179614	2.37039041519165	https://www.genecards.org/cgi-bin/carddisp.pl?gene=HNRNPH1
MYL6	Myosin Light Chain 6	Protein Coding	P60660	47	GC12P056158	2.37039041519165	https://www.genecards.org/cgi-bin/carddisp.pl?gene=MYL6
SIK2	Salt Inducible Kinase 2	Protein Coding	Q9H0K1	52	GC11P112482	2.36580085754395	https://www.genecards.org/cgi-bin/carddisp.pl?gene=SIK2
VPS13D	Vacuolar Protein Sorting 13 Homolog D	Protein Coding	Q5THJ4	43	GC01P040414	2.3625316619873	https://www.genecards.org/cgi-bin/carddisp.pl?gene=VPS13D
MIR33B	MicroRNA 33b	RNA Gene		25	GC17M017813	2.36230707168579	https://www.genecards.org/cgi-bin/carddisp.pl?gene=MIR33B
TRIM50	Tripartite Motif Containing 50	Protein Coding	Q86XT4	41	GC07M073312	2.36130213737488	https://www.genecards.org/cgi-bin/carddisp.pl?gene=TRIM50
HSPD1	Heat Shock Protein Family D (Hsp60) Member 1	Protein Coding	P10809	58	GC02M197486	2.36047959327698	https://www.genecards.org/cgi-bin/carddisp.pl?gene=HSPD1
SMAD2	SMAD Family Member 2	Protein Coding	Q15796	60	GC18M047809	2.35987496376038	https://www.genecards.org/cgi-bin/carddisp.pl?gene=SMAD2
DDB1	Damage Specific DNA Binding Protein 1	Protein Coding	Q16531	53	GC11M125190	2.35925579071045	https://www.genecards.org/cgi-bin/carddisp.pl?gene=DDB1
MIR205	MicroRNA 205	RNA Gene		26	GC01P209432	2.35681438446045	https://www.genecards.org/cgi-bin/carddisp.pl?gene=MIR205
NAPA	NSF Attachment Protein Alpha	Protein Coding	P54920	45	GC19M093011	2.35325193405151	https://www.genecards.org/cgi-bin/carddisp.pl?gene=NAPA
DDX5	DEAD-Box Helicase 5	Protein Coding	P17844	54	GC17M064498	2.35181450843811	https://www.genecards.org/cgi-bin/carddisp.pl?gene=DDX5
ANXA2	Annexin A2	Protein Coding	P07355	56	GC15M060347	2.35168123245239	https://www.genecards.org/cgi-bin/carddisp.pl?gene=ANXA2
THBS1	Thrombospondin 1	Protein Coding	P07996	54	GC15P039581	2.34943628311157	https://www.genecards.org/cgi-bin/carddisp.pl?gene=THBS1
TRPM2	Transient Receptor Potential Cation Channel Subfamily M Member 2	Protein Coding	O94759	43	GC21P044350	2.34875392913818	https://www.genecards.org/cgi-bin/carddisp.pl?gene=TRPM2
OIP5-AS1	OIP5 Antisense RNA 1	RNA Gene		24	GC15P157107	2.34689402580261	https://www.genecards.org/cgi-bin/carddisp.pl?gene=OIP5-AS1
MIR15A	MicroRNA 15a	RNA Gene		23	GC13M050049	2.34567832946777	https://www.genecards.org/cgi-bin/carddisp.pl?gene=MIR15A
EIF4A3	Eukaryotic Translation Initiation Factor 4A3	Protein Coding	P38919	53	GC17M080237	2.34364128112793	https://www.genecards.org/cgi-bin/carddisp.pl?gene=EIF4A3
RNF2	Ring Finger Protein 2	Protein Coding	Q99496	52	GC01P185045	2.3431670665741	https://www.genecards.org/cgi-bin/carddisp.pl?gene=RNF2
ARFIP2	ADP Ribosylation Factor Interacting Protein 2	Protein Coding	P53365	45	GC11M012119	2.34086513519287	https://www.genecards.org/cgi-bin/carddisp.pl?gene=ARFIP2
CCT7	Chaperonin Containing TCP1 Subunit 7	Protein Coding	Q99832	50	GC02P073233	2.33635520935059	https://www.genecards.org/cgi-bin/carddisp.pl?gene=CCT7
PTBP1	Polypyrimidine Tract Binding Protein 1	Protein Coding	P26599	50	GC19P000797	2.33535051345825	https://www.genecards.org/cgi-bin/carddisp.pl?gene=PTBP1
VPS13A	Vacuolar Protein Sorting 13 Homolog A	Protein Coding	Q96RL7	50	GC09P077177	2.33295702934265	https://www.genecards.org/cgi-bin/carddisp.pl?gene=VPS13A
SPP1	Secreted Phosphoprotein 1	Protein Coding	P10451	54	GC04P087975	2.33228993415833	https://www.genecards.org/cgi-bin/carddisp.pl?gene=SPP1
SLC25A3	Solute Carrier Family 25 Member 3	Protein Coding	Q00325	51	GC12P098593	2.33219838142395	https://www.genecards.org/cgi-bin/carddisp.pl?gene=SLC25A3
TPM1	Tropomyosin 1	Protein Coding	P09493	58	GC15P165361	2.32875800132751	https://www.genecards.org/cgi-bin/carddisp.pl?gene=TPM1
CCT6A	Chaperonin Containing TCP1 Subunit 6A	Protein Coding	P40227	44	GC07P056051	2.32849335670471	https://www.genecards.org/cgi-bin/carddisp.pl?gene=CCT6A
RPS3	Ribosomal Protein S3	Protein Coding	P23396	51	GC11P089608	2.32781314849854	https://www.genecards.org/cgi-bin/carddisp.pl?gene=RPS3
P4HB	Prolyl 4-Hydroxylase Subunit Beta	Protein Coding	P07237	58	GC17M081843	2.32684993743896	https://www.genecards.org/cgi-bin/carddisp.pl?gene=P4HB
FURIN	Furin, Paired Basic Amino Acid Cleaving Enzyme	Protein Coding	P09958	56	GC15P090868	2.32564043998718	https://www.genecards.org/cgi-bin/carddisp.pl?gene=FURIN
RUNX2	RUNX Family Transcription Factor 2	Protein Coding	Q13950	55	GC06P135072	2.32564043998718	https://www.genecards.org/cgi-bin/carddisp.pl?gene=RUNX2
VPS51	VPS51 Subunit Of GARP Complex	Protein Coding	Q9UID3	46	GC11P065089	2.32537651062012	https://www.genecards.org/cgi-bin/carddisp.pl?gene=VPS51
PSMC1	Proteasome 26S Subunit, ATPase 1	Protein Coding	P62191	51	GC14P090256	2.32454633712769	https://www.genecards.org/cgi-bin/carddisp.pl?gene=PSMC1
MIR148A	MicroRNA 148a	RNA Gene		27	GC07M025950	2.32294058799744	https://www.genecards.org/cgi-bin/carddisp.pl?gene=MIR148A
HDAC3	Histone Deacetylase 3	Protein Coding	O15379	58	GC05M141620	2.32046413421631	https://www.genecards.org/cgi-bin/carddisp.pl?gene=HDAC3
CDK5	Cyclin Dependent Kinase 5	Protein Coding	Q00535	62	GC07M151053	2.31958222389221	https://www.genecards.org/cgi-bin/carddisp.pl?gene=CDK5
GJA1	Gap Junction Protein Alpha 1	Protein Coding	P17302	59	GC06P136245	2.31889772415161	https://www.genecards.org/cgi-bin/carddisp.pl?gene=GJA1
CTSA	Cathepsin A	Protein Coding	P10619	55	GC20P045890	2.31731462478638	https://www.genecards.org/cgi-bin/carddisp.pl?gene=CTSA
UBA1	Ubiquitin Like Modifier Activating Enzyme 1	Protein Coding	P22314	57	GC0XP047190	2.31679821014404	https://www.genecards.org/cgi-bin/carddisp.pl?gene=UBA1
ITGAV	Integrin Subunit Alpha V	Protein Coding	P06756	56	GC02P186589	2.31600022315979	https://www.genecards.org/cgi-bin/carddisp.pl?gene=ITGAV
MAP2K3	Mitogen-Activated Protein Kinase Kinase 3	Protein Coding	P46734	56	GC17P111656	2.31600022315979	https://www.genecards.org/cgi-bin/carddisp.pl?gene=MAP2K3
BIRC3	Baculoviral IAP Repeat Containing 3	Protein Coding	Q13489	54	GC11P102317	2.31600022315979	https://www.genecards.org/cgi-bin/carddisp.pl?gene=BIRC3
PABPC1	Poly(A) Binding Protein Cytoplasmic 1	Protein Coding	P11940	51	GC08M100685	2.31589603424072	https://www.genecards.org/cgi-bin/carddisp.pl?gene=PABPC1
TRIM59	Tripartite Motif Containing 59	Protein Coding	Q8IWR1	38	GC03M160432	2.31502795219421	https://www.genecards.org/cgi-bin/carddisp.pl?gene=TRIM59
MIR26B	MicroRNA 26b	RNA Gene		29	GC02P218402	2.31460905075073	https://www.genecards.org/cgi-bin/carddisp.pl?gene=MIR26B
MARS1	Methionyl-TRNA Synthetase 1	Protein Coding	P56192	53	GC12P060675	2.31157779693604	https://www.genecards.org/cgi-bin/carddisp.pl?gene=MARS1
NIPSNAP2	Nipsnap Homolog 2	Protein Coding	O75323	44	GC07P060621	2.31141185760498	https://www.genecards.org/cgi-bin/carddisp.pl?gene=NIPSNAP2
MIR96	MicroRNA 96	RNA Gene		27	GC07M129774	2.31012940406799	https://www.genecards.org/cgi-bin/carddisp.pl?gene=MIR96
RPS4X	Ribosomal Protein S4 X-Linked	Protein Coding	P62701	46	GC0XM072255	2.30971837043762	https://www.genecards.org/cgi-bin/carddisp.pl?gene=RPS4X
AKT2	AKT Serine/Threonine Kinase 2	Protein Coding	P31751	62	GC19M040230	2.30894708633423	https://www.genecards.org/cgi-bin/carddisp.pl?gene=AKT2
SERPINA1	Serpin Family A Member 1	Protein Coding	P01009	58	GC14M094376	2.30029964447021	https://www.genecards.org/cgi-bin/carddisp.pl?gene=SERPINA1
YBX1	Y-Box Binding Protein 1	Protein Coding	P67809	49	GC01P042682	2.29816865921021	https://www.genecards.org/cgi-bin/carddisp.pl?gene=YBX1
ATP6AP2	ATPase H+ Transporting Accessory Protein 2	Protein Coding	O75787	53	GC0XP040622	2.29702496528625	https://www.genecards.org/cgi-bin/carddisp.pl?gene=ATP6AP2
CCR5	C-C Motif Chemokine Receptor 5	Protein Coding	P51681	56	GC03P057395	2.29624533653259	https://www.genecards.org/cgi-bin/carddisp.pl?gene=CCR5
ZRANB1	Zinc Finger RANBP2-Type Containing 1	Protein Coding	Q9UGI0	41	GC10P125104	2.29442191123962	https://www.genecards.org/cgi-bin/carddisp.pl?gene=ZRANB1
RAB10	RAB10, Member RAS Oncogene Family	Protein Coding	P61026	50	GC02P026033	2.29067134857178	https://www.genecards.org/cgi-bin/carddisp.pl?gene=RAB10
MIR195	MicroRNA 195	RNA Gene		26	GC17M074818	2.29013204574585	https://www.genecards.org/cgi-bin/carddisp.pl?gene=MIR195
CD274	CD274 Molecule	Protein Coding	Q9NZQ7	54	GC09P005450	2.28948593139648	https://www.genecards.org/cgi-bin/carddisp.pl?gene=CD274
EZH2	Enhancer Of Zeste 2 Polycomb Repressive Complex 2 Subunit	Protein Coding	Q15910	61	GC07M148807	2.28476428985596	https://www.genecards.org/cgi-bin/carddisp.pl?gene=EZH2
CCND1	Cyclin D1	Protein Coding	P24385	62	GC11P069641	2.28453326225281	https://www.genecards.org/cgi-bin/carddisp.pl?gene=CCND1
MIR93	MicroRNA 93	RNA Gene		28	GC07M105252	2.28221583366394	https://www.genecards.org/cgi-bin/carddisp.pl?gene=MIR93
EPHA2	EPH Receptor A2	Protein Coding	P29317	61	GC01M016124	2.28044080734253	https://www.genecards.org/cgi-bin/carddisp.pl?gene=EPHA2
MIR301B	MicroRNA 301b	RNA Gene		17	GC22P070020	2.27965021133423	https://www.genecards.org/cgi-bin/carddisp.pl?gene=MIR301B
SLK	STE20 Like Kinase	Protein Coding	Q9H2G2	51	GC10P103967	2.27909469604492	https://www.genecards.org/cgi-bin/carddisp.pl?gene=SLK
PPP2R1A	Protein Phosphatase 2 Scaffold Subunit Aalpha	Protein Coding	P30153	56	GC19P113566	2.27647352218628	https://www.genecards.org/cgi-bin/carddisp.pl?gene=PPP2R1A
FOXM1	Forkhead Box M1	Protein Coding	Q08050	52	GC12M002857	2.27647352218628	https://www.genecards.org/cgi-bin/carddisp.pl?gene=FOXM1
PSMD3	Proteasome 26S Subunit, Non-ATPase 3	Protein Coding	O43242	51	GC17P039980	2.27474594116211	https://www.genecards.org/cgi-bin/carddisp.pl?gene=PSMD3
JAK1	Janus Kinase 1	Protein Coding	P23458	62	GC01M064833	2.27275514602661	https://www.genecards.org/cgi-bin/carddisp.pl?gene=JAK1
COPA	COPI Coat Complex Subunit Alpha	Protein Coding	P53621	51	GC01M160288	2.27213215827942	https://www.genecards.org/cgi-bin/carddisp.pl?gene=COPA
ARL13B	ADP Ribosylation Factor Like GTPase 13B	Protein Coding	Q3SXY8	48	GC03P093980	2.27122974395752	https://www.genecards.org/cgi-bin/carddisp.pl?gene=ARL13B
DCP2	Decapping MRNA 2	Protein Coding	Q8IU60	39	GC05P112976	2.26739025115967	https://www.genecards.org/cgi-bin/carddisp.pl?gene=DCP2
ORMDL3	ORMDL Sphingolipid Biosynthesis Regulator 3	Protein Coding	Q8N138	46	GC17M039921	2.26713299751282	https://www.genecards.org/cgi-bin/carddisp.pl?gene=ORMDL3
RAB6B	RAB6B, Member RAS Oncogene Family	Protein Coding	Q9NRW1	46	GC03M133824	2.26596140861511	https://www.genecards.org/cgi-bin/carddisp.pl?gene=RAB6B
RAB5B	RAB5B, Member RAS Oncogene Family	Protein Coding	P61020	45	GC12P055973	2.26373100280762	https://www.genecards.org/cgi-bin/carddisp.pl?gene=RAB5B
RPL4	Ribosomal Protein L4	Protein Coding	P36578	49	GC15M066498	2.26316618919373	https://www.genecards.org/cgi-bin/carddisp.pl?gene=RPL4
HNRNPA2B1	Heterogeneous Nuclear Ribonucleoprotein A2/B1	Protein Coding	P22626	54	GC07M026174	2.26144766807556	https://www.genecards.org/cgi-bin/carddisp.pl?gene=HNRNPA2B1
NCL	Nucleolin	Protein Coding	P19338	53	GC02M231453	2.25951766967773	https://www.genecards.org/cgi-bin/carddisp.pl?gene=NCL
TP73	Tumor Protein P73	Protein Coding	O15350	53	GC01P003652	2.25951766967773	https://www.genecards.org/cgi-bin/carddisp.pl?gene=TP73
PI4KB	Phosphatidylinositol 4-Kinase Beta	Protein Coding	Q9UBF8	54	GC01M151291	2.25179243087769	https://www.genecards.org/cgi-bin/carddisp.pl?gene=PI4KB
PCM1	Pericentriolar Material 1	Protein Coding	Q15154	48	GC08P017922	2.25178670883179	https://www.genecards.org/cgi-bin/carddisp.pl?gene=PCM1
PSMC6	Proteasome 26S Subunit, ATPase 6	Protein Coding	P62333	48	GC14P052707	2.25178670883179	https://www.genecards.org/cgi-bin/carddisp.pl?gene=PSMC6
NSF	N-Ethylmaleimide Sensitive Factor, Vesicle Fusing ATPase	Protein Coding	P46459	53	GC17P046590	2.25174307823181	https://www.genecards.org/cgi-bin/carddisp.pl?gene=NSF
HNRNPK	Heterogeneous Nuclear Ribonucleoprotein K	Protein Coding	P61978	54	GC09M109180	2.25084114074707	https://www.genecards.org/cgi-bin/carddisp.pl?gene=HNRNPK
GRN	Granulin Precursor	Protein Coding	P28799	56	GC17P044345	2.25069165229797	https://www.genecards.org/cgi-bin/carddisp.pl?gene=GRN
TRADD	TNFRSF1A Associated Via Death Domain	Protein Coding	Q15628	51	GC16M067154	2.25036334991455	https://www.genecards.org/cgi-bin/carddisp.pl?gene=TRADD
GBP1	Guanylate Binding Protein 1	Protein Coding	P32455	47	GC01M089052	2.24969053268433	https://www.genecards.org/cgi-bin/carddisp.pl?gene=GBP1
HIPK2	Homeodomain Interacting Protein Kinase 2	Protein Coding	Q9H2X6	52	GC07M139561	2.24860882759094	https://www.genecards.org/cgi-bin/carddisp.pl?gene=HIPK2
METTL3	Methyltransferase 3, N6-Adenosine-Methyltransferase Complex Catalytic Subunit	Protein Coding	Q86U44	50	GC14M021498	2.24481773376465	https://www.genecards.org/cgi-bin/carddisp.pl?gene=METTL3
IAPP	Islet Amyloid Polypeptide	Protein Coding	P10997	49	GC12P021354	2.24481773376465	https://www.genecards.org/cgi-bin/carddisp.pl?gene=IAPP
RARS1	Arginyl-TRNA Synthetase 1	Protein Coding	P54136	53	GC05P168487	2.24475789070129	https://www.genecards.org/cgi-bin/carddisp.pl?gene=RARS1
ESR1	Estrogen Receptor 1	Protein Coding	P03372	62	GC06P151656	2.24463725090027	https://www.genecards.org/cgi-bin/carddisp.pl?gene=ESR1
SKP2	S-Phase Kinase Associated Protein 2	Protein Coding	Q13309	54	GC05P036151	2.24382543563843	https://www.genecards.org/cgi-bin/carddisp.pl?gene=SKP2
RUVBL2	RuvB Like AAA ATPase 2	Protein Coding	Q9Y230	51	GC19P048993	2.24219083786011	https://www.genecards.org/cgi-bin/carddisp.pl?gene=RUVBL2
HSPA1B	Heat Shock Protein Family A (Hsp70) Member 1B	Protein Coding	P0DMV9	46	GC06P134837	2.24219083786011	https://www.genecards.org/cgi-bin/carddisp.pl?gene=HSPA1B
SLC2A8	Solute Carrier Family 2 Member 8	Protein Coding	Q9NY64	46	GC09P127410	2.2379949092865	https://www.genecards.org/cgi-bin/carddisp.pl?gene=SLC2A8
MIR193A	MicroRNA 193a	RNA Gene		27	GC17P031559	2.2369966506958	https://www.genecards.org/cgi-bin/carddisp.pl?gene=MIR193A
RICTOR	RPTOR Independent Companion Of MTOR Complex 2	Protein Coding	Q6R327	51	GC05M038937	2.23598623275757	https://www.genecards.org/cgi-bin/carddisp.pl?gene=RICTOR
DDX3X	DEAD-Box Helicase 3 X-Linked	Protein Coding	O00571	56	GC0XP041333	2.23305749893188	https://www.genecards.org/cgi-bin/carddisp.pl?gene=DDX3X
DNMT1	DNA Methyltransferase 1	Protein Coding	P26358	61	GC19M010133	2.23181676864624	https://www.genecards.org/cgi-bin/carddisp.pl?gene=DNMT1
KRT18	Keratin 18	Protein Coding	P05783	58	GC12P052948	2.2279257774353	https://www.genecards.org/cgi-bin/carddisp.pl?gene=KRT18
FLT3	Fms Related Receptor Tyrosine Kinase 3	Protein Coding	P36888	61	GC13M028003	2.22786211967468	https://www.genecards.org/cgi-bin/carddisp.pl?gene=FLT3
PGK1	Phosphoglycerate Kinase 1	Protein Coding	P00558	57	GC0XP078166	2.22786211967468	https://www.genecards.org/cgi-bin/carddisp.pl?gene=PGK1
BST2	Bone Marrow Stromal Cell Antigen 2	Protein Coding	Q10589	48	GC19M092362	2.22786211967468	https://www.genecards.org/cgi-bin/carddisp.pl?gene=BST2
UCA1	Urothelial Cancer Associated 1	RNA Gene		30	GC19P121729	2.22786211967468	https://www.genecards.org/cgi-bin/carddisp.pl?gene=UCA1
ZFAS1	ZNFX1 Antisense RNA 1	RNA Gene		28	GC20P049276	2.22753691673279	https://www.genecards.org/cgi-bin/carddisp.pl?gene=ZFAS1
TRAF4	TNF Receptor Associated Factor 4	Protein Coding	Q9BUZ4	50	GC17P111770	2.22682571411133	https://www.genecards.org/cgi-bin/carddisp.pl?gene=TRAF4
RPS2	Ribosomal Protein S2	Protein Coding	P15880	48	GC16M020299	2.22440719604492	https://www.genecards.org/cgi-bin/carddisp.pl?gene=RPS2
FBP1	Fructose-Bisphosphatase 1	Protein Coding	P09467	56	GC09M094603	2.22422099113464	https://www.genecards.org/cgi-bin/carddisp.pl?gene=FBP1
UBTF	Upstream Binding Transcription Factor	Protein Coding	P17480	51	GC17M044205	2.22393560409546	https://www.genecards.org/cgi-bin/carddisp.pl?gene=UBTF
EMD	Emerin	Protein Coding	P50402	54	GC0XP154379	2.22327470779419	https://www.genecards.org/cgi-bin/carddisp.pl?gene=EMD
FLNC	Filamin C	Protein Coding	Q14315	54	GC07P128830	2.22286629676819	https://www.genecards.org/cgi-bin/carddisp.pl?gene=FLNC
DDX6	DEAD-Box Helicase 6	Protein Coding	P26196	51	GC11M126527	2.22060298919678	https://www.genecards.org/cgi-bin/carddisp.pl?gene=DDX6
FKBP4	FKBP Prolyl Isomerase 4	Protein Coding	Q02790	53	GC12P003347	2.21918535232544	https://www.genecards.org/cgi-bin/carddisp.pl?gene=FKBP4
VPS4A	Vacuolar Protein Sorting 4 Homolog A	Protein Coding	Q9UN37	51	GC16P069311	2.21851396560669	https://www.genecards.org/cgi-bin/carddisp.pl?gene=VPS4A
FUNDC2	FUN14 Domain Containing 2	Protein Coding	Q9BWH2	43	GC0XP155025	2.21657395362854	https://www.genecards.org/cgi-bin/carddisp.pl?gene=FUNDC2
MIR338	MicroRNA 338	RNA Gene		25	GC17M083631	2.21603870391846	https://www.genecards.org/cgi-bin/carddisp.pl?gene=MIR338
MIR146A	MicroRNA 146a	RNA Gene		29	GC05P160485	2.21602630615234	https://www.genecards.org/cgi-bin/carddisp.pl?gene=MIR146A
CASC9	Cancer Susceptibility 9	RNA Gene		21	GC08M075132	2.21574521064758	https://www.genecards.org/cgi-bin/carddisp.pl?gene=CASC9
HERC1	HECT And RLD Domain Containing E3 Ubiquitin Protein Ligase Family Member 1	Protein Coding	Q15751	47	GC15M063608	2.21369647979736	https://www.genecards.org/cgi-bin/carddisp.pl?gene=HERC1
KAT8	Lysine Acetyltransferase 8	Protein Coding	Q9H7Z6	51	GC16P081694	2.21011209487915	https://www.genecards.org/cgi-bin/carddisp.pl?gene=KAT8
MIR4487	MicroRNA 4487	RNA Gene		13	GC11P047400	2.20819044113159	https://www.genecards.org/cgi-bin/carddisp.pl?gene=MIR4487
RPLP0	Ribosomal Protein Lateral Stalk Subunit P0	Protein Coding	P05388	49	GC12M120196	2.20578026771545	https://www.genecards.org/cgi-bin/carddisp.pl?gene=RPLP0
CHMP6	Charged Multivesicular Body Protein 6	Protein Coding	Q96FZ7	43	GC17P080991	2.20451307296753	https://www.genecards.org/cgi-bin/carddisp.pl?gene=CHMP6
TEX264	Testis Expressed 264, ER-Phagy Receptor	Protein Coding	Q9Y6I9	43	GC03P057736	2.20211005210876	https://www.genecards.org/cgi-bin/carddisp.pl?gene=TEX264
PTPN11	Protein Tyrosine Phosphatase Non-Receptor Type 11	Protein Coding	Q06124	62	GC12P112418	2.20173001289368	https://www.genecards.org/cgi-bin/carddisp.pl?gene=PTPN11
CASP2	Caspase 2	Protein Coding	P42575	55	GC07P157914	2.20173001289368	https://www.genecards.org/cgi-bin/carddisp.pl?gene=CASP2
DNAJC7	DnaJ Heat Shock Protein Family (Hsp40) Member C7	Protein Coding	Q99615	48	GC17M077689	2.19734573364258	https://www.genecards.org/cgi-bin/carddisp.pl?gene=DNAJC7
ATP5F1B	ATP Synthase F1 Subunit Beta	Protein Coding	P06576	50	GC12M059279	2.19681429862976	https://www.genecards.org/cgi-bin/carddisp.pl?gene=ATP5F1B
PHGDH	Phosphoglycerate Dehydrogenase	Protein Coding	O43175	59	GC01P119660	2.1965389251709	https://www.genecards.org/cgi-bin/carddisp.pl?gene=PHGDH
STBD1	Starch Binding Domain 1	Protein Coding	O95210	42	GC04P076306	2.19572782516479	https://www.genecards.org/cgi-bin/carddisp.pl?gene=STBD1
HADHA	Hydroxyacyl-CoA Dehydrogenase Trifunctional Multienzyme Complex Subunit Alpha	Protein Coding	P40939	55	GC02M026190	2.19450616836548	https://www.genecards.org/cgi-bin/carddisp.pl?gene=HADHA
TRIM28	Tripartite Motif Containing 28	Protein Coding	Q13263	52	GC19P058544	2.19450616836548	https://www.genecards.org/cgi-bin/carddisp.pl?gene=TRIM28
BRD4	Bromodomain Containing 4	Protein Coding	O60885	55	GC19M092256	2.19217801094055	https://www.genecards.org/cgi-bin/carddisp.pl?gene=BRD4
CDC37	Cell Division Cycle 37, HSP90 Cochaperone	Protein Coding	Q16543	52	GC19M010391	2.19020795822144	https://www.genecards.org/cgi-bin/carddisp.pl?gene=CDC37
IMPDH2	Inosine Monophosphate Dehydrogenase 2	Protein Coding	P12268	56	GC03M053711	2.18769240379333	https://www.genecards.org/cgi-bin/carddisp.pl?gene=IMPDH2
DHX9	DExH-Box Helicase 9	Protein Coding	Q08211	52	GC01P182839	2.18713402748108	https://www.genecards.org/cgi-bin/carddisp.pl?gene=DHX9
ALDH2	Aldehyde Dehydrogenase 2 Family Member	Protein Coding	P05091	59	GC12P111766	2.18582963943481	https://www.genecards.org/cgi-bin/carddisp.pl?gene=ALDH2
RPL23A	Ribosomal Protein L23a	Protein Coding	P62750	47	GC17P028719	2.18570709228516	https://www.genecards.org/cgi-bin/carddisp.pl?gene=RPL23A
NDRG2	NDRG Family Member 2	Protein Coding	Q9UN36	46	GC14M021016	2.18393898010254	https://www.genecards.org/cgi-bin/carddisp.pl?gene=NDRG2
APAF1	Apoptotic Peptidase Activating Factor 1	Protein Coding	O14727	56	GC12P098645	2.18304896354675	https://www.genecards.org/cgi-bin/carddisp.pl?gene=APAF1
NUAK2	NUAK Family Kinase 2	Protein Coding	Q9H093	48	GC01M205302	2.18304896354675	https://www.genecards.org/cgi-bin/carddisp.pl?gene=NUAK2
DNAJB1	DnaJ Heat Shock Protein Family (Hsp40) Member B1	Protein Coding	P25685	53	GC19M014514	2.18299341201782	https://www.genecards.org/cgi-bin/carddisp.pl?gene=DNAJB1
TRIB3	Tribbles Pseudokinase 3	Protein Coding	Q96RU7	50	GC20P000365	2.18287897109985	https://www.genecards.org/cgi-bin/carddisp.pl?gene=TRIB3
ITGB2	Integrin Subunit Beta 2	Protein Coding	P05107	59	GC21M044885	2.18283843994141	https://www.genecards.org/cgi-bin/carddisp.pl?gene=ITGB2
ZDHHC12	Zinc Finger DHHC-Type Palmitoyltransferase 12	Protein Coding	Q96GR4	33	GC09M128720	2.18201804161072	https://www.genecards.org/cgi-bin/carddisp.pl?gene=ZDHHC12
IKBKG	Inhibitor Of Nuclear Factor Kappa B Kinase Regulatory Subunit Gamma	Protein Coding	Q9Y6K9	56	GC0XP154541	2.18074631690979	https://www.genecards.org/cgi-bin/carddisp.pl?gene=IKBKG
FTH1	Ferritin Heavy Chain 1	Protein Coding	P02794	58	GC11M061959	2.17907357215881	https://www.genecards.org/cgi-bin/carddisp.pl?gene=FTH1
GRB2	Growth Factor Receptor Bound Protein 2	Protein Coding	P62993	55	GC17M075318	2.17907357215881	https://www.genecards.org/cgi-bin/carddisp.pl?gene=GRB2
HAX1	HCLS1 Associated Protein X-1	Protein Coding	O00165	51	GC01P164481	2.17852544784546	https://www.genecards.org/cgi-bin/carddisp.pl?gene=HAX1
PIP4K2A	Phosphatidylinositol-5-Phosphate 4-Kinase Type 2 Alpha	Protein Coding	P48426	52	GC10M022534	2.17797660827637	https://www.genecards.org/cgi-bin/carddisp.pl?gene=PIP4K2A
SREBF1	Sterol Regulatory Element Binding Transcription Factor 1	Protein Coding	P36956	58	GC17M017810	2.17633438110352	https://www.genecards.org/cgi-bin/carddisp.pl?gene=SREBF1
PPP3CB	Protein Phosphatase 3 Catalytic Subunit Beta	Protein Coding	P16298	52	GC10M073436	2.17424464225769	https://www.genecards.org/cgi-bin/carddisp.pl?gene=PPP3CB
HSD17B12	Hydroxysteroid 17-Beta Dehydrogenase 12	Protein Coding	Q53GQ0	46	GC11P043556	2.17220425605774	https://www.genecards.org/cgi-bin/carddisp.pl?gene=HSD17B12
SLC37A4	Solute Carrier Family 37 Member 4	Protein Coding	O43826	51	GC11M126542	2.16894626617432	https://www.genecards.org/cgi-bin/carddisp.pl?gene=SLC37A4
SYNPO2	Synaptopodin 2	Protein Coding	Q9UMS6	46	GC04P118850	2.16857528686523	https://www.genecards.org/cgi-bin/carddisp.pl?gene=SYNPO2
DDOST	Dolichyl-Diphosphooligosaccharide--Protein Glycosyltransferase Non-Catalytic Subunit	Protein Coding	P39656	53	GC01M020651	2.16749334335327	https://www.genecards.org/cgi-bin/carddisp.pl?gene=DDOST
PPARG	Peroxisome Proliferator Activated Receptor Gamma	Protein Coding	P37231	61	GC03P012287	2.16730046272278	https://www.genecards.org/cgi-bin/carddisp.pl?gene=PPARG
MTHFD1	Methylenetetrahydrofolate Dehydrogenase, Cyclohydrolase And Formyltetrahydrofolate Synthetase 1	Protein Coding	P11586	55	GC14P064388	2.16701102256775	https://www.genecards.org/cgi-bin/carddisp.pl?gene=MTHFD1
MIR16-1	MicroRNA 16-1	RNA Gene		26	GC13M050048	2.16603088378906	https://www.genecards.org/cgi-bin/carddisp.pl?gene=MIR16-1
IGFBP3	Insulin Like Growth Factor Binding Protein 3	Protein Coding	P17936	55	GC07M045912	2.16482472419739	https://www.genecards.org/cgi-bin/carddisp.pl?gene=IGFBP3
BCL10	BCL10 Immune Signaling Adaptor	Protein Coding	O95999	53	GC01M085265	2.16482472419739	https://www.genecards.org/cgi-bin/carddisp.pl?gene=BCL10
CLRN1-AS1	CLRN1 Antisense RNA 1	RNA Gene		25	GC03P150852	2.16195344924927	https://www.genecards.org/cgi-bin/carddisp.pl?gene=CLRN1-AS1
EWSR1	EWS RNA Binding Protein 1	Protein Coding	Q01844	54	GC22P070291	2.15887022018433	https://www.genecards.org/cgi-bin/carddisp.pl?gene=EWSR1
SNORD44	Small Nucleolar RNA, C/D Box 44	RNA Gene		18	GC01M174931	2.15798830986023	https://www.genecards.org/cgi-bin/carddisp.pl?gene=SNORD44
CREBBP	CREB Binding Protein	Protein Coding	Q92793	62	GC16M020489	2.15655326843262	https://www.genecards.org/cgi-bin/carddisp.pl?gene=CREBBP
SPHK1	Sphingosine Kinase 1	Protein Coding	Q9NYA1	54	GC17P076376	2.15655326843262	https://www.genecards.org/cgi-bin/carddisp.pl?gene=SPHK1
DDX17	DEAD-Box Helicase 17	Protein Coding	Q92841	50	GC22M038483	2.15572094917297	https://www.genecards.org/cgi-bin/carddisp.pl?gene=DDX17
PRPF8	Pre-MRNA Processing Factor 8	Protein Coding	Q6P2Q9	50	GC17M001650	2.15405130386353	https://www.genecards.org/cgi-bin/carddisp.pl?gene=PRPF8
MIR215	MicroRNA 215	RNA Gene		26	GC01M220117	2.153892993927	https://www.genecards.org/cgi-bin/carddisp.pl?gene=MIR215
TUBB4A	Tubulin Beta 4A Class IVa	Protein Coding	P04350	56	GC19M091894	2.15239930152893	https://www.genecards.org/cgi-bin/carddisp.pl?gene=TUBB4A
CHEK2	Checkpoint Kinase 2	Protein Coding	O96017	63	GC22M028687	2.14969754219055	https://www.genecards.org/cgi-bin/carddisp.pl?gene=CHEK2
AHR	Aryl Hydrocarbon Receptor	Protein Coding	P35869	55	GC07P016916	2.1495246887207	https://www.genecards.org/cgi-bin/carddisp.pl?gene=AHR
DCAF12	DDB1 And CUL4 Associated Factor 12	Protein Coding	Q5T6F0	39	GC09M034086	2.14714002609253	https://www.genecards.org/cgi-bin/carddisp.pl?gene=DCAF12
LBR	Lamin B Receptor	Protein Coding	Q14739	55	GC01M225401	2.14565396308899	https://www.genecards.org/cgi-bin/carddisp.pl?gene=LBR
PLEKHF1	Pleckstrin Homology And FYVE Domain Containing 1	Protein Coding	Q96S99	38	GC19P029665	2.14506769180298	https://www.genecards.org/cgi-bin/carddisp.pl?gene=PLEKHF1
EPHB4	EPH Receptor B4	Protein Coding	P54760	62	GC07M105312	2.14403915405273	https://www.genecards.org/cgi-bin/carddisp.pl?gene=EPHB4
SERPINE1	Serpin Family E Member 1	Protein Coding	P05121	59	GC07P101127	2.14403915405273	https://www.genecards.org/cgi-bin/carddisp.pl?gene=SERPINE1
RAB27A	RAB27A, Member RAS Oncogene Family	Protein Coding	P51159	55	GC15M055202	2.14403915405273	https://www.genecards.org/cgi-bin/carddisp.pl?gene=RAB27A
ADAM12	ADAM Metallopeptidase Domain 12	Protein Coding	O43184	53	GC10M126012	2.14403915405273	https://www.genecards.org/cgi-bin/carddisp.pl?gene=ADAM12
DFFA	DNA Fragmentation Factor Subunit Alpha	Protein Coding	O00273	53	GC01M010456	2.14403915405273	https://www.genecards.org/cgi-bin/carddisp.pl?gene=DFFA
EPHA7	EPH Receptor A7	Protein Coding	Q15375	53	GC06M093240	2.14403915405273	https://www.genecards.org/cgi-bin/carddisp.pl?gene=EPHA7
UBAP1	Ubiquitin Associated Protein 1	Protein Coding	Q9NZ09	47	GC09P034179	2.14403915405273	https://www.genecards.org/cgi-bin/carddisp.pl?gene=UBAP1
DIDO1	Death Inducer-Obliterator 1	Protein Coding	Q9BTC0	45	GC20M062877	2.14403915405273	https://www.genecards.org/cgi-bin/carddisp.pl?gene=DIDO1
RAB25	RAB25, Member RAS Oncogene Family	Protein Coding	P57735	45	GC01P156061	2.14403915405273	https://www.genecards.org/cgi-bin/carddisp.pl?gene=RAB25
NR1H4	Nuclear Receptor Subfamily 1 Group H Member 4	Protein Coding	Q96RI1	56	GC12P100473	2.14387798309326	https://www.genecards.org/cgi-bin/carddisp.pl?gene=NR1H4
DDX1	DEAD-Box Helicase 1	Protein Coding	Q92499	53	GC02P015591	2.14017772674561	https://www.genecards.org/cgi-bin/carddisp.pl?gene=DDX1
SLC25A13	Solute Carrier Family 25 Member 13	Protein Coding	Q9UJS0	53	GC07M096120	2.14017772674561	https://www.genecards.org/cgi-bin/carddisp.pl?gene=SLC25A13
TBC1D15	TBC1 Domain Family Member 15	Protein Coding	Q8TC07	43	GC12P071839	2.13872480392456	https://www.genecards.org/cgi-bin/carddisp.pl?gene=TBC1D15
NRAS	NRAS Proto-Oncogene, GTPase	Protein Coding	P01111	59	GC01M114704	2.13802862167358	https://www.genecards.org/cgi-bin/carddisp.pl?gene=NRAS
TOMM5	Translocase Of Outer Mitochondrial Membrane 5	Protein Coding	Q8N4H5	39	GC09M037582	2.13794469833374	https://www.genecards.org/cgi-bin/carddisp.pl?gene=TOMM5
PANX1	Pannexin 1	Protein Coding	Q96RD7	54	GC11P094128	2.13763880729675	https://www.genecards.org/cgi-bin/carddisp.pl?gene=PANX1
CTF1	Cardiotrophin 1	Protein Coding	Q16619	47	GC16P081674	2.13763880729675	https://www.genecards.org/cgi-bin/carddisp.pl?gene=CTF1
RBMX	RNA Binding Motif Protein X-Linked	Protein Coding	P38159	50	GC0XM136848	2.13662195205688	https://www.genecards.org/cgi-bin/carddisp.pl?gene=RBMX
GPR137B	G Protein-Coupled Receptor 137B	Protein Coding	O60478	41	GC01P236142	2.13500785827637	https://www.genecards.org/cgi-bin/carddisp.pl?gene=GPR137B
GPR137	G Protein-Coupled Receptor 137	Protein Coding	Q96N19	39	GC11P064270	2.13500785827637	https://www.genecards.org/cgi-bin/carddisp.pl?gene=GPR137
FBXO7	F-Box Protein 7	Protein Coding	Q9Y3I1	52	GC22P032474	2.13424873352051	https://www.genecards.org/cgi-bin/carddisp.pl?gene=FBXO7
RPS16	Ribosomal Protein S16	Protein Coding	P62249	50	GC19M039433	2.13274192810059	https://www.genecards.org/cgi-bin/carddisp.pl?gene=RPS16
MOAP1	Modulator Of Apoptosis 1	Protein Coding	Q96BY2	39	GC14M093182	2.13033866882324	https://www.genecards.org/cgi-bin/carddisp.pl?gene=MOAP1
TBKBP1	TBK1 Binding Protein 1	Protein Coding	A7MCY6	39	GC17P047694	2.12881517410278	https://www.genecards.org/cgi-bin/carddisp.pl?gene=TBKBP1
LINC01871	Long Intergenic Non-Protein Coding RNA 1871	RNA Gene		11	GC02P007723	2.12827301025391	https://www.genecards.org/cgi-bin/carddisp.pl?gene=LINC01871
DNAJA1	DnaJ Heat Shock Protein Family (Hsp40) Member A1	Protein Coding	P31689	49	GC09P033025	2.12815952301025	https://www.genecards.org/cgi-bin/carddisp.pl?gene=DNAJA1
PSMB9	Proteasome 20S Subunit Beta 9	Protein Coding	P28065	55	GC06P134855	2.12568044662476	https://www.genecards.org/cgi-bin/carddisp.pl?gene=PSMB9
HDAC11	Histone Deacetylase 11	Protein Coding	Q96DB2	53	GC03P021603	2.12568044662476	https://www.genecards.org/cgi-bin/carddisp.pl?gene=HDAC11
SEC24C	SEC24 Homolog C, COPII Coat Complex Component	Protein Coding	P53992	51	GC10P073744	2.12445735931396	https://www.genecards.org/cgi-bin/carddisp.pl?gene=SEC24C
MT2A	Metallothionein 2A	Protein Coding	P02795	49	GC16P082422	2.12360382080078	https://www.genecards.org/cgi-bin/carddisp.pl?gene=MT2A
SEC23A	SEC23 Homolog A, COPII Coat Complex Component	Protein Coding	Q15436	51	GC14M039031	2.12323617935181	https://www.genecards.org/cgi-bin/carddisp.pl?gene=SEC23A
IL2RA	Interleukin 2 Receptor Subunit Alpha	Protein Coding	P01589	59	GC10M006010	2.12104797363281	https://www.genecards.org/cgi-bin/carddisp.pl?gene=IL2RA
MAPK10	Mitogen-Activated Protein Kinase 10	Protein Coding	P53779	55	GC04M085990	2.12104797363281	https://www.genecards.org/cgi-bin/carddisp.pl?gene=MAPK10
BIRC7	Baculoviral IAP Repeat Containing 7	Protein Coding	Q96CA5	48	GC20P063235	2.12104797363281	https://www.genecards.org/cgi-bin/carddisp.pl?gene=BIRC7
MIR199A2	MicroRNA 199a-2	RNA Gene		26	GC01M172235	2.12091851234436	https://www.genecards.org/cgi-bin/carddisp.pl?gene=MIR199A2
RPS28	Ribosomal Protein S28	Protein Coding	P62857	47	GC19P112181	2.12069535255432	https://www.genecards.org/cgi-bin/carddisp.pl?gene=RPS28
TRAPPC5	Trafficking Protein Particle Complex Subunit 5	Protein Coding	Q8IUR0	41	GC19P007680	2.12014698982239	https://www.genecards.org/cgi-bin/carddisp.pl?gene=TRAPPC5
RPS23	Ribosomal Protein S23	Protein Coding	P62266	50	GC05M082273	2.11952900886536	https://www.genecards.org/cgi-bin/carddisp.pl?gene=RPS23
MFSD8	Major Facilitator Superfamily Domain Containing 8	Protein Coding	Q8NHS3	45	GC04M127917	2.11869740486145	https://www.genecards.org/cgi-bin/carddisp.pl?gene=MFSD8
LINC00324	Long Intergenic Non-Protein Coding RNA 324	RNA Gene		25	GC17M074905	2.11825442314148	https://www.genecards.org/cgi-bin/carddisp.pl?gene=LINC00324
GNL3	G Protein Nucleolar 3	Protein Coding	Q9BVP2	50	GC03P052681	2.11524748802185	https://www.genecards.org/cgi-bin/carddisp.pl?gene=GNL3
TICAM1	TIR Domain Containing Adaptor Molecule 1	Protein Coding	Q8IUC6	50	GC19M004815	2.11500239372253	https://www.genecards.org/cgi-bin/carddisp.pl?gene=TICAM1
PWAR4	Prader Willi/Angelman Region RNA 4	RNA Gene		15	GC15P025211	2.11179685592651	https://www.genecards.org/cgi-bin/carddisp.pl?gene=PWAR4
CHMP7	Charged Multivesicular Body Protein 7	Protein Coding	Q8WUX9	40	GC08P023243	2.11155724525452	https://www.genecards.org/cgi-bin/carddisp.pl?gene=CHMP7
CHMP4C	Charged Multivesicular Body Protein 4C	Protein Coding	Q96CF2	39	GC08P081732	2.11155724525452	https://www.genecards.org/cgi-bin/carddisp.pl?gene=CHMP4C
EPM2A	EPM2A Glucan Phosphatase, Laforin	Protein Coding	B3EWF7	51	GC06M145382	2.11084914207458	https://www.genecards.org/cgi-bin/carddisp.pl?gene=EPM2A
TMEM106B	Transmembrane Protein 106B	Protein Coding	Q9NUM4	48	GC07P013454	2.10889005661011	https://www.genecards.org/cgi-bin/carddisp.pl?gene=TMEM106B
STRIP1	Striatin Interacting Protein 1	Protein Coding	Q5VSL9	41	GC01P110032	2.1086049079895	https://www.genecards.org/cgi-bin/carddisp.pl?gene=STRIP1
GZMB	Granzyme B	Protein Coding	P10144	56	GC14M024630	2.10313773155212	https://www.genecards.org/cgi-bin/carddisp.pl?gene=GZMB
NFATC1	Nuclear Factor Of Activated T Cells 1	Protein Coding	O95644	56	GC18P079395	2.10313773155212	https://www.genecards.org/cgi-bin/carddisp.pl?gene=NFATC1
FERMT2	FERM Domain Containing Kindlin 2	Protein Coding	Q96AC1	46	GC14M052857	2.10313773155212	https://www.genecards.org/cgi-bin/carddisp.pl?gene=FERMT2
PAICS	Phosphoribosylaminoimidazole Carboxylase And Phosphoribosylaminoimidazolesuccinocarboxamide Synthase	Protein Coding	P22234	51	GC04P056435	2.10042524337769	https://www.genecards.org/cgi-bin/carddisp.pl?gene=PAICS
MYO1C	Myosin IC	Protein Coding	O00159	48	GC17M001464	2.10042524337769	https://www.genecards.org/cgi-bin/carddisp.pl?gene=MYO1C
RPN2	Ribophorin II	Protein Coding	P04844	48	GC20P037178	2.10038304328918	https://www.genecards.org/cgi-bin/carddisp.pl?gene=RPN2
FASN	Fatty Acid Synthase	Protein Coding	P49327	58	GC17M082078	2.09783482551575	https://www.genecards.org/cgi-bin/carddisp.pl?gene=FASN
LINC00665	Long Intergenic Non-Protein Coding RNA 665	RNA Gene		20	GC19M094158	2.09781956672668	https://www.genecards.org/cgi-bin/carddisp.pl?gene=LINC00665
CD40LG	CD40 Ligand	Protein Coding	P29965	59	GC0XP136649	2.09495210647583	https://www.genecards.org/cgi-bin/carddisp.pl?gene=CD40LG
RAB41	RAB41, Member RAS Oncogene Family	Protein Coding	Q5JT25	38	GC0XP070282	2.09495210647583	https://www.genecards.org/cgi-bin/carddisp.pl?gene=RAB41
TERT	Telomerase Reverse Transcriptase	Protein Coding	O14746	60	GC05M001253	2.09401297569275	https://www.genecards.org/cgi-bin/carddisp.pl?gene=TERT
PSMC3	Proteasome 26S Subunit, ATPase 3	Protein Coding	P17980	53	GC11M125007	2.09260368347168	https://www.genecards.org/cgi-bin/carddisp.pl?gene=PSMC3
MCM7	Minichromosome Maintenance Complex Component 7	Protein Coding	P33993	55	GC07M100092	2.09160089492798	https://www.genecards.org/cgi-bin/carddisp.pl?gene=MCM7
PDIA6	Protein Disulfide Isomerase Family A Member 6	Protein Coding	Q15084	43	GC02M010784	2.09059619903564	https://www.genecards.org/cgi-bin/carddisp.pl?gene=PDIA6
LINC00963	Long Intergenic Non-Protein Coding RNA 963	RNA Gene		23	GC09P141472	2.09059619903564	https://www.genecards.org/cgi-bin/carddisp.pl?gene=LINC00963
TNPO1	Transportin 1	Protein Coding	Q92973	50	GC05P072816	2.09058666229248	https://www.genecards.org/cgi-bin/carddisp.pl?gene=TNPO1
PSAP	Prosaposin	Protein Coding	P07602	56	GC10M071816	2.08930230140686	https://www.genecards.org/cgi-bin/carddisp.pl?gene=PSAP
MIR30E	MicroRNA 30e	RNA Gene		30	GC01P040754	2.08888459205627	https://www.genecards.org/cgi-bin/carddisp.pl?gene=MIR30E
KPNB1	Karyopherin Subunit Beta 1	Protein Coding	Q14974	53	GC17P047649	2.08787322044373	https://www.genecards.org/cgi-bin/carddisp.pl?gene=KPNB1
SPTLC1	Serine Palmitoyltransferase Long Chain Base Subunit 1	Protein Coding	O15269	54	GC09M109404	2.0871114730835	https://www.genecards.org/cgi-bin/carddisp.pl?gene=SPTLC1
SKP1	S-Phase Kinase Associated Protein 1	Protein Coding	P63208	52	GC05M134148	2.08694815635681	https://www.genecards.org/cgi-bin/carddisp.pl?gene=SKP1
KDM1A	Lysine Demethylase 1A	Protein Coding	O60341	58	GC01P023019	2.0866231918335	https://www.genecards.org/cgi-bin/carddisp.pl?gene=KDM1A
SFTA3	Surfactant Associated 3	RNA Gene	P0C7M3	39	GC14M036474	2.08634805679321	https://www.genecards.org/cgi-bin/carddisp.pl?gene=SFTA3
TLR2	Toll Like Receptor 2	Protein Coding	O60603	61	GC04P153684	2.08620119094849	https://www.genecards.org/cgi-bin/carddisp.pl?gene=TLR2
ZMPSTE24	Zinc Metallopeptidase STE24	Protein Coding	O75844	48	GC01P040258	2.08597016334534	https://www.genecards.org/cgi-bin/carddisp.pl?gene=ZMPSTE24
TBC1D25	TBC1 Domain Family Member 25	Protein Coding	Q3MII6	42	GC0XP048539	2.08596563339233	https://www.genecards.org/cgi-bin/carddisp.pl?gene=TBC1D25
MYBBP1A	MYB Binding Protein 1a	Protein Coding	Q9BQG0	45	GC17M004538	2.0844304561615	https://www.genecards.org/cgi-bin/carddisp.pl?gene=MYBBP1A
CXCL1	C-X-C Motif Chemokine Ligand 1	Protein Coding	P09341	52	GC04P073869	2.08402347564697	https://www.genecards.org/cgi-bin/carddisp.pl?gene=CXCL1
IGFBP5	Insulin Like Growth Factor Binding Protein 5	Protein Coding	P24593	51	GC02M216672	2.08402347564697	https://www.genecards.org/cgi-bin/carddisp.pl?gene=IGFBP5
TNFRSF12A	TNF Receptor Superfamily Member 12A	Protein Coding	Q9NP84	51	GC16P003018	2.08402347564697	https://www.genecards.org/cgi-bin/carddisp.pl?gene=TNFRSF12A
COL10A1	Collagen Type X Alpha 1 Chain	Protein Coding	Q03692	50	GC06M116118	2.08402347564697	https://www.genecards.org/cgi-bin/carddisp.pl?gene=COL10A1
TNFSF12	TNF Superfamily Member 12	Protein Coding	O43508	46	GC17P111184	2.08402347564697	https://www.genecards.org/cgi-bin/carddisp.pl?gene=TNFSF12
URI1	URI1 Prefoldin Like Chaperone	Protein Coding	O94763	44	GC19P029923	2.08402347564697	https://www.genecards.org/cgi-bin/carddisp.pl?gene=URI1
SNAP23	Synaptosome Associated Protein 23	Protein Coding	O00161	51	GC15P042491	2.08061599731445	https://www.genecards.org/cgi-bin/carddisp.pl?gene=SNAP23
CAD	Carbamoyl-Phosphate Synthetase 2, Aspartate Transcarbamylase, And Dihydroorotase	Protein Coding	P27708	56	GC02P027217	2.08054089546204	https://www.genecards.org/cgi-bin/carddisp.pl?gene=CAD
RPS15A	Ribosomal Protein S15a	Protein Coding	P62244	50	GC16M018781	2.08054089546204	https://www.genecards.org/cgi-bin/carddisp.pl?gene=RPS15A
PYCARD	PYD And CARD Domain Containing	Protein Coding	Q9ULZ3	51	GC16M031201	2.0786018371582	https://www.genecards.org/cgi-bin/carddisp.pl?gene=PYCARD
SLC2A1	Solute Carrier Family 2 Member 1	Protein Coding	P11166	62	GC01M042925	2.07841324806213	https://www.genecards.org/cgi-bin/carddisp.pl?gene=SLC2A1
PRKCD	Protein Kinase C Delta	Protein Coding	Q05655	60	GC03P053156	2.07841324806213	https://www.genecards.org/cgi-bin/carddisp.pl?gene=PRKCD
XRCC6	X-Ray Repair Cross Complementing 6	Protein Coding	P12956	54	GC22P070718	2.07613968849182	https://www.genecards.org/cgi-bin/carddisp.pl?gene=XRCC6
PROM1	Prominin 1	Protein Coding	O43490	55	GC04M015965	2.07490181922913	https://www.genecards.org/cgi-bin/carddisp.pl?gene=PROM1
CYTOR	Cytoskeleton Regulator RNA	RNA Gene		29	GC02P089243	2.07478523254395	https://www.genecards.org/cgi-bin/carddisp.pl?gene=CYTOR
PIKFYVE	Phosphoinositide Kinase, FYVE-Type Zinc Finger Containing	Protein Coding	Q9Y2I7	57	GC02P208266	2.07286262512207	https://www.genecards.org/cgi-bin/carddisp.pl?gene=PIKFYVE
CHMP4A	Charged Multivesicular Body Protein 4A	Protein Coding	Q9BY43	37	GC14M027086	2.07121634483337	https://www.genecards.org/cgi-bin/carddisp.pl?gene=CHMP4A
SIRT5	Sirtuin 5	Protein Coding	Q9NXA8	47	GC06P013574	2.0701642036438	https://www.genecards.org/cgi-bin/carddisp.pl?gene=SIRT5
HGF	Hepatocyte Growth Factor	Protein Coding	P14210	60	GC07M081699	2.06855320930481	https://www.genecards.org/cgi-bin/carddisp.pl?gene=HGF
IGF2R	Insulin Like Growth Factor 2 Receptor	Protein Coding	P11717	56	GC06P159969	2.06759452819824	https://www.genecards.org/cgi-bin/carddisp.pl?gene=IGF2R
TAB3	TGF-Beta Activated Kinase 1 (MAP3K7) Binding Protein 3	Protein Coding	Q8N5C8	48	GC0XM031020	2.06604933738708	https://www.genecards.org/cgi-bin/carddisp.pl?gene=TAB3
TRAPPC1	Trafficking Protein Particle Complex Subunit 1	Protein Coding	Q9Y5R8	43	GC17M007930	2.06515216827393	https://www.genecards.org/cgi-bin/carddisp.pl?gene=TRAPPC1
TNFRSF11B	TNF Receptor Superfamily Member 11b	Protein Coding	O00300	56	GC08M118923	2.06399726867676	https://www.genecards.org/cgi-bin/carddisp.pl?gene=TNFRSF11B
PSMD11	Proteasome 26S Subunit, Non-ATPase 11	Protein Coding	O00231	48	GC17P032444	2.06369066238403	https://www.genecards.org/cgi-bin/carddisp.pl?gene=PSMD11
BCL2A1	BCL2 Related Protein A1	Protein Coding	Q16548	50	GC15M148332	2.0632381439209	https://www.genecards.org/cgi-bin/carddisp.pl?gene=BCL2A1
TFAP2C	Transcription Factor AP-2 Gamma	Protein Coding	Q92754	50	GC20P056629	2.0632381439209	https://www.genecards.org/cgi-bin/carddisp.pl?gene=TFAP2C
FGF21	Fibroblast Growth Factor 21	Protein Coding	Q9NSA1	48	GC19P113390	2.05977153778076	https://www.genecards.org/cgi-bin/carddisp.pl?gene=FGF21
CUL4A	Cullin 4A	Protein Coding	Q13619	51	GC13P113208	2.05908799171448	https://www.genecards.org/cgi-bin/carddisp.pl?gene=CUL4A
DDIT4	DNA Damage Inducible Transcript 4	Protein Coding	Q9NX09	47	GC10P072273	2.05440425872803	https://www.genecards.org/cgi-bin/carddisp.pl?gene=DDIT4
RPLP2	Ribosomal Protein Lateral Stalk Subunit P2	Protein Coding	P05387	48	GC11P010621	2.05371046066284	https://www.genecards.org/cgi-bin/carddisp.pl?gene=RPLP2
IL4	Interleukin 4	Protein Coding	P05112	55	GC05P132673	2.05338335037231	https://www.genecards.org/cgi-bin/carddisp.pl?gene=IL4
UBE2D1	Ubiquitin Conjugating Enzyme E2 D1	Protein Coding	P51668	53	GC10P058334	2.05277490615845	https://www.genecards.org/cgi-bin/carddisp.pl?gene=UBE2D1
SBF2	SET Binding Factor 2	Protein Coding	Q86WG5	47	GC11M012239	2.05063819885254	https://www.genecards.org/cgi-bin/carddisp.pl?gene=SBF2
MAGEA3	MAGE Family Member A3	Protein Coding	P43357	45	GC0XP152698	2.05063819885254	https://www.genecards.org/cgi-bin/carddisp.pl?gene=MAGEA3
MT-TP	Mitochondrially Encoded TRNA-Pro (CCN)	RNA Gene		15	GCMTM015957	2.05059957504272	https://www.genecards.org/cgi-bin/carddisp.pl?gene=MT-TP
VAMP7	Vesicle Associated Membrane Protein 7	Protein Coding	P51809	50	GC0XP155881	2.05033159255981	https://www.genecards.org/cgi-bin/carddisp.pl?gene=VAMP7
EIF5A	Eukaryotic Translation Initiation Factor 5A	Protein Coding	P63241	52	GC17P007306	2.04888534545898	https://www.genecards.org/cgi-bin/carddisp.pl?gene=EIF5A
FARSB	Phenylalanyl-TRNA Synthetase Subunit Beta	Protein Coding	Q9NSD9	51	GC02M222570	2.04888534545898	https://www.genecards.org/cgi-bin/carddisp.pl?gene=FARSB
RPL7A	Ribosomal Protein L7a	Protein Coding	P62424	49	GC09P133348	2.04888534545898	https://www.genecards.org/cgi-bin/carddisp.pl?gene=RPL7A
BSG	Basigin (Ok Blood Group)	Protein Coding	P35613	53	GC19P000571	2.04494428634644	https://www.genecards.org/cgi-bin/carddisp.pl?gene=BSG
MIR223	MicroRNA 223	RNA Gene		29	GC0XP066018	2.04325866699219	https://www.genecards.org/cgi-bin/carddisp.pl?gene=MIR223
SNHG1	Small Nucleolar RNA Host Gene 1	RNA Gene		28	GC11M125254	2.04100108146667	https://www.genecards.org/cgi-bin/carddisp.pl?gene=SNHG1
EPHA1	EPH Receptor A1	Protein Coding	P21709	55	GC07M143390	2.04024696350098	https://www.genecards.org/cgi-bin/carddisp.pl?gene=EPHA1
IL15	Interleukin 15	Protein Coding	P40933	52	GC04P141636	2.04024696350098	https://www.genecards.org/cgi-bin/carddisp.pl?gene=IL15
SMAD5	SMAD Family Member 5	Protein Coding	Q99717	51	GC05P136132	2.04024696350098	https://www.genecards.org/cgi-bin/carddisp.pl?gene=SMAD5
SPRED2	Sprouty Related EVH1 Domain Containing 2	Protein Coding	Q7Z698	50	GC02M065307	2.0371778011322	https://www.genecards.org/cgi-bin/carddisp.pl?gene=SPRED2
ACACA	Acetyl-CoA Carboxylase Alpha	Protein Coding	Q13085	58	GC17M037084	2.03683686256409	https://www.genecards.org/cgi-bin/carddisp.pl?gene=ACACA
VTI1B	Vesicle Transport Through Interaction With T-SNAREs 1B	Protein Coding	Q9UEU0	48	GC14M067647	2.03612518310547	https://www.genecards.org/cgi-bin/carddisp.pl?gene=VTI1B
PIN1	Peptidylprolyl Cis/Trans Isomerase, NIMA-Interacting 1	Protein Coding	Q13526	56	GC19P009835	2.03607034683228	https://www.genecards.org/cgi-bin/carddisp.pl?gene=PIN1
DVL2	Dishevelled Segment Polarity Protein 2	Protein Coding	O14641	52	GC17M007225	2.03553938865662	https://www.genecards.org/cgi-bin/carddisp.pl?gene=DVL2
C1QBP	Complement C1q Binding Protein	Protein Coding	Q07021	53	GC17M005432	2.03496408462524	https://www.genecards.org/cgi-bin/carddisp.pl?gene=C1QBP
ERLIN2	ER Lipid Raft Associated 2	Protein Coding	O94905	51	GC08P037736	2.03496408462524	https://www.genecards.org/cgi-bin/carddisp.pl?gene=ERLIN2
NUP93	Nucleoporin 93	Protein Coding	Q8N1F7	48	GC16P082480	2.03272366523743	https://www.genecards.org/cgi-bin/carddisp.pl?gene=NUP93
HACD3	3-Hydroxyacyl-CoA Dehydratase 3	Protein Coding	Q9P035	41	GC15P065530	2.03272366523743	https://www.genecards.org/cgi-bin/carddisp.pl?gene=HACD3
MIR381	MicroRNA 381	RNA Gene		26	GC14P116759	2.02813291549683	https://www.genecards.org/cgi-bin/carddisp.pl?gene=MIR381
ACAT1	Acetyl-CoA Acetyltransferase 1	Protein Coding	P24752	56	GC11P108121	2.02811598777771	https://www.genecards.org/cgi-bin/carddisp.pl?gene=ACAT1
EEF1G	Eukaryotic Translation Elongation Factor 1 Gamma	Protein Coding	P26641	46	GC11M125232	2.02811598777771	https://www.genecards.org/cgi-bin/carddisp.pl?gene=EEF1G
MIRLET7B	MicroRNA Let-7b	RNA Gene		27	GC22P070828	2.02760672569275	https://www.genecards.org/cgi-bin/carddisp.pl?gene=MIRLET7B
CTSS	Cathepsin S	Protein Coding	P25774	55	GC01M150730	2.02752828598022	https://www.genecards.org/cgi-bin/carddisp.pl?gene=CTSS
COPB2	COPI Coat Complex Subunit Beta 2	Protein Coding	P35606	52	GC03M139355	2.02752828598022	https://www.genecards.org/cgi-bin/carddisp.pl?gene=COPB2
PIK3CD	Phosphatidylinositol-4,5-Bisphosphate 3-Kinase Catalytic Subunit Delta	Protein Coding	O00329	61	GC01P039534	2.02699184417725	https://www.genecards.org/cgi-bin/carddisp.pl?gene=PIK3CD
PCBP1	Poly(RC) Binding Protein 1	Protein Coding	Q15365	47	GC02P070087	2.02546215057373	https://www.genecards.org/cgi-bin/carddisp.pl?gene=PCBP1
FBXL2	F-Box And Leucine Rich Repeat Protein 2	Protein Coding	Q9UKC9	40	GC03P033277	2.02365207672119	https://www.genecards.org/cgi-bin/carddisp.pl?gene=FBXL2
GANAB	Glucosidase II Alpha Subunit	Protein Coding	Q14697	54	GC11M125242	2.023601770401	https://www.genecards.org/cgi-bin/carddisp.pl?gene=GANAB
AZI2	5-Azacytidine Induced 2	Protein Coding	Q9H6S1	41	GC03M028315	2.023601770401	https://www.genecards.org/cgi-bin/carddisp.pl?gene=AZI2
IL13	Interleukin 13	Protein Coding	P35225	53	GC05P132656	2.02345323562622	https://www.genecards.org/cgi-bin/carddisp.pl?gene=IL13
MIR221	MicroRNA 221	RNA Gene		27	GC0XM045746	2.02200174331665	https://www.genecards.org/cgi-bin/carddisp.pl?gene=MIR221
RPS17	Ribosomal Protein S17	Protein Coding	P08708	51	GC15M082536	2.01885175704956	https://www.genecards.org/cgi-bin/carddisp.pl?gene=RPS17
KL	Klotho	Protein Coding	Q9UEF7	56	GC13P033016	2.01876950263977	https://www.genecards.org/cgi-bin/carddisp.pl?gene=KL
HNRNPH2	Heterogeneous Nuclear Ribonucleoprotein H2	Protein Coding	P55795	48	GC0XP101408	2.01727223396301	https://www.genecards.org/cgi-bin/carddisp.pl?gene=HNRNPH2
TMEM43	Transmembrane Protein 43	Protein Coding	Q9BTV4	51	GC03P021618	2.01559400558472	https://www.genecards.org/cgi-bin/carddisp.pl?gene=TMEM43
FASLG	Fas Ligand	Protein Coding	P48023	57	GC01P172659	2.01415085792542	https://www.genecards.org/cgi-bin/carddisp.pl?gene=FASLG
RAB30	RAB30, Member RAS Oncogene Family	Protein Coding	Q15771	39	GC11M082973	2.01415085792542	https://www.genecards.org/cgi-bin/carddisp.pl?gene=RAB30
MIR15B	MicroRNA 15b	RNA Gene		27	GC03P160404	2.01035118103027	https://www.genecards.org/cgi-bin/carddisp.pl?gene=MIR15B
LINC00511	Long Intergenic Non-Protein Coding RNA 511	RNA Gene		23	GC17M078930	2.01035118103027	https://www.genecards.org/cgi-bin/carddisp.pl?gene=LINC00511
PRMT5	Protein Arginine Methyltransferase 5	Protein Coding	O14744	53	GC14M022920	2.00930953025818	https://www.genecards.org/cgi-bin/carddisp.pl?gene=PRMT5
MIR335	MicroRNA 335	RNA Gene		27	GC07P130496	2.00896716117859	https://www.genecards.org/cgi-bin/carddisp.pl?gene=MIR335
HGS	Hepatocyte Growth Factor-Regulated Tyrosine Kinase Substrate	Protein Coding	O14964	52	GC17P081683	2.00791311264038	https://www.genecards.org/cgi-bin/carddisp.pl?gene=HGS
MIR889	MicroRNA 889	RNA Gene		18	GC14P116784	2.00785875320435	https://www.genecards.org/cgi-bin/carddisp.pl?gene=MIR889
RPA1	Replication Protein A1	Protein Coding	P27694	56	GC17P001829	2.0071804523468	https://www.genecards.org/cgi-bin/carddisp.pl?gene=RPA1
RTCB	RNA 2',3'-Cyclic Phosphate And 5'-OH Ligase	Protein Coding	Q9Y3I0	45	GC22M032387	2.0063316822052	https://www.genecards.org/cgi-bin/carddisp.pl?gene=RTCB
EXOSC2	Exosome Component 2	Protein Coding	Q13868	49	GC09P130693	2.00514984130859	https://www.genecards.org/cgi-bin/carddisp.pl?gene=EXOSC2
RUVBL1	RuvB Like AAA ATPase 1	Protein Coding	Q9Y265	53	GC03M128064	2.0048553943634	https://www.genecards.org/cgi-bin/carddisp.pl?gene=RUVBL1
VDAC2	Voltage Dependent Anion Channel 2	Protein Coding	P45880	53	GC10P075210	2.0048553943634	https://www.genecards.org/cgi-bin/carddisp.pl?gene=VDAC2
FIS1	Fission, Mitochondrial 1	Protein Coding	Q9Y3D6	48	GC07M101239	2.0040717124939	https://www.genecards.org/cgi-bin/carddisp.pl?gene=FIS1
KHDRBS1	KH RNA Binding Domain Containing, Signal Transduction Associated 1	Protein Coding	Q07666	51	GC01P032013	2.0035285949707	https://www.genecards.org/cgi-bin/carddisp.pl?gene=KHDRBS1
AHCY	Adenosylhomocysteinase	Protein Coding	P23526	57	GC20M035768	2.00260138511658	https://www.genecards.org/cgi-bin/carddisp.pl?gene=AHCY
TRP-AGG2-6	TRNA-Pro (Anticodon AGG) 2-6	RNA Gene		13	GC14M026911	2.00215482711792	https://www.genecards.org/cgi-bin/carddisp.pl?gene=TRP-AGG2-6
SND1	Staphylococcal Nuclease And Tudor Domain Containing 1	Protein Coding	Q7KZF4	47	GC07P127652	2.00106811523438	https://www.genecards.org/cgi-bin/carddisp.pl?gene=SND1
ATXN2	Ataxin 2	Protein Coding	Q99700	53	GC12M111443	2.00028872489929	https://www.genecards.org/cgi-bin/carddisp.pl?gene=ATXN2
LONP1	Lon Peptidase 1, Mitochondrial	Protein Coding	P36776	54	GC19M005691	1.99863839149475	https://www.genecards.org/cgi-bin/carddisp.pl?gene=LONP1
GDI2	GDP Dissociation Inhibitor 2	Protein Coding	P50395	45	GC10M005765	1.9952118396759	https://www.genecards.org/cgi-bin/carddisp.pl?gene=GDI2
CCT5	Chaperonin Containing TCP1 Subunit 5	Protein Coding	P48643	52	GC05P010249	1.99516952037811	https://www.genecards.org/cgi-bin/carddisp.pl?gene=CCT5
DSC1	Desmocollin 1	Protein Coding	Q08554	46	GC18M031129	1.99472618103027	https://www.genecards.org/cgi-bin/carddisp.pl?gene=DSC1
MIR4458	MicroRNA 4458	RNA Gene		11	GC05P008460	1.99405932426453	https://www.genecards.org/cgi-bin/carddisp.pl?gene=MIR4458
RGS19	Regulator Of G Protein Signaling 19	Protein Coding	P49795	46	GC20M064073	1.99358034133911	https://www.genecards.org/cgi-bin/carddisp.pl?gene=RGS19
VPS45	Vacuolar Protein Sorting 45 Homolog	Protein Coding	Q9NRW7	48	GC01P164213	1.99050533771515	https://www.genecards.org/cgi-bin/carddisp.pl?gene=VPS45
MIR144	MicroRNA 144	RNA Gene		25	GC17M076393	1.98982727527618	https://www.genecards.org/cgi-bin/carddisp.pl?gene=MIR144
MIR29A	MicroRNA 29a	RNA Gene		29	GC07M130876	1.98977088928223	https://www.genecards.org/cgi-bin/carddisp.pl?gene=MIR29A
SUPT16H	SPT16 Homolog, Facilitates Chromatin Remodeling Subunit	Protein Coding	Q9Y5B9	47	GC14M021351	1.98538279533386	https://www.genecards.org/cgi-bin/carddisp.pl?gene=SUPT16H
LRRC59	Leucine Rich Repeat Containing 59	Protein Coding	Q96AG4	41	GC17M050375	1.9853732585907	https://www.genecards.org/cgi-bin/carddisp.pl?gene=LRRC59
PGD	Phosphogluconate Dehydrogenase	Protein Coding	P52209	55	GC01P010398	1.98389101028442	https://www.genecards.org/cgi-bin/carddisp.pl?gene=PGD
SLC25A6	Solute Carrier Family 25 Member 6	Protein Coding	P12236	50	GC0XM001386	1.98389101028442	https://www.genecards.org/cgi-bin/carddisp.pl?gene=SLC25A6
RPL7	Ribosomal Protein L7	Protein Coding	P18124	49	GC08M073290	1.98389101028442	https://www.genecards.org/cgi-bin/carddisp.pl?gene=RPL7
PNO1	Partner Of NOB1 Homolog	Protein Coding	Q9NRX1	45	GC02P068157	1.98389101028442	https://www.genecards.org/cgi-bin/carddisp.pl?gene=PNO1
NQO1	NAD(P)H Quinone Dehydrogenase 1	Protein Coding	P15559	56	GC16M069706	1.98319613933563	https://www.genecards.org/cgi-bin/carddisp.pl?gene=NQO1
WNT16	Wnt Family Member 16	Protein Coding	Q9UBV4	47	GC07P121325	1.98319613933563	https://www.genecards.org/cgi-bin/carddisp.pl?gene=WNT16
FAIM	Fas Apoptotic Inhibitory Molecule	Protein Coding	Q9NVQ4	45	GC03P138608	1.98319613933563	https://www.genecards.org/cgi-bin/carddisp.pl?gene=FAIM
MIR129-1	MicroRNA 129-1	RNA Gene		24	GC07P128207	1.98265981674194	https://www.genecards.org/cgi-bin/carddisp.pl?gene=MIR129-1
CCPG1	Cell Cycle Progression 1	Protein Coding	Q9ULG6	43	GC15M055340	1.98136258125305	https://www.genecards.org/cgi-bin/carddisp.pl?gene=CCPG1
PRDX2	Peroxiredoxin 2	Protein Coding	P32119	54	GC19M012796	1.97656500339508	https://www.genecards.org/cgi-bin/carddisp.pl?gene=PRDX2
IFT20	Intraflagellar Transport 20	Protein Coding	Q8IY31	44	GC17M076382	1.97609198093414	https://www.genecards.org/cgi-bin/carddisp.pl?gene=IFT20
RPS3A	Ribosomal Protein S3A	Protein Coding	P61247	47	GC04P151099	1.97391080856323	https://www.genecards.org/cgi-bin/carddisp.pl?gene=RPS3A
HADHB	Hydroxyacyl-CoA Dehydrogenase Trifunctional Multienzyme Complex Subunit Beta	Protein Coding	P55084	54	GC02P026243	1.97319984436035	https://www.genecards.org/cgi-bin/carddisp.pl?gene=HADHB
PML	PML Nuclear Body Scaffold	Protein Coding	P29590	54	GC15P073994	1.97319984436035	https://www.genecards.org/cgi-bin/carddisp.pl?gene=PML
TUBB2A	Tubulin Beta 2A Class IIa	Protein Coding	Q13885	55	GC06M003153	1.97269177436829	https://www.genecards.org/cgi-bin/carddisp.pl?gene=TUBB2A
GLA	Galactosidase Alpha	Protein Coding	P06280	58	GC0XM101393	1.9712221622467	https://www.genecards.org/cgi-bin/carddisp.pl?gene=GLA
PLAC8	Placenta Associated 8	Protein Coding	Q9NZF1	40	GC04M083090	1.97102463245392	https://www.genecards.org/cgi-bin/carddisp.pl?gene=PLAC8
SLC25A12	Solute Carrier Family 25 Member 12	Protein Coding	O75746	55	GC02M171783	1.96986997127533	https://www.genecards.org/cgi-bin/carddisp.pl?gene=SLC25A12
THORLNC	Testis Associated Oncogenic LncRNA	RNA Gene		15	GC02M118133	1.96759903430939	https://www.genecards.org/cgi-bin/carddisp.pl?gene=THORLNC
ACLY	ATP Citrate Lyase	Protein Coding	P53396	53	GC17M041866	1.96696662902832	https://www.genecards.org/cgi-bin/carddisp.pl?gene=ACLY
RPL13A	Ribosomal Protein L13a	Protein Coding	P40429	48	GC19P049487	1.96506083011627	https://www.genecards.org/cgi-bin/carddisp.pl?gene=RPL13A
CAPRIN1	Cell Cycle Associated Protein 1	Protein Coding	Q14444	47	GC11P034051	1.96506083011627	https://www.genecards.org/cgi-bin/carddisp.pl?gene=CAPRIN1
PPARGC1A	PPARG Coactivator 1 Alpha	Protein Coding	Q9UBK2	55	GC04M023755	1.96355605125427	https://www.genecards.org/cgi-bin/carddisp.pl?gene=PPARGC1A
GCN1	GCN1 Activator Of EIF2AK4	Protein Coding	Q92616	43	GC12M120128	1.96355605125427	https://www.genecards.org/cgi-bin/carddisp.pl?gene=GCN1
PRRC2C	Proline Rich Coiled-Coil 2C	Protein Coding	Q9Y520	41	GC01P171486	1.96355605125427	https://www.genecards.org/cgi-bin/carddisp.pl?gene=PRRC2C
ADIPOQ	Adiponectin, C1Q And Collagen Domain Containing	Protein Coding	Q15848	55	GC03P186842	1.96138095855713	https://www.genecards.org/cgi-bin/carddisp.pl?gene=ADIPOQ
VPS33B	VPS33B Late Endosome And Lysosome Associated	Protein Coding	Q9H267	50	GC15M090998	1.95937061309814	https://www.genecards.org/cgi-bin/carddisp.pl?gene=VPS33B
CYC1	Cytochrome C1	Protein Coding	P08574	52	GC08P144095	1.95847713947296	https://www.genecards.org/cgi-bin/carddisp.pl?gene=CYC1
MIR20B	MicroRNA 20b	RNA Gene		20	GC0XM134451	1.95842456817627	https://www.genecards.org/cgi-bin/carddisp.pl?gene=MIR20B
RPS6	Ribosomal Protein S6	Protein Coding	P62753	53	GC09M019375	1.95455813407898	https://www.genecards.org/cgi-bin/carddisp.pl?gene=RPS6
RPS9	Ribosomal Protein S9	Protein Coding	P46781	48	GC19P121720	1.95455813407898	https://www.genecards.org/cgi-bin/carddisp.pl?gene=RPS9
TNIP1	TNFAIP3 Interacting Protein 1	Protein Coding	Q15025	47	GC05M151029	1.95455813407898	https://www.genecards.org/cgi-bin/carddisp.pl?gene=TNIP1
CLINT1	Clathrin Interactor 1	Protein Coding	Q14677	47	GC05M157785	1.95376992225647	https://www.genecards.org/cgi-bin/carddisp.pl?gene=CLINT1
TBC1D7	TBC1 Domain Family Member 7	Protein Coding	Q9P0N9	46	GC06M013266	1.95376992225647	https://www.genecards.org/cgi-bin/carddisp.pl?gene=TBC1D7
PFKFB3	6-Phosphofructo-2-Kinase/Fructose-2,6-Biphosphatase 3	Protein Coding	Q16875	52	GC10P006144	1.95371758937836	https://www.genecards.org/cgi-bin/carddisp.pl?gene=PFKFB3
STX12	Syntaxin 12	Protein Coding	Q86Y82	45	GC01P042113	1.95198929309845	https://www.genecards.org/cgi-bin/carddisp.pl?gene=STX12
GMPS	Guanine Monophosphate Synthase	Protein Coding	P49915	50	GC03P155870	1.94989836215973	https://www.genecards.org/cgi-bin/carddisp.pl?gene=GMPS
GNAI3	G Protein Subunit Alpha I3	Protein Coding	P08754	54	GC01P109548	1.94919085502625	https://www.genecards.org/cgi-bin/carddisp.pl?gene=GNAI3
RPS5	Ribosomal Protein S5	Protein Coding	P46782	47	GC19P058386	1.94830334186554	https://www.genecards.org/cgi-bin/carddisp.pl?gene=RPS5
AP2A1	Adaptor Related Protein Complex 2 Subunit Alpha 1	Protein Coding	O95782	46	GC19P113453	1.94830334186554	https://www.genecards.org/cgi-bin/carddisp.pl?gene=AP2A1
UQCRC2	Ubiquinol-Cytochrome C Reductase Core Protein 2	Protein Coding	P22695	53	GC16P081067	1.94825625419617	https://www.genecards.org/cgi-bin/carddisp.pl?gene=UQCRC2
CD4	CD4 Molecule	Protein Coding	P01730	59	GC12P006786	1.94538605213165	https://www.genecards.org/cgi-bin/carddisp.pl?gene=CD4
SCFD1	Sec1 Family Domain Containing 1	Protein Coding	Q8WVM8	48	GC14P030622	1.94430994987488	https://www.genecards.org/cgi-bin/carddisp.pl?gene=SCFD1
H2AX	H2A.X Variant Histone	Protein Coding	P16104	53	GC11M126556	1.94367182254791	https://www.genecards.org/cgi-bin/carddisp.pl?gene=H2AX
PXN	Paxillin	Protein Coding	P49023	53	GC12M120210	1.94301235675812	https://www.genecards.org/cgi-bin/carddisp.pl?gene=PXN
ITGA2	Integrin Subunit Alpha 2	Protein Coding	P17301	55	GC05P052989	1.9428551197052	https://www.genecards.org/cgi-bin/carddisp.pl?gene=ITGA2
PRPF19	Pre-MRNA Processing Factor 19	Protein Coding	Q9UMS4	44	GC11M060890	1.94149661064148	https://www.genecards.org/cgi-bin/carddisp.pl?gene=PRPF19
WARS1	Tryptophanyl-TRNA Synthetase 1	Protein Coding	P23381	54	GC14M119835	1.93973088264465	https://www.genecards.org/cgi-bin/carddisp.pl?gene=WARS1
MIR19A	MicroRNA 19a	RNA Gene		27	GC13P091677	1.93885207176208	https://www.genecards.org/cgi-bin/carddisp.pl?gene=MIR19A
LINC00520	Long Intergenic Non-Protein Coding RNA 520	RNA Gene		24	GC14M055781	1.93767058849335	https://www.genecards.org/cgi-bin/carddisp.pl?gene=LINC00520
PAK1	P21 (RAC1) Activated Kinase 1	Protein Coding	Q13153	60	GC11M125835	1.93752646446228	https://www.genecards.org/cgi-bin/carddisp.pl?gene=PAK1
LMAN1	Lectin, Mannose Binding 1	Protein Coding	P49257	54	GC18M059327	1.9346661567688	https://www.genecards.org/cgi-bin/carddisp.pl?gene=LMAN1
TGFBR2	Transforming Growth Factor Beta Receptor 2	Protein Coding	P37173	61	GC03P030623	1.93340516090393	https://www.genecards.org/cgi-bin/carddisp.pl?gene=TGFBR2
POLRMT	RNA Polymerase Mitochondrial	Protein Coding	O00411	49	GC19M000617	1.93340516090393	https://www.genecards.org/cgi-bin/carddisp.pl?gene=POLRMT
RAB11B	RAB11B, Member RAS Oncogene Family	Protein Coding	Q15907	47	GC19P112189	1.93306839466095	https://www.genecards.org/cgi-bin/carddisp.pl?gene=RAB11B
VPS26A	VPS26 Retromer Complex Component A	Protein Coding	O75436	48	GC10P069123	1.93277382850647	https://www.genecards.org/cgi-bin/carddisp.pl?gene=VPS26A
UFL1	UFM1 Specific Ligase 1	Protein Coding	O94874	43	GC06P096521	1.93217384815216	https://www.genecards.org/cgi-bin/carddisp.pl?gene=UFL1
TRPM7	Transient Receptor Potential Cation Channel Subfamily M Member 7	Protein Coding	Q96QT4	51	GC15M050552	1.93196415901184	https://www.genecards.org/cgi-bin/carddisp.pl?gene=TRPM7
SSRP1	Structure Specific Recognition Protein 1	Protein Coding	Q08945	47	GC11M125068	1.93196415901184	https://www.genecards.org/cgi-bin/carddisp.pl?gene=SSRP1
RPSA	Ribosomal Protein SA	Protein Coding	P08865	55	GC03P039406	1.93008708953857	https://www.genecards.org/cgi-bin/carddisp.pl?gene=RPSA
MIR22	MicroRNA 22	RNA Gene		29	GC17M001713	1.92939209938049	https://www.genecards.org/cgi-bin/carddisp.pl?gene=MIR22
DYNC1LI1	Dynein Cytoplasmic 1 Light Intermediate Chain 1	Protein Coding	Q9Y6G9	44	GC03M032543	1.928915143013	https://www.genecards.org/cgi-bin/carddisp.pl?gene=DYNC1LI1
STX7	Syntaxin 7	Protein Coding	O15400	48	GC06M132445	1.92807984352112	https://www.genecards.org/cgi-bin/carddisp.pl?gene=STX7
EEF1B2	Eukaryotic Translation Elongation Factor 1 Beta 2	Protein Coding	P24534	47	GC02P206159	1.92590522766113	https://www.genecards.org/cgi-bin/carddisp.pl?gene=EEF1B2
DICER1	Dicer 1, Ribonuclease III	Protein Coding	Q9UPY3	57	GC14M095086	1.92553853988647	https://www.genecards.org/cgi-bin/carddisp.pl?gene=DICER1
SETX	Senataxin	Protein Coding	Q7Z333	51	GC09M132261	1.92373871803284	https://www.genecards.org/cgi-bin/carddisp.pl?gene=SETX
NEK9	NIMA Related Kinase 9	Protein Coding	Q8TD19	54	GC14M075079	1.92290234565735	https://www.genecards.org/cgi-bin/carddisp.pl?gene=NEK9
PRDX1	Peroxiredoxin 1	Protein Coding	Q06830	58	GC01M045753	1.92284226417542	https://www.genecards.org/cgi-bin/carddisp.pl?gene=PRDX1
ATP6V1B2	ATPase H+ Transporting V1 Subunit B2	Protein Coding	P21281	54	GC08P020197	1.92145121097565	https://www.genecards.org/cgi-bin/carddisp.pl?gene=ATP6V1B2
RPL18	Ribosomal Protein L18	Protein Coding	Q07020	51	GC19M048615	1.92145121097565	https://www.genecards.org/cgi-bin/carddisp.pl?gene=RPL18
GLS	Glutaminase	Protein Coding	O94925	58	GC02P190880	1.92024862766266	https://www.genecards.org/cgi-bin/carddisp.pl?gene=GLS
CACYBP	Calcyclin Binding Protein	Protein Coding	Q9HB71	45	GC01P175010	1.92024862766266	https://www.genecards.org/cgi-bin/carddisp.pl?gene=CACYBP
UBXN6	UBX Domain Protein 6	Protein Coding	Q9BZV1	46	GC19M004444	1.91935420036316	https://www.genecards.org/cgi-bin/carddisp.pl?gene=UBXN6
LINC00470	Long Intergenic Non-Protein Coding RNA 470	RNA Gene	Q9BZP3	27	GC18M001249	1.91747689247131	https://www.genecards.org/cgi-bin/carddisp.pl?gene=LINC00470
ARMC3	Armadillo Repeat Containing 3	Protein Coding	Q5W041	40	GC10P022928	1.91615986824036	https://www.genecards.org/cgi-bin/carddisp.pl?gene=ARMC3
SP1	Sp1 Transcription Factor	Protein Coding	P08047	55	GC12P053380	1.9135559797287	https://www.genecards.org/cgi-bin/carddisp.pl?gene=SP1
RPS7	Ribosomal Protein S7	Protein Coding	P62081	50	GC02P003575	1.91214644908905	https://www.genecards.org/cgi-bin/carddisp.pl?gene=RPS7
RPL3	Ribosomal Protein L3	Protein Coding	P39023	49	GC22M077115	1.91214644908905	https://www.genecards.org/cgi-bin/carddisp.pl?gene=RPL3
STMN1	Stathmin 1	Protein Coding	P16949	53	GC01M025884	1.91020286083221	https://www.genecards.org/cgi-bin/carddisp.pl?gene=STMN1
MYO1B	Myosin IB	Protein Coding	O43795	45	GC02P191246	1.91020286083221	https://www.genecards.org/cgi-bin/carddisp.pl?gene=MYO1B
DMXL2	Dmx Like 2	Protein Coding	Q8TDJ6	44	GC15M051447	1.91020286083221	https://www.genecards.org/cgi-bin/carddisp.pl?gene=DMXL2
EPRS1	Glutamyl-Prolyl-TRNA Synthetase 1	Protein Coding	P07814	53	GC01M219969	1.90997123718262	https://www.genecards.org/cgi-bin/carddisp.pl?gene=EPRS1
FIRRE	Firre Intergenic Repeating RNA Element	RNA Gene		16	GC0XM131691	1.90990996360779	https://www.genecards.org/cgi-bin/carddisp.pl?gene=FIRRE
ACO2	Aconitase 2	Protein Coding	Q99798	55	GC22P070710	1.9098094701767	https://www.genecards.org/cgi-bin/carddisp.pl?gene=ACO2
PDK1	Pyruvate Dehydrogenase Kinase 1	Protein Coding	Q15118	55	GC02P172555	1.90716898441315	https://www.genecards.org/cgi-bin/carddisp.pl?gene=PDK1
ITGA6	Integrin Subunit Alpha 6	Protein Coding	P23229	58	GC02P172427	1.90698051452637	https://www.genecards.org/cgi-bin/carddisp.pl?gene=ITGA6
RPA2	Replication Protein A2	Protein Coding	P15927	53	GC01M031164	1.90589773654938	https://www.genecards.org/cgi-bin/carddisp.pl?gene=RPA2
RPL8	Ribosomal Protein L8	Protein Coding	P62917	48	GC08M146651	1.90589773654938	https://www.genecards.org/cgi-bin/carddisp.pl?gene=RPL8
PI4K2A	Phosphatidylinositol 4-Kinase Type 2 Alpha	Protein Coding	Q9BTU6	51	GC10P097640	1.90417909622192	https://www.genecards.org/cgi-bin/carddisp.pl?gene=PI4K2A
NFKBIA	NFKB Inhibitor Alpha	Protein Coding	P25963	59	GC14M035401	1.90409600734711	https://www.genecards.org/cgi-bin/carddisp.pl?gene=NFKBIA
TRPV1	Transient Receptor Potential Cation Channel Subfamily V Member 1	Protein Coding	Q8NER1	56	GC17M003565	1.90409600734711	https://www.genecards.org/cgi-bin/carddisp.pl?gene=TRPV1
ALKBH5	AlkB Homolog 5, RNA Demethylase	Protein Coding	Q6P6C2	44	GC17P018183	1.90409600734711	https://www.genecards.org/cgi-bin/carddisp.pl?gene=ALKBH5
BAG2	BAG Cochaperone 2	Protein Coding	O95816	48	GC06P057172	1.90403044223785	https://www.genecards.org/cgi-bin/carddisp.pl?gene=BAG2
SLX1A-SULT1A3	SLX1A-SULT1A3 Readthrough (NMD Candidate)	RNA Gene		18	GC16P081596	1.90403044223785	https://www.genecards.org/cgi-bin/carddisp.pl?gene=SLX1A-SULT1A3
UBA5	Ubiquitin Like Modifier Activating Enzyme 5	Protein Coding	Q9GZZ9	48	GC03P132654	1.90388667583466	https://www.genecards.org/cgi-bin/carddisp.pl?gene=UBA5
ZNF418	Zinc Finger Protein 418	Protein Coding	Q8TF45	38	GC19M057921	1.90316259860992	https://www.genecards.org/cgi-bin/carddisp.pl?gene=ZNF418
TUBB2B	Tubulin Beta 2B Class IIb	Protein Coding	Q9BVA1	53	GC06M003764	1.90281915664673	https://www.genecards.org/cgi-bin/carddisp.pl?gene=TUBB2B
SMC3	Structural Maintenance Of Chromosomes 3	Protein Coding	Q9UQE7	55	GC10P110567	1.89993619918823	https://www.genecards.org/cgi-bin/carddisp.pl?gene=SMC3
CAND1	Cullin Associated And Neddylation Dissociated 1	Protein Coding	Q86VP6	46	GC12P067279	1.89993619918823	https://www.genecards.org/cgi-bin/carddisp.pl?gene=CAND1
SEC61A1	SEC61 Translocon Subunit Alpha 1	Protein Coding	P61619	52	GC03P128051	1.89982104301453	https://www.genecards.org/cgi-bin/carddisp.pl?gene=SEC61A1
CSTB	Cystatin B	Protein Coding	P04080	55	GC21M043772	1.89942896366119	https://www.genecards.org/cgi-bin/carddisp.pl?gene=CSTB
EHMT2	Euchromatic Histone Lysine Methyltransferase 2	Protein Coding	Q96KQ7	55	GC06M031879	1.89942896366119	https://www.genecards.org/cgi-bin/carddisp.pl?gene=EHMT2
CD84	CD84 Molecule	Protein Coding	Q9UIB8	50	GC01M160541	1.89526104927063	https://www.genecards.org/cgi-bin/carddisp.pl?gene=CD84
SRSF7	Serine And Arginine Rich Splicing Factor 7	Protein Coding	Q16629	48	GC02M038743	1.89489269256592	https://www.genecards.org/cgi-bin/carddisp.pl?gene=SRSF7
ACTN4	Actinin Alpha 4	Protein Coding	O43707	55	GC19P038647	1.89445233345032	https://www.genecards.org/cgi-bin/carddisp.pl?gene=ACTN4
TJP1	Tight Junction Protein 1	Protein Coding	Q07157	54	GC15M029699	1.89367926120758	https://www.genecards.org/cgi-bin/carddisp.pl?gene=TJP1
PCNT	Pericentrin	Protein Coding	O95613	53	GC21P046324	1.89301562309265	https://www.genecards.org/cgi-bin/carddisp.pl?gene=PCNT
HUNK	Hormonally Up-Regulated Neu-Associated Kinase	Protein Coding	P57058	43	GC21P031873	1.89081394672394	https://www.genecards.org/cgi-bin/carddisp.pl?gene=HUNK
EIF3A	Eukaryotic Translation Initiation Factor 3 Subunit A	Protein Coding	Q14152	52	GC10M119034	1.89061117172241	https://www.genecards.org/cgi-bin/carddisp.pl?gene=EIF3A
JUP	Junction Plakoglobin	Protein Coding	P14923	58	GC17M041754	1.88979554176331	https://www.genecards.org/cgi-bin/carddisp.pl?gene=JUP
QARS1	Glutaminyl-TRNA Synthetase 1	Protein Coding	P47897	40	GC03M053714	1.88979554176331	https://www.genecards.org/cgi-bin/carddisp.pl?gene=QARS1
RPS27	Ribosomal Protein S27	Protein Coding	P42677	51	GC01P164469	1.8884984254837	https://www.genecards.org/cgi-bin/carddisp.pl?gene=RPS27
SMURF1	SMAD Specific E3 Ubiquitin Protein Ligase 1	Protein Coding	Q9HCE7	52	GC07M099027	1.88638639450073	https://www.genecards.org/cgi-bin/carddisp.pl?gene=SMURF1
KIF5B	Kinesin Family Member 5B	Protein Coding	P33176	54	GC10M035758	1.88544964790344	https://www.genecards.org/cgi-bin/carddisp.pl?gene=KIF5B
ATL3	Atlastin GTPase 3	Protein Coding	Q6DD88	47	GC11M063624	1.88544964790344	https://www.genecards.org/cgi-bin/carddisp.pl?gene=ATL3
TRAPPC11	Trafficking Protein Particle Complex Subunit 11	Protein Coding	Q7Z392	45	GC04P183659	1.88544964790344	https://www.genecards.org/cgi-bin/carddisp.pl?gene=TRAPPC11
RCC2-AS1	RCC2 Antisense RNA 1	RNA Gene		11	GC01P041053	1.88540148735046	https://www.genecards.org/cgi-bin/carddisp.pl?gene=RCC2-AS1
PSMA7	Proteasome 20S Subunit Alpha 7	Protein Coding	O14818	53	GC20M062136	1.88461375236511	https://www.genecards.org/cgi-bin/carddisp.pl?gene=PSMA7
PSMD13	Proteasome 26S Subunit, Non-ATPase 13	Protein Coding	Q9UNM6	48	GC11P000236	1.88461375236511	https://www.genecards.org/cgi-bin/carddisp.pl?gene=PSMD13
LGALS9	Galectin 9	Protein Coding	O00182	47	GC17P027629	1.88455736637115	https://www.genecards.org/cgi-bin/carddisp.pl?gene=LGALS9
MIR22HG	MIR22 Host Gene	RNA Gene	Q0VDD5	34	GC17M074437	1.88334202766418	https://www.genecards.org/cgi-bin/carddisp.pl?gene=MIR22HG
MIR183	MicroRNA 183	RNA Gene		26	GC07M129882	1.88334202766418	https://www.genecards.org/cgi-bin/carddisp.pl?gene=MIR183
AP2B1	Adaptor Related Protein Complex 2 Subunit Beta 1	Protein Coding	P63010	50	GC17P035578	1.8831787109375	https://www.genecards.org/cgi-bin/carddisp.pl?gene=AP2B1
HLA-DQA1	Major Histocompatibility Complex, Class II, DQ Alpha 1	Protein Coding	P01909	51	GC06P134852	1.88313639163971	https://www.genecards.org/cgi-bin/carddisp.pl?gene=HLA-DQA1
TRIM6	Tripartite Motif Containing 6	Protein Coding	Q9C030	40	GC11P005596	1.88275957107544	https://www.genecards.org/cgi-bin/carddisp.pl?gene=TRIM6
SLC25A5	Solute Carrier Family 25 Member 5	Protein Coding	P05141	52	GC0XP119468	1.87867748737335	https://www.genecards.org/cgi-bin/carddisp.pl?gene=SLC25A5
UQCRC1	Ubiquinol-Cytochrome C Reductase Core Protein 1	Protein Coding	P31930	52	GC03M048598	1.87867748737335	https://www.genecards.org/cgi-bin/carddisp.pl?gene=UQCRC1
CSDE1	Cold Shock Domain Containing E1	Protein Coding	O75534	46	GC01M114716	1.87867748737335	https://www.genecards.org/cgi-bin/carddisp.pl?gene=CSDE1
EEF1D	Eukaryotic Translation Elongation Factor 1 Delta	Protein Coding	P29692	46	GC08M143579	1.87867748737335	https://www.genecards.org/cgi-bin/carddisp.pl?gene=EEF1D
RPS19	Ribosomal Protein S19	Protein Coding	P39019	56	GC19P113140	1.87815380096436	https://www.genecards.org/cgi-bin/carddisp.pl?gene=RPS19
TRIM8	Tripartite Motif Containing 8	Protein Coding	Q9BZR9	47	GC10P109851	1.8781042098999	https://www.genecards.org/cgi-bin/carddisp.pl?gene=TRIM8
RPL27	Ribosomal Protein L27	Protein Coding	P61353	50	GC17P042998	1.87578904628754	https://www.genecards.org/cgi-bin/carddisp.pl?gene=RPL27
NHLRC1	NHL Repeat Containing E3 Ubiquitin Protein Ligase 1	Protein Coding	Q6VVB1	49	GC06M018120	1.87530827522278	https://www.genecards.org/cgi-bin/carddisp.pl?gene=NHLRC1
USP9X	Ubiquitin Specific Peptidase 9 X-Linked	Protein Coding	Q93008	57	GC0XP041085	1.87527108192444	https://www.genecards.org/cgi-bin/carddisp.pl?gene=USP9X
PCLAF	PCNA Clamp Associated Factor	Protein Coding	Q15004	42	GC15M147931	1.87527108192444	https://www.genecards.org/cgi-bin/carddisp.pl?gene=PCLAF
MIR214	MicroRNA 214	RNA Gene		29	GC01M172234	1.87527108192444	https://www.genecards.org/cgi-bin/carddisp.pl?gene=MIR214
IPO5	Importin 5	Protein Coding	O00410	47	GC13P097953	1.87456798553467	https://www.genecards.org/cgi-bin/carddisp.pl?gene=IPO5
DLEU1	Deleted In Lymphocytic Leukemia 1	RNA Gene	O43261	36	GC13P050677	1.8736983537674	https://www.genecards.org/cgi-bin/carddisp.pl?gene=DLEU1
MTMR4	Myotubularin Related Protein 4	Protein Coding	Q9NYA4	48	GC17M058489	1.86825180053711	https://www.genecards.org/cgi-bin/carddisp.pl?gene=MTMR4
BTRC	Beta-Transducin Repeat Containing E3 Ubiquitin Protein Ligase	Protein Coding	Q9Y297	53	GC10P101354	1.86595046520233	https://www.genecards.org/cgi-bin/carddisp.pl?gene=BTRC
PRNP	Prion Protein (Kanno Blood Group)	Protein Coding	F7VJQ1	57	GC20P004686	1.86581110954285	https://www.genecards.org/cgi-bin/carddisp.pl?gene=PRNP
UTRN	Utrophin	Protein Coding	P46939	49	GC06P144285	1.86581110954285	https://www.genecards.org/cgi-bin/carddisp.pl?gene=UTRN
MIF	Macrophage Migration Inhibitory Factor	Protein Coding	P14174	56	GC22P023894	1.86430144309998	https://www.genecards.org/cgi-bin/carddisp.pl?gene=MIF
EFTUD2	Elongation Factor Tu GTP Binding Domain Containing 2	Protein Coding	Q15029	50	GC17M077874	1.86398911476135	https://www.genecards.org/cgi-bin/carddisp.pl?gene=EFTUD2
UPF1	UPF1 RNA Helicase And ATPase	Protein Coding	Q92900	50	GC19P018831	1.86323702335358	https://www.genecards.org/cgi-bin/carddisp.pl?gene=UPF1
CBS	Cystathionine Beta-Synthase	Protein Coding	P35520	60	GC21M043053	1.85997724533081	https://www.genecards.org/cgi-bin/carddisp.pl?gene=CBS
MAP4	Microtubule Associated Protein 4	Protein Coding	P27816	43	GC03M047850	1.85714221000671	https://www.genecards.org/cgi-bin/carddisp.pl?gene=MAP4
CDK6	Cyclin Dependent Kinase 6	Protein Coding	Q00534	60	GC07M092604	1.85632658004761	https://www.genecards.org/cgi-bin/carddisp.pl?gene=CDK6
NUP155	Nucleoporin 155	Protein Coding	O75694	53	GC05M037288	1.85632658004761	https://www.genecards.org/cgi-bin/carddisp.pl?gene=NUP155
SEC24B	SEC24 Homolog B, COPII Coat Complex Component	Protein Coding	O95487	48	GC04P109433	1.85632658004761	https://www.genecards.org/cgi-bin/carddisp.pl?gene=SEC24B
RPL18A	Ribosomal Protein L18a	Protein Coding	Q02543	46	GC19P112620	1.85616731643677	https://www.genecards.org/cgi-bin/carddisp.pl?gene=RPL18A
PDIA3	Protein Disulfide Isomerase Family A Member 3	Protein Coding	P30101	52	GC15P043746	1.85448813438416	https://www.genecards.org/cgi-bin/carddisp.pl?gene=PDIA3
MIR26A1	MicroRNA 26a-1	RNA Gene		28	GC03P037969	1.85381412506104	https://www.genecards.org/cgi-bin/carddisp.pl?gene=MIR26A1
IDH2	Isocitrate Dehydrogenase (NADP(+)) 2	Protein Coding	P48735	60	GC15M090083	1.85377705097198	https://www.genecards.org/cgi-bin/carddisp.pl?gene=IDH2
TOP2A	DNA Topoisomerase II Alpha	Protein Coding	P11388	59	GC17M040388	1.85377705097198	https://www.genecards.org/cgi-bin/carddisp.pl?gene=TOP2A
SEC62	SEC62 Homolog, Preprotein Translocation Factor	Protein Coding	Q99442	44	GC03P169966	1.85288560390472	https://www.genecards.org/cgi-bin/carddisp.pl?gene=SEC62
SGPL1	Sphingosine-1-Phosphate Lyase 1	Protein Coding	O95470	55	GC10P070815	1.85281562805176	https://www.genecards.org/cgi-bin/carddisp.pl?gene=SGPL1
PKD2	Polycystin 2, Transient Receptor Potential Cation Channel	Protein Coding	Q13563	57	GC04P088007	1.85204684734344	https://www.genecards.org/cgi-bin/carddisp.pl?gene=PKD2
STK38L	Serine/Threonine Kinase 38 Like	Protein Coding	Q9Y2H1	48	GC12P027243	1.85107254981995	https://www.genecards.org/cgi-bin/carddisp.pl?gene=STK38L
SEPTIN9	Septin 9	Protein Coding	Q9UHD8	50	GC17P113212	1.84817624092102	https://www.genecards.org/cgi-bin/carddisp.pl?gene=SEPTIN9
NUP62	Nucleoporin 62	Protein Coding	P37198	52	GC19M049906	1.84755849838257	https://www.genecards.org/cgi-bin/carddisp.pl?gene=NUP62
ALDOA	Aldolase, Fructose-Bisphosphate A	Protein Coding	P04075	58	GC16P030064	1.84632885456085	https://www.genecards.org/cgi-bin/carddisp.pl?gene=ALDOA
MIR150	MicroRNA 150	RNA Gene		29	GC19M049500	1.84632885456085	https://www.genecards.org/cgi-bin/carddisp.pl?gene=MIR150
RPL6	Ribosomal Protein L6	Protein Coding	Q02878	47	GC12M112320	1.84598791599274	https://www.genecards.org/cgi-bin/carddisp.pl?gene=RPL6
GBF1	Golgi Brefeldin A Resistant Guanine Nucleotide Exchange Factor 1	Protein Coding	Q92538	51	GC10P109824	1.84563803672791	https://www.genecards.org/cgi-bin/carddisp.pl?gene=GBF1
SERPINB5	Serpin Family B Member 5	Protein Coding	P36952	52	GC18P063476	1.84546327590942	https://www.genecards.org/cgi-bin/carddisp.pl?gene=SERPINB5
SLC39A1	Solute Carrier Family 39 Member 1	Protein Coding	Q9NY26	48	GC01M160920	1.84546327590942	https://www.genecards.org/cgi-bin/carddisp.pl?gene=SLC39A1
TP63	Tumor Protein P63	Protein Coding	Q9H3D4	55	GC03P189598	1.84468483924866	https://www.genecards.org/cgi-bin/carddisp.pl?gene=TP63
NUP205	Nucleoporin 205	Protein Coding	Q92621	48	GC07P135557	1.84468483924866	https://www.genecards.org/cgi-bin/carddisp.pl?gene=NUP205
MIR186	MicroRNA 186	RNA Gene		27	GC01M071067	1.84468483924866	https://www.genecards.org/cgi-bin/carddisp.pl?gene=MIR186
SLC16A1	Solute Carrier Family 16 Member 1	Protein Coding	P53985	56	GC01M113100	1.8430427312851	https://www.genecards.org/cgi-bin/carddisp.pl?gene=SLC16A1
TMEM192	Transmembrane Protein 192	Protein Coding	Q8IY95	36	GC04M165070	1.8430427312851	https://www.genecards.org/cgi-bin/carddisp.pl?gene=TMEM192
HLA-DRB5	Major Histocompatibility Complex, Class II, DR Beta 5	Protein Coding	Q30154	48	GC06M093829	1.84279537200928	https://www.genecards.org/cgi-bin/carddisp.pl?gene=HLA-DRB5
U2AF1	U2 Small Nuclear RNA Auxiliary Factor 1	Protein Coding	Q01081	52	GC21M043092	1.84100389480591	https://www.genecards.org/cgi-bin/carddisp.pl?gene=U2AF1
EI24P1	EI24 Pseudogene 1	Pseudogene		6	GC03M176068	1.84086740016937	https://www.genecards.org/cgi-bin/carddisp.pl?gene=EI24P1
EI24P2	EI24 Pseudogene 2	Pseudogene		6	GC01P164761	1.84086740016937	https://www.genecards.org/cgi-bin/carddisp.pl?gene=EI24P2
EI24P4	EI24 Pseudogene 4	Pseudogene		6	GC07P157931	1.84086740016937	https://www.genecards.org/cgi-bin/carddisp.pl?gene=EI24P4
EI24P3	EI24 Pseudogene 3	Pseudogene		5	GC03M044524	1.84086740016937	https://www.genecards.org/cgi-bin/carddisp.pl?gene=EI24P3
EI24P5	EI24 Pseudogene 5	Pseudogene		3	GC08P053194	1.84086740016937	https://www.genecards.org/cgi-bin/carddisp.pl?gene=EI24P5
USP7	Ubiquitin Specific Peptidase 7	Protein Coding	Q93009	57	GC16M008892	1.83905434608459	https://www.genecards.org/cgi-bin/carddisp.pl?gene=USP7
RCN2	Reticulocalbin 2	Protein Coding	Q14257	47	GC15P076931	1.83905434608459	https://www.genecards.org/cgi-bin/carddisp.pl?gene=RCN2
RTN3	Reticulon 3	Protein Coding	O95197	50	GC11P088903	1.83731341362	https://www.genecards.org/cgi-bin/carddisp.pl?gene=RTN3
AP1M1	Adaptor Related Protein Complex 1 Subunit Mu 1	Protein Coding	Q9BXS5	46	GC19P112589	1.83727443218231	https://www.genecards.org/cgi-bin/carddisp.pl?gene=AP1M1
BSCL2	BSCL2 Lipid Droplet Biogenesis Associated, Seipin	Protein Coding	Q96G97	52	GC11M125248	1.83628308773041	https://www.genecards.org/cgi-bin/carddisp.pl?gene=BSCL2
ATP5F1C	ATP Synthase F1 Subunit Gamma	Protein Coding	P36542	44	GC10P007789	1.83513534069061	https://www.genecards.org/cgi-bin/carddisp.pl?gene=ATP5F1C
ENO1	Enolase 1	Protein Coding	P06733	56	GC01M008861	1.83429479598999	https://www.genecards.org/cgi-bin/carddisp.pl?gene=ENO1
MIR372	MicroRNA 372	RNA Gene		22	GC19P113660	1.83429479598999	https://www.genecards.org/cgi-bin/carddisp.pl?gene=MIR372
ZFYVE26	Zinc Finger FYVE-Type Containing 26	Protein Coding	Q68DK2	47	GC14M067727	1.83363854885101	https://www.genecards.org/cgi-bin/carddisp.pl?gene=ZFYVE26
PLEKHG5	Pleckstrin Homology And RhoGEF Domain Containing G5	Protein Coding	O94827	50	GC01M014331	1.83328998088837	https://www.genecards.org/cgi-bin/carddisp.pl?gene=PLEKHG5
SEC23B	SEC23 Homolog B, COPII Coat Complex Component	Protein Coding	Q15437	50	GC20P018507	1.83269536495209	https://www.genecards.org/cgi-bin/carddisp.pl?gene=SEC23B
XPOT	Exportin For TRNA	Protein Coding	O43592	45	GC12P064404	1.83201432228088	https://www.genecards.org/cgi-bin/carddisp.pl?gene=XPOT
DYNC1I2	Dynein Cytoplasmic 1 Intermediate Chain 2	Protein Coding	Q13409	50	GC02P171687	1.83152341842651	https://www.genecards.org/cgi-bin/carddisp.pl?gene=DYNC1I2
RIMOC1	RAB7A Interacting MON1-CCZ1 Complex Subunit 1	Protein Coding	A6NDU8	34	GC05P042083	1.82996690273285	https://www.genecards.org/cgi-bin/carddisp.pl?gene=RIMOC1
RNY5	RNA, Ro60-Associated Y5	RNA Gene		17	GC07P148941	1.82962012290955	https://www.genecards.org/cgi-bin/carddisp.pl?gene=RNY5
TOP2B	DNA Topoisomerase II Beta	Protein Coding	Q02880	53	GC03M026405	1.82601642608643	https://www.genecards.org/cgi-bin/carddisp.pl?gene=TOP2B
ABCD3	ATP Binding Cassette Subfamily D Member 3	Protein Coding	P28288	53	GC01P094385	1.82437944412231	https://www.genecards.org/cgi-bin/carddisp.pl?gene=ABCD3
GPX4	Glutathione Peroxidase 4	Protein Coding	P36969	56	GC19P001103	1.82417869567871	https://www.genecards.org/cgi-bin/carddisp.pl?gene=GPX4
RAP1A	RAP1A, Member Of RAS Oncogene Family	Protein Coding	P62834	53	GC01P111542	1.82342493534088	https://www.genecards.org/cgi-bin/carddisp.pl?gene=RAP1A
ZC3HAV1	Zinc Finger CCCH-Type Containing, Antiviral 1	Protein Coding	Q7Z2W4	46	GC07M139113	1.82335031032562	https://www.genecards.org/cgi-bin/carddisp.pl?gene=ZC3HAV1
LITAF	Lipopolysaccharide Induced TNF Factor	Protein Coding	Q99732	51	GC16M011547	1.82235670089722	https://www.genecards.org/cgi-bin/carddisp.pl?gene=LITAF
MIR410	MicroRNA 410	RNA Gene		23	GC14P116763	1.82235670089722	https://www.genecards.org/cgi-bin/carddisp.pl?gene=MIR410
ARG1	Arginase 1	Protein Coding	P05089	58	GC06P136455	1.82032489776611	https://www.genecards.org/cgi-bin/carddisp.pl?gene=ARG1
DELEC1	Deleted In Esophageal Cancer 1	RNA Gene	Q9P2X7	31	GC09P124381	1.82032489776611	https://www.genecards.org/cgi-bin/carddisp.pl?gene=DELEC1
PPP1R12A	Protein Phosphatase 1 Regulatory Subunit 12A	Protein Coding	O14974	52	GC12M079773	1.82030808925629	https://www.genecards.org/cgi-bin/carddisp.pl?gene=PPP1R12A
PCBP2	Poly(RC) Binding Protein 2	Protein Coding	Q15366	48	GC12P053452	1.82030808925629	https://www.genecards.org/cgi-bin/carddisp.pl?gene=PCBP2
CCDC47	Coiled-Coil Domain Containing 47	Protein Coding	Q96A33	44	GC17M063745	1.81953597068787	https://www.genecards.org/cgi-bin/carddisp.pl?gene=CCDC47
TSPO	Translocator Protein	Protein Coding	B1AH88	53	GC22P043151	1.81742203235626	https://www.genecards.org/cgi-bin/carddisp.pl?gene=TSPO
GARS1	Glycyl-TRNA Synthetase 1	Protein Coding	P41250	54	GC07P030580	1.81551361083984	https://www.genecards.org/cgi-bin/carddisp.pl?gene=GARS1
PDE4A	Phosphodiesterase 4A	Protein Coding	P27815	54	GC19P010416	1.81551361083984	https://www.genecards.org/cgi-bin/carddisp.pl?gene=PDE4A
NAT10	N-Acetyltransferase 10	Protein Coding	Q9H0A0	46	GC11P034105	1.81453490257263	https://www.genecards.org/cgi-bin/carddisp.pl?gene=NAT10
CIP2A	Cellular Inhibitor Of PP2A	Protein Coding	Q8TCG1	44	GC03M108603	1.81453490257263	https://www.genecards.org/cgi-bin/carddisp.pl?gene=CIP2A
MST1	Macrophage Stimulating 1	Protein Coding	P26927	53	GC03M049683	1.81397223472595	https://www.genecards.org/cgi-bin/carddisp.pl?gene=MST1
NCOR1	Nuclear Receptor Corepressor 1	Protein Coding	O75376	53	GC17M016029	1.81254148483276	https://www.genecards.org/cgi-bin/carddisp.pl?gene=NCOR1
MIR29B1	MicroRNA 29b-1	RNA Gene		28	GC07M130877	1.81254148483276	https://www.genecards.org/cgi-bin/carddisp.pl?gene=MIR29B1
OSBPL8	Oxysterol Binding Protein Like 8	Protein Coding	Q9BZF1	45	GC12M076354	1.81071817874908	https://www.genecards.org/cgi-bin/carddisp.pl?gene=OSBPL8
PTGS2	Prostaglandin-Endoperoxide Synthase 2	Protein Coding	P35354	58	GC01M186671	1.80998623371124	https://www.genecards.org/cgi-bin/carddisp.pl?gene=PTGS2
MTCH2	Mitochondrial Carrier 2	Protein Coding	Q9Y6C9	44	GC11M047604	1.80925893783569	https://www.genecards.org/cgi-bin/carddisp.pl?gene=MTCH2
BAG1	BAG Cochaperone 1	Protein Coding	Q99933	51	GC09M033245	1.8090500831604	https://www.genecards.org/cgi-bin/carddisp.pl?gene=BAG1
MGMT	O-6-Methylguanine-DNA Methyltransferase	Protein Coding	P16455	57	GC10P129467	1.80897045135498	https://www.genecards.org/cgi-bin/carddisp.pl?gene=MGMT
PIP4K2C	Phosphatidylinositol-5-Phosphate 4-Kinase Type 2 Gamma	Protein Coding	Q8TBX8	48	GC12P057591	1.80620455741882	https://www.genecards.org/cgi-bin/carddisp.pl?gene=PIP4K2C
EGR1	Early Growth Response 1	Protein Coding	P18146	53	GC05P138465	1.80475771427155	https://www.genecards.org/cgi-bin/carddisp.pl?gene=EGR1
PTPA	Protein Phosphatase 2 Phosphatase Activator	Protein Coding	Q15257	52	GC09P141447	1.80475771427155	https://www.genecards.org/cgi-bin/carddisp.pl?gene=PTPA
ATN1	Atrophin 1	Protein Coding	P54259	51	GC12P038992	1.80475771427155	https://www.genecards.org/cgi-bin/carddisp.pl?gene=ATN1
RABGAP1	RAB GTPase Activating Protein 1	Protein Coding	Q9Y3P9	42	GC09P124625	1.80475771427155	https://www.genecards.org/cgi-bin/carddisp.pl?gene=RABGAP1
SNRPD1	Small Nuclear Ribonucleoprotein D1 Polypeptide	Protein Coding	P62314	47	GC18P021612	1.80469632148743	https://www.genecards.org/cgi-bin/carddisp.pl?gene=SNRPD1
METTL14	Methyltransferase 14, N6-Adenosine-Methyltransferase Subunit	Protein Coding	Q9HCE5	46	GC04P118685	1.80469632148743	https://www.genecards.org/cgi-bin/carddisp.pl?gene=METTL14
STT3A	STT3 Oligosaccharyltransferase Complex Catalytic Subunit A	Protein Coding	P46977	52	GC11P125592	1.80347967147827	https://www.genecards.org/cgi-bin/carddisp.pl?gene=STT3A
HLA-DQB1	Major Histocompatibility Complex, Class II, DQ Beta 1	Protein Coding	P01920	52	GC06M093843	1.80233526229858	https://www.genecards.org/cgi-bin/carddisp.pl?gene=HLA-DQB1
ATP6V1G1	ATPase H+ Transporting V1 Subunit G1	Protein Coding	O75348	44	GC09P124378	1.80202841758728	https://www.genecards.org/cgi-bin/carddisp.pl?gene=ATP6V1G1
IL3	Interleukin 3	Protein Coding	P08700	54	GC05P132060	1.80109548568726	https://www.genecards.org/cgi-bin/carddisp.pl?gene=IL3
NUMB	NUMB Endocytic Adaptor Protein	Protein Coding	P49757	51	GC14M073275	1.80082583427429	https://www.genecards.org/cgi-bin/carddisp.pl?gene=NUMB
GTPBP4	GTP Binding Protein 4	Protein Coding	Q9BZE4	44	GC10P000988	1.79706048965454	https://www.genecards.org/cgi-bin/carddisp.pl?gene=GTPBP4
CETN1	Centrin 1	Protein Coding	Q12798	46	GC18P000580	1.79562377929688	https://www.genecards.org/cgi-bin/carddisp.pl?gene=CETN1
FTO	FTO Alpha-Ketoglutarate Dependent Dioxygenase	Protein Coding	Q9C0B1	55	GC16P082352	1.79465055465698	https://www.genecards.org/cgi-bin/carddisp.pl?gene=FTO
RALB	RAS Like Proto-Oncogene B	Protein Coding	P11234	51	GC02P120240	1.79465055465698	https://www.genecards.org/cgi-bin/carddisp.pl?gene=RALB
MIR126	MicroRNA 126	RNA Gene		29	GC09P136670	1.79465055465698	https://www.genecards.org/cgi-bin/carddisp.pl?gene=MIR126
EEF1A2	Eukaryotic Translation Elongation Factor 1 Alpha 2	Protein Coding	Q05639	55	GC20M063488	1.79396522045135	https://www.genecards.org/cgi-bin/carddisp.pl?gene=EEF1A2
BRCA1	BRCA1 DNA Repair Associated	Protein Coding	P38398	59	GC17M043044	1.79372942447662	https://www.genecards.org/cgi-bin/carddisp.pl?gene=BRCA1
HSD17B10	Hydroxysteroid 17-Beta Dehydrogenase 10	Protein Coding	Q99714	55	GC0XM053431	1.79372942447662	https://www.genecards.org/cgi-bin/carddisp.pl?gene=HSD17B10
KLHL22	Kelch Like Family Member 22	Protein Coding	Q53GT1	46	GC22M020442	1.79296362400055	https://www.genecards.org/cgi-bin/carddisp.pl?gene=KLHL22
FH	Fumarate Hydratase	Protein Coding	P07954	55	GC01M241499	1.79272377490997	https://www.genecards.org/cgi-bin/carddisp.pl?gene=FH
GLG1	Golgi Glycoprotein 1	Protein Coding	Q92896	47	GC16M074821	1.79272377490997	https://www.genecards.org/cgi-bin/carddisp.pl?gene=GLG1
RPN1	Ribophorin I	Protein Coding	P04843	50	GC03M128619	1.79263031482697	https://www.genecards.org/cgi-bin/carddisp.pl?gene=RPN1
LETM1	Leucine Zipper And EF-Hand Containing Transmembrane Protein 1	Protein Coding	O95202	52	GC04M001811	1.79078006744385	https://www.genecards.org/cgi-bin/carddisp.pl?gene=LETM1
AGK	Acylglycerol Kinase	Protein Coding	Q53H12	50	GC07P141551	1.79078006744385	https://www.genecards.org/cgi-bin/carddisp.pl?gene=AGK
DDX39A	DExD-Box Helicase 39A	Protein Coding	O00148	44	GC19M014408	1.79078006744385	https://www.genecards.org/cgi-bin/carddisp.pl?gene=DDX39A
IL10RB	Interleukin 10 Receptor Subunit Beta	Protein Coding	Q08334	53	GC21P033266	1.78962647914886	https://www.genecards.org/cgi-bin/carddisp.pl?gene=IL10RB
TNFAIP8L1	TNF Alpha Induced Protein 8 Like 1	Protein Coding	Q8WVP5	36	GC19P004639	1.78872990608215	https://www.genecards.org/cgi-bin/carddisp.pl?gene=TNFAIP8L1
IL37	Interleukin 37	Protein Coding	Q9NZH6	48	GC02P143683	1.7875884771347	https://www.genecards.org/cgi-bin/carddisp.pl?gene=IL37
SNHG7	Small Nucleolar RNA Host Gene 7	RNA Gene		29	GC09M138725	1.7875884771347	https://www.genecards.org/cgi-bin/carddisp.pl?gene=SNHG7
RPS14	Ribosomal Protein S14	Protein Coding	P62263	50	GC05M150443	1.78469014167786	https://www.genecards.org/cgi-bin/carddisp.pl?gene=RPS14
RPS11	Ribosomal Protein S11	Protein Coding	P62280	47	GC19P049496	1.78469014167786	https://www.genecards.org/cgi-bin/carddisp.pl?gene=RPS11
PSMD12	Proteasome 26S Subunit, Non-ATPase 12	Protein Coding	O00232	51	GC17M067337	1.78467333316803	https://www.genecards.org/cgi-bin/carddisp.pl?gene=PSMD12
NEDD8	NEDD8 Ubiquitin Like Modifier	Protein Coding	Q15843	48	GC14M024216	1.78467333316803	https://www.genecards.org/cgi-bin/carddisp.pl?gene=NEDD8
NOP58	NOP58 Ribonucleoprotein	Protein Coding	Q9Y2X3	45	GC02P202265	1.78467333316803	https://www.genecards.org/cgi-bin/carddisp.pl?gene=NOP58
NOS2	Nitric Oxide Synthase 2	Protein Coding	P35228	58	GC17M027756	1.78438401222229	https://www.genecards.org/cgi-bin/carddisp.pl?gene=NOS2
SIRT7	Sirtuin 7	Protein Coding	Q9NRC8	45	GC17M081911	1.78438401222229	https://www.genecards.org/cgi-bin/carddisp.pl?gene=SIRT7
IDO1	Indoleamine 2,3-Dioxygenase 1	Protein Coding	P14902	55	GC08P040225	1.7824068069458	https://www.genecards.org/cgi-bin/carddisp.pl?gene=IDO1
MYH10	Myosin Heavy Chain 10	Protein Coding	P35580	54	GC17M008474	1.7824068069458	https://www.genecards.org/cgi-bin/carddisp.pl?gene=MYH10
TMEM33	Transmembrane Protein 33	Protein Coding	P57088	42	GC04P041937	1.78169536590576	https://www.genecards.org/cgi-bin/carddisp.pl?gene=TMEM33
MTCL3	MTCL Family Member 3	Protein Coding	Q5TF21	38	GC06M127472	1.78130888938904	https://www.genecards.org/cgi-bin/carddisp.pl?gene=MTCL3
DAPL1	Death Associated Protein Like 1	Protein Coding	A0PJW8	36	GC02P158795	1.78130888938904	https://www.genecards.org/cgi-bin/carddisp.pl?gene=DAPL1
GABARAPL3	GABA Type A Receptor Associated Protein Like 3 (Pseudogene)	Pseudogene	Q9BY60	23	GC15M090346	1.78130888938904	https://www.genecards.org/cgi-bin/carddisp.pl?gene=GABARAPL3
CCNF	Cyclin F	Protein Coding	P41002	48	GC16P002429	1.78126657009125	https://www.genecards.org/cgi-bin/carddisp.pl?gene=CCNF
CCNY	Cyclin Y	Protein Coding	Q8ND76	42	GC10P035254	1.78117513656616	https://www.genecards.org/cgi-bin/carddisp.pl?gene=CCNY
DSG2	Desmoglein 2	Protein Coding	Q14126	54	GC18P031498	1.78051352500916	https://www.genecards.org/cgi-bin/carddisp.pl?gene=DSG2
PSMA2	Proteasome 20S Subunit Alpha 2	Protein Coding	P25787	52	GC07M042916	1.78051352500916	https://www.genecards.org/cgi-bin/carddisp.pl?gene=PSMA2
PELP1	Proline, Glutamate And Leucine Rich Protein 1	Protein Coding	Q8IZL8	47	GC17M004669	1.78051352500916	https://www.genecards.org/cgi-bin/carddisp.pl?gene=PELP1
DDX54	DEAD-Box Helicase 54	Protein Coding	Q8TDD1	44	GC12M113157	1.78051352500916	https://www.genecards.org/cgi-bin/carddisp.pl?gene=DDX54
ILK	Integrin Linked Kinase	Protein Coding	Q13418	53	GC11P010969	1.77885901927948	https://www.genecards.org/cgi-bin/carddisp.pl?gene=ILK
KRT8	Keratin 8	Protein Coding	P05787	55	GC12M052897	1.7781286239624	https://www.genecards.org/cgi-bin/carddisp.pl?gene=KRT8
BCYRN1	Brain Cytoplasmic RNA 1	RNA Gene		26	GC02P047253	1.77425646781921	https://www.genecards.org/cgi-bin/carddisp.pl?gene=BCYRN1
SAFB	Scaffold Attachment Factor B	Protein Coding	Q15424	48	GC19P005623	1.77388405799866	https://www.genecards.org/cgi-bin/carddisp.pl?gene=SAFB
GLUD1	Glutamate Dehydrogenase 1	Protein Coding	P00367	59	GC10M087050	1.77388119697571	https://www.genecards.org/cgi-bin/carddisp.pl?gene=GLUD1
FBXW5	F-Box And WD Repeat Domain Containing 5	Protein Coding	Q969U6	44	GC09M138744	1.77388119697571	https://www.genecards.org/cgi-bin/carddisp.pl?gene=FBXW5
TECR	Trans-2,3-Enoyl-CoA Reductase	Protein Coding	Q9NZ01	49	GC19P014517	1.77312445640564	https://www.genecards.org/cgi-bin/carddisp.pl?gene=TECR
MTHFD1L	Methylenetetrahydrofolate Dehydrogenase (NADP+ Dependent) 1 Like	Protein Coding	Q6UB35	47	GC06P150865	1.77076506614685	https://www.genecards.org/cgi-bin/carddisp.pl?gene=MTHFD1L
IGF2BP3	Insulin Like Growth Factor 2 MRNA Binding Protein 3	Protein Coding	O00425	50	GC07M023599	1.77037286758423	https://www.genecards.org/cgi-bin/carddisp.pl?gene=IGF2BP3
IRS4	Insulin Receptor Substrate 4	Protein Coding	O14654	50	GC0XM108720	1.77037286758423	https://www.genecards.org/cgi-bin/carddisp.pl?gene=IRS4
TRIP13	Thyroid Hormone Receptor Interactor 13	Protein Coding	Q15645	50	GC05P000892	1.77001070976257	https://www.genecards.org/cgi-bin/carddisp.pl?gene=TRIP13
RRP12	Ribosomal RNA Processing 12 Homolog	Protein Coding	Q5JTH9	40	GC10M097356	1.77001070976257	https://www.genecards.org/cgi-bin/carddisp.pl?gene=RRP12
FTL	Ferritin Light Chain	Protein Coding	P02792	55	GC19P048965	1.76908087730408	https://www.genecards.org/cgi-bin/carddisp.pl?gene=FTL
MIRLET7E	MicroRNA Let-7e	RNA Gene		26	GC19P113551	1.76848483085632	https://www.genecards.org/cgi-bin/carddisp.pl?gene=MIRLET7E
ACTG1	Actin Gamma 1	Protein Coding	P63261	55	GC17M081509	1.76519107818604	https://www.genecards.org/cgi-bin/carddisp.pl?gene=ACTG1
ASPH	Aspartate Beta-Hydroxylase	Protein Coding	Q12797	51	GC08M061500	1.76519107818604	https://www.genecards.org/cgi-bin/carddisp.pl?gene=ASPH
COL18A1	Collagen Type XVIII Alpha 1 Chain	Protein Coding	P39060	55	GC21P045405	1.76513457298279	https://www.genecards.org/cgi-bin/carddisp.pl?gene=COL18A1
KDM4A	Lysine Demethylase 4A	Protein Coding	O75164	52	GC01P043650	1.76383411884308	https://www.genecards.org/cgi-bin/carddisp.pl?gene=KDM4A
NLRP4	NLR Family Pyrin Domain Containing 4	Protein Coding	Q96MN2	40	GC19P055836	1.76366329193115	https://www.genecards.org/cgi-bin/carddisp.pl?gene=NLRP4
NDUFA13	NADH:Ubiquinone Oxidoreductase Subunit A13	Protein Coding	Q9P0J0	52	GC19P019515	1.76312530040741	https://www.genecards.org/cgi-bin/carddisp.pl?gene=NDUFA13
KLHL20	Kelch Like Family Member 20	Protein Coding	Q9Y2M5	43	GC01P173714	1.76252162456512	https://www.genecards.org/cgi-bin/carddisp.pl?gene=KLHL20
HLA-DPB1	Major Histocompatibility Complex, Class II, DP Beta 1	Protein Coding	P04440	53	GC06P134859	1.76199424266815	https://www.genecards.org/cgi-bin/carddisp.pl?gene=HLA-DPB1
HLA-DPA1	Major Histocompatibility Complex, Class II, DP Alpha 1	Protein Coding	P20036	49	GC06M033064	1.76199424266815	https://www.genecards.org/cgi-bin/carddisp.pl?gene=HLA-DPA1
HLA-DQA2	Major Histocompatibility Complex, Class II, DQ Alpha 2	Protein Coding	P01906	46	GC06P032741	1.76199424266815	https://www.genecards.org/cgi-bin/carddisp.pl?gene=HLA-DQA2
HLA-DQB2	Major Histocompatibility Complex, Class II, DQ Beta 2	Protein Coding	P05538	45	GC06M032756	1.76199424266815	https://www.genecards.org/cgi-bin/carddisp.pl?gene=HLA-DQB2
MAPRE1	Microtubule Associated Protein RP/EB Family Member 1	Protein Coding	Q15691	52	GC20P032819	1.75925481319427	https://www.genecards.org/cgi-bin/carddisp.pl?gene=MAPRE1
PSMA5	Proteasome 20S Subunit Alpha 5	Protein Coding	P28066	52	GC01M109399	1.75925481319427	https://www.genecards.org/cgi-bin/carddisp.pl?gene=PSMA5
ACTR2	Actin Related Protein 2	Protein Coding	P61160	50	GC02P065227	1.75925481319427	https://www.genecards.org/cgi-bin/carddisp.pl?gene=ACTR2
YTHDF2	YTH N6-Methyladenosine RNA Binding Protein F2	Protein Coding	Q9Y5A9	46	GC01P042191	1.75925481319427	https://www.genecards.org/cgi-bin/carddisp.pl?gene=YTHDF2
RMRP	RNA Component Of Mitochondrial RNA Processing Endoribonuclease	RNA Gene		31	GC09M035655	1.75908446311951	https://www.genecards.org/cgi-bin/carddisp.pl?gene=RMRP
KAT2B	Lysine Acetyltransferase 2B	Protein Coding	Q92831	56	GC03P021766	1.75877559185028	https://www.genecards.org/cgi-bin/carddisp.pl?gene=KAT2B
TKT	Transketolase	Protein Coding	P29401	55	GC03M053224	1.75877559185028	https://www.genecards.org/cgi-bin/carddisp.pl?gene=TKT
GART	Phosphoribosylglycinamide Formyltransferase, Phosphoribosylglycinamide Synthetase, Phosphoribosylaminoimidazole Synthetase	Protein Coding	P22102	52	GC21M033503	1.75877559185028	https://www.genecards.org/cgi-bin/carddisp.pl?gene=GART
DARS1	Aspartyl-TRNA Synthetase 1	Protein Coding	P14868	48	GC02M135905	1.75877559185028	https://www.genecards.org/cgi-bin/carddisp.pl?gene=DARS1
H1-2	H1.2 Linker Histone, Cluster Member	Protein Coding	P16403	48	GC06M093421	1.75877559185028	https://www.genecards.org/cgi-bin/carddisp.pl?gene=H1-2
MAT2A	Methionine Adenosyltransferase 2A	Protein Coding	P31153	52	GC02P086483	1.75873112678528	https://www.genecards.org/cgi-bin/carddisp.pl?gene=MAT2A
RAB32	RAB32, Member RAS Oncogene Family	Protein Coding	Q13637	44	GC06P146543	1.75871324539185	https://www.genecards.org/cgi-bin/carddisp.pl?gene=RAB32
PES1	Pescadillo Ribosomal Biogenesis Factor 1	Protein Coding	O00541	47	GC22M030576	1.75864446163177	https://www.genecards.org/cgi-bin/carddisp.pl?gene=PES1
IFI30	IFI30 Lysosomal Thiol Reductase	Protein Coding	P13284	46	GC19P018173	1.75864446163177	https://www.genecards.org/cgi-bin/carddisp.pl?gene=IFI30
MPP2	MAGUK P55 Scaffold Protein 2	Protein Coding	Q14168	44	GC17M043875	1.75847160816193	https://www.genecards.org/cgi-bin/carddisp.pl?gene=MPP2
PPP1R13L	Protein Phosphatase 1 Regulatory Subunit 13 Like	Protein Coding	Q8WUF5	49	GC19M045379	1.75584828853607	https://www.genecards.org/cgi-bin/carddisp.pl?gene=PPP1R13L
GYS1	Glycogen Synthase 1	Protein Coding	P13807	58	GC19M093064	1.7553049325943	https://www.genecards.org/cgi-bin/carddisp.pl?gene=GYS1
AGO2	Argonaute RISC Catalytic Component 2	Protein Coding	Q9UKV8	52	GC08M140922	1.75514531135559	https://www.genecards.org/cgi-bin/carddisp.pl?gene=AGO2
NAP1L1	Nucleosome Assembly Protein 1 Like 1	Protein Coding	P55209	45	GC12M076036	1.75514531135559	https://www.genecards.org/cgi-bin/carddisp.pl?gene=NAP1L1
SEC22B	SEC22 Homolog B, Vesicle Trafficking Protein	Protein Coding	O75396	43	GC01M120150	1.75440180301666	https://www.genecards.org/cgi-bin/carddisp.pl?gene=SEC22B
SVIP	Small VCP Interacting Protein	Protein Coding	Q8NHG7	39	GC11M022799	1.75360369682312	https://www.genecards.org/cgi-bin/carddisp.pl?gene=SVIP
MTMR6	Myotubularin Related Protein 6	Protein Coding	Q9Y217	47	GC13M025246	1.75323677062988	https://www.genecards.org/cgi-bin/carddisp.pl?gene=MTMR6
CCNB1	Cyclin B1	Protein Coding	P14635	56	GC05P069167	1.7520968914032	https://www.genecards.org/cgi-bin/carddisp.pl?gene=CCNB1
HLA-A	Major Histocompatibility Complex, Class I, A	Protein Coding	P04439	54	GC06P134779	1.7520968914032	https://www.genecards.org/cgi-bin/carddisp.pl?gene=HLA-A
LOC654780	Splicing Factor Proline/Glutamine-Rich	RNA Gene		17	GC16M084193	1.75160658359528	https://www.genecards.org/cgi-bin/carddisp.pl?gene=LOC654780
ILF3	Interleukin Enhancer Binding Factor 3	Protein Coding	Q12906	46	GC19P112301	1.74860048294067	https://www.genecards.org/cgi-bin/carddisp.pl?gene=ILF3
TRAPPC12	Trafficking Protein Particle Complex Subunit 12	Protein Coding	Q8WVT3	47	GC02P003394	1.74822640419006	https://www.genecards.org/cgi-bin/carddisp.pl?gene=TRAPPC12
DCST1-AS1	DCST1 Antisense RNA 1	RNA Gene		22	GC01M160992	1.74766862392426	https://www.genecards.org/cgi-bin/carddisp.pl?gene=DCST1-AS1
TGFBRAP1	Transforming Growth Factor Beta Receptor Associated Protein 1	Protein Coding	Q8WUH2	39	GC02M105250	1.7472288608551	https://www.genecards.org/cgi-bin/carddisp.pl?gene=TGFBRAP1
RPL37A	Ribosomal Protein L37a	Protein Coding	P61513	45	GC02P216498	1.74674153327942	https://www.genecards.org/cgi-bin/carddisp.pl?gene=RPL37A
NDUFA10	NADH:Ubiquinone Oxidoreductase Subunit A10	Protein Coding	O95299	51	GC02M239893	1.74640512466431	https://www.genecards.org/cgi-bin/carddisp.pl?gene=NDUFA10
MIR24-1	MicroRNA 24-1	RNA Gene		25	GC09P095086	1.74640512466431	https://www.genecards.org/cgi-bin/carddisp.pl?gene=MIR24-1
PPIA	Peptidylprolyl Isomerase A	Protein Coding	P62937	54	GC07P044817	1.74638831615448	https://www.genecards.org/cgi-bin/carddisp.pl?gene=PPIA
TFAM	Transcription Factor A, Mitochondrial	Protein Coding	Q00059	54	GC10P058385	1.74487864971161	https://www.genecards.org/cgi-bin/carddisp.pl?gene=TFAM
SRSF3	Serine And Arginine Rich Splicing Factor 3	Protein Coding	P84103	47	GC06P134982	1.74487864971161	https://www.genecards.org/cgi-bin/carddisp.pl?gene=SRSF3
SERBP1	SERPINE1 MRNA Binding Protein 1	Protein Coding	Q8NC51	39	GC01M067407	1.74487864971161	https://www.genecards.org/cgi-bin/carddisp.pl?gene=SERBP1
PSMA4	Proteasome 20S Subunit Alpha 4	Protein Coding	P25789	52	GC15P078540	1.74377536773682	https://www.genecards.org/cgi-bin/carddisp.pl?gene=PSMA4
GFPT1	Glutamine--Fructose-6-Phosphate Transaminase 1	Protein Coding	Q06210	55	GC02M069319	1.74077439308167	https://www.genecards.org/cgi-bin/carddisp.pl?gene=GFPT1
MIR212	MicroRNA 212	RNA Gene		27	GC17M002050	1.74077439308167	https://www.genecards.org/cgi-bin/carddisp.pl?gene=MIR212
MIR24-2	MicroRNA 24-2	RNA Gene		26	GC19M092208	1.74077439308167	https://www.genecards.org/cgi-bin/carddisp.pl?gene=MIR24-2
CAPN1	Calpain 1	Protein Coding	P07384	59	GC11P089060	1.73998785018921	https://www.genecards.org/cgi-bin/carddisp.pl?gene=CAPN1
ELOB	Elongin B	Protein Coding	Q15370	48	GC16M020391	1.73998785018921	https://www.genecards.org/cgi-bin/carddisp.pl?gene=ELOB
PTPN2	Protein Tyrosine Phosphatase Non-Receptor Type 2	Protein Coding	P17706	55	GC18M033992	1.73998117446899	https://www.genecards.org/cgi-bin/carddisp.pl?gene=PTPN2
GDF15	Growth Differentiation Factor 15	Protein Coding	Q99988	52	GC19P112633	1.73735737800598	https://www.genecards.org/cgi-bin/carddisp.pl?gene=GDF15
RPL11	Ribosomal Protein L11	Protein Coding	P62913	56	GC01P023691	1.73690390586853	https://www.genecards.org/cgi-bin/carddisp.pl?gene=RPL11
KPNA3	Karyopherin Subunit Alpha 3	Protein Coding	O00505	51	GC13M049699	1.73690390586853	https://www.genecards.org/cgi-bin/carddisp.pl?gene=KPNA3
MIRLET7G	MicroRNA Let-7g	RNA Gene		26	GC03M052268	1.73531937599182	https://www.genecards.org/cgi-bin/carddisp.pl?gene=MIRLET7G
EIF2S3	Eukaryotic Translation Initiation Factor 2 Subunit Gamma	Protein Coding	P41091	53	GC0XP024054	1.73437595367432	https://www.genecards.org/cgi-bin/carddisp.pl?gene=EIF2S3
HNRNPF	Heterogeneous Nuclear Ribonucleoprotein F	Protein Coding	P52597	45	GC10M043385	1.73437595367432	https://www.genecards.org/cgi-bin/carddisp.pl?gene=HNRNPF
RPL13	Ribosomal Protein L13	Protein Coding	P26373	48	GC16P095422	1.73437118530273	https://www.genecards.org/cgi-bin/carddisp.pl?gene=RPL13
ADRM1	ADRM1 26S Proteasome Ubiquitin Receptor	Protein Coding	Q16186	43	GC20P062302	1.73437118530273	https://www.genecards.org/cgi-bin/carddisp.pl?gene=ADRM1
SSBP1	Single Stranded DNA Binding Protein 1	Protein Coding	Q04837	49	GC07P159543	1.73413157463074	https://www.genecards.org/cgi-bin/carddisp.pl?gene=SSBP1
ESYT1	Extended Synaptotagmin 1	Protein Coding	Q9BSJ8	44	GC12P060607	1.73408937454224	https://www.genecards.org/cgi-bin/carddisp.pl?gene=ESYT1
CKB	Creatine Kinase B	Protein Coding	P12277	54	GC14M103519	1.7336151599884	https://www.genecards.org/cgi-bin/carddisp.pl?gene=CKB
SFPQ	Splicing Factor Proline And Glutamine Rich	Protein Coding	P23246	52	GC01M035176	1.7336151599884	https://www.genecards.org/cgi-bin/carddisp.pl?gene=SFPQ
LAP3	Leucine Aminopeptidase 3	Protein Coding	P28838	51	GC04P024707	1.7336151599884	https://www.genecards.org/cgi-bin/carddisp.pl?gene=LAP3
USP33	Ubiquitin Specific Peptidase 33	Protein Coding	Q8TEY7	43	GC01M077695	1.73051905632019	https://www.genecards.org/cgi-bin/carddisp.pl?gene=USP33
MUL1	Mitochondrial E3 Ubiquitin Protein Ligase 1	Protein Coding	Q969V5	41	GC01M020499	1.73051905632019	https://www.genecards.org/cgi-bin/carddisp.pl?gene=MUL1
RPL23	Ribosomal Protein L23	Protein Coding	P62829	46	GC17M038847	1.73050534725189	https://www.genecards.org/cgi-bin/carddisp.pl?gene=RPL23
EGOT	Eosinophil Granule Ontogeny Transcript	RNA Gene		27	GC03M004740	1.72927737236023	https://www.genecards.org/cgi-bin/carddisp.pl?gene=EGOT
MIR27A	MicroRNA 27a	RNA Gene		30	GC19M092209	1.72913265228271	https://www.genecards.org/cgi-bin/carddisp.pl?gene=MIR27A
IFI27	Interferon Alpha Inducible Protein 27	Protein Coding	P40305	47	GC14P094104	1.7278311252594	https://www.genecards.org/cgi-bin/carddisp.pl?gene=IFI27
AARS1	Alanyl-TRNA Synthetase 1	Protein Coding	P49588	53	GC16M073241	1.72526216506958	https://www.genecards.org/cgi-bin/carddisp.pl?gene=AARS1
MIB1	MIB E3 Ubiquitin Protein Ligase 1	Protein Coding	Q86YT6	51	GC18P021704	1.72526216506958	https://www.genecards.org/cgi-bin/carddisp.pl?gene=MIB1
CSE1L	Chromosome Segregation 1 Like	Protein Coding	P55060	48	GC20P049046	1.72526216506958	https://www.genecards.org/cgi-bin/carddisp.pl?gene=CSE1L
PABPC4	Poly(A) Binding Protein Cytoplasmic 4	Protein Coding	Q13310	48	GC01M039560	1.72526216506958	https://www.genecards.org/cgi-bin/carddisp.pl?gene=PABPC4
HM13	Histocompatibility Minor 13	Protein Coding	Q8TCT9	46	GC20P031514	1.72526216506958	https://www.genecards.org/cgi-bin/carddisp.pl?gene=HM13
RPL14	Ribosomal Protein L14	Protein Coding	P50914	46	GC03P040850	1.72526216506958	https://www.genecards.org/cgi-bin/carddisp.pl?gene=RPL14
TXNIP	Thioredoxin Interacting Protein	Protein Coding	Q9H3M7	47	GC01M145992	1.72350215911865	https://www.genecards.org/cgi-bin/carddisp.pl?gene=TXNIP
IRF5	Interferon Regulatory Factor 5	Protein Coding	Q13568	55	GC07P128937	1.71913301944733	https://www.genecards.org/cgi-bin/carddisp.pl?gene=IRF5
VPS37A	VPS37A Subunit Of ESCRT-I	Protein Coding	Q8NEZ2	49	GC08P017246	1.71913301944733	https://www.genecards.org/cgi-bin/carddisp.pl?gene=VPS37A
RAD51	RAD51 Recombinase	Protein Coding	Q06609	59	GC15P040694	1.71714317798615	https://www.genecards.org/cgi-bin/carddisp.pl?gene=RAD51
MROCKI	MARCKS Cis Regulating LncRNA Promoter Of Cytokines And Inflammation	RNA Gene		20	GC06M113869	1.7170752286911	https://www.genecards.org/cgi-bin/carddisp.pl?gene=MROCKI
GDI1	GDP Dissociation Inhibitor 1	Protein Coding	P31150	52	GC0XP154436	1.71686029434204	https://www.genecards.org/cgi-bin/carddisp.pl?gene=GDI1
CLCN3	Chloride Voltage-Gated Channel 3	Protein Coding	P51790	54	GC04P169612	1.71621561050415	https://www.genecards.org/cgi-bin/carddisp.pl?gene=CLCN3
PDHA1	Pyruvate Dehydrogenase E1 Subunit Alpha 1	Protein Coding	P08559	56	GC0XP019343	1.71547317504883	https://www.genecards.org/cgi-bin/carddisp.pl?gene=PDHA1
RTN4	Reticulon 4	Protein Coding	Q9NQC3	53	GC02M054934	1.71424734592438	https://www.genecards.org/cgi-bin/carddisp.pl?gene=RTN4
TPD52	Tumor Protein D52	Protein Coding	P55327	50	GC08M080031	1.71424734592438	https://www.genecards.org/cgi-bin/carddisp.pl?gene=TPD52
TAGLN2	Transgelin 2	Protein Coding	P37802	47	GC01M159918	1.71327257156372	https://www.genecards.org/cgi-bin/carddisp.pl?gene=TAGLN2
WDR1	WD Repeat Domain 1	Protein Coding	O75083	47	GC04M010073	1.71259164810181	https://www.genecards.org/cgi-bin/carddisp.pl?gene=WDR1
CAT	Catalase	Protein Coding	P04040	60	GC11P034460	1.70832550525665	https://www.genecards.org/cgi-bin/carddisp.pl?gene=CAT
LEPR	Leptin Receptor	Protein Coding	P48357	59	GC01P065438	1.70740723609924	https://www.genecards.org/cgi-bin/carddisp.pl?gene=LEPR
SNX7	Sorting Nexin 7	Protein Coding	Q9UNH6	39	GC01P098590	1.70740723609924	https://www.genecards.org/cgi-bin/carddisp.pl?gene=SNX7
RUFY4	RUN And FYVE Domain Containing 4	Protein Coding	Q6ZNE9	33	GC02P218034	1.70740723609924	https://www.genecards.org/cgi-bin/carddisp.pl?gene=RUFY4
CASR	Calcium Sensing Receptor	Protein Coding	P41180	60	GC03P122183	1.70659375190735	https://www.genecards.org/cgi-bin/carddisp.pl?gene=CASR
ERLIN1	ER Lipid Raft Associated 1	Protein Coding	O75477	51	GC10M100150	1.70659375190735	https://www.genecards.org/cgi-bin/carddisp.pl?gene=ERLIN1
RNF31	Ring Finger Protein 31	Protein Coding	Q96EP0	49	GC14P024146	1.70659375190735	https://www.genecards.org/cgi-bin/carddisp.pl?gene=RNF31
UHRF1	Ubiquitin Like With PHD And Ring Finger Domains 1	Protein Coding	Q96T88	48	GC19P112022	1.70659375190735	https://www.genecards.org/cgi-bin/carddisp.pl?gene=UHRF1
PRKACA	Protein Kinase CAMP-Activated Catalytic Subunit Alpha	Protein Coding	P17612	61	GC19M092217	1.70651888847351	https://www.genecards.org/cgi-bin/carddisp.pl?gene=PRKACA
H3C1	H3 Clustered Histone 1	Protein Coding	P68431	46	GC06P134574	1.70604681968689	https://www.genecards.org/cgi-bin/carddisp.pl?gene=H3C1
MIR361	MicroRNA 361	RNA Gene		25	GC0XM085903	1.70604681968689	https://www.genecards.org/cgi-bin/carddisp.pl?gene=MIR361
SRPK1	SRSF Protein Kinase 1	Protein Coding	Q96SB4	53	GC06M093930	1.70477271080017	https://www.genecards.org/cgi-bin/carddisp.pl?gene=SRPK1
SNRNP200	Small Nuclear Ribonucleoprotein U5 Subunit 200	Protein Coding	O75643	52	GC02M100852	1.70477271080017	https://www.genecards.org/cgi-bin/carddisp.pl?gene=SNRNP200
DEK	DEK Proto-Oncogene	Protein Coding	P35659	50	GC06M018224	1.70477271080017	https://www.genecards.org/cgi-bin/carddisp.pl?gene=DEK
MIR9-1	MicroRNA 9-1	RNA Gene		27	GC01M156420	1.70477271080017	https://www.genecards.org/cgi-bin/carddisp.pl?gene=MIR9-1
BMP2	Bone Morphogenetic Protein 2	Protein Coding	P12643	55	GC20P006767	1.70370364189148	https://www.genecards.org/cgi-bin/carddisp.pl?gene=BMP2
TNFRSF11A	TNF Receptor Superfamily Member 11a	Protein Coding	Q9Y6Q6	55	GC18P062325	1.70370364189148	https://www.genecards.org/cgi-bin/carddisp.pl?gene=TNFRSF11A
CCZ1	CCZ1 Homolog, Vacuolar Protein Trafficking And Biogenesis Associated	Protein Coding	P86791	40	GC07P005898	1.70180237293243	https://www.genecards.org/cgi-bin/carddisp.pl?gene=CCZ1
NRP1	Neuropilin 1	Protein Coding	O14786	56	GC10M033177	1.70126903057098	https://www.genecards.org/cgi-bin/carddisp.pl?gene=NRP1
MANF	Mesencephalic Astrocyte Derived Neurotrophic Factor	Protein Coding	P55145	48	GC03P051385	1.70126903057098	https://www.genecards.org/cgi-bin/carddisp.pl?gene=MANF
OAT	Ornithine Aminotransferase	Protein Coding	P04181	56	GC10M124397	1.70090222358704	https://www.genecards.org/cgi-bin/carddisp.pl?gene=OAT
EIF4E	Eukaryotic Translation Initiation Factor 4E	Protein Coding	P06730	59	GC04M098879	1.69998848438263	https://www.genecards.org/cgi-bin/carddisp.pl?gene=EIF4E
MLLT11	MLLT11 Transcription Factor 7 Cofactor	Protein Coding	Q13015	43	GC01P164285	1.69971632957458	https://www.genecards.org/cgi-bin/carddisp.pl?gene=MLLT11
ING2	Inhibitor Of Growth Family Member 2	Protein Coding	Q9H160	43	GC04P183504	1.69834744930267	https://www.genecards.org/cgi-bin/carddisp.pl?gene=ING2
FZD5	Frizzled Class Receptor 5	Protein Coding	Q13467	54	GC02M207762	1.69795215129852	https://www.genecards.org/cgi-bin/carddisp.pl?gene=FZD5
INHBA	Inhibin Subunit Beta A	Protein Coding	P08476	53	GC07M041670	1.69795215129852	https://www.genecards.org/cgi-bin/carddisp.pl?gene=INHBA
USP5	Ubiquitin Specific Peptidase 5	Protein Coding	P45974	51	GC12P038979	1.69739699363708	https://www.genecards.org/cgi-bin/carddisp.pl?gene=USP5
MIR99B	MicroRNA 99b	RNA Gene		27	GC19P051692	1.69633138179779	https://www.genecards.org/cgi-bin/carddisp.pl?gene=MIR99B
LINC01063	Long Intergenic Non-Protein Coding RNA 1063	RNA Gene		15	GC03M196631	1.69633138179779	https://www.genecards.org/cgi-bin/carddisp.pl?gene=LINC01063
IRAK1	Interleukin 1 Receptor Associated Kinase 1	Protein Coding	P51617	58	GC0XM154010	1.69609093666077	https://www.genecards.org/cgi-bin/carddisp.pl?gene=IRAK1
PRODH	Proline Dehydrogenase 1	Protein Coding	O43272	54	GC22M018912	1.69609093666077	https://www.genecards.org/cgi-bin/carddisp.pl?gene=PRODH
RASSF1	Ras Association Domain Family Member 1	Protein Coding	Q9NS23	52	GC03M050329	1.69609093666077	https://www.genecards.org/cgi-bin/carddisp.pl?gene=RASSF1
PEX13	Peroxisomal Biogenesis Factor 13	Protein Coding	Q92968	47	GC02P061017	1.69609093666077	https://www.genecards.org/cgi-bin/carddisp.pl?gene=PEX13
CYLD	CYLD Lysine 63 Deubiquitinase	Protein Coding	Q9NQC7	56	GC16P050742	1.69553995132446	https://www.genecards.org/cgi-bin/carddisp.pl?gene=CYLD
SNHG12	Small Nucleolar RNA Host Gene 12	RNA Gene	Q9BXW3	30	GC01M031297	1.69553995132446	https://www.genecards.org/cgi-bin/carddisp.pl?gene=SNHG12
VDAC3	Voltage Dependent Anion Channel 3	Protein Coding	Q9Y277	50	GC08P042392	1.69472432136536	https://www.genecards.org/cgi-bin/carddisp.pl?gene=VDAC3
TP53BP1	Tumor Protein P53 Binding Protein 1	Protein Coding	Q12888	53	GC15M043403	1.69347786903381	https://www.genecards.org/cgi-bin/carddisp.pl?gene=TP53BP1
EMC1	ER Membrane Protein Complex Subunit 1	Protein Coding	Q8N766	47	GC01M019215	1.69263744354248	https://www.genecards.org/cgi-bin/carddisp.pl?gene=EMC1
SLC7A5	Solute Carrier Family 7 Member 5	Protein Coding	Q01650	52	GC16M087830	1.69223403930664	https://www.genecards.org/cgi-bin/carddisp.pl?gene=SLC7A5
ETFA	Electron Transfer Flavoprotein Subunit Alpha	Protein Coding	P13804	53	GC15M148252	1.69198274612427	https://www.genecards.org/cgi-bin/carddisp.pl?gene=ETFA
NDUFS1	NADH:Ubiquinone Oxidoreductase Core Subunit S1	Protein Coding	P28331	52	GC02M206114	1.69117021560669	https://www.genecards.org/cgi-bin/carddisp.pl?gene=NDUFS1
RASSF5	Ras Association Domain Family Member 5	Protein Coding	Q8WWW0	46	GC01P206507	1.69108259677887	https://www.genecards.org/cgi-bin/carddisp.pl?gene=RASSF5
TOP1	DNA Topoisomerase I	Protein Coding	P11387	57	GC20P041028	1.68962728977203	https://www.genecards.org/cgi-bin/carddisp.pl?gene=TOP1
EIF2A	Eukaryotic Translation Initiation Factor 2A	Protein Coding	Q9BY44	45	GC03P150546	1.68811058998108	https://www.genecards.org/cgi-bin/carddisp.pl?gene=EIF2A
RANGAP1	Ran GTPase Activating Protein 1	Protein Coding	P46060	50	GC22M041244	1.68559622764587	https://www.genecards.org/cgi-bin/carddisp.pl?gene=RANGAP1
ASS1	Argininosuccinate Synthase 1	Protein Coding	P00966	56	GC09P130444	1.68533504009247	https://www.genecards.org/cgi-bin/carddisp.pl?gene=ASS1
FAT1	FAT Atypical Cadherin 1	Protein Coding	Q14517	47	GC04M186587	1.68533504009247	https://www.genecards.org/cgi-bin/carddisp.pl?gene=FAT1
TPX2	TPX2 Microtubule Nucleation Factor	Protein Coding	Q9ULW0	51	GC20P031739	1.68527364730835	https://www.genecards.org/cgi-bin/carddisp.pl?gene=TPX2
EXOC8	Exocyst Complex Component 8	Protein Coding	Q8IYI6	46	GC01M231332	1.68527364730835	https://www.genecards.org/cgi-bin/carddisp.pl?gene=EXOC8
IGF2BP2	Insulin Like Growth Factor 2 MRNA Binding Protein 2	Protein Coding	Q9Y6M1	53	GC03M185643	1.6807119846344	https://www.genecards.org/cgi-bin/carddisp.pl?gene=IGF2BP2
TNFRSF1B	TNF Receptor Superfamily Member 1B	Protein Coding	P20333	57	GC01P040409	1.68030655384064	https://www.genecards.org/cgi-bin/carddisp.pl?gene=TNFRSF1B
UNC5B	Unc-5 Netrin Receptor B	Protein Coding	Q8IZJ1	44	GC10P071212	1.68030655384064	https://www.genecards.org/cgi-bin/carddisp.pl?gene=UNC5B
RPL21	Ribosomal Protein L21	Protein Coding	P46778	51	GC13P027251	1.67865073680878	https://www.genecards.org/cgi-bin/carddisp.pl?gene=RPL21
AGPS	Alkylglycerone Phosphate Synthase	Protein Coding	O00116	52	GC02P177392	1.67763781547546	https://www.genecards.org/cgi-bin/carddisp.pl?gene=AGPS
RPL15	Ribosomal Protein L15	Protein Coding	P61313	51	GC03P023916	1.67763781547546	https://www.genecards.org/cgi-bin/carddisp.pl?gene=RPL15
RPL17	Ribosomal Protein L17	Protein Coding	P18621	46	GC18M049488	1.67763781547546	https://www.genecards.org/cgi-bin/carddisp.pl?gene=RPL17
EIF3L	Eukaryotic Translation Initiation Factor 3 Subunit L	Protein Coding	Q9Y262	44	GC22P037848	1.67763781547546	https://www.genecards.org/cgi-bin/carddisp.pl?gene=EIF3L
SOX2-OT	SOX2 Overlapping Transcript	RNA Gene		32	GC03P180989	1.67763781547546	https://www.genecards.org/cgi-bin/carddisp.pl?gene=SOX2-OT
HBB	Hemoglobin Subunit Beta	Protein Coding	P68871	54	GC11M012029	1.67679309844971	https://www.genecards.org/cgi-bin/carddisp.pl?gene=HBB
MTERF3	Mitochondrial Transcription Termination Factor 3	Protein Coding	Q96E29	40	GC08M096240	1.67679309844971	https://www.genecards.org/cgi-bin/carddisp.pl?gene=MTERF3
RAB17	RAB17, Member RAS Oncogene Family	Protein Coding	Q9H0T7	45	GC02M237574	1.67535638809204	https://www.genecards.org/cgi-bin/carddisp.pl?gene=RAB17
LAMTOR5	Late Endosomal/Lysosomal Adaptor, MAPK And MTOR Activator 5	Protein Coding	O43504	42	GC01M110401	1.67535638809204	https://www.genecards.org/cgi-bin/carddisp.pl?gene=LAMTOR5
GSDMD	Gasdermin D	Protein Coding	P57764	46	GC08P143553	1.67523729801178	https://www.genecards.org/cgi-bin/carddisp.pl?gene=GSDMD
SHH	Sonic Hedgehog Signaling Molecule	Protein Coding	Q15465	59	GC07M155799	1.67522788047791	https://www.genecards.org/cgi-bin/carddisp.pl?gene=SHH
MYOC	Myocilin	Protein Coding	Q99972	50	GC01M171604	1.67522788047791	https://www.genecards.org/cgi-bin/carddisp.pl?gene=MYOC
KLHL3	Kelch Like Family Member 3	Protein Coding	Q9UH77	50	GC05M137617	1.67489290237427	https://www.genecards.org/cgi-bin/carddisp.pl?gene=KLHL3
NCOA3	Nuclear Receptor Coactivator 3	Protein Coding	Q9Y6Q9	56	GC20P047501	1.67485654354095	https://www.genecards.org/cgi-bin/carddisp.pl?gene=NCOA3
ALDH7A1	Aldehyde Dehydrogenase 7 Family Member A1	Protein Coding	P49419	56	GC05M126541	1.67430663108826	https://www.genecards.org/cgi-bin/carddisp.pl?gene=ALDH7A1
UBE2I	Ubiquitin Conjugating Enzyme E2 I	Protein Coding	P63279	56	GC16P080184	1.67430663108826	https://www.genecards.org/cgi-bin/carddisp.pl?gene=UBE2I
FLNB	Filamin B	Protein Coding	O75369	55	GC03P058008	1.67430663108826	https://www.genecards.org/cgi-bin/carddisp.pl?gene=FLNB
HMGB2	High Mobility Group Box 2	Protein Coding	P26583	50	GC04M173331	1.67430663108826	https://www.genecards.org/cgi-bin/carddisp.pl?gene=HMGB2
APOL1	Apolipoprotein L1	Protein Coding	O14791	53	GC22P036253	1.67218410968781	https://www.genecards.org/cgi-bin/carddisp.pl?gene=APOL1
RAB3GAP2	RAB3 GTPase Activating Non-Catalytic Protein Subunit 2	Protein Coding	Q9H2M9	48	GC01M220222	1.67169368267059	https://www.genecards.org/cgi-bin/carddisp.pl?gene=RAB3GAP2
STYK1	Serine/Threonine/Tyrosine Kinase 1	Protein Coding	Q6J9G0	45	GC12M029506	1.67109310626984	https://www.genecards.org/cgi-bin/carddisp.pl?gene=STYK1
ZNNT1	ZNF706 Neighboring Transcript 1	RNA Gene		11	GC08M101168	1.67109310626984	https://www.genecards.org/cgi-bin/carddisp.pl?gene=ZNNT1
CFL1	Cofilin 1	Protein Coding	P23528	54	GC11M065823	1.66526746749878	https://www.genecards.org/cgi-bin/carddisp.pl?gene=CFL1
SEC31A	SEC31 Homolog A, COPII Coat Complex Component	Protein Coding	O94979	51	GC04M082818	1.66526746749878	https://www.genecards.org/cgi-bin/carddisp.pl?gene=SEC31A
TNFAIP8	TNF Alpha Induced Protein 8	Protein Coding	O95379	40	GC05P119268	1.66526746749878	https://www.genecards.org/cgi-bin/carddisp.pl?gene=TNFAIP8
CD47	CD47 Molecule	Protein Coding	Q08722	53	GC03M108043	1.66515421867371	https://www.genecards.org/cgi-bin/carddisp.pl?gene=CD47
DHX30	DExH-Box Helicase 30	Protein Coding	Q7L2E3	50	GC03P047802	1.66496121883392	https://www.genecards.org/cgi-bin/carddisp.pl?gene=DHX30
HPRT1	Hypoxanthine Phosphoribosyltransferase 1	Protein Coding	P00492	57	GC0XP134460	1.66495108604431	https://www.genecards.org/cgi-bin/carddisp.pl?gene=HPRT1
HLA-DRB4	Major Histocompatibility Complex, Class II, DR Beta 4	Protein Coding	P13762	36	GC06Mo03851	1.66460239887238	https://www.genecards.org/cgi-bin/carddisp.pl?gene=HLA-DRB4
DHCR7	7-Dehydrocholesterol Reductase	Protein Coding	Q9UBM7	56	GC11M071428	1.66298413276672	https://www.genecards.org/cgi-bin/carddisp.pl?gene=DHCR7
ACP1	Acid Phosphatase 1	Protein Coding	P24666	52	GC02P000841	1.66298413276672	https://www.genecards.org/cgi-bin/carddisp.pl?gene=ACP1
ERP44	Endoplasmic Reticulum Protein 44	Protein Coding	Q9BS26	48	GC09M099979	1.66298413276672	https://www.genecards.org/cgi-bin/carddisp.pl?gene=ERP44
STAM	Signal Transducing Adaptor Molecule	Protein Coding	Q92783	47	GC10P017816	1.66298413276672	https://www.genecards.org/cgi-bin/carddisp.pl?gene=STAM
EIF5B	Eukaryotic Translation Initiation Factor 5B	Protein Coding	O60841	48	GC02P099337	1.66176223754883	https://www.genecards.org/cgi-bin/carddisp.pl?gene=EIF5B
FTSJ3	FtsJ RNA 2'-O-Methyltransferase 3	Protein Coding	Q8IY81	43	GC17M063819	1.66176223754883	https://www.genecards.org/cgi-bin/carddisp.pl?gene=FTSJ3
MIR30C1	MicroRNA 30c-1	RNA Gene		27	GC01P040757	1.66108047962189	https://www.genecards.org/cgi-bin/carddisp.pl?gene=MIR30C1
PDHB	Pyruvate Dehydrogenase E1 Subunit Beta	Protein Coding	P11177	53	GC03M058451	1.65916848182678	https://www.genecards.org/cgi-bin/carddisp.pl?gene=PDHB
RPA3	Replication Protein A3	Protein Coding	P35244	48	GC07M009359	1.65916848182678	https://www.genecards.org/cgi-bin/carddisp.pl?gene=RPA3
SPOP	Speckle Type BTB/POZ Protein	Protein Coding	O43791	53	GC17M049598	1.65872263908386	https://www.genecards.org/cgi-bin/carddisp.pl?gene=SPOP
IMPA1	Inositol Monophosphatase 1	Protein Coding	P29218	54	GC08M081656	1.65870583057404	https://www.genecards.org/cgi-bin/carddisp.pl?gene=IMPA1
STX6	Syntaxin 6	Protein Coding	O43752	47	GC01M180972	1.65800738334656	https://www.genecards.org/cgi-bin/carddisp.pl?gene=STX6
LAMTOR4	Late Endosomal/Lysosomal Adaptor, MAPK And MTOR Activator 4	Protein Coding	Q0VGL1	37	GC07P100148	1.65744614601135	https://www.genecards.org/cgi-bin/carddisp.pl?gene=LAMTOR4
DST	Dystonin	Protein Coding	Q03001	51	GC06M056457	1.65447807312012	https://www.genecards.org/cgi-bin/carddisp.pl?gene=DST
BRIX1	Biogenesis Of Ribosomes BRX1	Protein Coding	Q8TDN6	43	GC05P035137	1.65445852279663	https://www.genecards.org/cgi-bin/carddisp.pl?gene=BRIX1
MIR498	MicroRNA 498	RNA Gene		23	GC19P113645	1.6542147397995	https://www.genecards.org/cgi-bin/carddisp.pl?gene=MIR498
C3	Complement C3	Protein Coding	P01024	58	GC19M006677	1.65247738361359	https://www.genecards.org/cgi-bin/carddisp.pl?gene=C3
SDHA	Succinate Dehydrogenase Complex Flavoprotein Subunit A	Protein Coding	P31040	57	GC05P000229	1.65247738361359	https://www.genecards.org/cgi-bin/carddisp.pl?gene=SDHA
TTN	Titin	Protein Coding	Q8WZ42	56	GC02M178525	1.65247738361359	https://www.genecards.org/cgi-bin/carddisp.pl?gene=TTN
YARS1	Tyrosyl-TRNA Synthetase 1	Protein Coding	P54577	52	GC01M032776	1.65247738361359	https://www.genecards.org/cgi-bin/carddisp.pl?gene=YARS1
SEC11A	SEC11 Homolog A, Signal Peptidase Complex Subunit	Protein Coding	P67812	45	GC15M084669	1.65247738361359	https://www.genecards.org/cgi-bin/carddisp.pl?gene=SEC11A
RPF2	Ribosome Production Factor 2 Homolog	Protein Coding	Q9H7B2	44	GC06P110982	1.65247738361359	https://www.genecards.org/cgi-bin/carddisp.pl?gene=RPF2
TGFB2-OT1	TGFB2 Overlapping Transcript 1	RNA Gene		16	GC01P218442	1.65247738361359	https://www.genecards.org/cgi-bin/carddisp.pl?gene=TGFB2-OT1
TRIM25	Tripartite Motif Containing 25	Protein Coding	Q14258	52	GC17M056836	1.65247583389282	https://www.genecards.org/cgi-bin/carddisp.pl?gene=TRIM25
CCAR1	Cell Division Cycle And Apoptosis Regulator 1	Protein Coding	Q8IX12	44	GC10P068721	1.65247583389282	https://www.genecards.org/cgi-bin/carddisp.pl?gene=CCAR1
PTK2	Protein Tyrosine Kinase 2	Protein Coding	Q05397	56	GC08M140657	1.65146112442017	https://www.genecards.org/cgi-bin/carddisp.pl?gene=PTK2
KDR	Kinase Insert Domain Receptor	Protein Coding	P35968	62	GC04M055078	1.65134239196777	https://www.genecards.org/cgi-bin/carddisp.pl?gene=KDR
PLD1	Phospholipase D1	Protein Coding	Q13393	57	GC03M171600	1.65134239196777	https://www.genecards.org/cgi-bin/carddisp.pl?gene=PLD1
CLDN1	Claudin 1	Protein Coding	O95832	55	GC03M190305	1.65134239196777	https://www.genecards.org/cgi-bin/carddisp.pl?gene=CLDN1
MYOF	Myoferlin	Protein Coding	Q9NZM1	52	GC10M093306	1.65134239196777	https://www.genecards.org/cgi-bin/carddisp.pl?gene=MYOF
RPS10	Ribosomal Protein S10	Protein Coding	P46783	52	GC06M093918	1.65134239196777	https://www.genecards.org/cgi-bin/carddisp.pl?gene=RPS10
HNF1A-AS1	HNF1A Antisense RNA 1	RNA Gene		26	GC12M123604	1.6505880355835	https://www.genecards.org/cgi-bin/carddisp.pl?gene=HNF1A-AS1
HUWE1	HECT, UBA And WWE Domain Containing E3 Ubiquitin Protein Ligase 1	Protein Coding	Q7Z6Z7	55	GC0XM053532	1.65038275718689	https://www.genecards.org/cgi-bin/carddisp.pl?gene=HUWE1
AZGP1	Alpha-2-Glycoprotein 1, Zinc-Binding	Protein Coding	P25311	52	GC07M100041	1.64934980869293	https://www.genecards.org/cgi-bin/carddisp.pl?gene=AZGP1
NKX2-3	NK2 Homeobox 3	Protein Coding	Q8TAU0	41	GC10P099532	1.64934980869293	https://www.genecards.org/cgi-bin/carddisp.pl?gene=NKX2-3
DYRK1B	Dual Specificity Tyrosine Phosphorylation Regulated Kinase 1B	Protein Coding	Q9Y463	54	GC19M039825	1.64926040172577	https://www.genecards.org/cgi-bin/carddisp.pl?gene=DYRK1B
VRK2	VRK Serine/Threonine Kinase 2	Protein Coding	Q86Y07	47	GC02P057907	1.64912271499634	https://www.genecards.org/cgi-bin/carddisp.pl?gene=VRK2
FAU	FAU Ubiquitin Like And Ribosomal Protein S30 Fusion	Protein Coding	P62861	46	GC11M065120	1.64912271499634	https://www.genecards.org/cgi-bin/carddisp.pl?gene=FAU
KLF4	KLF Transcription Factor 4	Protein Coding	O43474	55	GC09M107484	1.64906215667725	https://www.genecards.org/cgi-bin/carddisp.pl?gene=KLF4
CLDN2	Claudin 2	Protein Coding	P57739	50	GC0XP106900	1.64906215667725	https://www.genecards.org/cgi-bin/carddisp.pl?gene=CLDN2
MIR449A	MicroRNA 449a	RNA Gene		27	GC05M055171	1.64906215667725	https://www.genecards.org/cgi-bin/carddisp.pl?gene=MIR449A
ATP6V1C1	ATPase H+ Transporting V1 Subunit C1	Protein Coding	P21283	46	GC08P103048	1.64671742916107	https://www.genecards.org/cgi-bin/carddisp.pl?gene=ATP6V1C1
STAU1	Staufen Double-Stranded RNA Binding Protein 1	Protein Coding	O95793	47	GC20M049113	1.64593267440796	https://www.genecards.org/cgi-bin/carddisp.pl?gene=STAU1
KHSRP	KH-Type Splicing Regulatory Protein	Protein Coding	Q92945	45	GC19M006413	1.64593267440796	https://www.genecards.org/cgi-bin/carddisp.pl?gene=KHSRP
FLOT1	Flotillin 1	Protein Coding	O75955	51	GC06M093710	1.64370250701904	https://www.genecards.org/cgi-bin/carddisp.pl?gene=FLOT1
FXR2	FMR1 Autosomal Homolog 2	Protein Coding	P51116	48	GC17M074874	1.64370250701904	https://www.genecards.org/cgi-bin/carddisp.pl?gene=FXR2
MRPS2	Mitochondrial Ribosomal Protein S2	Protein Coding	Q9Y399	45	GC09P135499	1.64370250701904	https://www.genecards.org/cgi-bin/carddisp.pl?gene=MRPS2
PDCD11	Programmed Cell Death 11	Protein Coding	Q14690	39	GC10P103396	1.64370250701904	https://www.genecards.org/cgi-bin/carddisp.pl?gene=PDCD11
ALS2	Alsin Rho Guanine Nucleotide Exchange Factor ALS2	Protein Coding	Q96Q42	53	GC02M201701	1.64086484909058	https://www.genecards.org/cgi-bin/carddisp.pl?gene=ALS2
ATP5PD	ATP Synthase Peripheral Stalk Subunit D	Protein Coding	O75947	45	GC17M081984	1.64086484909058	https://www.genecards.org/cgi-bin/carddisp.pl?gene=ATP5PD
RAB3D	RAB3D, Member RAS Oncogene Family	Protein Coding	O95716	43	GC19M011322	1.63996553421021	https://www.genecards.org/cgi-bin/carddisp.pl?gene=RAB3D
SCARB2	Scavenger Receptor Class B Member 2	Protein Coding	Q14108	54	GC04M076158	1.63935279846191	https://www.genecards.org/cgi-bin/carddisp.pl?gene=SCARB2
CUL1	Cullin 1	Protein Coding	Q13616	53	GC07P148697	1.63935279846191	https://www.genecards.org/cgi-bin/carddisp.pl?gene=CUL1
EIF4A1	Eukaryotic Translation Initiation Factor 4A1	Protein Coding	P60842	53	GC17P007572	1.63935279846191	https://www.genecards.org/cgi-bin/carddisp.pl?gene=EIF4A1
NEFM	Neurofilament Medium Chain	Protein Coding	P07197	52	GC08P024913	1.63935279846191	https://www.genecards.org/cgi-bin/carddisp.pl?gene=NEFM
HNRNPD	Heterogeneous Nuclear Ribonucleoprotein D	Protein Coding	Q14103	50	GC04M082352	1.63935279846191	https://www.genecards.org/cgi-bin/carddisp.pl?gene=HNRNPD
HGH1	HGH1 Homolog	Protein Coding	Q9BTY7	36	GC08P144137	1.63935279846191	https://www.genecards.org/cgi-bin/carddisp.pl?gene=HGH1
FGFR2	Fibroblast Growth Factor Receptor 2	Protein Coding	P21802	64	GC10M121478	1.63922357559204	https://www.genecards.org/cgi-bin/carddisp.pl?gene=FGFR2
PSMD10	Proteasome 26S Subunit, Non-ATPase 10	Protein Coding	O75832	47	GC0XM108084	1.63922357559204	https://www.genecards.org/cgi-bin/carddisp.pl?gene=PSMD10
PRKAR1A	Protein Kinase CAMP-Dependent Type I Regulatory Subunit Alpha	Protein Coding	P10644	60	GC17P112990	1.63885605335236	https://www.genecards.org/cgi-bin/carddisp.pl?gene=PRKAR1A
APEX1	Apurinic/Apyrimidinic Endodeoxyribonuclease 1	Protein Coding	P27695	54	GC14P020455	1.6388133764267	https://www.genecards.org/cgi-bin/carddisp.pl?gene=APEX1
IL7R	Interleukin 7 Receptor	Protein Coding	P16871	55	GC05P035852	1.6383318901062	https://www.genecards.org/cgi-bin/carddisp.pl?gene=IL7R
PCAT1	Prostate Cancer Associated Transcript 1	RNA Gene		24	GC08P126553	1.63738584518433	https://www.genecards.org/cgi-bin/carddisp.pl?gene=PCAT1
TUBB8	Tubulin Beta 8 Class VIII	Protein Coding	Q3ZCM7	46	GC10M000048	1.63645219802856	https://www.genecards.org/cgi-bin/carddisp.pl?gene=TUBB8
TUBAL3	Tubulin Alpha Like 3	Protein Coding	A6NHL2	44	GC10M005539	1.63645219802856	https://www.genecards.org/cgi-bin/carddisp.pl?gene=TUBAL3
NUP160	Nucleoporin 160	Protein Coding	Q12769	49	GC11M125018	1.63555586338043	https://www.genecards.org/cgi-bin/carddisp.pl?gene=NUP160
TRAPPC3	Trafficking Protein Particle Complex Subunit 3	Protein Coding	O43617	46	GC01M036136	1.63381087779999	https://www.genecards.org/cgi-bin/carddisp.pl?gene=TRAPPC3
VDR	Vitamin D Receptor	Protein Coding	P11473	57	GC12M047841	1.63337218761444	https://www.genecards.org/cgi-bin/carddisp.pl?gene=VDR
FKBP5	FKBP Prolyl Isomerase 5	Protein Coding	Q13451	58	GC06M093925	1.63267421722412	https://www.genecards.org/cgi-bin/carddisp.pl?gene=FKBP5
FLOT2	Flotillin 2	Protein Coding	Q14254	44	GC17M076392	1.63267421722412	https://www.genecards.org/cgi-bin/carddisp.pl?gene=FLOT2
NOP53	NOP53 Ribosome Biogenesis Factor	Protein Coding	Q9NZM5	43	GC19P113343	1.63267421722412	https://www.genecards.org/cgi-bin/carddisp.pl?gene=NOP53
PPP1CB	Protein Phosphatase 1 Catalytic Subunit Beta	Protein Coding	P62140	54	GC02P028766	1.6325991153717	https://www.genecards.org/cgi-bin/carddisp.pl?gene=PPP1CB
DUSP16	Dual Specificity Phosphatase 16	Protein Coding	Q9BY84	46	GC12M012473	1.63171184062958	https://www.genecards.org/cgi-bin/carddisp.pl?gene=DUSP16
PSMD14	Proteasome 26S Subunit, Non-ATPase 14	Protein Coding	O00487	52	GC02P161308	1.6291778087616	https://www.genecards.org/cgi-bin/carddisp.pl?gene=PSMD14
RMDN3	Regulator Of Microtubule Dynamics 3	Protein Coding	Q96TC7	45	GC15M040735	1.6291778087616	https://www.genecards.org/cgi-bin/carddisp.pl?gene=RMDN3
PAQR3	Progestin And AdipoQ Receptor Family Member 3	Protein Coding	Q6TCH7	40	GC04M078887	1.6291778087616	https://www.genecards.org/cgi-bin/carddisp.pl?gene=PAQR3
ACTC1	Actin Alpha Cardiac Muscle 1	Protein Coding	P68032	53	GC15M034790	1.62916934490204	https://www.genecards.org/cgi-bin/carddisp.pl?gene=ACTC1
PTPN1	Protein Tyrosine Phosphatase Non-Receptor Type 1	Protein Coding	P18031	58	GC20P050510	1.62871539592743	https://www.genecards.org/cgi-bin/carddisp.pl?gene=PTPN1
SMC1A	Structural Maintenance Of Chromosomes 1A	Protein Coding	Q14683	56	GC0XM053374	1.62871539592743	https://www.genecards.org/cgi-bin/carddisp.pl?gene=SMC1A
SERPINH1	Serpin Family H Member 1	Protein Coding	P50454	55	GC11P075562	1.62698245048523	https://www.genecards.org/cgi-bin/carddisp.pl?gene=SERPINH1
FBXW11	F-Box And WD Repeat Domain Containing 11	Protein Coding	Q9UKB1	52	GC05M171861	1.62698245048523	https://www.genecards.org/cgi-bin/carddisp.pl?gene=FBXW11
DAB2	DAB Adaptor Protein 2	Protein Coding	P98082	51	GC05M039371	1.62698245048523	https://www.genecards.org/cgi-bin/carddisp.pl?gene=DAB2
SLC25A10	Solute Carrier Family 25 Member 10	Protein Coding	Q9UBX3	49	GC17P081712	1.62698245048523	https://www.genecards.org/cgi-bin/carddisp.pl?gene=SLC25A10
PGRMC2	Progesterone Receptor Membrane Component 2	Protein Coding	O15173	46	GC04M128269	1.62698245048523	https://www.genecards.org/cgi-bin/carddisp.pl?gene=PGRMC2
SFXN1	Sideroflexin 1	Protein Coding	Q9H9B4	46	GC05P175477	1.62698245048523	https://www.genecards.org/cgi-bin/carddisp.pl?gene=SFXN1
TREM2	Triggering Receptor Expressed On Myeloid Cells 2	Protein Coding	Q9NZC2	53	GC06M093978	1.62642395496368	https://www.genecards.org/cgi-bin/carddisp.pl?gene=TREM2
ALDH18A1	Aldehyde Dehydrogenase 18 Family Member A1	Protein Coding	P54886	54	GC10M095605	1.62544572353363	https://www.genecards.org/cgi-bin/carddisp.pl?gene=ALDH18A1
MBP	Myelin Basic Protein	Protein Coding	P02686	53	GC18M076978	1.62544572353363	https://www.genecards.org/cgi-bin/carddisp.pl?gene=MBP
SGK1	Serum/Glucocorticoid Regulated Kinase 1	Protein Coding	O00141	58	GC06M134169	1.62369120121002	https://www.genecards.org/cgi-bin/carddisp.pl?gene=SGK1
CPT1A	Carnitine Palmitoyltransferase 1A	Protein Coding	P50416	57	GC11M068754	1.62353360652924	https://www.genecards.org/cgi-bin/carddisp.pl?gene=CPT1A
SOD2	Superoxide Dismutase 2	Protein Coding	P04179	56	GC06M159669	1.62353360652924	https://www.genecards.org/cgi-bin/carddisp.pl?gene=SOD2
MIR137	MicroRNA 137	RNA Gene		25	GC01M098046	1.6213515996933	https://www.genecards.org/cgi-bin/carddisp.pl?gene=MIR137
BAG5	BAG Cochaperone 5	Protein Coding	Q9UL15	44	GC14M103556	1.61891114711761	https://www.genecards.org/cgi-bin/carddisp.pl?gene=BAG5
MIR29C	MicroRNA 29c	RNA Gene		25	GC01M207832	1.61891114711761	https://www.genecards.org/cgi-bin/carddisp.pl?gene=MIR29C
ALDH1A1	Aldehyde Dehydrogenase 1 Family Member A1	Protein Coding	P00352	56	GC09M072900	1.618901014328	https://www.genecards.org/cgi-bin/carddisp.pl?gene=ALDH1A1
MIR663B	MicroRNA 663b	RNA Gene		15	GC02M137092	1.61882388591766	https://www.genecards.org/cgi-bin/carddisp.pl?gene=MIR663B
VPS28	VPS28 Subunit Of ESCRT-I	Protein Coding	Q9UK41	44	GC08M146565	1.6183055639267	https://www.genecards.org/cgi-bin/carddisp.pl?gene=VPS28
MVB12A	Multivesicular Body Subunit 12A	Protein Coding	Q96EY5	39	GC19P120663	1.6183055639267	https://www.genecards.org/cgi-bin/carddisp.pl?gene=MVB12A
VPS37B	VPS37B Subunit Of ESCRT-I	Protein Coding	Q9H9H4	38	GC12M122865	1.6183055639267	https://www.genecards.org/cgi-bin/carddisp.pl?gene=VPS37B
ITGAM	Integrin Subunit Alpha M	Protein Coding	P11215	56	GC16P081706	1.61754631996155	https://www.genecards.org/cgi-bin/carddisp.pl?gene=ITGAM
PER1	Period Circadian Regulator 1	Protein Coding	O15534	48	GC17M074896	1.61754631996155	https://www.genecards.org/cgi-bin/carddisp.pl?gene=PER1
BHLHE41	Basic Helix-Loop-Helix Family Member E41	Protein Coding	Q9C0J9	46	GC12M026120	1.61754631996155	https://www.genecards.org/cgi-bin/carddisp.pl?gene=BHLHE41
XAF1	XIAP Associated Factor 1	Protein Coding	Q6GPH4	46	GC17P111120	1.61754631996155	https://www.genecards.org/cgi-bin/carddisp.pl?gene=XAF1
ELF1	E74 Like ETS Transcription Factor 1	Protein Coding	P32519	48	GC13M041187	1.61449670791626	https://www.genecards.org/cgi-bin/carddisp.pl?gene=ELF1
STX8	Syntaxin 8	Protein Coding	Q9UNK0	47	GC17M009250	1.61439776420593	https://www.genecards.org/cgi-bin/carddisp.pl?gene=STX8
ENPP1	Ectonucleotide Pyrophosphatase/Phosphodiesterase 1	Protein Coding	P22413	58	GC06P131808	1.61419236660004	https://www.genecards.org/cgi-bin/carddisp.pl?gene=ENPP1
DBN1	Drebrin 1	Protein Coding	Q16643	50	GC05M177456	1.61419236660004	https://www.genecards.org/cgi-bin/carddisp.pl?gene=DBN1
TFCP2	Transcription Factor CP2	Protein Coding	Q12800	50	GC12M051093	1.61419236660004	https://www.genecards.org/cgi-bin/carddisp.pl?gene=TFCP2
MIRLET7I	MicroRNA Let-7i	RNA Gene		28	GC12P062690	1.61419236660004	https://www.genecards.org/cgi-bin/carddisp.pl?gene=MIRLET7I
PA2G4	Proliferation-Associated 2G4	Protein Coding	Q9UQ80	50	GC12P060600	1.61419081687927	https://www.genecards.org/cgi-bin/carddisp.pl?gene=PA2G4
HYOU1	Hypoxia Up-Regulated 1	Protein Coding	Q9Y4L1	53	GC11M126548	1.61348783969879	https://www.genecards.org/cgi-bin/carddisp.pl?gene=HYOU1
RALBP1	RalA Binding Protein 1	Protein Coding	Q15311	51	GC18P009465	1.61348783969879	https://www.genecards.org/cgi-bin/carddisp.pl?gene=RALBP1
PEDS1	Plasmanylethanolamine Desaturase 1	Protein Coding	A5PLL7	39	GC20M050119	1.61108267307281	https://www.genecards.org/cgi-bin/carddisp.pl?gene=PEDS1
RPL5	Ribosomal Protein L5	Protein Coding	P46777	56	GC01P092845	1.60970985889435	https://www.genecards.org/cgi-bin/carddisp.pl?gene=RPL5
SLC25A1	Solute Carrier Family 25 Member 1	Protein Coding	P53007	54	GC22M020036	1.60970985889435	https://www.genecards.org/cgi-bin/carddisp.pl?gene=SLC25A1
SPI1	Spi-1 Proto-Oncogene	Protein Coding	P17947	51	GC11M125006	1.60970985889435	https://www.genecards.org/cgi-bin/carddisp.pl?gene=SPI1
HNRNPL	Heterogeneous Nuclear Ribonucleoprotein L	Protein Coding	P14866	46	GC19M038836	1.60970985889435	https://www.genecards.org/cgi-bin/carddisp.pl?gene=HNRNPL
MIR216B	MicroRNA 216b	RNA Gene		18	GC02M056000	1.60970985889435	https://www.genecards.org/cgi-bin/carddisp.pl?gene=MIR216B
AXIN1	Axin 1	Protein Coding	O15169	55	GC16M000287	1.60840845108032	https://www.genecards.org/cgi-bin/carddisp.pl?gene=AXIN1
DPYSL2	Dihydropyrimidinase Like 2	Protein Coding	Q16555	54	GC08P026514	1.60840845108032	https://www.genecards.org/cgi-bin/carddisp.pl?gene=DPYSL2
FEZ1	Fasciculation And Elongation Protein Zeta 1	Protein Coding	Q99689	45	GC11M127154	1.60840845108032	https://www.genecards.org/cgi-bin/carddisp.pl?gene=FEZ1
PIGT	Phosphatidylinositol Glycan Anchor Biosynthesis Class T	Protein Coding	Q969N2	50	GC20P045416	1.60656905174255	https://www.genecards.org/cgi-bin/carddisp.pl?gene=PIGT
CSTF1	Cleavage Stimulation Factor Subunit 1	Protein Coding	Q05048	45	GC20P056392	1.60656905174255	https://www.genecards.org/cgi-bin/carddisp.pl?gene=CSTF1
RAD23A	RAD23 Homolog A, Nucleotide Excision Repair Protein	Protein Coding	P54725	51	GC19P112460	1.60508418083191	https://www.genecards.org/cgi-bin/carddisp.pl?gene=RAD23A
CNOT1	CCR4-NOT Transcription Complex Subunit 1	Protein Coding	A5YKK6	51	GC16M058519	1.60453796386719	https://www.genecards.org/cgi-bin/carddisp.pl?gene=CNOT1
NCBP2	Nuclear Cap Binding Protein Subunit 2	Protein Coding	P52298	42	GC03M196935	1.60322117805481	https://www.genecards.org/cgi-bin/carddisp.pl?gene=NCBP2
PPT1	Palmitoyl-Protein Thioesterase 1	Protein Coding	P50897	56	GC01M040199	1.60093677043915	https://www.genecards.org/cgi-bin/carddisp.pl?gene=PPT1
FBL	Fibrillarin	Protein Coding	P22087	51	GC19M039834	1.60093677043915	https://www.genecards.org/cgi-bin/carddisp.pl?gene=FBL
FLG	Filaggrin	Protein Coding	P20930	51	GC01M160856	1.60093677043915	https://www.genecards.org/cgi-bin/carddisp.pl?gene=FLG
RPL9	Ribosomal Protein L9	Protein Coding	P32969	47	GC04M039452	1.60093677043915	https://www.genecards.org/cgi-bin/carddisp.pl?gene=RPL9
GPSM1	G Protein Signaling Modulator 1	Protein Coding	Q86YR5	41	GC09P136327	1.59993267059326	https://www.genecards.org/cgi-bin/carddisp.pl?gene=GPSM1
PCYT1A	Phosphate Cytidylyltransferase 1A, Choline	Protein Coding	P49585	55	GC03M196214	1.59772038459778	https://www.genecards.org/cgi-bin/carddisp.pl?gene=PCYT1A
USP15	Ubiquitin Specific Peptidase 15	Protein Coding	Q9Y4E8	54	GC12P062260	1.59772038459778	https://www.genecards.org/cgi-bin/carddisp.pl?gene=USP15
CCNA2	Cyclin A2	Protein Coding	P20248	53	GC04M121816	1.59772038459778	https://www.genecards.org/cgi-bin/carddisp.pl?gene=CCNA2
KIF23	Kinesin Family Member 23	Protein Coding	Q02241	52	GC15P069414	1.59772038459778	https://www.genecards.org/cgi-bin/carddisp.pl?gene=KIF23
MAP1A	Microtubule Associated Protein 1A	Protein Coding	P78559	47	GC15P157189	1.59772038459778	https://www.genecards.org/cgi-bin/carddisp.pl?gene=MAP1A
SUGT1	SGT1 Homolog, MIS12 Kinetochore Complex Assembly Cochaperone	Protein Coding	Q9Y2Z0	41	GC13P052652	1.59772038459778	https://www.genecards.org/cgi-bin/carddisp.pl?gene=SUGT1
MIR33A	MicroRNA 33a	RNA Gene		26	GC22P041900	1.59772038459778	https://www.genecards.org/cgi-bin/carddisp.pl?gene=MIR33A
GSTP1	Glutathione S-Transferase Pi 1	Protein Coding	P09211	59	GC11P067583	1.59765243530273	https://www.genecards.org/cgi-bin/carddisp.pl?gene=GSTP1
TPP1	Tripeptidyl Peptidase 1	Protein Coding	O14773	54	GC11M012130	1.59605050086975	https://www.genecards.org/cgi-bin/carddisp.pl?gene=TPP1
ILVBL	IlvB Acetolactate Synthase Like	Protein Coding	A1L0T0	44	GC19M092254	1.59524643421173	https://www.genecards.org/cgi-bin/carddisp.pl?gene=ILVBL
GEMIN5	Gem Nuclear Organelle Associated Protein 5	Protein Coding	Q8TEQ6	43	GC05M154887	1.59524643421173	https://www.genecards.org/cgi-bin/carddisp.pl?gene=GEMIN5
NUFIP2	Nuclear FMR1 Interacting Protein 2	Protein Coding	Q7Z417	39	GC17M076398	1.59524643421173	https://www.genecards.org/cgi-bin/carddisp.pl?gene=NUFIP2
CASP6	Caspase 6	Protein Coding	P55212	57	GC04M109688	1.59455525875092	https://www.genecards.org/cgi-bin/carddisp.pl?gene=CASP6
TNFSF15	TNF Superfamily Member 15	Protein Coding	O95150	52	GC09M114784	1.59455525875092	https://www.genecards.org/cgi-bin/carddisp.pl?gene=TNFSF15
AKT3	AKT Serine/Threonine Kinase 3	Protein Coding	Q9Y243	63	GC01M243488	1.59424757957458	https://www.genecards.org/cgi-bin/carddisp.pl?gene=AKT3
CHMP5	Charged Multivesicular Body Protein 5	Protein Coding	Q9NZZ3	44	GC09P033264	1.59361970424652	https://www.genecards.org/cgi-bin/carddisp.pl?gene=CHMP5
EIF6	Eukaryotic Translation Initiation Factor 6	Protein Coding	P56537	49	GC20M035278	1.59271848201752	https://www.genecards.org/cgi-bin/carddisp.pl?gene=EIF6
RRBP1	Ribosome Binding Protein 1	Protein Coding	Q9P2E9	45	GC20M017613	1.59271848201752	https://www.genecards.org/cgi-bin/carddisp.pl?gene=RRBP1
GOSR1	Golgi SNAP Receptor Complex Member 1	Protein Coding	O95249	44	GC17P030477	1.59271383285522	https://www.genecards.org/cgi-bin/carddisp.pl?gene=GOSR1
FAF2	Fas Associated Factor Family Member 2	Protein Coding	Q96CS3	47	GC05P176447	1.59076654911041	https://www.genecards.org/cgi-bin/carddisp.pl?gene=FAF2
STC2	Stanniocalcin 2	Protein Coding	O76061	44	GC05M173314	1.58950579166412	https://www.genecards.org/cgi-bin/carddisp.pl?gene=STC2
EDEM1	ER Degradation Enhancing Alpha-Mannosidase Like Protein 1	Protein Coding	Q92611	50	GC03P005187	1.58716070652008	https://www.genecards.org/cgi-bin/carddisp.pl?gene=EDEM1
DCAF13	DDB1 And CUL4 Associated Factor 13	Protein Coding	Q9NV06	43	GC08P103414	1.58716070652008	https://www.genecards.org/cgi-bin/carddisp.pl?gene=DCAF13
SAFB2	Scaffold Attachment Factor B2	Protein Coding	Q14151	45	GC19M091856	1.58703196048737	https://www.genecards.org/cgi-bin/carddisp.pl?gene=SAFB2
SLC7A11	Solute Carrier Family 7 Member 11	Protein Coding	Q9UPY5	53	GC04M138164	1.58695435523987	https://www.genecards.org/cgi-bin/carddisp.pl?gene=SLC7A11
ATR	ATR Serine/Threonine Kinase	Protein Coding	Q13535	62	GC03M142449	1.58662414550781	https://www.genecards.org/cgi-bin/carddisp.pl?gene=ATR
ACTN1	Actinin Alpha 1	Protein Coding	P12814	56	GC14M068874	1.58535003662109	https://www.genecards.org/cgi-bin/carddisp.pl?gene=ACTN1
KDELR1	KDEL Endoplasmic Reticulum Protein Retention Receptor 1	Protein Coding	P24390	46	GC19M048382	1.58535003662109	https://www.genecards.org/cgi-bin/carddisp.pl?gene=KDELR1
MTA2	Metastasis Associated 1 Family Member 2	Protein Coding	O94776	45	GC11M125238	1.58524870872498	https://www.genecards.org/cgi-bin/carddisp.pl?gene=MTA2
GATA4	GATA Binding Protein 4	Protein Coding	P43694	58	GC08P011676	1.584796667099	https://www.genecards.org/cgi-bin/carddisp.pl?gene=GATA4
CARS1	Cysteinyl-TRNA Synthetase 1	Protein Coding	P49589	50	GC11M003000	1.58360469341278	https://www.genecards.org/cgi-bin/carddisp.pl?gene=CARS1
CDH1	Cadherin 1	Protein Coding	P12830	58	GC16P068737	1.58196258544922	https://www.genecards.org/cgi-bin/carddisp.pl?gene=CDH1
NTRK1	Neurotrophic Receptor Tyrosine Kinase 1	Protein Coding	P04629	58	GC01P156815	1.58196258544922	https://www.genecards.org/cgi-bin/carddisp.pl?gene=NTRK1
CAPN2	Calpain 2	Protein Coding	P17655	56	GC01P223701	1.58196258544922	https://www.genecards.org/cgi-bin/carddisp.pl?gene=CAPN2
SMARCB1	SWI/SNF Related, Matrix Associated, Actin Dependent Regulator Of Chromatin, Subfamily B, Member 1	Protein Coding	Q12824	55	GC22P023786	1.58196258544922	https://www.genecards.org/cgi-bin/carddisp.pl?gene=SMARCB1
STIP1	Stress Induced Phosphoprotein 1	Protein Coding	P31948	51	GC11P088952	1.58184480667114	https://www.genecards.org/cgi-bin/carddisp.pl?gene=STIP1
MIR455	MicroRNA 455	RNA Gene		27	GC09P114209	1.5804078578949	https://www.genecards.org/cgi-bin/carddisp.pl?gene=MIR455
SLCO4A1-AS1	SLCO4A1 Antisense RNA 1	RNA Gene		16	GC20M062667	1.5804078578949	https://www.genecards.org/cgi-bin/carddisp.pl?gene=SLCO4A1-AS1
GGCT	Gamma-Glutamylcyclotransferase	Protein Coding	O75223	47	GC07M030496	1.58024597167969	https://www.genecards.org/cgi-bin/carddisp.pl?gene=GGCT
RAD23B	RAD23 Homolog B, Nucleotide Excision Repair Protein	Protein Coding	P54727	53	GC09P107283	1.57992374897003	https://www.genecards.org/cgi-bin/carddisp.pl?gene=RAD23B
NUP50	Nucleoporin 50	Protein Coding	Q9UKX7	45	GC22P045163	1.57886385917664	https://www.genecards.org/cgi-bin/carddisp.pl?gene=NUP50
TOR1A	Torsin Family 1 Member A	Protein Coding	O14656	55	GC09M129812	1.57824635505676	https://www.genecards.org/cgi-bin/carddisp.pl?gene=TOR1A
VPS37C	VPS37C Subunit Of ESCRT-I	Protein Coding	A5D8V6	39	GC11M061130	1.57796454429626	https://www.genecards.org/cgi-bin/carddisp.pl?gene=VPS37C
MKI67	Marker Of Proliferation Ki-67	Protein Coding	P46013	52	GC10M128096	1.57530152797699	https://www.genecards.org/cgi-bin/carddisp.pl?gene=MKI67
USP11	Ubiquitin Specific Peptidase 11	Protein Coding	P51784	48	GC0XP047232	1.57530152797699	https://www.genecards.org/cgi-bin/carddisp.pl?gene=USP11
MON1A	MON1 Homolog A, Secretory Trafficking Associated	Protein Coding	Q86VX9	44	GC03M053769	1.57486510276794	https://www.genecards.org/cgi-bin/carddisp.pl?gene=MON1A
KIT	KIT Proto-Oncogene, Receptor Tyrosine Kinase	Protein Coding	P10721	62	GC04P054657	1.57370126247406	https://www.genecards.org/cgi-bin/carddisp.pl?gene=KIT
RPS24	Ribosomal Protein S24	Protein Coding	P62847	52	GC10P078033	1.57279765605927	https://www.genecards.org/cgi-bin/carddisp.pl?gene=RPS24
RPL19	Ribosomal Protein L19	Protein Coding	P84098	48	GC17P039200	1.57279765605927	https://www.genecards.org/cgi-bin/carddisp.pl?gene=RPL19
HEATR1	HEAT Repeat Containing 1	Protein Coding	Q9H583	46	GC01M236549	1.57279765605927	https://www.genecards.org/cgi-bin/carddisp.pl?gene=HEATR1
ATAD3B	ATPase Family AAA Domain Containing 3B	Protein Coding	Q5T9A4	44	GC01P020488	1.57279765605927	https://www.genecards.org/cgi-bin/carddisp.pl?gene=ATAD3B
WDR3	WD Repeat Domain 3	Protein Coding	Q9UNX4	41	GC01P117929	1.57279765605927	https://www.genecards.org/cgi-bin/carddisp.pl?gene=WDR3
AGL	Amylo-Alpha-1, 6-Glucosidase, 4-Alpha-Glucanotransferase	Protein Coding	P35573	54	GC01P099850	1.5725599527359	https://www.genecards.org/cgi-bin/carddisp.pl?gene=AGL
EEA1	Early Endosome Antigen 1	Protein Coding	Q15075	51	GC12M092770	1.5725599527359	https://www.genecards.org/cgi-bin/carddisp.pl?gene=EEA1
PIAS4	Protein Inhibitor Of Activated STAT 4	Protein Coding	Q8N2W9	47	GC19P004007	1.5725599527359	https://www.genecards.org/cgi-bin/carddisp.pl?gene=PIAS4
HNRNPH3	Heterogeneous Nuclear Ribonucleoprotein H3	Protein Coding	P31942	43	GC10P068331	1.5725599527359	https://www.genecards.org/cgi-bin/carddisp.pl?gene=HNRNPH3
TERC	Telomerase RNA Component	RNA Gene		35	GC03M169765	1.5725599527359	https://www.genecards.org/cgi-bin/carddisp.pl?gene=TERC
MIR654	MicroRNA 654	RNA Gene		24	GC14P116777	1.5725599527359	https://www.genecards.org/cgi-bin/carddisp.pl?gene=MIR654
MIR7-1	MicroRNA 7-1	RNA Gene		24	GC09M109181	1.5725599527359	https://www.genecards.org/cgi-bin/carddisp.pl?gene=MIR7-1
ATP6AP1	ATPase H+ Transporting Accessory Protein 1	Protein Coding	Q15904	53	GC0XP154428	1.57161521911621	https://www.genecards.org/cgi-bin/carddisp.pl?gene=ATP6AP1
RAB3GAP1	RAB3 GTPase Activating Protein Catalytic Subunit 1	Protein Coding	Q15042	50	GC02P135052	1.57161521911621	https://www.genecards.org/cgi-bin/carddisp.pl?gene=RAB3GAP1
RPL28	Ribosomal Protein L28	Protein Coding	P46779	48	GC19P113714	1.57161521911621	https://www.genecards.org/cgi-bin/carddisp.pl?gene=RPL28
NAA10	N-Alpha-Acetyltransferase 10, NatA Catalytic Subunit	Protein Coding	P41227	54	GC0XM153929	1.57093417644501	https://www.genecards.org/cgi-bin/carddisp.pl?gene=NAA10
ABHD5	Abhydrolase Domain Containing 5, Lysophosphatidic Acid Acyltransferase	Protein Coding	Q8WTS1	53	GC03P043846	1.57093417644501	https://www.genecards.org/cgi-bin/carddisp.pl?gene=ABHD5
RPLP1	Ribosomal Protein Lateral Stalk Subunit P1	Protein Coding	P05386	48	GC15P157679	1.57093417644501	https://www.genecards.org/cgi-bin/carddisp.pl?gene=RPLP1
SYNCRIP	Synaptotagmin Binding Cytoplasmic RNA Interacting Protein	Protein Coding	O60506	46	GC06M085607	1.57093417644501	https://www.genecards.org/cgi-bin/carddisp.pl?gene=SYNCRIP
TBL2	Transducin Beta Like 2	Protein Coding	Q9Y4P3	46	GC07M074495	1.57093417644501	https://www.genecards.org/cgi-bin/carddisp.pl?gene=TBL2
CLTA	Clathrin Light Chain A	Protein Coding	P09496	44	GC09P036190	1.57093417644501	https://www.genecards.org/cgi-bin/carddisp.pl?gene=CLTA
HERPUD1	Homocysteine Inducible ER Protein With Ubiquitin Like Domain 1	Protein Coding	Q15011	44	GC16P056932	1.5701847076416	https://www.genecards.org/cgi-bin/carddisp.pl?gene=HERPUD1
FBLN5	Fibulin 5	Protein Coding	Q9UBX5	55	GC14M091869	1.56845927238464	https://www.genecards.org/cgi-bin/carddisp.pl?gene=FBLN5
CHMP1A	Charged Multivesicular Body Protein 1A	Protein Coding	Q9HD42	50	GC16M089644	1.56764614582062	https://www.genecards.org/cgi-bin/carddisp.pl?gene=CHMP1A
SRP54	Signal Recognition Particle 54	Protein Coding	P61011	50	GC14P034981	1.56666803359985	https://www.genecards.org/cgi-bin/carddisp.pl?gene=SRP54
HCRT	Hypocretin Neuropeptide Precursor	Protein Coding	O43612	48	GC17M077709	1.56664204597473	https://www.genecards.org/cgi-bin/carddisp.pl?gene=HCRT
ATXN2L	Ataxin 2 Like	Protein Coding	Q8WWM7	48	GC16P081408	1.56493628025055	https://www.genecards.org/cgi-bin/carddisp.pl?gene=ATXN2L
MTPAP	Mitochondrial Poly(A) Polymerase	Protein Coding	Q9NVV4	48	GC10M035717	1.56493628025055	https://www.genecards.org/cgi-bin/carddisp.pl?gene=MTPAP
POP1	POP1 Homolog, Ribonuclease P/MRP Subunit	Protein Coding	Q99575	46	GC08P098117	1.56493628025055	https://www.genecards.org/cgi-bin/carddisp.pl?gene=POP1
BCLAF1	BCL2 Associated Transcription Factor 1	Protein Coding	Q9NYF8	47	GC06M136256	1.56365978717804	https://www.genecards.org/cgi-bin/carddisp.pl?gene=BCLAF1
GEMIN4	Gem Nuclear Organelle Associated Protein 4	Protein Coding	P57678	47	GC17M000744	1.56365978717804	https://www.genecards.org/cgi-bin/carddisp.pl?gene=GEMIN4
CALU	Calumenin	Protein Coding	O43852	52	GC07P128739	1.55961155891418	https://www.genecards.org/cgi-bin/carddisp.pl?gene=CALU
PRKCSH	PRKCSH Beta Subunit Of Glucosidase II	Protein Coding	P14314	52	GC19P011435	1.55930435657501	https://www.genecards.org/cgi-bin/carddisp.pl?gene=PRKCSH
RPS26	Ribosomal Protein S26	Protein Coding	P62854	52	GC12P060592	1.55930435657501	https://www.genecards.org/cgi-bin/carddisp.pl?gene=RPS26
RABGAP1L	RAB GTPase Activating Protein 1 Like	Protein Coding	B7ZAP0	43	GC01P174159	1.55930435657501	https://www.genecards.org/cgi-bin/carddisp.pl?gene=RABGAP1L
RPS13	Ribosomal Protein S13	Protein Coding	P62277	50	GC11M017925	1.55924487113953	https://www.genecards.org/cgi-bin/carddisp.pl?gene=RPS13
DDX21	DExD-Box Helicase 21	Protein Coding	Q9NR30	46	GC10P068956	1.55924487113953	https://www.genecards.org/cgi-bin/carddisp.pl?gene=DDX21
TRIO	Trio Rho Guanine Nucleotide Exchange Factor	Protein Coding	O75962	53	GC05P014143	1.55902135372162	https://www.genecards.org/cgi-bin/carddisp.pl?gene=TRIO
MARCKS	Myristoylated Alanine Rich Protein Kinase C Substrate	Protein Coding	P29966	47	GC06P113857	1.5577654838562	https://www.genecards.org/cgi-bin/carddisp.pl?gene=MARCKS
NUDT21	Nudix Hydrolase 21	Protein Coding	O43809	43	GC16M056429	1.5577654838562	https://www.genecards.org/cgi-bin/carddisp.pl?gene=NUDT21
NOC4L	Nucleolar Complex Associated 4 Homolog	Protein Coding	Q9BVI4	42	GC12P132144	1.5577654838562	https://www.genecards.org/cgi-bin/carddisp.pl?gene=NOC4L
WDR26	WD Repeat Domain 26	Protein Coding	Q9H7D7	50	GC01M224385	1.55738639831543	https://www.genecards.org/cgi-bin/carddisp.pl?gene=WDR26
PEG3	Paternally Expressed 3	Protein Coding	Q9GZU2	45	GC19M056810	1.55699145793915	https://www.genecards.org/cgi-bin/carddisp.pl?gene=PEG3
MIR155HG	MIR155 Host Gene	RNA Gene	C0HMA1	28	GC21P025650	1.55613923072815	https://www.genecards.org/cgi-bin/carddisp.pl?gene=MIR155HG
NCBP1	Nuclear Cap Binding Protein Subunit 1	Protein Coding	Q09161	45	GC09P097633	1.55537629127502	https://www.genecards.org/cgi-bin/carddisp.pl?gene=NCBP1
MCM2	Minichromosome Maintenance Complex Component 2	Protein Coding	P49736	55	GC03P127598	1.55443358421326	https://www.genecards.org/cgi-bin/carddisp.pl?gene=MCM2
XAB2	XPA Binding Protein 2	Protein Coding	Q9HCS7	46	GC19M007619	1.55443358421326	https://www.genecards.org/cgi-bin/carddisp.pl?gene=XAB2
CDK4	Cyclin Dependent Kinase 4	Protein Coding	P11802	62	GC12M059354	1.55345475673676	https://www.genecards.org/cgi-bin/carddisp.pl?gene=CDK4
HCCS	Holocytochrome C Synthase	Protein Coding	P53701	50	GC0XP011111	1.55167031288147	https://www.genecards.org/cgi-bin/carddisp.pl?gene=HCCS
CCDC88A	Coiled-Coil Domain Containing 88A	Protein Coding	Q3V6T2	48	GC02M055287	1.55167031288147	https://www.genecards.org/cgi-bin/carddisp.pl?gene=CCDC88A
USP19	Ubiquitin Specific Peptidase 19	Protein Coding	O94966	47	GC03M053715	1.55167031288147	https://www.genecards.org/cgi-bin/carddisp.pl?gene=USP19
HSPB6	Heat Shock Protein Family B (Small) Member 6	Protein Coding	O14558	45	GC19M092724	1.55167031288147	https://www.genecards.org/cgi-bin/carddisp.pl?gene=HSPB6
LYN	LYN Proto-Oncogene, Src Family Tyrosine Kinase	Protein Coding	P07948	58	GC08P055879	1.54796981811523	https://www.genecards.org/cgi-bin/carddisp.pl?gene=LYN
PPP1CC	Protein Phosphatase 1 Catalytic Subunit Gamma	Protein Coding	P36873	54	GC12M110709	1.54796981811523	https://www.genecards.org/cgi-bin/carddisp.pl?gene=PPP1CC
SLC1A5	Solute Carrier Family 1 Member 5	Protein Coding	Q15758	53	GC19M092991	1.54796981811523	https://www.genecards.org/cgi-bin/carddisp.pl?gene=SLC1A5
SOAT1	Sterol O-Acyltransferase 1	Protein Coding	P35610	53	GC01P179294	1.54796981811523	https://www.genecards.org/cgi-bin/carddisp.pl?gene=SOAT1
RPL10A	Ribosomal Protein L10a	Protein Coding	P62906	50	GC06P134968	1.54796981811523	https://www.genecards.org/cgi-bin/carddisp.pl?gene=RPL10A
DNAJA2	DnaJ Heat Shock Protein Family (Hsp40) Member A2	Protein Coding	O60884	47	GC16M046955	1.54796981811523	https://www.genecards.org/cgi-bin/carddisp.pl?gene=DNAJA2
RHOG	Ras Homolog Family Member G	Protein Coding	P84095	47	GC11M011977	1.54796981811523	https://www.genecards.org/cgi-bin/carddisp.pl?gene=RHOG
EIF3D	Eukaryotic Translation Initiation Factor 3 Subunit D	Protein Coding	O15371	43	GC22M036510	1.54796981811523	https://www.genecards.org/cgi-bin/carddisp.pl?gene=EIF3D
LTV1	LTV1 Ribosome Biogenesis Factor	Protein Coding	Q96GA3	42	GC06P143843	1.54796981811523	https://www.genecards.org/cgi-bin/carddisp.pl?gene=LTV1
CPD	Carboxypeptidase D	Protein Coding	O75976	48	GC17P030378	1.54645478725433	https://www.genecards.org/cgi-bin/carddisp.pl?gene=CPD
ATIC	5-Aminoimidazole-4-Carboxamide Ribonucleotide Formyltransferase/IMP Cyclohydrolase	Protein Coding	P31939	54	GC02P215311	1.54552829265594	https://www.genecards.org/cgi-bin/carddisp.pl?gene=ATIC
PDCD5	Programmed Cell Death 5	Protein Coding	O14737	46	GC19P032581	1.54552829265594	https://www.genecards.org/cgi-bin/carddisp.pl?gene=PDCD5
FBXO22	F-Box Protein 22	Protein Coding	Q8NEZ5	38	GC15P075903	1.54552829265594	https://www.genecards.org/cgi-bin/carddisp.pl?gene=FBXO22
HMGN5	High Mobility Group Nucleosome Binding Domain 5	Protein Coding	P82970	36	GC0XM081113	1.54552829265594	https://www.genecards.org/cgi-bin/carddisp.pl?gene=HMGN5
AATF	Apoptosis Antagonizing Transcription Factor	Protein Coding	Q9NY61	50	GC17P036948	1.54367756843567	https://www.genecards.org/cgi-bin/carddisp.pl?gene=AATF
EIF2B3	Eukaryotic Translation Initiation Factor 2B Subunit Gamma	Protein Coding	Q9NR50	50	GC01M044850	1.54367756843567	https://www.genecards.org/cgi-bin/carddisp.pl?gene=EIF2B3
MIR106B	MicroRNA 106b	RNA Gene		29	GC07M105256	1.54361629486084	https://www.genecards.org/cgi-bin/carddisp.pl?gene=MIR106B
SLC25A11	Solute Carrier Family 25 Member 11	Protein Coding	Q02978	51	GC17M004937	1.54196107387543	https://www.genecards.org/cgi-bin/carddisp.pl?gene=SLC25A11
FIG4	FIG4 Phosphoinositide 5-Phosphatase	Protein Coding	Q92562	53	GC06P135959	1.53950679302216	https://www.genecards.org/cgi-bin/carddisp.pl?gene=FIG4
PRMT1	Protein Arginine Methyltransferase 1	Protein Coding	Q99873	56	GC19P049675	1.53929996490479	https://www.genecards.org/cgi-bin/carddisp.pl?gene=PRMT1
ADNP	Activity Dependent Neuroprotector Homeobox	Protein Coding	Q9H2P0	52	GC20M050888	1.53929996490479	https://www.genecards.org/cgi-bin/carddisp.pl?gene=ADNP
DNAJC13	DnaJ Heat Shock Protein Family (Hsp40) Member C13	Protein Coding	O75165	48	GC03P132417	1.53929996490479	https://www.genecards.org/cgi-bin/carddisp.pl?gene=DNAJC13
DHX15	DEAH-Box Helicase 15	Protein Coding	O43143	46	GC04M024519	1.53929996490479	https://www.genecards.org/cgi-bin/carddisp.pl?gene=DHX15
SRRM2	Serine/Arginine Repetitive Matrix 2	Protein Coding	Q9UQ35	46	GC16P080460	1.53929996490479	https://www.genecards.org/cgi-bin/carddisp.pl?gene=SRRM2
MLF2	Myeloid Leukemia Factor 2	Protein Coding	Q15773	43	GC12M029287	1.53929996490479	https://www.genecards.org/cgi-bin/carddisp.pl?gene=MLF2
THRAP3	Thyroid Hormone Receptor Associated Protein 3	Protein Coding	Q9Y2W1	42	GC01P042615	1.53929996490479	https://www.genecards.org/cgi-bin/carddisp.pl?gene=THRAP3
TUBB1	Tubulin Beta 1 Class VI	Protein Coding	Q9H4B7	53	GC20P059020	1.53906035423279	https://www.genecards.org/cgi-bin/carddisp.pl?gene=TUBB1
RNASE1	Ribonuclease A Family Member 1, Pancreatic	Protein Coding	P07998	49	GC14M020801	1.53906035423279	https://www.genecards.org/cgi-bin/carddisp.pl?gene=RNASE1
TUBA3C	Tubulin Alpha 3c	Protein Coding	P0DPH7	44	GC13M019173	1.53906035423279	https://www.genecards.org/cgi-bin/carddisp.pl?gene=TUBA3C
TUBA3E	Tubulin Alpha 3e	Protein Coding	Q6PEY2	44	GC02M130191	1.53906035423279	https://www.genecards.org/cgi-bin/carddisp.pl?gene=TUBA3E
TUBA3D	Tubulin Alpha 3d	Protein Coding	P0DPH8	43	GC02P144089	1.53906035423279	https://www.genecards.org/cgi-bin/carddisp.pl?gene=TUBA3D
TOMM7	Translocase Of Outer Mitochondrial Membrane 7	Protein Coding	Q9P0U1	40	GC07M022872	1.53906035423279	https://www.genecards.org/cgi-bin/carddisp.pl?gene=TOMM7
TOMM6	Translocase Of Outer Mitochondrial Membrane 6	Protein Coding	Q96B49	33	GC06P041787	1.53906035423279	https://www.genecards.org/cgi-bin/carddisp.pl?gene=TOMM6
PEDS1-UBE2V1	PEDS1-UBE2V1 Readthrough	Protein Coding		29	GC20M050085	1.53906035423279	https://www.genecards.org/cgi-bin/carddisp.pl?gene=PEDS1-UBE2V1
ANXA11	Annexin A11	Protein Coding	P50995	52	GC10M080150	1.53896415233612	https://www.genecards.org/cgi-bin/carddisp.pl?gene=ANXA11
GLT8D1	Glycosyltransferase 8 Domain Containing 1	Protein Coding	Q68CQ7	46	GC03M052694	1.53896415233612	https://www.genecards.org/cgi-bin/carddisp.pl?gene=GLT8D1
CTTN	Cortactin	Protein Coding	Q14247	52	GC11P070398	1.53782784938812	https://www.genecards.org/cgi-bin/carddisp.pl?gene=CTTN
PLAU	Plasminogen Activator, Urokinase	Protein Coding	P00749	60	GC10P073909	1.53750443458557	https://www.genecards.org/cgi-bin/carddisp.pl?gene=PLAU
CDC25B	Cell Division Cycle 25B	Protein Coding	P30305	54	GC20P008165	1.53750443458557	https://www.genecards.org/cgi-bin/carddisp.pl?gene=CDC25B
JPX	JPX Transcript, XIST Activator	RNA Gene		24	GC0XP074143	1.53723657131195	https://www.genecards.org/cgi-bin/carddisp.pl?gene=JPX
NAGLU	N-Acetyl-Alpha-Glucosaminidase	Protein Coding	P54802	52	GC17P112331	1.53716015815735	https://www.genecards.org/cgi-bin/carddisp.pl?gene=NAGLU
TUBG1	Tubulin Gamma 1	Protein Coding	P23258	57	GC17P042609	1.53696811199188	https://www.genecards.org/cgi-bin/carddisp.pl?gene=TUBG1
CBX3	Chromobox 3	Protein Coding	Q13185	50	GC07P026201	1.53598046302795	https://www.genecards.org/cgi-bin/carddisp.pl?gene=CBX3
EXOC4	Exocyst Complex Component 4	Protein Coding	Q96A65	48	GC07P133253	1.53598046302795	https://www.genecards.org/cgi-bin/carddisp.pl?gene=EXOC4
LMAN2	Lectin, Mannose Binding 2	Protein Coding	Q12907	46	GC05M179244	1.53598046302795	https://www.genecards.org/cgi-bin/carddisp.pl?gene=LMAN2
DDX55	DEAD-Box Helicase 55	Protein Coding	Q8NHQ9	43	GC12P123602	1.53598046302795	https://www.genecards.org/cgi-bin/carddisp.pl?gene=DDX55
MAGED2	MAGE Family Member D2	Protein Coding	Q9UNF1	49	GC0XP054807	1.53579473495483	https://www.genecards.org/cgi-bin/carddisp.pl?gene=MAGED2
PDIA4	Protein Disulfide Isomerase Family A Member 4	Protein Coding	P13667	48	GC07M149003	1.53579473495483	https://www.genecards.org/cgi-bin/carddisp.pl?gene=PDIA4
MIR103A2	MicroRNA 103a-2	RNA Gene		24	GC20P003917	1.53479206562042	https://www.genecards.org/cgi-bin/carddisp.pl?gene=MIR103A2
AKR1B10	Aldo-Keto Reductase Family 1 Member B10	Protein Coding	O60218	52	GC07P134527	1.53435492515564	https://www.genecards.org/cgi-bin/carddisp.pl?gene=AKR1B10
OTUD6B-AS1	OTUD6B Antisense RNA 1 (Head To Head)	RNA Gene		14	GC08M091059	1.53435492515564	https://www.genecards.org/cgi-bin/carddisp.pl?gene=OTUD6B-AS1
SOS1-IT1	SOS1 Intronic Transcript 1	RNA Gene		13	GC02M038992	1.53435492515564	https://www.genecards.org/cgi-bin/carddisp.pl?gene=SOS1-IT1
MAP3K11	Mitogen-Activated Protein Kinase Kinase Kinase 11	Protein Coding	Q16584	49	GC11M125388	1.53319907188416	https://www.genecards.org/cgi-bin/carddisp.pl?gene=MAP3K11
DHX37	DEAH-Box Helicase 37	Protein Coding	Q8IY37	46	GC12M124946	1.53319907188416	https://www.genecards.org/cgi-bin/carddisp.pl?gene=DHX37
CHERP	Calcium Homeostasis Endoplasmic Reticulum Protein	Protein Coding	Q8IWX8	44	GC19M016517	1.53319907188416	https://www.genecards.org/cgi-bin/carddisp.pl?gene=CHERP
MPG	N-Methylpurine DNA Glycosylase	Protein Coding	P29372	48	GC16P080144	1.53203535079956	https://www.genecards.org/cgi-bin/carddisp.pl?gene=MPG
PLS3	Plastin 3	Protein Coding	P13797	51	GC0XP115560	1.53116524219513	https://www.genecards.org/cgi-bin/carddisp.pl?gene=PLS3
HSPH1	Heat Shock Protein Family H (Hsp110) Member 1	Protein Coding	Q92598	50	GC13M031134	1.53116524219513	https://www.genecards.org/cgi-bin/carddisp.pl?gene=HSPH1
GOLM1	Golgi Membrane Protein 1	Protein Coding	Q8NBJ4	48	GC09M086026	1.53116524219513	https://www.genecards.org/cgi-bin/carddisp.pl?gene=GOLM1
NOL9	Nucleolar Protein 9	Protein Coding	Q5SY16	42	GC01M014335	1.53116524219513	https://www.genecards.org/cgi-bin/carddisp.pl?gene=NOL9
PNPLA2	Patatin Like Phospholipase Domain Containing 2	Protein Coding	Q96AD5	53	GC11P010627	1.52650988101959	https://www.genecards.org/cgi-bin/carddisp.pl?gene=PNPLA2
MIR100	MicroRNA 100	RNA Gene		28	GC11M122152	1.52650988101959	https://www.genecards.org/cgi-bin/carddisp.pl?gene=MIR100
CERS2	Ceramide Synthase 2	Protein Coding	Q96G23	49	GC01M150960	1.52525126934052	https://www.genecards.org/cgi-bin/carddisp.pl?gene=CERS2
FBXL4	F-Box And Leucine Rich Repeat Protein 4	Protein Coding	Q9UKA2	47	GC06M098868	1.52386951446533	https://www.genecards.org/cgi-bin/carddisp.pl?gene=FBXL4
AKAP13	A-Kinase Anchoring Protein 13	Protein Coding	Q12802	51	GC15P158163	1.52360999584198	https://www.genecards.org/cgi-bin/carddisp.pl?gene=AKAP13
PPFIBP1	PPFIA Binding Protein 1	Protein Coding	Q86W92	50	GC12P027523	1.52360999584198	https://www.genecards.org/cgi-bin/carddisp.pl?gene=PPFIBP1
SSR4	Signal Sequence Receptor Subunit 4	Protein Coding	P51571	48	GC0XP153793	1.52360999584198	https://www.genecards.org/cgi-bin/carddisp.pl?gene=SSR4
SNX17	Sorting Nexin 17	Protein Coding	Q15036	44	GC02P027370	1.52360999584198	https://www.genecards.org/cgi-bin/carddisp.pl?gene=SNX17
SURF4	Surfeit 4	Protein Coding	O15260	44	GC09M133361	1.52360999584198	https://www.genecards.org/cgi-bin/carddisp.pl?gene=SURF4
CAMK2G	Calcium/Calmodulin Dependent Protein Kinase II Gamma	Protein Coding	Q13555	58	GC10M073812	1.52303242683411	https://www.genecards.org/cgi-bin/carddisp.pl?gene=CAMK2G
CD24	CD24 Molecule	Protein Coding	P25063	44	GC06M106969	1.52303242683411	https://www.genecards.org/cgi-bin/carddisp.pl?gene=CD24
MIR497	MicroRNA 497	RNA Gene		26	GC17M074819	1.52303242683411	https://www.genecards.org/cgi-bin/carddisp.pl?gene=MIR497
ARHGAP27P1	Rho GTPase Activating Protein 27 Pseudogene 1	Pseudogene		15	GC17M078713	1.52303242683411	https://www.genecards.org/cgi-bin/carddisp.pl?gene=ARHGAP27P1
LINC00467	Long Intergenic Non-Protein Coding RNA 467	RNA Gene		25	GC01P211382	1.52143204212189	https://www.genecards.org/cgi-bin/carddisp.pl?gene=LINC00467
ATP1B3	ATPase Na+/K+ Transporting Subunit Beta 3	Protein Coding	P54709	46	GC03P141876	1.52132666110992	https://www.genecards.org/cgi-bin/carddisp.pl?gene=ATP1B3
CLPTM1	CLPTM1 Regulator Of GABA Type A Receptor Forward Trafficking	Protein Coding	O96005	45	GC19P044954	1.52132666110992	https://www.genecards.org/cgi-bin/carddisp.pl?gene=CLPTM1
HMGN2	High Mobility Group Nucleosomal Binding Domain 2	Protein Coding	P05204	43	GC01P041929	1.52132666110992	https://www.genecards.org/cgi-bin/carddisp.pl?gene=HMGN2
LOC126862737	P300/CBP Strongly-Dependent Group 1 Enhancer GRCh37_chr18:43530707-43531906	Functional Element		7	GC18P045950	1.52132666110992	https://www.genecards.org/cgi-bin/carddisp.pl?gene=LOC126862737
PLAA	Phospholipase A2 Activating Protein	Protein Coding	Q9Y263	51	GC09M026903	1.51848900318146	https://www.genecards.org/cgi-bin/carddisp.pl?gene=PLAA
SCAMP3	Secretory Carrier Membrane Protein 3	Protein Coding	O14828	40	GC01M155255	1.51719081401825	https://www.genecards.org/cgi-bin/carddisp.pl?gene=SCAMP3
TRAPPC2	Trafficking Protein Particle Complex Subunit 2	Protein Coding	P0DI81	47	GC0XM013712	1.51710486412048	https://www.genecards.org/cgi-bin/carddisp.pl?gene=TRAPPC2
ERFE	Erythroferrone	Protein Coding	Q4G0M1	41	GC02P238159	1.51709127426147	https://www.genecards.org/cgi-bin/carddisp.pl?gene=ERFE
SEC24D	SEC24 Homolog D, COPII Coat Complex Component	Protein Coding	O94855	51	GC04M118722	1.51613306999207	https://www.genecards.org/cgi-bin/carddisp.pl?gene=SEC24D
SRM	Spermidine Synthase	Protein Coding	P19623	48	GC01M011054	1.51613306999207	https://www.genecards.org/cgi-bin/carddisp.pl?gene=SRM
RPS8	Ribosomal Protein S8	Protein Coding	P62241	46	GC01P044775	1.51613306999207	https://www.genecards.org/cgi-bin/carddisp.pl?gene=RPS8
MT-CO2	Mitochondrially Encoded Cytochrome C Oxidase II	Protein Coding	P00403	42	GCMTP007587	1.51613306999207	https://www.genecards.org/cgi-bin/carddisp.pl?gene=MT-CO2
RARA	Retinoic Acid Receptor Alpha	Protein Coding	P10276	59	GC17P040309	1.5132542848587	https://www.genecards.org/cgi-bin/carddisp.pl?gene=RARA
PSME2	Proteasome Activator Subunit 2	Protein Coding	Q9UL46	46	GC14M024143	1.5132542848587	https://www.genecards.org/cgi-bin/carddisp.pl?gene=PSME2
TBC1D2B	TBC1 Domain Family Member 2B	Protein Coding	Q9UPU7	44	GC15M077984	1.5132542848587	https://www.genecards.org/cgi-bin/carddisp.pl?gene=TBC1D2B
DCTPP1	DCTP Pyrophosphatase 1	Protein Coding	Q9H773	40	GC16M044107	1.5132542848587	https://www.genecards.org/cgi-bin/carddisp.pl?gene=DCTPP1
MIR378A	MicroRNA 378a	RNA Gene		29	GC05P149732	1.5132542848587	https://www.genecards.org/cgi-bin/carddisp.pl?gene=MIR378A
DLST	Dihydrolipoamide S-Succinyltransferase	Protein Coding	P36957	55	GC14P074881	1.51280105113983	https://www.genecards.org/cgi-bin/carddisp.pl?gene=DLST
SHMT2	Serine Hydroxymethyltransferase 2	Protein Coding	P34897	55	GC12P057229	1.51280105113983	https://www.genecards.org/cgi-bin/carddisp.pl?gene=SHMT2
CLPTM1L	CLPTM1 Like	Protein Coding	Q96KA5	46	GC05M001317	1.51280105113983	https://www.genecards.org/cgi-bin/carddisp.pl?gene=CLPTM1L
RPL29	Ribosomal Protein L29	Protein Coding	P47914	46	GC03M053869	1.51280105113983	https://www.genecards.org/cgi-bin/carddisp.pl?gene=RPL29
SEPTIN7	Septin 7	Protein Coding	Q16181	44	GC07P036726	1.51280105113983	https://www.genecards.org/cgi-bin/carddisp.pl?gene=SEPTIN7
HLA-C	Major Histocompatibility Complex, Class I, C	Protein Coding	P10321	53	GC06M093737	1.5127854347229	https://www.genecards.org/cgi-bin/carddisp.pl?gene=HLA-C
KTN1	Kinectin 1	Protein Coding	Q86UP2	48	GC14P055559	1.5127854347229	https://www.genecards.org/cgi-bin/carddisp.pl?gene=KTN1
FSCN1	Fascin Actin-Bundling Protein 1	Protein Coding	Q16658	52	GC07P005592	1.51139068603516	https://www.genecards.org/cgi-bin/carddisp.pl?gene=FSCN1
ATXN7	Ataxin 7	Protein Coding	O15265	51	GC03P063880	1.51139068603516	https://www.genecards.org/cgi-bin/carddisp.pl?gene=ATXN7
MIR193B	MicroRNA 193b	RNA Gene		28	GC16P080722	1.51139068603516	https://www.genecards.org/cgi-bin/carddisp.pl?gene=MIR193B
MIR582	MicroRNA 582	RNA Gene		26	GC05M059703	1.51139068603516	https://www.genecards.org/cgi-bin/carddisp.pl?gene=MIR582
MIR188	MicroRNA 188	RNA Gene		24	GC0XP050003	1.51139068603516	https://www.genecards.org/cgi-bin/carddisp.pl?gene=MIR188
MIR506	MicroRNA 506	RNA Gene		20	GC0XM147230	1.51139068603516	https://www.genecards.org/cgi-bin/carddisp.pl?gene=MIR506
RPL10	Ribosomal Protein L10	Protein Coding	P27635	52	GC0XP154389	1.51081991195679	https://www.genecards.org/cgi-bin/carddisp.pl?gene=RPL10
[truncated: 7,686 more rows]
