# Supplementary material for: Liver X receptor agonist T0901317 alleviates sepsis-induced acute lung injury by enhancing macrophage autophagy
Source: Front Pharmacol. 2025 Sep 9;16:1552034. doi: 10.3389/fphar.2025.1552034 (PMC12454352; doi:10.3389/fphar.2025.1552034)
Supplement: Supplementary file 9 [file DataSheet2.csv]

Gene Symbol	Description	Category	Uniprot ID	Gifts	GC Id	Relevance score	GeneCards Link
PNPLA2	Patatin Like Domain 2, Triacylglycerol Lipase	Protein Coding	Q96AD5	57	GC11P020269	96.6613388061523	https://www.genecards.org/cgi-bin/carddisp.pl?gene=PNPLA2
APOE	Apolipoprotein E	Protein Coding	P02649	62	GC19P152697	58.4249954223633	https://www.genecards.org/cgi-bin/carddisp.pl?gene=APOE
CETP	Cholesteryl Ester Transfer Protein	Protein Coding	P11597	60	GC16P056961	48.6261672973633	https://www.genecards.org/cgi-bin/carddisp.pl?gene=CETP
LDLR	Low Density Lipoprotein Receptor	Protein Coding	P01130	64	GC19P151814	46.0757102966309	https://www.genecards.org/cgi-bin/carddisp.pl?gene=LDLR
APOB	Apolipoprotein B	Protein Coding	P04114	59	GC02M020956	41.9809188842773	https://www.genecards.org/cgi-bin/carddisp.pl?gene=APOB
LIPC	Lipase C, Hepatic Type	Protein Coding	P11150	59	GC15P058410	38.535530090332	https://www.genecards.org/cgi-bin/carddisp.pl?gene=LIPC
PPARG	Peroxisome Proliferator Activated Receptor Gamma	Protein Coding	P37231	65	GC03P012287	38.0453414916992	https://www.genecards.org/cgi-bin/carddisp.pl?gene=PPARG
LPL	Lipoprotein Lipase	Protein Coding	P06858	63	GC08P019901	37.0731544494629	https://www.genecards.org/cgi-bin/carddisp.pl?gene=LPL
APOA1	Apolipoprotein A1	Protein Coding	P02647	63	GC11M116835	36.9983749389648	https://www.genecards.org/cgi-bin/carddisp.pl?gene=APOA1
ABCG5	ATP Binding Cassette Subfamily G Member 5	Protein Coding	Q9H222	58	GC02M043806	32.0352668762207	https://www.genecards.org/cgi-bin/carddisp.pl?gene=ABCG5
ABCG8	ATP Binding Cassette Subfamily G Member 8	Protein Coding	Q9H221	54	GC02P045317	31.5626411437988	https://www.genecards.org/cgi-bin/carddisp.pl?gene=ABCG8
ABHD5	Abhydrolase Domain Containing 5, Lysophosphatidic Acid Acyltransferase	Protein Coding	Q8WTS1	58	GC03P044257	30.7076988220215	https://www.genecards.org/cgi-bin/carddisp.pl?gene=ABHD5
FLAD1	Flavin Adenine Dinucleotide Synthetase 1	Protein Coding	Q8NFF5	52	GC01P154983	30.1434173583984	https://www.genecards.org/cgi-bin/carddisp.pl?gene=FLAD1
ABCA1	ATP Binding Cassette Subfamily A Member 1	Protein Coding	O95477	62	GC09M104781	29.2404117584229	https://www.genecards.org/cgi-bin/carddisp.pl?gene=ABCA1
CPT2	Carnitine Palmitoyltransferase 2	Protein Coding	P23786	62	GC01P053196	29.0426979064941	https://www.genecards.org/cgi-bin/carddisp.pl?gene=CPT2
CPT1A	Carnitine Palmitoyltransferase 1A	Protein Coding	P50416	61	GC11M068754	28.4639205932617	https://www.genecards.org/cgi-bin/carddisp.pl?gene=CPT1A
BSCL2	BSCL2 Lipid Droplet Biogenesis Associated, Seipin	Protein Coding	Q96G97	55	GC11M139665	28.3250122070313	https://www.genecards.org/cgi-bin/carddisp.pl?gene=BSCL2
LPIN1	Lipin 1	Protein Coding	Q14693	59	GC02P011677	27.4705600738525	https://www.genecards.org/cgi-bin/carddisp.pl?gene=LPIN1
ACADVL	Acyl-CoA Dehydrogenase Very Long Chain	Protein Coding	P49748	59	GC17P153721	27.4580516815186	https://www.genecards.org/cgi-bin/carddisp.pl?gene=ACADVL
ACADM	Acyl-CoA Dehydrogenase Medium Chain	Protein Coding	P11310	59	GC01P075724	27.4554233551025	https://www.genecards.org/cgi-bin/carddisp.pl?gene=ACADM
HADHB	Hydroxyacyl-CoA Dehydrogenase Trifunctional Multienzyme Complex Subunit Beta	Protein Coding	P55084	59	GC02P026243	27.085729598999	https://www.genecards.org/cgi-bin/carddisp.pl?gene=HADHB
INS	Insulin	Protein Coding	P01308	61	GC11M002159	26.7302532196045	https://www.genecards.org/cgi-bin/carddisp.pl?gene=INS
PLIN1	Perilipin 1	Protein Coding	O60240	60	GC15M089664	26.2878036499023	https://www.genecards.org/cgi-bin/carddisp.pl?gene=PLIN1
SLC25A20	Solute Carrier Family 25 Member 20	Protein Coding	O43772	58	GC03M048978	26.0296401977539	https://www.genecards.org/cgi-bin/carddisp.pl?gene=SLC25A20
FADS1	Fatty Acid Desaturase 1	Protein Coding	O60427	55	GC11M061799	25.8773078918457	https://www.genecards.org/cgi-bin/carddisp.pl?gene=FADS1
STARD3	StAR Related Lipid Transfer Domain Containing 3	Protein Coding	Q14849	51	GC17P039637	25.6841812133789	https://www.genecards.org/cgi-bin/carddisp.pl?gene=STARD3
APOA5	Apolipoprotein A5	Protein Coding	Q6Q788	55	GC11M116789	25.3994235992432	https://www.genecards.org/cgi-bin/carddisp.pl?gene=APOA5
ACADL	Acyl-CoA Dehydrogenase Long Chain	Protein Coding	P28330	53	GC02M210187	25.2071399688721	https://www.genecards.org/cgi-bin/carddisp.pl?gene=ACADL
ACADS	Acyl-CoA Dehydrogenase Short Chain	Protein Coding	P16219	58	GC12P138900	25.1820030212402	https://www.genecards.org/cgi-bin/carddisp.pl?gene=ACADS
HILPDA	Hypoxia Inducible Lipid Droplet Associated	Protein Coding	Q9Y5L2	45	GC07P165492	24.9668254852295	https://www.genecards.org/cgi-bin/carddisp.pl?gene=HILPDA
APOC3	Apolipoprotein C3	Protein Coding	P02656	58	GC11P116829	24.9547882080078	https://www.genecards.org/cgi-bin/carddisp.pl?gene=APOC3
HADHA	Hydroxyacyl-CoA Dehydrogenase Trifunctional Multienzyme Complex Subunit Alpha	Protein Coding	P40939	59	GC02M026190	24.9503002166748	https://www.genecards.org/cgi-bin/carddisp.pl?gene=HADHA
ACACA	Acetyl-CoA Carboxylase Alpha	Protein Coding	Q13085	62	GC17M037084	24.7316646575928	https://www.genecards.org/cgi-bin/carddisp.pl?gene=ACACA
SLC22A5	Solute Carrier Family 22 Member 5	Protein Coding	O76082	60	GC05P132369	24.6136646270752	https://www.genecards.org/cgi-bin/carddisp.pl?gene=SLC22A5
ETFDH	Electron Transfer Flavoprotein Dehydrogenase	Protein Coding	Q16134	59	GC04P158672	24.3578872680664	https://www.genecards.org/cgi-bin/carddisp.pl?gene=ETFDH
CIDEC	Cell Death Inducing DFFA Like Effector C	Protein Coding	Q96AQ7	52	GC03M009866	24.3325729370117	https://www.genecards.org/cgi-bin/carddisp.pl?gene=CIDEC
PPARA	Peroxisome Proliferator Activated Receptor Alpha	Protein Coding	Q07869	57	GC22P046150	24.2864437103271	https://www.genecards.org/cgi-bin/carddisp.pl?gene=PPARA
MTTP	Microsomal Triglyceride Transfer Protein	Protein Coding	P55157	57	GC04P099563	24.1772289276123	https://www.genecards.org/cgi-bin/carddisp.pl?gene=MTTP
SMPD1	Sphingomyelin Phosphodiesterase 1	Protein Coding	P17405	61	GC11P006390	23.9381809234619	https://www.genecards.org/cgi-bin/carddisp.pl?gene=SMPD1
PCSK9	Proprotein Convertase Subtilisin/Kexin Type 9	Protein Coding	Q8NBP7	62	GC01P055039	23.9159889221191	https://www.genecards.org/cgi-bin/carddisp.pl?gene=PCSK9
LDAH	Lipid Droplet Associated Hydrolase	Protein Coding	Q9H6V9	39	GC02M020690	23.5696125030518	https://www.genecards.org/cgi-bin/carddisp.pl?gene=LDAH
HMGCR	3-Hydroxy-3-Methylglutaryl-CoA Reductase	Protein Coding	P04035	61	GC05P075336	23.443208694458	https://www.genecards.org/cgi-bin/carddisp.pl?gene=HMGCR
PLIN2	Perilipin 2	Protein Coding	Q99541	54	GC09M019319	23.2486381530762	https://www.genecards.org/cgi-bin/carddisp.pl?gene=PLIN2
PLTP	Phospholipid Transfer Protein	Protein Coding	P55058	57	GC20M045898	22.9872703552246	https://www.genecards.org/cgi-bin/carddisp.pl?gene=PLTP
AUP1	AUP1 Lipid Droplet Regulating VLDL Assembly Factor	Protein Coding	Q9Y679	48	GC02M074526	22.3709812164307	https://www.genecards.org/cgi-bin/carddisp.pl?gene=AUP1
LIPA	Lipase A, Lysosomal Acid Type	Protein Coding	P38571	62	GC10M089213	22.2363376617432	https://www.genecards.org/cgi-bin/carddisp.pl?gene=LIPA
ETFA	Electron Transfer Flavoprotein Subunit Alpha	Protein Coding	P13804	58	GC15M162854	22.1195030212402	https://www.genecards.org/cgi-bin/carddisp.pl?gene=ETFA
STARD5	StAR Related Lipid Transfer Domain Containing 5	Protein Coding	Q9NSY2	47	GC15M081309	22.0270652770996	https://www.genecards.org/cgi-bin/carddisp.pl?gene=STARD5
NPC1	NPC Intracellular Cholesterol Transporter 1	Protein Coding	O15118	62	GC18M023506	21.8627014160156	https://www.genecards.org/cgi-bin/carddisp.pl?gene=NPC1
LCAT	Lecithin-Cholesterol Acyltransferase	Protein Coding	P04180	60	GC16M067939	21.6471500396729	https://www.genecards.org/cgi-bin/carddisp.pl?gene=LCAT
STARD10	StAR Related Lipid Transfer Domain Containing 10	Protein Coding	Q9Y365	47	GC11M140009	21.6020984649658	https://www.genecards.org/cgi-bin/carddisp.pl?gene=STARD10
STARD4	StAR Related Lipid Transfer Domain Containing 4	Protein Coding	Q96DR4	47	GC05M111496	21.5541305541992	https://www.genecards.org/cgi-bin/carddisp.pl?gene=STARD4
ETFB	Electron Transfer Flavoprotein Subunit Beta	Protein Coding	P38117	58	GC19M051345	21.4822235107422	https://www.genecards.org/cgi-bin/carddisp.pl?gene=ETFB
HMGCL	3-Hydroxy-3-Methylglutaryl-CoA Lyase	Protein Coding	P35914	58	GC01M023801	21.3861026763916	https://www.genecards.org/cgi-bin/carddisp.pl?gene=HMGCL
ACAD9	Acyl-CoA Dehydrogenase Family Member 9	Protein Coding	Q9H845	57	GC03P143107	21.218074798584	https://www.genecards.org/cgi-bin/carddisp.pl?gene=ACAD9
TAFAZZIN	Tafazzin, Phospholipid-Lysophospholipid Transacylase	Protein Coding	Q16635	54	GC0XP155189	21.1821060180664	https://www.genecards.org/cgi-bin/carddisp.pl?gene=TAFAZZIN
STARD13	StAR Related Lipid Transfer Domain Containing 13	Protein Coding	Q9Y3M8	50	GC13M033103	21.1739921569824	https://www.genecards.org/cgi-bin/carddisp.pl?gene=STARD13
LDAF1	Lipid Droplet Assembly Factor 1	Protein Coding	Q96B96	40	GC16P120632	20.8165874481201	https://www.genecards.org/cgi-bin/carddisp.pl?gene=LDAF1
STARD6	StAR Related Lipid Transfer Domain Containing 6	Protein Coding	P59095	44	GC18M054324	20.6959362030029	https://www.genecards.org/cgi-bin/carddisp.pl?gene=STARD6
APOA2	Apolipoprotein A2	Protein Coding	P02652	58	GC01M161222	20.591760635376	https://www.genecards.org/cgi-bin/carddisp.pl?gene=APOA2
MLYCD	Malonyl-CoA Decarboxylase	Protein Coding	O95822	55	GC16P083899	20.588249206543	https://www.genecards.org/cgi-bin/carddisp.pl?gene=MLYCD
APOC2	Apolipoprotein C2	Protein Coding	P02655	57	GC19P152701	20.2851390838623	https://www.genecards.org/cgi-bin/carddisp.pl?gene=APOC2
LIPE	Lipase E, Hormone Sensitive Type	Protein Coding	Q05469	61	GC19M042401	20.2830257415771	https://www.genecards.org/cgi-bin/carddisp.pl?gene=LIPE
ACAD8	Acyl-CoA Dehydrogenase Family Member 8	Protein Coding	Q9UKU7	56	GC11P134253	20.265510559082	https://www.genecards.org/cgi-bin/carddisp.pl?gene=ACAD8
STARD7	StAR Related Lipid Transfer Domain Containing 7	Protein Coding	Q9NQZ5	50	GC02M096184	20.0095157623291	https://www.genecards.org/cgi-bin/carddisp.pl?gene=STARD7
HADH	Hydroxyacyl-CoA Dehydrogenase	Protein Coding	Q16836	60	GC04P107989	19.8010120391846	https://www.genecards.org/cgi-bin/carddisp.pl?gene=HADH
ANGPTL3	Angiopoietin Like 3	Protein Coding	Q9Y5C1	60	GC01P062597	19.7525329589844	https://www.genecards.org/cgi-bin/carddisp.pl?gene=ANGPTL3
ACAT2	Acetyl-CoA Acetyltransferase 2	Protein Coding	Q9BWD1	59	GC06P183876	19.7207298278809	https://www.genecards.org/cgi-bin/carddisp.pl?gene=ACAT2
SOD1	Superoxide Dismutase 1	Protein Coding	P00441	66	GC21P031659	19.6471405029297	https://www.genecards.org/cgi-bin/carddisp.pl?gene=SOD1
LEP	Leptin	Protein Coding	P41159	59	GC07P128241	19.6270046234131	https://www.genecards.org/cgi-bin/carddisp.pl?gene=LEP
ACAA2	Acetyl-CoA Acyltransferase 2	Protein Coding	P42765	54	GC18M049782	19.5622177124023	https://www.genecards.org/cgi-bin/carddisp.pl?gene=ACAA2
ALB	Albumin	Protein Coding	P02768	61	GC04P073397	19.2642803192139	https://www.genecards.org/cgi-bin/carddisp.pl?gene=ALB
TANGO2	Transport And Golgi Organization 2 Homolog	Protein Coding	Q6ICL3	47	GC22P020017	19.1300659179688	https://www.genecards.org/cgi-bin/carddisp.pl?gene=TANGO2
NPC2	NPC Intracellular Cholesterol Transporter 2	Protein Coding	P61916	56	GC14M074476	19.0376949310303	https://www.genecards.org/cgi-bin/carddisp.pl?gene=NPC2
STARD8	StAR Related Lipid Transfer Domain Containing 8	Protein Coding	Q92502	45	GC0XP068647	19.0317840576172	https://www.genecards.org/cgi-bin/carddisp.pl?gene=STARD8
HMGCS2	3-Hydroxy-3-Methylglutaryl-CoA Synthase 2	Protein Coding	P54868	59	GC01M119747	18.9800567626953	https://www.genecards.org/cgi-bin/carddisp.pl?gene=HMGCS2
SLC52A1	Solute Carrier Family 52 Member 1	Protein Coding	Q9NWF4	51	GC17M005032	18.9301605224609	https://www.genecards.org/cgi-bin/carddisp.pl?gene=SLC52A1
ACADSB	Acyl-CoA Dehydrogenase Short/Branched Chain	Protein Coding	P45954	58	GC10P123008	18.8765277862549	https://www.genecards.org/cgi-bin/carddisp.pl?gene=ACADSB
APOA4	Apolipoprotein A4	Protein Coding	P06727	55	GC11M116820	18.8498287200928	https://www.genecards.org/cgi-bin/carddisp.pl?gene=APOA4
SREBF1	Sterol Regulatory Element Binding Transcription Factor 1	Protein Coding	P36956	61	GC17M017810	18.6892127990723	https://www.genecards.org/cgi-bin/carddisp.pl?gene=SREBF1
ADIPOQ	Adiponectin, C1Q And Collagen Domain Containing	Protein Coding	Q15848	59	GC03P186842	18.6478137969971	https://www.genecards.org/cgi-bin/carddisp.pl?gene=ADIPOQ
CPT1B	Carnitine Palmitoyltransferase 1B	Protein Coding	Q92523	58	GC22M086281	18.6299781799316	https://www.genecards.org/cgi-bin/carddisp.pl?gene=CPT1B
PON1	Paraoxonase 1	Protein Coding	P27169	60	GC07M095297	18.5711784362793	https://www.genecards.org/cgi-bin/carddisp.pl?gene=PON1
SCARB1	Scavenger Receptor Class B Member 1	Protein Coding	Q8WTV0	60	GC12M124776	18.51731300354	https://www.genecards.org/cgi-bin/carddisp.pl?gene=SCARB1
STARD9	StAR Related Lipid Transfer Domain Containing 9	Protein Coding	Q9P2P6	42	GC15P042575	18.3777847290039	https://www.genecards.org/cgi-bin/carddisp.pl?gene=STARD9
ECM1	Extracellular Matrix Protein 1	Protein Coding	Q16610	57	GC01P150508	18.3257637023926	https://www.genecards.org/cgi-bin/carddisp.pl?gene=ECM1
ERLIN2	ER Lipid Raft Associated 2	Protein Coding	O94905	55	GC08P037736	18.2809391021729	https://www.genecards.org/cgi-bin/carddisp.pl?gene=ERLIN2
ACAT1	Acetyl-CoA Acetyltransferase 1	Protein Coding	P24752	63	GC11P109833	18.2125148773193	https://www.genecards.org/cgi-bin/carddisp.pl?gene=ACAT1
HSD17B10	Hydroxysteroid 17-Beta Dehydrogenase 10	Protein Coding	Q99714	60	GC0XM053431	18.2050018310547	https://www.genecards.org/cgi-bin/carddisp.pl?gene=HSD17B10
ECHS1	Enoyl-CoA Hydratase, Short Chain 1	Protein Coding	P30084	59	GC10M133362	18.1963729858398	https://www.genecards.org/cgi-bin/carddisp.pl?gene=ECHS1
SLC52A2	Solute Carrier Family 52 Member 2	Protein Coding	Q9HAB3	51	GC08P144333	18.1584968566895	https://www.genecards.org/cgi-bin/carddisp.pl?gene=SLC52A2
CYP7A1	Cytochrome P450 Family 7 Subfamily A Member 1	Protein Coding	P22680	54	GC08M058490	17.7872581481934	https://www.genecards.org/cgi-bin/carddisp.pl?gene=CYP7A1
OPA1	OPA1 Mitochondrial Dynamin Like GTPase	Protein Coding	O60313	57	GC03P193594	17.663272857666	https://www.genecards.org/cgi-bin/carddisp.pl?gene=OPA1
BLTP3B	Bridge-Like Lipid Transfer Protein Family Member 3B	Protein Coding	A0JNW5	43	GC12M100029	17.6560916900635	https://www.genecards.org/cgi-bin/carddisp.pl?gene=BLTP3B
CAV1	Caveolin 1	Protein Coding	Q03135	61	GC07P116524	17.6225833892822	https://www.genecards.org/cgi-bin/carddisp.pl?gene=CAV1
TNF	Tumor Necrosis Factor	Protein Coding	P01375	65	GC06P181893	17.5973701477051	https://www.genecards.org/cgi-bin/carddisp.pl?gene=TNF
PLA2G4A	Phospholipase A2 Group IVA	Protein Coding	P47712	62	GC01P186798	17.5719089508057	https://www.genecards.org/cgi-bin/carddisp.pl?gene=PLA2G4A
SCP2	Sterol Carrier Protein 2	Protein Coding	P22307	59	GC01P052927	17.3567714691162	https://www.genecards.org/cgi-bin/carddisp.pl?gene=SCP2
CRP	C-Reactive Protein	Protein Coding	P02741	58	GC01M167583	17.3412017822266	https://www.genecards.org/cgi-bin/carddisp.pl?gene=CRP
ETHE1	ETHE1 Persulfide Dioxygenase	Protein Coding	O95571	55	GC19M043506	17.3164939880371	https://www.genecards.org/cgi-bin/carddisp.pl?gene=ETHE1
CAT	Catalase	Protein Coding	P04040	64	GC11P034460	17.2553062438965	https://www.genecards.org/cgi-bin/carddisp.pl?gene=CAT
SAR1B	Secretion Associated Ras Related GTPase 1B	Protein Coding	Q9Y6B6	54	GC05M134601	17.1367359161377	https://www.genecards.org/cgi-bin/carddisp.pl?gene=SAR1B
LPA	Lipoprotein(A)	Protein Coding	P08519	55	GC06M160531	17.0763339996338	https://www.genecards.org/cgi-bin/carddisp.pl?gene=LPA
NR1H3	Nuclear Receptor Subfamily 1 Group H Member 3	Protein Coding	Q13133	59	GC11P047248	17.0340061187744	https://www.genecards.org/cgi-bin/carddisp.pl?gene=NR1H3
DECR1	2,4-Dienoyl-CoA Reductase 1	Protein Coding	Q16698	52	GC08P090001	16.9727420806885	https://www.genecards.org/cgi-bin/carddisp.pl?gene=DECR1
CIDEA	Cell Death Inducing DFFA Like Effector A	Protein Coding	O60543	49	GC18P012254	16.9498558044434	https://www.genecards.org/cgi-bin/carddisp.pl?gene=CIDEA
ERLIN1	ER Lipid Raft Associated 1	Protein Coding	O75477	54	GC10M100150	16.9434051513672	https://www.genecards.org/cgi-bin/carddisp.pl?gene=ERLIN1
COQ9	Coenzyme Q9	Protein Coding	O75208	54	GC16P057447	16.9021911621094	https://www.genecards.org/cgi-bin/carddisp.pl?gene=COQ9
SLC52A3	Solute Carrier Family 52 Member 3	Protein Coding	Q9NQ40	55	GC20M000741	16.8657608032227	https://www.genecards.org/cgi-bin/carddisp.pl?gene=SLC52A3
COG2	Component Of Oligomeric Golgi Complex 2	Protein Coding	Q14746	51	GC01P230642	16.8008918762207	https://www.genecards.org/cgi-bin/carddisp.pl?gene=COG2
PLA2G6	Phospholipase A2 Group VI	Protein Coding	O60733	61	GC22M087757	16.7871932983398	https://www.genecards.org/cgi-bin/carddisp.pl?gene=PLA2G6
TLR4	Toll Like Receptor 4	Protein Coding	O00206	64	GC09P117704	16.66872215271	https://www.genecards.org/cgi-bin/carddisp.pl?gene=TLR4
AGK	Acylglycerol Kinase	Protein Coding	Q53H12	53	GC07P141551	16.668004989624	https://www.genecards.org/cgi-bin/carddisp.pl?gene=AGK
BLTP1	Bridge-Like Lipid Transfer Protein Family Member 1	Protein Coding	Q2LD37	45	GC04P122509	16.5727481842041	https://www.genecards.org/cgi-bin/carddisp.pl?gene=BLTP1
CYP27A1	Cytochrome P450 Family 27 Subfamily A Member 1	Protein Coding	Q02318	60	GC02P218781	16.5566787719727	https://www.genecards.org/cgi-bin/carddisp.pl?gene=CYP27A1
PPARD	Peroxisome Proliferator Activated Receptor Delta	Protein Coding	Q03181	59	GC06P182001	16.5325527191162	https://www.genecards.org/cgi-bin/carddisp.pl?gene=PPARD
SEC14L2	SEC14 Like Lipid Binding 2	Protein Coding	O76054	52	GC22P030396	16.430233001709	https://www.genecards.org/cgi-bin/carddisp.pl?gene=SEC14L2
CD36	CD36 Molecule (CD36 Blood Group)	Protein Coding	P16671	63	GC07P080369	16.3387107849121	https://www.genecards.org/cgi-bin/carddisp.pl?gene=CD36
ABCG1	ATP Binding Cassette Subfamily G Member 1	Protein Coding	P45844	55	GC21P042199	16.3327751159668	https://www.genecards.org/cgi-bin/carddisp.pl?gene=ABCG1
BLTP3A	Bridge-Like Lipid Transfer Protein Family Member 3A	Protein Coding	Q6BDS2	43	GC06P184244	16.2772903442383	https://www.genecards.org/cgi-bin/carddisp.pl?gene=BLTP3A
FABP4	Fatty Acid Binding Protein 4	Protein Coding	P15090	56	GC08M081478	16.2059745788574	https://www.genecards.org/cgi-bin/carddisp.pl?gene=FABP4
UNC119	Unc-119 Lipid Binding Chaperone	Protein Coding	Q13432	55	GC17M028546	16.1559677124023	https://www.genecards.org/cgi-bin/carddisp.pl?gene=UNC119
NR1H2	Nuclear Receptor Subfamily 1 Group H Member 2	Protein Coding	P55055	59	GC19P050329	16.1270771026611	https://www.genecards.org/cgi-bin/carddisp.pl?gene=NR1H2
GLUD1	Glutamate Dehydrogenase 1	Protein Coding	P00367	64	GC10M087050	16.076488494873	https://www.genecards.org/cgi-bin/carddisp.pl?gene=GLUD1
NADK2	NAD Kinase 2, Mitochondrial	Protein Coding	Q4G0N4	50	GC05M036770	15.9568958282471	https://www.genecards.org/cgi-bin/carddisp.pl?gene=NADK2
APP	Amyloid Beta Precursor Protein	Protein Coding	P05067	63	GC21M025880	15.875771522522	https://www.genecards.org/cgi-bin/carddisp.pl?gene=APP
SLC25A32	Solute Carrier Family 25 Member 32	Protein Coding	Q9H2D1	52	GC08M103398	15.7668609619141	https://www.genecards.org/cgi-bin/carddisp.pl?gene=SLC25A32
RFTN1	Raftlin, Lipid Raft Linker 1	Protein Coding	Q14699	45	GC03M028725	15.7350826263428	https://www.genecards.org/cgi-bin/carddisp.pl?gene=RFTN1
CHKA	Choline Kinase Alpha	Protein Coding	P35790	57	GC11M068052	15.7069702148438	https://www.genecards.org/cgi-bin/carddisp.pl?gene=CHKA
PTEN	Phosphatase And Tensin Homolog	Protein Coding	P60484	65	GC10P124078	15.6733474731445	https://www.genecards.org/cgi-bin/carddisp.pl?gene=PTEN
FASN	Fatty Acid Synthase	Protein Coding	P49327	61	GC17M082078	15.5881795883179	https://www.genecards.org/cgi-bin/carddisp.pl?gene=FASN
ALG2	ALG2 Alpha-1,3/1,6-Mannosyltransferase	Protein Coding	Q9H553	54	GC09M099216	15.5004873275757	https://www.genecards.org/cgi-bin/carddisp.pl?gene=ALG2
ALDH5A1	Aldehyde Dehydrogenase 5 Family Member A1	Protein Coding	P51649	60	GC06P024494	15.4353494644165	https://www.genecards.org/cgi-bin/carddisp.pl?gene=ALDH5A1
ECI1	Enoyl-CoA Delta Isomerase 1	Protein Coding	P42126	49	GC16M002239	15.3478813171387	https://www.genecards.org/cgi-bin/carddisp.pl?gene=ECI1
ANGPTL4	Angiopoietin Like 4	Protein Coding	Q9BY76	56	GC19P008363	15.2974290847778	https://www.genecards.org/cgi-bin/carddisp.pl?gene=ANGPTL4
SEC14L3	SEC14 Like Lipid Binding 3	Protein Coding	Q9UDX4	42	GC22M030447	15.2506122589111	https://www.genecards.org/cgi-bin/carddisp.pl?gene=SEC14L3
PLIN5	Perilipin 5	Protein Coding	Q00G26	43	GC19M004522	15.2337951660156	https://www.genecards.org/cgi-bin/carddisp.pl?gene=PLIN5
PSAP	Prosaposin	Protein Coding	P07602	61	GC10M071816	15.1703014373779	https://www.genecards.org/cgi-bin/carddisp.pl?gene=PSAP
PIK3CG	Phosphatidylinositol-4,5-Bisphosphate 3-Kinase Catalytic Subunit Gamma	Protein Coding	P48736	62	GC07P106865	15.1385726928711	https://www.genecards.org/cgi-bin/carddisp.pl?gene=PIK3CG
CERT1	Ceramide Transporter 1	Protein Coding	Q9Y5P4	52	GC05M075356	14.992205619812	https://www.genecards.org/cgi-bin/carddisp.pl?gene=CERT1
ACOT9	Acyl-CoA Thioesterase 9	Protein Coding	Q9Y305	48	GC0XM023701	14.9124212265015	https://www.genecards.org/cgi-bin/carddisp.pl?gene=ACOT9
PNPLA3	Patatin Like Domain 3, 1-Acylglycerol-3-Phosphate O-Acyltransferase	Protein Coding	Q9NST1	54	GC22P043923	14.8537740707397	https://www.genecards.org/cgi-bin/carddisp.pl?gene=PNPLA3
IL6	Interleukin 6	Protein Coding	P05231	64	GC07P022725	14.8276567459106	https://www.genecards.org/cgi-bin/carddisp.pl?gene=IL6
SLC25A29	Solute Carrier Family 25 Member 29	Protein Coding	Q8N8R3	50	GC14M124311	14.7456340789795	https://www.genecards.org/cgi-bin/carddisp.pl?gene=SLC25A29
ABCA12	ATP Binding Cassette Subfamily A Member 12	Protein Coding	Q86UK0	52	GC02M214931	14.7351980209351	https://www.genecards.org/cgi-bin/carddisp.pl?gene=ABCA12
GPIHBP1	Glycosylphosphatidylinositol Anchored High Density Lipoprotein Binding Protein 1	Protein Coding	Q8IV16	48	GC08P143213	14.731764793396	https://www.genecards.org/cgi-bin/carddisp.pl?gene=GPIHBP1
SREBF2	Sterol Regulatory Element Binding Transcription Factor 2	Protein Coding	Q12772	55	GC22P041833	14.6903314590454	https://www.genecards.org/cgi-bin/carddisp.pl?gene=SREBF2
PLIN3	Perilipin 3	Protein Coding	O60664	54	GC19M107908	14.6465635299683	https://www.genecards.org/cgi-bin/carddisp.pl?gene=PLIN3
SUCLG1	Succinate-CoA Ligase GDP/ADP-Forming Subunit Alpha	Protein Coding	P53597	58	GC02M084423	14.5939493179321	https://www.genecards.org/cgi-bin/carddisp.pl?gene=SUCLG1
HACD1	3-Hydroxyacyl-CoA Dehydratase 1	Protein Coding	B0YJ81	52	GC10M017589	14.4516086578369	https://www.genecards.org/cgi-bin/carddisp.pl?gene=HACD1
STAR	Steroidogenic Acute Regulatory Protein	Protein Coding	P49675	58	GC08M038836	14.4455537796021	https://www.genecards.org/cgi-bin/carddisp.pl?gene=STAR
BLTP2	Bridge-Like Lipid Transfer Protein Family Member 2	Protein Coding	Q14667	44	GC17M098344	14.4306011199951	https://www.genecards.org/cgi-bin/carddisp.pl?gene=BLTP2
LIPG	Lipase G, Endothelial Type	Protein Coding	Q9Y5X9	57	GC18P049560	14.3927478790283	https://www.genecards.org/cgi-bin/carddisp.pl?gene=LIPG
OPA3	Outer Mitochondrial Membrane Lipid Metabolism Regulator OPA3	Protein Coding	Q9H6K4	51	GC19M045527	14.3902931213379	https://www.genecards.org/cgi-bin/carddisp.pl?gene=OPA3
HYCC1	Hyccin PI4KA Lipid Kinase Complex Subunit 1	Protein Coding	Q9BYI3	48	GC07M022994	14.3810348510742	https://www.genecards.org/cgi-bin/carddisp.pl?gene=HYCC1
CYP3A4	Cytochrome P450 Family 3 Subfamily A Member 4	Protein Coding	P08684	61	GC07M106698	14.322585105896	https://www.genecards.org/cgi-bin/carddisp.pl?gene=CYP3A4
PNLIP	Pancreatic Lipase	Protein Coding	P16233	60	GC10P116545	14.2534151077271	https://www.genecards.org/cgi-bin/carddisp.pl?gene=PNLIP
UNC119B	Unc-119 Lipid Binding Chaperone B	Protein Coding	A6NIH7	47	GC12P120710	14.2503862380981	https://www.genecards.org/cgi-bin/carddisp.pl?gene=UNC119B
ILRUN	Inflammation And Lipid Regulator With UBA-Like And NBR1-Like Domains	Protein Coding	Q9H6K1	43	GC06M109688	14.1499719619751	https://www.genecards.org/cgi-bin/carddisp.pl?gene=ILRUN
NR1H4	Nuclear Receptor Subfamily 1 Group H Member 4	Protein Coding	Q96RI1	60	GC12P100473	14.0288782119751	https://www.genecards.org/cgi-bin/carddisp.pl?gene=NR1H4
SEC14L4	SEC14 Like Lipid Binding 4	Protein Coding	Q9UDX3	44	GC22M030488	14.0265741348267	https://www.genecards.org/cgi-bin/carddisp.pl?gene=SEC14L4
MLXIPL	MLX Interacting Protein Like	Protein Coding	Q9NP71	55	GC07M073593	13.9035701751709	https://www.genecards.org/cgi-bin/carddisp.pl?gene=MLXIPL
ESR1	Estrogen Receptor 1	Protein Coding	P03372	67	GC06P151656	13.8969249725342	https://www.genecards.org/cgi-bin/carddisp.pl?gene=ESR1
SEC14L1	SEC14 Like Lipid Binding 1	Protein Coding	Q92503	47	GC17P155648	13.8667736053467	https://www.genecards.org/cgi-bin/carddisp.pl?gene=SEC14L1
PPARGC1A	PPARG Coactivator 1 Alpha	Protein Coding	Q9UBK2	60	GC04M023755	13.8235349655151	https://www.genecards.org/cgi-bin/carddisp.pl?gene=PPARGC1A
GBA1	Glucosylceramidase Beta 1	Protein Coding	P04062	62	GC01M167453	13.7841262817383	https://www.genecards.org/cgi-bin/carddisp.pl?gene=GBA1
SEC14L5	SEC14 Like Lipid Binding 5	Protein Coding	O43304	41	GC16P004958	13.7402029037476	https://www.genecards.org/cgi-bin/carddisp.pl?gene=SEC14L5
FABP1	Fatty Acid Binding Protein 1	Protein Coding	P07148	55	GC02M088122	13.737154006958	https://www.genecards.org/cgi-bin/carddisp.pl?gene=FABP1
SCD	Stearoyl-CoA Desaturase	Protein Coding	O00767	61	GC10P100347	13.7330417633057	https://www.genecards.org/cgi-bin/carddisp.pl?gene=SCD
FABP2	Fatty Acid Binding Protein 2	Protein Coding	P12104	54	GC04M119317	13.6694755554199	https://www.genecards.org/cgi-bin/carddisp.pl?gene=FABP2
DGAT2	Diacylglycerol O-Acyltransferase 2	Protein Coding	Q96PD7	55	GC11P075759	13.6342840194702	https://www.genecards.org/cgi-bin/carddisp.pl?gene=DGAT2
ASAH1	N-Acylsphingosine Amidohydrolase 1	Protein Coding	Q13510	62	GC08M018055	13.5568799972534	https://www.genecards.org/cgi-bin/carddisp.pl?gene=ASAH1
POMGNT2	Protein O-Linked Mannose N-Acetylglucosaminyltransferase 2 (Beta 1,4-)	Protein Coding	Q8NAT1	51	GC03M043121	13.5258283615112	https://www.genecards.org/cgi-bin/carddisp.pl?gene=POMGNT2
DGAT1	Diacylglycerol O-Acyltransferase 1	Protein Coding	O75907	60	GC08M147388	13.4212408065796	https://www.genecards.org/cgi-bin/carddisp.pl?gene=DGAT1
PLA2G7	Phospholipase A2 Group VII	Protein Coding	Q13093	63	GC06M046704	13.4103269577026	https://www.genecards.org/cgi-bin/carddisp.pl?gene=PLA2G7
FITM2	Fat Storage Inducing Transmembrane Protein 2	Protein Coding	Q8N6M3	47	GC20M044302	13.3386287689209	https://www.genecards.org/cgi-bin/carddisp.pl?gene=FITM2
SLC17A5	Solute Carrier Family 17 Member 5	Protein Coding	Q9NRA2	58	GC06M073593	13.2954111099243	https://www.genecards.org/cgi-bin/carddisp.pl?gene=SLC17A5
SEC14L6	SEC14 Like Lipid Binding 6	Protein Coding	B5MCN3	32	GC22M030522	13.236083984375	https://www.genecards.org/cgi-bin/carddisp.pl?gene=SEC14L6
ABCB4	ATP Binding Cassette Subfamily B Member 4	Protein Coding	P21439	60	GC07M087365	13.2356395721436	https://www.genecards.org/cgi-bin/carddisp.pl?gene=ABCB4
PYGM	Glycogen Phosphorylase, Muscle Associated	Protein Coding	P11217	60	GC11M064746	13.233678817749	https://www.genecards.org/cgi-bin/carddisp.pl?gene=PYGM
APOC1	Apolipoprotein C1	Protein Coding	P02654	53	GC19P044914	13.2154092788696	https://www.genecards.org/cgi-bin/carddisp.pl?gene=APOC1
COL6A2	Collagen Type VI Alpha 2 Chain	Protein Coding	P12110	58	GC21P046098	13.1949825286865	https://www.genecards.org/cgi-bin/carddisp.pl?gene=COL6A2
NPC1L1	NPC1 Like Intracellular Cholesterol Transporter 1	Protein Coding	Q9UHC9	56	GC07M044512	13.1585893630981	https://www.genecards.org/cgi-bin/carddisp.pl?gene=NPC1L1
INSR	Insulin Receptor	Protein Coding	P06213	67	GC19M007112	13.1564445495605	https://www.genecards.org/cgi-bin/carddisp.pl?gene=INSR
COL6A3	Collagen Type VI Alpha 3 Chain	Protein Coding	P12111	57	GC02M237324	13.1393070220947	https://www.genecards.org/cgi-bin/carddisp.pl?gene=COL6A3
ALDH3A2	Aldehyde Dehydrogenase 3 Family Member A2	Protein Coding	P51648	59	GC17P019648	13.127555847168	https://www.genecards.org/cgi-bin/carddisp.pl?gene=ALDH3A2
FADS2	Fatty Acid Desaturase 2	Protein Coding	O95864	54	GC11P061792	12.9997215270996	https://www.genecards.org/cgi-bin/carddisp.pl?gene=FADS2
CD1A	CD1a Molecule	Protein Coding	P06126	52	GC01P176906	12.9785213470459	https://www.genecards.org/cgi-bin/carddisp.pl?gene=CD1A
HSD17B13	Hydroxysteroid 17-Beta Dehydrogenase 13	Protein Coding	Q7Z5P4	50	GC04M087303	12.9570341110229	https://www.genecards.org/cgi-bin/carddisp.pl?gene=HSD17B13
IRS1	Insulin Receptor Substrate 1	Protein Coding	P35568	61	GC02M226731	12.8611612319946	https://www.genecards.org/cgi-bin/carddisp.pl?gene=IRS1
ACE	Angiotensin I Converting Enzyme	Protein Coding	P12821	64	GC17P063477	12.8419981002808	https://www.genecards.org/cgi-bin/carddisp.pl?gene=ACE
SERPINE1	Serpin Family E Member 1	Protein Coding	P05121	63	GC07P101127	12.8245134353638	https://www.genecards.org/cgi-bin/carddisp.pl?gene=SERPINE1
CYCS	Cytochrome C, Somatic	Protein Coding	P99999	61	GC07M025118	12.755916595459	https://www.genecards.org/cgi-bin/carddisp.pl?gene=CYCS
SNCA	Synuclein Alpha	Protein Coding	P37840	65	GC04M089724	12.7362356185913	https://www.genecards.org/cgi-bin/carddisp.pl?gene=SNCA
HNF4A	Hepatocyte Nuclear Factor 4 Alpha	Protein Coding	P41235	62	GC20P044355	12.7218904495239	https://www.genecards.org/cgi-bin/carddisp.pl?gene=HNF4A
GSR	Glutathione-Disulfide Reductase	Protein Coding	P00390	62	GC08M030678	12.6862096786499	https://www.genecards.org/cgi-bin/carddisp.pl?gene=GSR
MGLL	Monoglyceride Lipase	Protein Coding	Q99685	57	GC03M127689	12.6778955459595	https://www.genecards.org/cgi-bin/carddisp.pl?gene=MGLL
PIK3CA	Phosphatidylinositol-4,5-Bisphosphate 3-Kinase Catalytic Subunit Alpha	Protein Coding	P42336	65	GC03P179148	12.6133899688721	https://www.genecards.org/cgi-bin/carddisp.pl?gene=PIK3CA
FDX2	Ferredoxin 2	Protein Coding	Q6P4F2	46	GC19M108111	12.6057376861572	https://www.genecards.org/cgi-bin/carddisp.pl?gene=FDX2
LEPR	Leptin Receptor	Protein Coding	P48357	62	GC01P078814	12.5996971130371	https://www.genecards.org/cgi-bin/carddisp.pl?gene=LEPR
KLHL41	Kelch Like Family Member 41	Protein Coding	O60662	50	GC02P169509	12.585506439209	https://www.genecards.org/cgi-bin/carddisp.pl?gene=KLHL41
KBTBD13	Kelch Repeat And BTB Domain Containing 13	Protein Coding	C9JR72	42	GC15P193369	12.585506439209	https://www.genecards.org/cgi-bin/carddisp.pl?gene=KBTBD13
GMPPB	GDP-Mannose Pyrophosphorylase B	Protein Coding	Q9Y5P6	56	GC03M049716	12.5706310272217	https://www.genecards.org/cgi-bin/carddisp.pl?gene=GMPPB
PTGS2	Prostaglandin-Endoperoxide Synthase 2	Protein Coding	P35354	62	GC01M186671	12.5609560012817	https://www.genecards.org/cgi-bin/carddisp.pl?gene=PTGS2
MTOR	Mechanistic Target Of Rapamycin Kinase	Protein Coding	P42345	68	GC01M011106	12.5346078872681	https://www.genecards.org/cgi-bin/carddisp.pl?gene=MTOR
SOAT2	Sterol O-Acyltransferase 2	Protein Coding	O75908	52	GC12P053103	12.5249853134155	https://www.genecards.org/cgi-bin/carddisp.pl?gene=SOAT2
ABCB11	ATP Binding Cassette Subfamily B Member 11	Protein Coding	O95342	60	GC02M168922	12.5151023864746	https://www.genecards.org/cgi-bin/carddisp.pl?gene=ABCB11
ANO10	Anoctamin 10	Protein Coding	Q9NW15	51	GC03M043355	12.5076732635498	https://www.genecards.org/cgi-bin/carddisp.pl?gene=ANO10
PLPP1	Phospholipid Phosphatase 1	Protein Coding	O14494	49	GC05M055425	12.4864501953125	https://www.genecards.org/cgi-bin/carddisp.pl?gene=PLPP1
CIDEB	Cell Death Inducing DFFA Like Effector B	Protein Coding	Q9UHD4	45	GC14M024305	12.4381809234619	https://www.genecards.org/cgi-bin/carddisp.pl?gene=CIDEB
TM6SF2	Transmembrane 6 Superfamily Member 2	Protein Coding	Q9BZW4	41	GC19M019264	12.4211463928223	https://www.genecards.org/cgi-bin/carddisp.pl?gene=TM6SF2
ACOX1	Acyl-CoA Oxidase 1	Protein Coding	Q15067	58	GC17M075941	12.4170656204224	https://www.genecards.org/cgi-bin/carddisp.pl?gene=ACOX1
TP53	Tumor Protein P53	Protein Coding	P04637	66	GC17M007661	12.3917236328125	https://www.genecards.org/cgi-bin/carddisp.pl?gene=TP53
GCKR	Glucokinase Regulator	Protein Coding	Q14397	52	GC02P027496	12.3729991912842	https://www.genecards.org/cgi-bin/carddisp.pl?gene=GCKR
F2	Coagulation Factor II, Thrombin	Protein Coding	P00734	63	GC11P049059	12.3137197494507	https://www.genecards.org/cgi-bin/carddisp.pl?gene=F2
PNPLA1	Patatin Like Domain 1, Omega-Hydroxyceramide Transacylase	Protein Coding	Q8N8W4	47	GC06P182015	12.2794370651245	https://www.genecards.org/cgi-bin/carddisp.pl?gene=PNPLA1
SIRT1	Sirtuin 1	Protein Coding	Q96EB6	62	GC10P067884	12.277193069458	https://www.genecards.org/cgi-bin/carddisp.pl?gene=SIRT1
CP	Ceruloplasmin	Protein Coding	P00450	62	GC03M149162	12.2689323425293	https://www.genecards.org/cgi-bin/carddisp.pl?gene=CP
GLA	Galactosidase Alpha	Protein Coding	P06280	62	GC0XM101393	12.2363481521606	https://www.genecards.org/cgi-bin/carddisp.pl?gene=GLA
CYP2E1	Cytochrome P450 Family 2 Subfamily E Member 1	Protein Coding	P05181	58	GC10P133520	12.2271776199341	https://www.genecards.org/cgi-bin/carddisp.pl?gene=CYP2E1
PIK3CB	Phosphatidylinositol-4,5-Bisphosphate 3-Kinase Catalytic Subunit Beta	Protein Coding	P42338	61	GC03M138652	12.2082147598267	https://www.genecards.org/cgi-bin/carddisp.pl?gene=PIK3CB
VPS13A	Vacuolar Protein Sorting 13 Homolog A	Protein Coding	Q96RL7	53	GC09P077177	12.1408929824829	https://www.genecards.org/cgi-bin/carddisp.pl?gene=VPS13A
C1QBP	Complement C1q Binding Protein	Protein Coding	Q07021	58	GC17M005432	12.1191806793213	https://www.genecards.org/cgi-bin/carddisp.pl?gene=C1QBP
GALC	Galactosylceramidase	Protein Coding	P54803	58	GC14M087837	12.0368061065674	https://www.genecards.org/cgi-bin/carddisp.pl?gene=GALC
CYP19A1	Cytochrome P450 Family 19 Subfamily A Member 1	Protein Coding	P11511	61	GC15M051208	12.0126085281372	https://www.genecards.org/cgi-bin/carddisp.pl?gene=CYP19A1
PREPL	Prolyl Endopeptidase Like	Protein Coding	Q4J6C6	54	GC02M044316	11.9958524703979	https://www.genecards.org/cgi-bin/carddisp.pl?gene=PREPL
AGPAT2	1-Acylglycerol-3-Phosphate O-Acyltransferase 2	Protein Coding	O15120	57	GC09M136673	11.9658260345459	https://www.genecards.org/cgi-bin/carddisp.pl?gene=AGPAT2
HYCC2	Hyccin PI4KA Lipid Kinase Complex Subunit 2	Protein Coding	Q8IXS8	40	GC02M200974	11.9061040878296	https://www.genecards.org/cgi-bin/carddisp.pl?gene=HYCC2
LRP1	LDL Receptor Related Protein 1	Protein Coding	Q07954	61	GC12P057128	11.9054222106934	https://www.genecards.org/cgi-bin/carddisp.pl?gene=LRP1
GFER	Growth Factor, Augmenter Of Liver Regeneration	Protein Coding	P55789	58	GC16P001984	11.8648090362549	https://www.genecards.org/cgi-bin/carddisp.pl?gene=GFER
CD1B	CD1b Molecule	Protein Coding	P29016	50	GC01M167560	11.823127746582	https://www.genecards.org/cgi-bin/carddisp.pl?gene=CD1B
ATG2A	Autophagy Related 2A	Protein Coding	Q2TAZ0	48	GC11M139741	11.8176183700562	https://www.genecards.org/cgi-bin/carddisp.pl?gene=ATG2A
AKT1	AKT Serine/Threonine Kinase 1	Protein Coding	P31749	66	GC14M104769	11.7104434967041	https://www.genecards.org/cgi-bin/carddisp.pl?gene=AKT1
CES1	Carboxylesterase 1	Protein Coding	P23141	61	GC16M055836	11.7034435272217	https://www.genecards.org/cgi-bin/carddisp.pl?gene=CES1
CLPS	Colipase	Protein Coding	P04118	51	GC06M106629	11.6700611114502	https://www.genecards.org/cgi-bin/carddisp.pl?gene=CLPS
TNNT3	Troponin T3, Fast Skeletal Type	Protein Coding	P45378	56	GC11P020305	11.6668844223022	https://www.genecards.org/cgi-bin/carddisp.pl?gene=TNNT3
MYH1	Myosin Heavy Chain 1	Protein Coding	P12882	52	GC17M010492	11.6668844223022	https://www.genecards.org/cgi-bin/carddisp.pl?gene=MYH1
SFTPB	Surfactant Protein B	Protein Coding	P07988	56	GC02M085657	11.6413316726685	https://www.genecards.org/cgi-bin/carddisp.pl?gene=SFTPB
PLPP2	Phospholipid Phosphatase 2	Protein Coding	O43688	50	GC19M107685	11.5392427444458	https://www.genecards.org/cgi-bin/carddisp.pl?gene=PLPP2
PRKACA	Protein Kinase CAMP-Activated Catalytic Subunit Alpha	Protein Coding	P17612	65	GC19M108254	11.5259923934937	https://www.genecards.org/cgi-bin/carddisp.pl?gene=PRKACA
LDLRAP1	Low Density Lipoprotein Receptor Adaptor Protein 1	Protein Coding	Q5SW96	52	GC01P025543	11.5236234664917	https://www.genecards.org/cgi-bin/carddisp.pl?gene=LDLRAP1
ANGPTL8	Angiopoietin Like 8	Protein Coding	Q6UXH0	45	GC19P151823	11.5020999908447	https://www.genecards.org/cgi-bin/carddisp.pl?gene=ANGPTL8
VPS13C	Vacuolar Protein Sorting 13 Homolog C	Protein Coding	Q709C8	45	GC15M061852	11.4755220413208	https://www.genecards.org/cgi-bin/carddisp.pl?gene=VPS13C
TMEM65	Transmembrane Protein 65	Protein Coding	Q6PI78	43	GC08M124356	11.3969087600708	https://www.genecards.org/cgi-bin/carddisp.pl?gene=TMEM65
MTHFR	Methylenetetrahydrofolate Reductase	Protein Coding	P42898	61	GC01M011785	11.3713264465332	https://www.genecards.org/cgi-bin/carddisp.pl?gene=MTHFR
RETN	Resistin	Protein Coding	Q9HD89	55	GC19P007669	11.3471536636353	https://www.genecards.org/cgi-bin/carddisp.pl?gene=RETN
CD1D	CD1d Molecule	Protein Coding	P15813	55	GC01P158178	11.314022064209	https://www.genecards.org/cgi-bin/carddisp.pl?gene=CD1D
SPHK1	Sphingosine Kinase 1	Protein Coding	Q9NYA1	58	GC17P076376	11.2791519165039	https://www.genecards.org/cgi-bin/carddisp.pl?gene=SPHK1
IGF1	Insulin Like Growth Factor 1	Protein Coding	P05019	61	GC12M102395	11.263072013855	https://www.genecards.org/cgi-bin/carddisp.pl?gene=IGF1
POPDC1	Popeye Domain CAMP Effector 1	Protein Coding	Q8NE79	52	GC06M105096	11.2432870864868	https://www.genecards.org/cgi-bin/carddisp.pl?gene=POPDC1
ABCA3	ATP Binding Cassette Subfamily A Member 3	Protein Coding	Q99758	62	GC16M002275	11.1618385314941	https://www.genecards.org/cgi-bin/carddisp.pl?gene=ABCA3
TLR2	Toll Like Receptor 2	Protein Coding	O60603	65	GC04P153684	11.1444568634033	https://www.genecards.org/cgi-bin/carddisp.pl?gene=TLR2
FIG4	FIG4 Phosphoinositide 5-Phosphatase	Protein Coding	Q92562	56	GC06P182745	11.1410312652588	https://www.genecards.org/cgi-bin/carddisp.pl?gene=FIG4
GPT	Glutamic--Pyruvic Transaminase	Protein Coding	P24298	55	GC08P144502	11.1236686706543	https://www.genecards.org/cgi-bin/carddisp.pl?gene=GPT
PIK3CD	Phosphatidylinositol-4,5-Bisphosphate 3-Kinase Catalytic Subunit Delta	Protein Coding	O00329	65	GC01P075262	11.1170930862427	https://www.genecards.org/cgi-bin/carddisp.pl?gene=PIK3CD
ACLY	ATP Citrate Lyase	Protein Coding	P53396	59	GC17M041866	11.1031007766724	https://www.genecards.org/cgi-bin/carddisp.pl?gene=ACLY
APOM	Apolipoprotein M	Protein Coding	O95445	51	GC06P181900	11.0912847518921	https://www.genecards.org/cgi-bin/carddisp.pl?gene=APOM
LMNA	Lamin A/C	Protein Coding	P02545	63	GC01P156082	11.0506553649902	https://www.genecards.org/cgi-bin/carddisp.pl?gene=LMNA
C3	Complement C3	Protein Coding	P01024	62	GC19M006677	11.033106803894	https://www.genecards.org/cgi-bin/carddisp.pl?gene=C3
CBS	Cystathionine Beta-Synthase	Protein Coding	P35520	64	GC21M043053	11.0238170623779	https://www.genecards.org/cgi-bin/carddisp.pl?gene=CBS
GM2A	Ganglioside GM2 Activator	Protein Coding	P17900	55	GC05P151212	11.001781463623	https://www.genecards.org/cgi-bin/carddisp.pl?gene=GM2A
CEL	Carboxyl Ester Lipase	Protein Coding	P19835	58	GC09P133061	10.999174118042	https://www.genecards.org/cgi-bin/carddisp.pl?gene=CEL
PRKACG	Protein Kinase CAMP-Activated Catalytic Subunit Gamma	Protein Coding	P22612	58	GC09M072009	10.9968795776367	https://www.genecards.org/cgi-bin/carddisp.pl?gene=PRKACG
XDH	Xanthine Dehydrogenase	Protein Coding	P47989	60	GC02M031334	10.9898176193237	https://www.genecards.org/cgi-bin/carddisp.pl?gene=XDH
HNF1A	HNF1 Homeobox A	Protein Coding	P20823	60	GC12P120978	10.9563808441162	https://www.genecards.org/cgi-bin/carddisp.pl?gene=HNF1A
CCL2	C-C Motif Chemokine Ligand 2	Protein Coding	P13500	62	GC17P034255	10.9419536590576	https://www.genecards.org/cgi-bin/carddisp.pl?gene=CCL2
RAB18	RAB18, Member RAS Oncogene Family	Protein Coding	Q9NP72	51	GC10P027504	10.9282932281494	https://www.genecards.org/cgi-bin/carddisp.pl?gene=RAB18
AGPS	Alkylglycerone Phosphate Synthase	Protein Coding	O00116	55	GC02P177392	10.9217739105225	https://www.genecards.org/cgi-bin/carddisp.pl?gene=AGPS
GGT1	Gamma-Glutamyltransferase 1	Protein Coding	P19440	62	GC22P024583	10.9044580459595	https://www.genecards.org/cgi-bin/carddisp.pl?gene=GGT1
SOD2	Superoxide Dismutase 2	Protein Coding	P04179	61	GC06M159669	10.880054473877	https://www.genecards.org/cgi-bin/carddisp.pl?gene=SOD2
CNR1	Cannabinoid Receptor 1	Protein Coding	P21554	59	GC06M088139	10.8726749420166	https://www.genecards.org/cgi-bin/carddisp.pl?gene=CNR1
GPX4	Glutathione Peroxidase 4	Protein Coding	P36969	60	GC19P001103	10.854115486145	https://www.genecards.org/cgi-bin/carddisp.pl?gene=GPX4
GALNT2	Polypeptide N-Acetylgalactosaminyltransferase 2	Protein Coding	Q10471	57	GC01P230057	10.8442049026489	https://www.genecards.org/cgi-bin/carddisp.pl?gene=GALNT2
SRC	SRC Proto-Oncogene, Non-Receptor Tyrosine Kinase	Protein Coding	P12931	64	GC20P037344	10.8170967102051	https://www.genecards.org/cgi-bin/carddisp.pl?gene=SRC
PIK3C2A	Phosphatidylinositol-4-Phosphate 3-Kinase Catalytic Subunit Type 2 Alpha	Protein Coding	O00443	60	GC11M018151	10.8083372116089	https://www.genecards.org/cgi-bin/carddisp.pl?gene=PIK3C2A
DDHD2	DDHD Domain Containing 2	Protein Coding	O94830	51	GC08P038225	10.7940464019775	https://www.genecards.org/cgi-bin/carddisp.pl?gene=DDHD2
MCOLN1	Mucolipin TRP Cation Channel 1	Protein Coding	Q9GZU1	56	GC19P151636	10.7661571502686	https://www.genecards.org/cgi-bin/carddisp.pl?gene=MCOLN1
CD1C	CD1c Molecule	Protein Coding	P29017	50	GC01P158289	10.7607440948486	https://www.genecards.org/cgi-bin/carddisp.pl?gene=CD1C
ALOXE3	Arachidonate Epidermal Lipoxygenase 3	Protein Coding	Q9BYJ1	53	GC17M096228	10.7296533584595	https://www.genecards.org/cgi-bin/carddisp.pl?gene=ALOXE3
SCAP	SREBF Chaperone	Protein Coding	Q12770	53	GC03M047413	10.6662139892578	https://www.genecards.org/cgi-bin/carddisp.pl?gene=SCAP
ABCA4	ATP Binding Cassette Subfamily A Member 4	Protein Coding	P78363	58	GC01M093992	10.6335783004761	https://www.genecards.org/cgi-bin/carddisp.pl?gene=ABCA4
IL1B	Interleukin 1 Beta	Protein Coding	P01584	60	GC02M112829	10.6169033050537	https://www.genecards.org/cgi-bin/carddisp.pl?gene=IL1B
SORT1	Sortilin 1	Protein Coding	Q99523	58	GC01M109310	10.6090936660767	https://www.genecards.org/cgi-bin/carddisp.pl?gene=SORT1
VWF	Von Willebrand Factor	Protein Coding	P04275	61	GC12M035631	10.608323097229	https://www.genecards.org/cgi-bin/carddisp.pl?gene=VWF
ALOX12B	Arachidonate 12-Lipoxygenase, 12R Type	Protein Coding	O75342	55	GC17M096230	10.6080961227417	https://www.genecards.org/cgi-bin/carddisp.pl?gene=ALOX12B
FABP6	Fatty Acid Binding Protein 6	Protein Coding	P51161	53	GC05P160187	10.6028594970703	https://www.genecards.org/cgi-bin/carddisp.pl?gene=FABP6
FDFT1	Farnesyl-Diphosphate Farnesyltransferase 1	Protein Coding	P37268	58	GC08P011795	10.5725116729736	https://www.genecards.org/cgi-bin/carddisp.pl?gene=FDFT1
TRIB1	Tribbles Pseudokinase 1	Protein Coding	Q96RU8	47	GC08P125430	10.5616245269775	https://www.genecards.org/cgi-bin/carddisp.pl?gene=TRIB1
USF1	Upstream Transcription Factor 1	Protein Coding	P22415	55	GC01M161039	10.5245571136475	https://www.genecards.org/cgi-bin/carddisp.pl?gene=USF1
GNPAT	Glyceronephosphate O-Acyltransferase	Protein Coding	O15228	58	GC01P231241	10.5203819274902	https://www.genecards.org/cgi-bin/carddisp.pl?gene=GNPAT
CYP4F22	Cytochrome P450 Family 4 Subfamily F Member 22	Protein Coding	Q6NT55	47	GC19P015508	10.4968481063843	https://www.genecards.org/cgi-bin/carddisp.pl?gene=CYP4F22
CYP7B1	Cytochrome P450 Family 7 Subfamily B Member 1	Protein Coding	O75881	58	GC08M064587	10.4035139083862	https://www.genecards.org/cgi-bin/carddisp.pl?gene=CYP7B1
MPO	Myeloperoxidase	Protein Coding	P05164	65	GC17M058269	10.3994741439819	https://www.genecards.org/cgi-bin/carddisp.pl?gene=MPO
ALOX5	Arachidonate 5-Lipoxygenase	Protein Coding	P09917	62	GC10P045374	10.380687713623	https://www.genecards.org/cgi-bin/carddisp.pl?gene=ALOX5
SOAT1	Sterol O-Acyltransferase 1	Protein Coding	P35610	56	GC01P179320	10.3561897277832	https://www.genecards.org/cgi-bin/carddisp.pl?gene=SOAT1
PIKFYVE	Phosphoinositide Kinase, FYVE-Type Zinc Finger Containing	Protein Coding	Q9Y2I7	63	GC02P208266	10.3519144058228	https://www.genecards.org/cgi-bin/carddisp.pl?gene=PIKFYVE
CD4	CD4 Molecule	Protein Coding	P01730	63	GC12P006786	10.3510437011719	https://www.genecards.org/cgi-bin/carddisp.pl?gene=CD4
ELN	Elastin	Protein Coding	P15502	56	GC07P074027	10.3503932952881	https://www.genecards.org/cgi-bin/carddisp.pl?gene=ELN
ACACB	Acetyl-CoA Carboxylase Beta	Protein Coding	O00763	58	GC12P109116	10.3490390777588	https://www.genecards.org/cgi-bin/carddisp.pl?gene=ACACB
SLCO1B1	Solute Carrier Organic Anion Transporter Family Member 1B1	Protein Coding	Q9Y6L6	59	GC12P074424	10.3114748001099	https://www.genecards.org/cgi-bin/carddisp.pl?gene=SLCO1B1
PCYT1A	Phosphate Cytidylyltransferase 1A, Choline	Protein Coding	P49585	59	GC03M196214	10.2957210540771	https://www.genecards.org/cgi-bin/carddisp.pl?gene=PCYT1A
PCTP	Phosphatidylcholine Transfer Protein	Protein Coding	Q9UKL6	48	GC17P155187	10.2925701141357	https://www.genecards.org/cgi-bin/carddisp.pl?gene=PCTP
PLPP3	Phospholipid Phosphatase 3	Protein Coding	O14495	51	GC01M056495	10.2874059677124	https://www.genecards.org/cgi-bin/carddisp.pl?gene=PLPP3
SHBG	Sex Hormone Binding Globulin	Protein Coding	P04278	55	GC17P007613	10.2801103591919	https://www.genecards.org/cgi-bin/carddisp.pl?gene=SHBG
ALOX15	Arachidonate 15-Lipoxygenase	Protein Coding	P16050	58	GC17M004630	10.2407464981079	https://www.genecards.org/cgi-bin/carddisp.pl?gene=ALOX15
PPT1	Palmitoyl-Protein Thioesterase 1	Protein Coding	P50897	60	GC01M040273	10.2176790237427	https://www.genecards.org/cgi-bin/carddisp.pl?gene=PPT1
NPPA	Natriuretic Peptide A	Protein Coding	P01160	57	GC01M022465	10.2144813537598	https://www.genecards.org/cgi-bin/carddisp.pl?gene=NPPA
UCP3	Uncoupling Protein 3	Protein Coding	P55916	54	GC11M074000	10.2104082107544	https://www.genecards.org/cgi-bin/carddisp.pl?gene=UCP3
ABCB1	ATP Binding Cassette Subfamily B Member 1	Protein Coding	P08183	64	GC07M087504	10.1904411315918	https://www.genecards.org/cgi-bin/carddisp.pl?gene=ABCB1
UCP2	Uncoupling Protein 2	Protein Coding	P55851	58	GC11M073974	10.1833572387695	https://www.genecards.org/cgi-bin/carddisp.pl?gene=UCP2
F7	Coagulation Factor VII	Protein Coding	P08709	61	GC13P113105	10.1325197219849	https://www.genecards.org/cgi-bin/carddisp.pl?gene=F7
HP	Haptoglobin	Protein Coding	P00738	58	GC16P122099	10.126049041748	https://www.genecards.org/cgi-bin/carddisp.pl?gene=HP
SERPINC1	Serpin Family C Member 1	Protein Coding	P01008	62	GC01M175158	10.0997343063354	https://www.genecards.org/cgi-bin/carddisp.pl?gene=SERPINC1
ADRB3	Adrenoceptor Beta 3	Protein Coding	P13945	55	GC08M037962	10.0828161239624	https://www.genecards.org/cgi-bin/carddisp.pl?gene=ADRB3
PLIN4	Perilipin 4	Protein Coding	Q96Q06	48	GC19M107898	10.0603294372559	https://www.genecards.org/cgi-bin/carddisp.pl?gene=PLIN4
NR1I2	Nuclear Receptor Subfamily 1 Group I Member 2	Protein Coding	O75469	55	GC03P119780	10.0507154464722	https://www.genecards.org/cgi-bin/carddisp.pl?gene=NR1I2
LBP	Lipopolysaccharide Binding Protein	Protein Coding	P18428	56	GC20P038346	10.0501432418823	https://www.genecards.org/cgi-bin/carddisp.pl?gene=LBP
ACSL1	Acyl-CoA Synthetase Long Chain Family Member 1	Protein Coding	P33121	59	GC04M184755	10.0442886352539	https://www.genecards.org/cgi-bin/carddisp.pl?gene=ACSL1
GCG	Glucagon	Protein Coding	P01275	55	GC02M162142	10.0265779495239	https://www.genecards.org/cgi-bin/carddisp.pl?gene=GCG
CERS3	Ceramide Synthase 3	Protein Coding	Q8IU89	53	GC15M163337	10.0207538604736	https://www.genecards.org/cgi-bin/carddisp.pl?gene=CERS3
CLN3	CLN3 Lysosomal/Endosomal Transmembrane Protein, Battenin	Protein Coding	Q13286	56	GC16M028466	9.99339294433594	https://www.genecards.org/cgi-bin/carddisp.pl?gene=CLN3
SPART	Spartin	Protein Coding	Q8N0X7	51	GC13M042960	9.96315956115723	https://www.genecards.org/cgi-bin/carddisp.pl?gene=SPART
SLC27A4	Solute Carrier Family 27 Member 4	Protein Coding	Q6P1M0	56	GC09P128340	9.94493103027344	https://www.genecards.org/cgi-bin/carddisp.pl?gene=SLC27A4
NSDHL	NAD(P) Dependent 3-Beta-Hydroxysteroid Dehydrogenase NSDHL	Protein Coding	Q15738	57	GC0XP152830	9.93083190917969	https://www.genecards.org/cgi-bin/carddisp.pl?gene=NSDHL
PLA2G2A	Phospholipase A2 Group IIA	Protein Coding	P14555	60	GC01M019975	9.90894317626953	https://www.genecards.org/cgi-bin/carddisp.pl?gene=PLA2G2A
SLC27A1	Solute Carrier Family 27 Member 1	Protein Coding	Q6PCB7	51	GC19P152087	9.88425827026367	https://www.genecards.org/cgi-bin/carddisp.pl?gene=SLC27A1
THBD	Thrombomodulin	Protein Coding	P07204	58	GC20M023026	9.87250518798828	https://www.genecards.org/cgi-bin/carddisp.pl?gene=THBD
ADRB2	Adrenoceptor Beta 2	Protein Coding	P07550	62	GC05P159202	9.85659122467041	https://www.genecards.org/cgi-bin/carddisp.pl?gene=ADRB2
GPAM	Glycerol-3-Phosphate Acyltransferase, Mitochondrial	Protein Coding	Q9HCL2	53	GC10M112148	9.83174133300781	https://www.genecards.org/cgi-bin/carddisp.pl?gene=GPAM
ARSA	Arylsulfatase A	Protein Coding	P15289	60	GC22M050622	9.82755851745605	https://www.genecards.org/cgi-bin/carddisp.pl?gene=ARSA
APOC4	Apolipoprotein C4	Protein Coding	P55056	45	GC19P152700	9.81736660003662	https://www.genecards.org/cgi-bin/carddisp.pl?gene=APOC4
NOS3	Nitric Oxide Synthase 3	Protein Coding	P29474	62	GC07P165997	9.81132888793945	https://www.genecards.org/cgi-bin/carddisp.pl?gene=NOS3
ATG2B	Autophagy Related 2B	Protein Coding	Q96BY7	48	GC14M124274	9.79469203948975	https://www.genecards.org/cgi-bin/carddisp.pl?gene=ATG2B
APOH	Apolipoprotein H	Protein Coding	P02749	58	GC17M066212	9.78495597839355	https://www.genecards.org/cgi-bin/carddisp.pl?gene=APOH
GHRL	Ghrelin And Obestatin Prepropeptide	Protein Coding	Q9UBU3	54	GC03M010285	9.72581768035889	https://www.genecards.org/cgi-bin/carddisp.pl?gene=GHRL
PLAAT3	Phospholipase A And Acyltransferase 3	Protein Coding	P53816	50	GC11M139694	9.72117710113525	https://www.genecards.org/cgi-bin/carddisp.pl?gene=PLAAT3
CYP11A1	Cytochrome P450 Family 11 Subfamily A Member 1	Protein Coding	P05108	62	GC15M074337	9.70237350463867	https://www.genecards.org/cgi-bin/carddisp.pl?gene=CYP11A1
DEGS1	Delta 4-Desaturase, Sphingolipid 1	Protein Coding	O15121	55	GC01P224175	9.69945335388184	https://www.genecards.org/cgi-bin/carddisp.pl?gene=DEGS1
LIPF	Lipase F, Gastric Type	Protein Coding	P07098	54	GC10P088664	9.63988018035889	https://www.genecards.org/cgi-bin/carddisp.pl?gene=LIPF
NR1D1	Nuclear Receptor Subfamily 1 Group D Member 1	Protein Coding	P20393	60	GC17M040092	9.61291122436523	https://www.genecards.org/cgi-bin/carddisp.pl?gene=NR1D1
PRKAA2	Protein Kinase AMP-Activated Catalytic Subunit Alpha 2	Protein Coding	P54646	61	GC01P056645	9.6021032333374	https://www.genecards.org/cgi-bin/carddisp.pl?gene=PRKAA2
CFTR	CF Transmembrane Conductance Regulator	Protein Coding	P13569	66	GC07P117287	9.58781909942627	https://www.genecards.org/cgi-bin/carddisp.pl?gene=CFTR
FAF2	Fas Associated Factor Family Member 2	Protein Coding	Q96CS3	51	GC05P176447	9.55045509338379	https://www.genecards.org/cgi-bin/carddisp.pl?gene=FAF2
DHCR7	7-Dehydrocholesterol Reductase	Protein Coding	Q9UBM7	60	GC11M139962	9.54092407226563	https://www.genecards.org/cgi-bin/carddisp.pl?gene=DHCR7
G6PD	Glucose-6-Phosphate Dehydrogenase	Protein Coding	P11413	62	GC0XM154625	9.53207969665527	https://www.genecards.org/cgi-bin/carddisp.pl?gene=G6PD
ATP8A1	ATPase Phospholipid Transporting 8A1	Protein Coding	Q9Y2Q0	53	GC04M042410	9.52513599395752	https://www.genecards.org/cgi-bin/carddisp.pl?gene=ATP8A1
ACSL4	Acyl-CoA Synthetase Long Chain Family Member 4	Protein Coding	O60488	60	GC0XM109624	9.51208972930908	https://www.genecards.org/cgi-bin/carddisp.pl?gene=ACSL4
UGCG	UDP-Glucose Ceramide Glucosyltransferase	Protein Coding	Q16739	57	GC09P111896	9.49117469787598	https://www.genecards.org/cgi-bin/carddisp.pl?gene=UGCG
ABCA7	ATP Binding Cassette Subfamily A Member 7	Protein Coding	Q8IZY2	58	GC19P151373	9.43314647674561	https://www.genecards.org/cgi-bin/carddisp.pl?gene=ABCA7
ALG6	ALG6 Alpha-1,3-Glucosyltransferase	Protein Coding	Q9Y672	54	GC01P063367	9.42801761627197	https://www.genecards.org/cgi-bin/carddisp.pl?gene=ALG6
VCP	Valosin Containing Protein	Protein Coding	P55072	62	GC09M035732	9.40573883056641	https://www.genecards.org/cgi-bin/carddisp.pl?gene=VCP
TTR	Transthyretin	Protein Coding	P02766	61	GC18P031557	9.35988998413086	https://www.genecards.org/cgi-bin/carddisp.pl?gene=TTR
PHYH	Phytanoyl-CoA 2-Hydroxylase	Protein Coding	O14832	57	GC10M013277	9.35326957702637	https://www.genecards.org/cgi-bin/carddisp.pl?gene=PHYH
DNAH8	Dynein Axonemal Heavy Chain 8	Protein Coding	Q96JB1	50	GC06P182037	9.34313201904297	https://www.genecards.org/cgi-bin/carddisp.pl?gene=DNAH8
TGM1	Transglutaminase 1	Protein Coding	P22735	58	GC14M024249	9.3281078338623	https://www.genecards.org/cgi-bin/carddisp.pl?gene=TGM1
PLA2G10	Phospholipase A2 Group X	Protein Coding	O15496	55	GC16M014672	9.30498600006104	https://www.genecards.org/cgi-bin/carddisp.pl?gene=PLA2G10
TGFB1	Transforming Growth Factor Beta 1	Protein Coding	P01137	65	GC19M041301	9.30495166778564	https://www.genecards.org/cgi-bin/carddisp.pl?gene=TGFB1
ICAM1	Intercellular Adhesion Molecule 1	Protein Coding	P05362	63	GC19P151796	9.29146862030029	https://www.genecards.org/cgi-bin/carddisp.pl?gene=ICAM1
DOCK7	Dedicator Of Cytokinesis 7	Protein Coding	Q96N67	54	GC01M062454	9.28208541870117	https://www.genecards.org/cgi-bin/carddisp.pl?gene=DOCK7
IL10	Interleukin 10	Protein Coding	P22301	60	GC01M206767	9.26797866821289	https://www.genecards.org/cgi-bin/carddisp.pl?gene=IL10
VPS13B	Vacuolar Protein Sorting 13 Homolog B	Protein Coding	Q7Z7G8	52	GC08P099174	9.24130439758301	https://www.genecards.org/cgi-bin/carddisp.pl?gene=VPS13B
PIK3C3	Phosphatidylinositol 3-Kinase Catalytic Subunit Type 3	Protein Coding	Q8NEB9	61	GC18P041955	9.22727012634277	https://www.genecards.org/cgi-bin/carddisp.pl?gene=PIK3C3
SLC25A13	Solute Carrier Family 25 Member 13	Protein Coding	Q9UJS0	58	GC07M096120	9.19789981842041	https://www.genecards.org/cgi-bin/carddisp.pl?gene=SLC25A13
LMF1	Lipase Maturation Factor 1	Protein Coding	Q96S06	50	GC16M000853	9.19643306732178	https://www.genecards.org/cgi-bin/carddisp.pl?gene=LMF1
SELE	Selectin E	Protein Coding	P16581	57	GC01M169722	9.19365692138672	https://www.genecards.org/cgi-bin/carddisp.pl?gene=SELE
FTO	FTO Alpha-Ketoglutarate Dependent Dioxygenase	Protein Coding	Q9C0B1	59	GC16P121535	9.18987941741943	https://www.genecards.org/cgi-bin/carddisp.pl?gene=FTO
GCK	Glucokinase	Protein Coding	P35557	62	GC07M045688	9.18679618835449	https://www.genecards.org/cgi-bin/carddisp.pl?gene=GCK
VLDLR	Very Low Density Lipoprotein Receptor	Protein Coding	P98155	61	GC09P002611	9.18109607696533	https://www.genecards.org/cgi-bin/carddisp.pl?gene=VLDLR
FABP7	Fatty Acid Binding Protein 7	Protein Coding	O15540	56	GC06P182970	9.17549514770508	https://www.genecards.org/cgi-bin/carddisp.pl?gene=FABP7
FAR1	Fatty Acyl-CoA Reductase 1	Protein Coding	Q8WVX9	54	GC11P013668	9.1659460067749	https://www.genecards.org/cgi-bin/carddisp.pl?gene=FAR1
FGF21	Fibroblast Growth Factor 21	Protein Coding	Q9NSA1	52	GC19P152833	9.15157699584961	https://www.genecards.org/cgi-bin/carddisp.pl?gene=FGF21
AKT2	AKT Serine/Threonine Kinase 2	Protein Coding	P31751	67	GC19M040230	9.14547061920166	https://www.genecards.org/cgi-bin/carddisp.pl?gene=AKT2
G6PC1	Glucose-6-Phosphatase Catalytic Subunit 1	Protein Coding	P35575	56	GC17P156244	9.13374710083008	https://www.genecards.org/cgi-bin/carddisp.pl?gene=G6PC1
GLB1	Galactosidase Beta 1	Protein Coding	P16278	62	GC03M032963	9.12509441375732	https://www.genecards.org/cgi-bin/carddisp.pl?gene=GLB1
CYP8B1	Cytochrome P450 Family 8 Subfamily B Member 1	Protein Coding	Q9UNU6	50	GC03M042856	9.11311149597168	https://www.genecards.org/cgi-bin/carddisp.pl?gene=CYP8B1
SLC2A4	Solute Carrier Family 2 Member 4	Protein Coding	P14672	60	GC17P153733	9.10972023010254	https://www.genecards.org/cgi-bin/carddisp.pl?gene=SLC2A4
DOLK	Dolichol Kinase	Protein Coding	Q9UPQ8	51	GC09M128945	9.1023530960083	https://www.genecards.org/cgi-bin/carddisp.pl?gene=DOLK
RYR1	Ryanodine Receptor 1	Protein Coding	P21817	62	GC19P152460	9.10190105438232	https://www.genecards.org/cgi-bin/carddisp.pl?gene=RYR1
CYP2C9	Cytochrome P450 Family 2 Subfamily C Member 9	Protein Coding	P11712	59	GC10P094938	9.0941333770752	https://www.genecards.org/cgi-bin/carddisp.pl?gene=CYP2C9
ALOX12	Arachidonate 12-Lipoxygenase, 12S Type	Protein Coding	P18054	56	GC17P153705	9.09367942810059	https://www.genecards.org/cgi-bin/carddisp.pl?gene=ALOX12
APBB1	Amyloid Beta Precursor Protein Binding Family B Member 1	Protein Coding	O00213	56	GC11M015300	9.08536815643311	https://www.genecards.org/cgi-bin/carddisp.pl?gene=APBB1
ATP8B1	ATPase Phospholipid Transporting 8B1	Protein Coding	O43520	54	GC18M057646	9.05911350250244	https://www.genecards.org/cgi-bin/carddisp.pl?gene=ATP8B1
HMOX1	Heme Oxygenase 1	Protein Coding	P09601	65	GC22P035380	9.01663208007813	https://www.genecards.org/cgi-bin/carddisp.pl?gene=HMOX1
PLA2G4C	Phospholipase A2 Group IVC	Protein Coding	Q9UP65	46	GC19M048047	9.01626396179199	https://www.genecards.org/cgi-bin/carddisp.pl?gene=PLA2G4C
PRKACB	Protein Kinase CAMP-Activated Catalytic Subunit Beta	Protein Coding	P22694	61	GC01P084078	8.98931217193604	https://www.genecards.org/cgi-bin/carddisp.pl?gene=PRKACB
MT-CYB	Mitochondrially Encoded Cytochrome B	Protein Coding	P00156	45	GCMTP014749	8.97772979736328	https://www.genecards.org/cgi-bin/carddisp.pl?gene=MT-CYB
INSIG1	Insulin Induced Gene 1	Protein Coding	O15503	51	GC07P155297	8.9596529006958	https://www.genecards.org/cgi-bin/carddisp.pl?gene=INSIG1
PLPPR4	Phospholipid Phosphatase Related 4	Protein Coding	Q7Z2D5	50	GC01P099262	8.95923042297363	https://www.genecards.org/cgi-bin/carddisp.pl?gene=PLPPR4
ALG8	ALG8 Alpha-1,3-Glucosyltransferase	Protein Coding	Q9BVK2	55	GC11M140158	8.93841552734375	https://www.genecards.org/cgi-bin/carddisp.pl?gene=ALG8
AWAT1	Acyl-CoA Wax Alcohol Acyltransferase 1	Protein Coding	Q58HT5	37	GC0XP070234	8.93048095703125	https://www.genecards.org/cgi-bin/carddisp.pl?gene=AWAT1
UCP1	Uncoupling Protein 1	Protein Coding	P25874	56	GC04M140559	8.89769649505615	https://www.genecards.org/cgi-bin/carddisp.pl?gene=UCP1
CXCL8	C-X-C Motif Chemokine Ligand 8	Protein Coding	P10145	57	GC04P073740	8.89444160461426	https://www.genecards.org/cgi-bin/carddisp.pl?gene=CXCL8
IAPP	Islet Amyloid Polypeptide	Protein Coding	P10997	54	GC12P021354	8.86861419677734	https://www.genecards.org/cgi-bin/carddisp.pl?gene=IAPP
CERK	Ceramide Kinase	Protein Coding	Q8TCT0	52	GC22M046684	8.86357879638672	https://www.genecards.org/cgi-bin/carddisp.pl?gene=CERK
PGAP3	Post-GPI Attachment To Proteins Phospholipase 3	Protein Coding	Q96FM1	51	GC17M097108	8.82096767425537	https://www.genecards.org/cgi-bin/carddisp.pl?gene=PGAP3
PRKAA1	Protein Kinase AMP-Activated Catalytic Subunit Alpha 1	Protein Coding	Q13131	59	GC05M040759	8.80948925018311	https://www.genecards.org/cgi-bin/carddisp.pl?gene=PRKAA1
P2RY12	Purinergic Receptor P2Y12	Protein Coding	Q9H244	61	GC03M151336	8.79025268554688	https://www.genecards.org/cgi-bin/carddisp.pl?gene=P2RY12
PNPLA6	Patatin Like Domain 6, Lysophospholipase	Protein Coding	Q8IY17	57	GC19P007534	8.78718376159668	https://www.genecards.org/cgi-bin/carddisp.pl?gene=PNPLA6
PC	Pyruvate Carboxylase	Protein Coding	P11498	60	GC11M066848	8.78121089935303	https://www.genecards.org/cgi-bin/carddisp.pl?gene=PC
CYP27B1	Cytochrome P450 Family 27 Subfamily B Member 1	Protein Coding	O15528	59	GC12M060484	8.77405166625977	https://www.genecards.org/cgi-bin/carddisp.pl?gene=CYP27B1
RFT1	RFT1 Glycolipid Translocator Homolog	Protein Coding	Q96AA3	50	GC03M054919	8.75342750549316	https://www.genecards.org/cgi-bin/carddisp.pl?gene=RFT1
SMPD2	Sphingomyelin Phosphodiesterase 2	Protein Coding	O60906	54	GC06P109440	8.67819786071777	https://www.genecards.org/cgi-bin/carddisp.pl?gene=SMPD2
TTPA	Alpha Tocopherol Transfer Protein	Protein Coding	P49638	55	GC08M063048	8.65634441375732	https://www.genecards.org/cgi-bin/carddisp.pl?gene=TTPA
ASAH2	N-Acylsphingosine Amidohydrolase 2	Protein Coding	Q9NR71	54	GC10M050182	8.65499687194824	https://www.genecards.org/cgi-bin/carddisp.pl?gene=ASAH2
CD40LG	CD40 Ligand	Protein Coding	P29965	62	GC0XP136649	8.63313102722168	https://www.genecards.org/cgi-bin/carddisp.pl?gene=CD40LG
FABP12	Fatty Acid Binding Protein 12	Protein Coding	A6NFH5	44	GC08M081524	8.63247871398926	https://www.genecards.org/cgi-bin/carddisp.pl?gene=FABP12
LPCAT1	Lysophosphatidylcholine Acyltransferase 1	Protein Coding	Q8NF37	48	GC05M001456	8.61832618713379	https://www.genecards.org/cgi-bin/carddisp.pl?gene=LPCAT1
CYP17A1	Cytochrome P450 Family 17 Subfamily A Member 1	Protein Coding	P05093	62	GC10M102830	8.60122108459473	https://www.genecards.org/cgi-bin/carddisp.pl?gene=CYP17A1
BCL2	BCL2 Apoptosis Regulator	Protein Coding	P10415	64	GC18M063123	8.59012031555176	https://www.genecards.org/cgi-bin/carddisp.pl?gene=BCL2
VCAM1	Vascular Cell Adhesion Molecule 1	Protein Coding	P19320	58	GC01P100719	8.57253265380859	https://www.genecards.org/cgi-bin/carddisp.pl?gene=VCAM1
PLAT	Plasminogen Activator, Tissue Type	Protein Coding	P00750	62	GC08M042174	8.55026626586914	https://www.genecards.org/cgi-bin/carddisp.pl?gene=PLAT
IFNG	Interferon Gamma	Protein Coding	P01579	63	GC12M068154	8.54434967041016	https://www.genecards.org/cgi-bin/carddisp.pl?gene=IFNG
ITGA2B	Integrin Subunit Alpha 2b	Protein Coding	P08514	64	GC17M097296	8.53420448303223	https://www.genecards.org/cgi-bin/carddisp.pl?gene=ITGA2B
CEBPA	CCAAT Enhancer Binding Protein Alpha	Protein Coding	P49715	60	GC19M033299	8.53177261352539	https://www.genecards.org/cgi-bin/carddisp.pl?gene=CEBPA
BAX	BCL2 Associated X, Apoptosis Regulator	Protein Coding	Q07812	64	GC19P048954	8.52827644348145	https://www.genecards.org/cgi-bin/carddisp.pl?gene=BAX
TF	Transferrin	Protein Coding	P02787	64	GC03P143239	8.5264368057251	https://www.genecards.org/cgi-bin/carddisp.pl?gene=TF
BCHE	Butyrylcholinesterase	Protein Coding	P06276	62	GC03M165772	8.49288177490234	https://www.genecards.org/cgi-bin/carddisp.pl?gene=BCHE
MC4R	Melanocortin 4 Receptor	Protein Coding	P32245	58	GC18M060371	8.47703170776367	https://www.genecards.org/cgi-bin/carddisp.pl?gene=MC4R
APOF	Apolipoprotein F	Protein Coding	Q13790	45	GC12M060414	8.46111869812012	https://www.genecards.org/cgi-bin/carddisp.pl?gene=APOF
PRL	Prolactin	Protein Coding	P01236	56	GC06M022287	8.45046138763428	https://www.genecards.org/cgi-bin/carddisp.pl?gene=PRL
ACOT11	Acyl-CoA Thioesterase 11	Protein Coding	Q8WXI4	49	GC01P054542	8.44842720031738	https://www.genecards.org/cgi-bin/carddisp.pl?gene=ACOT11
DPP4	Dipeptidyl Peptidase 4	Protein Coding	P27487	62	GC02M161992	8.44655227661133	https://www.genecards.org/cgi-bin/carddisp.pl?gene=DPP4
CKM	Creatine Kinase, M-Type	Protein Coding	P06732	58	GC19M045306	8.4457893371582	https://www.genecards.org/cgi-bin/carddisp.pl?gene=CKM
SLC27A2	Solute Carrier Family 27 Member 2	Protein Coding	O14975	57	GC15P050182	8.44100952148438	https://www.genecards.org/cgi-bin/carddisp.pl?gene=SLC27A2
HSD17B4	Hydroxysteroid 17-Beta Dehydrogenase 4	Protein Coding	P51659	60	GC05P119452	8.43583393096924	https://www.genecards.org/cgi-bin/carddisp.pl?gene=HSD17B4
VDAC1	Voltage Dependent Anion Channel 1	Protein Coding	P21796	59	GC05M133975	8.42467308044434	https://www.genecards.org/cgi-bin/carddisp.pl?gene=VDAC1
FADS3	Fatty Acid Desaturase 3	Protein Coding	Q9Y5Q0	48	GC11M061873	8.41952133178711	https://www.genecards.org/cgi-bin/carddisp.pl?gene=FADS3
AMACR	Alpha-Methylacyl-CoA Racemase	Protein Coding	Q9UHK6	58	GC05M033986	8.41033935546875	https://www.genecards.org/cgi-bin/carddisp.pl?gene=AMACR
SLC10A2	Solute Carrier Family 10 Member 2	Protein Coding	Q12908	54	GC13M103043	8.40723323822021	https://www.genecards.org/cgi-bin/carddisp.pl?gene=SLC10A2
AGT	Angiotensinogen	Protein Coding	P01019	62	GC01M230690	8.37582969665527	https://www.genecards.org/cgi-bin/carddisp.pl?gene=AGT
NAMPT	Nicotinamide Phosphoribosyltransferase	Protein Coding	P43490	60	GC07M106248	8.35514068603516	https://www.genecards.org/cgi-bin/carddisp.pl?gene=NAMPT
ZPR1	ZPR1 Zinc Finger	Protein Coding	O75312	51	GC11M140583	8.3532600402832	https://www.genecards.org/cgi-bin/carddisp.pl?gene=ZPR1
PNPLA8	Patatin Like Domain 8, Phospholipase A2	Protein Coding	Q9NP80	54	GC07M108470	8.34992599487305	https://www.genecards.org/cgi-bin/carddisp.pl?gene=PNPLA8
PEX3	Peroxisomal Biogenesis Factor 3	Protein Coding	P56589	54	GC06P143450	8.34293746948242	https://www.genecards.org/cgi-bin/carddisp.pl?gene=PEX3
ABCA2	ATP Binding Cassette Subfamily A Member 2	Protein Coding	Q9BZC7	55	GC09M137007	8.34049987792969	https://www.genecards.org/cgi-bin/carddisp.pl?gene=ABCA2
ABCD1	ATP Binding Cassette Subfamily D Member 1	Protein Coding	P33897	59	GC0XP153724	8.33868598937988	https://www.genecards.org/cgi-bin/carddisp.pl?gene=ABCD1
CASP3	Caspase 3	Protein Coding	P42574	62	GC04M184627	8.33497142791748	https://www.genecards.org/cgi-bin/carddisp.pl?gene=CASP3
SURF1	SURF1 Cytochrome C Oxidase Assembly Factor	Protein Coding	Q15526	55	GC09M133351	8.3202428817749	https://www.genecards.org/cgi-bin/carddisp.pl?gene=SURF1
ARF1	ARF GTPase 1	Protein Coding	P84077	58	GC01P228082	8.31301784515381	https://www.genecards.org/cgi-bin/carddisp.pl?gene=ARF1
ALG9	ALG9 Alpha-1,2-Mannosyltransferase	Protein Coding	Q9H6U8	52	GC11M140513	8.31029415130615	https://www.genecards.org/cgi-bin/carddisp.pl?gene=ALG9
CD1E	CD1e Molecule	Protein Coding	P15812	50	GC01P176907	8.29451751708984	https://www.genecards.org/cgi-bin/carddisp.pl?gene=CD1E
PCCB	Propionyl-CoA Carboxylase Subunit Beta	Protein Coding	P05166	60	GC03P136250	8.29117012023926	https://www.genecards.org/cgi-bin/carddisp.pl?gene=PCCB
COASY	Coenzyme A Synthase	Protein Coding	Q13057	57	GC17P042561	8.29088973999023	https://www.genecards.org/cgi-bin/carddisp.pl?gene=COASY
ELOVL4	ELOVL Fatty Acid Elongase 4	Protein Coding	Q9GZR5	58	GC06M079914	8.29034519195557	https://www.genecards.org/cgi-bin/carddisp.pl?gene=ELOVL4
HSD3B7	Hydroxy-Delta-5-Steroid Dehydrogenase, 3 Beta- And Steroid Delta-Isomerase 7	Protein Coding	Q9H2F3	52	GC16P030985	8.271071434021	https://www.genecards.org/cgi-bin/carddisp.pl?gene=HSD3B7
IRS2	Insulin Receptor Substrate 2	Protein Coding	Q9Y4H2	59	GC13M109752	8.26148796081543	https://www.genecards.org/cgi-bin/carddisp.pl?gene=IRS2
ACOX3	Acyl-CoA Oxidase 3, Pristanoyl	Protein Coding	O15254	52	GC04M008510	8.2600212097168	https://www.genecards.org/cgi-bin/carddisp.pl?gene=ACOX3
SFTPC	Surfactant Protein C	Protein Coding	P11686	52	GC08P022156	8.25915813446045	https://www.genecards.org/cgi-bin/carddisp.pl?gene=SFTPC
OSBPL2	Oxysterol Binding Protein Like 2	Protein Coding	Q9H1P3	50	GC20P062231	8.25693893432617	https://www.genecards.org/cgi-bin/carddisp.pl?gene=OSBPL2
PLA2G15	Phospholipase A2 Group XV	Protein Coding	Q8NCC3	49	GC16P068245	8.25693893432617	https://www.genecards.org/cgi-bin/carddisp.pl?gene=PLA2G15
MMAB	Metabolism Of Cobalamin Associated B	Protein Coding	Q96EY8	56	GC12M109553	8.25414276123047	https://www.genecards.org/cgi-bin/carddisp.pl?gene=MMAB
OLR1	Oxidized Low Density Lipoprotein Receptor 1	Protein Coding	P78380	56	GC12M035795	8.24407768249512	https://www.genecards.org/cgi-bin/carddisp.pl?gene=OLR1
PPARGC1B	PPARG Coactivator 1 Beta	Protein Coding	Q86YN6	48	GC05P149730	8.24392795562744	https://www.genecards.org/cgi-bin/carddisp.pl?gene=PPARGC1B
MOGAT2	Monoacylglycerol O-Acyltransferase 2	Protein Coding	Q3SYC2	45	GC11P075717	8.2058572769165	https://www.genecards.org/cgi-bin/carddisp.pl?gene=MOGAT2
SPHK2	Sphingosine Kinase 2	Protein Coding	Q9NRA0	57	GC19P048619	8.20584869384766	https://www.genecards.org/cgi-bin/carddisp.pl?gene=SPHK2
ANXA5	Annexin A5	Protein Coding	P08758	60	GC04M121667	8.20563697814941	https://www.genecards.org/cgi-bin/carddisp.pl?gene=ANXA5
MB	Myoglobin	Protein Coding	P02144	58	GC22M035606	8.18538093566895	https://www.genecards.org/cgi-bin/carddisp.pl?gene=MB
PLD1	Phospholipase D1	Protein Coding	Q13393	63	GC03M171600	8.17549896240234	https://www.genecards.org/cgi-bin/carddisp.pl?gene=PLD1
EPHX2	Epoxide Hydrolase 2	Protein Coding	P34913	59	GC08P027490	8.17275238037109	https://www.genecards.org/cgi-bin/carddisp.pl?gene=EPHX2
OSBP	Oxysterol Binding Protein	Protein Coding	P22059	52	GC11M139539	8.14012145996094	https://www.genecards.org/cgi-bin/carddisp.pl?gene=OSBP
GPD1	Glycerol-3-Phosphate Dehydrogenase 1	Protein Coding	P21695	56	GC12P075094	8.10507965087891	https://www.genecards.org/cgi-bin/carddisp.pl?gene=GPD1
GPX3	Glutathione Peroxidase 3	Protein Coding	P22352	54	GC05P159401	8.10492992401123	https://www.genecards.org/cgi-bin/carddisp.pl?gene=GPX3
ACSL3	Acyl-CoA Synthetase Long Chain Family Member 3	Protein Coding	O95573	54	GC02P222860	8.10306739807129	https://www.genecards.org/cgi-bin/carddisp.pl?gene=ACSL3
CELSR2	Cadherin EGF LAG Seven-Pass G-Type Receptor 2	Protein Coding	Q9HCU4	53	GC01P111859	8.08367919921875	https://www.genecards.org/cgi-bin/carddisp.pl?gene=CELSR2
DHDDS	Dehydrodolichyl Diphosphate Synthase Subunit	Protein Coding	Q86SQ9	54	GC01P026432	8.08166122436523	https://www.genecards.org/cgi-bin/carddisp.pl?gene=DHDDS
RBP4	Retinol Binding Protein 4	Protein Coding	P02753	58	GC10M093591	8.07851696014404	https://www.genecards.org/cgi-bin/carddisp.pl?gene=RBP4
AGTR1	Angiotensin II Receptor Type 1	Protein Coding	P30556	65	GC03P148697	8.07159233093262	https://www.genecards.org/cgi-bin/carddisp.pl?gene=AGTR1
NCF1	Neutrophil Cytosolic Factor 1	Protein Coding	P14598	60	GC07P095211	8.06407928466797	https://www.genecards.org/cgi-bin/carddisp.pl?gene=NCF1
HMGCS1	3-Hydroxy-3-Methylglutaryl-CoA Synthase 1	Protein Coding	Q01581	55	GC05M045193	8.05483818054199	https://www.genecards.org/cgi-bin/carddisp.pl?gene=HMGCS1
CYP21A2	Cytochrome P450 Family 21 Subfamily A Member 2	Protein Coding	P08686	55	GC06P181915	8.04956245422363	https://www.genecards.org/cgi-bin/carddisp.pl?gene=CYP21A2
ABHD12	Abhydrolase Domain Containing 12, Lysophospholipase	Protein Coding	Q8N2K0	54	GC20M025294	8.04677391052246	https://www.genecards.org/cgi-bin/carddisp.pl?gene=ABHD12
PTPRC	Protein Tyrosine Phosphatase Receptor Type C	Protein Coding	P08575	65	GC01P198607	8.04120445251465	https://www.genecards.org/cgi-bin/carddisp.pl?gene=PTPRC
PON2	Paraoxonase 2	Protein Coding	Q15165	57	GC07M095404	8.03976631164551	https://www.genecards.org/cgi-bin/carddisp.pl?gene=PON2
CYP1B1	Cytochrome P450 Family 1 Subfamily B Member 1	Protein Coding	Q16678	61	GC02M038066	8.03566837310791	https://www.genecards.org/cgi-bin/carddisp.pl?gene=CYP1B1
MMP9	Matrix Metallopeptidase 9	Protein Coding	P14780	66	GC20P046008	8.03202724456787	https://www.genecards.org/cgi-bin/carddisp.pl?gene=MMP9
MBP	Myelin Basic Protein	Protein Coding	P02686	58	GC18M076978	8.03189086914063	https://www.genecards.org/cgi-bin/carddisp.pl?gene=MBP
FABP3	Fatty Acid Binding Protein 3	Protein Coding	P05413	57	GC01M034928	8.03132438659668	https://www.genecards.org/cgi-bin/carddisp.pl?gene=FABP3
MBTPS1	Membrane Bound Transcription Factor Peptidase, Site 1	Protein Coding	Q14703	55	GC16M084053	8.0298318862915	https://www.genecards.org/cgi-bin/carddisp.pl?gene=MBTPS1
AGER	Advanced Glycosylation End-Product Specific Receptor	Protein Coding	Q15109	59	GC06M032180	8.02059364318848	https://www.genecards.org/cgi-bin/carddisp.pl?gene=AGER
PCK1	Phosphoenolpyruvate Carboxykinase 1	Protein Coding	P35558	60	GC20P057561	8.01906871795654	https://www.genecards.org/cgi-bin/carddisp.pl?gene=PCK1
AR	Androgen Receptor	Protein Coding	P10275	65	GC0XP067544	8.01022911071777	https://www.genecards.org/cgi-bin/carddisp.pl?gene=AR
LOX	Lysyl Oxidase	Protein Coding	P28300	60	GC05M122063	8.00653648376465	https://www.genecards.org/cgi-bin/carddisp.pl?gene=LOX
VPS13D	Vacuolar Protein Sorting 13 Homolog D	Protein Coding	Q5THJ4	48	GC01P075469	7.9940357208252	https://www.genecards.org/cgi-bin/carddisp.pl?gene=VPS13D
VEGFA	Vascular Endothelial Growth Factor A	Protein Coding	P15692	61	GC06P043770	7.99375438690186	https://www.genecards.org/cgi-bin/carddisp.pl?gene=VEGFA
NFE2L2	NFE2 Like BZIP Transcription Factor 2	Protein Coding	Q16236	64	GC02M177227	7.98662900924683	https://www.genecards.org/cgi-bin/carddisp.pl?gene=NFE2L2
ITGB3	Integrin Subunit Beta 3	Protein Coding	P05106	65	GC17P155043	7.98272657394409	https://www.genecards.org/cgi-bin/carddisp.pl?gene=ITGB3
IL2	Interleukin 2	Protein Coding	P60568	58	GC04M122451	7.97785472869873	https://www.genecards.org/cgi-bin/carddisp.pl?gene=IL2
CD14	CD14 Molecule	Protein Coding	P08571	58	GC05M140631	7.96839952468872	https://www.genecards.org/cgi-bin/carddisp.pl?gene=CD14
F3	Coagulation Factor III, Tissue Factor	Protein Coding	P13726	58	GC01M095040	7.96068429946899	https://www.genecards.org/cgi-bin/carddisp.pl?gene=F3
PISD	Phosphatidylserine Decarboxylase	Protein Coding	Q9UG56	57	GC22M086014	7.94902276992798	https://www.genecards.org/cgi-bin/carddisp.pl?gene=PISD
CTSD	Cathepsin D	Protein Coding	P07339	65	GC11M001752	7.94029808044434	https://www.genecards.org/cgi-bin/carddisp.pl?gene=CTSD
PLG	Plasminogen	Protein Coding	P00747	62	GC06P160702	7.93476581573486	https://www.genecards.org/cgi-bin/carddisp.pl?gene=PLG
INSIG2	Insulin Induced Gene 2	Protein Coding	Q9Y5U4	47	GC02P118088	7.9323468208313	https://www.genecards.org/cgi-bin/carddisp.pl?gene=INSIG2
NPPB	Natriuretic Peptide B	Protein Coding	P16860	55	GC01M022466	7.93010282516479	https://www.genecards.org/cgi-bin/carddisp.pl?gene=NPPB
FOXO1	Forkhead Box O1	Protein Coding	Q12778	64	GC13M040555	7.92304229736328	https://www.genecards.org/cgi-bin/carddisp.pl?gene=FOXO1
ALG1	ALG1 Chitobiosyldiphosphodolichol Beta-Mannosyltransferase	Protein Coding	Q9BT22	58	GC16P005033	7.91998720169067	https://www.genecards.org/cgi-bin/carddisp.pl?gene=ALG1
ESR2	Estrogen Receptor 2	Protein Coding	Q92731	61	GC14M064084	7.91625928878784	https://www.genecards.org/cgi-bin/carddisp.pl?gene=ESR2
PEX19	Peroxisomal Biogenesis Factor 19	Protein Coding	P40855	56	GC01M160276	7.9105052947998	https://www.genecards.org/cgi-bin/carddisp.pl?gene=PEX19
MAPK3	Mitogen-Activated Protein Kinase 3	Protein Coding	P27361	62	GC16M051076	7.90582275390625	https://www.genecards.org/cgi-bin/carddisp.pl?gene=MAPK3
ADIPOR1	Adiponectin Receptor 1	Protein Coding	Q96A54	55	GC01M202940	7.90414762496948	https://www.genecards.org/cgi-bin/carddisp.pl?gene=ADIPOR1
STAT3	Signal Transducer And Activator Of Transcription 3	Protein Coding	P40763	67	GC17M042313	7.90109539031982	https://www.genecards.org/cgi-bin/carddisp.pl?gene=STAT3
SELP	Selectin P	Protein Coding	P16109	59	GC01M169558	7.89233493804932	https://www.genecards.org/cgi-bin/carddisp.pl?gene=SELP
AKR1B1	Aldo-Keto Reductase Family 1 Member B	Protein Coding	P15121	59	GC07M134442	7.88287734985352	https://www.genecards.org/cgi-bin/carddisp.pl?gene=AKR1B1
IL18	Interleukin 18	Protein Coding	Q14116	57	GC11M112143	7.87857103347778	https://www.genecards.org/cgi-bin/carddisp.pl?gene=IL18
HIF1A	Hypoxia Inducible Factor 1 Subunit Alpha	Protein Coding	Q16665	61	GC14P061695	7.86748600006104	https://www.genecards.org/cgi-bin/carddisp.pl?gene=HIF1A
KCNQ1	Potassium Voltage-Gated Channel Subfamily Q Member 1	Protein Coding	P51787	62	GC11P002444	7.84657716751099	https://www.genecards.org/cgi-bin/carddisp.pl?gene=KCNQ1
SIRT6	Sirtuin 6	Protein Coding	Q8N6T7	57	GC19M004174	7.84466600418091	https://www.genecards.org/cgi-bin/carddisp.pl?gene=SIRT6
MAPK8	Mitogen-Activated Protein Kinase 8	Protein Coding	P45983	62	GC10P048306	7.83576202392578	https://www.genecards.org/cgi-bin/carddisp.pl?gene=MAPK8
ATP13A2	ATPase Cation Transporting 13A2	Protein Coding	Q9NQ11	57	GC01M016985	7.83383083343506	https://www.genecards.org/cgi-bin/carddisp.pl?gene=ATP13A2
BGLAP	Bone Gamma-Carboxyglutamate Protein	Protein Coding	P02818	52	GC01P156242	7.81772613525391	https://www.genecards.org/cgi-bin/carddisp.pl?gene=BGLAP
NAGLU	N-Acetyl-Alpha-Glucosaminidase	Protein Coding	P54802	58	GC17P154848	7.81636953353882	https://www.genecards.org/cgi-bin/carddisp.pl?gene=NAGLU
GPX5	Glutathione Peroxidase 5	Protein Coding	O75715	51	GC06P028525	7.80420827865601	https://www.genecards.org/cgi-bin/carddisp.pl?gene=GPX5
SLC2A1	Solute Carrier Family 2 Member 1	Protein Coding	P11166	66	GC01M042925	7.80157661437988	https://www.genecards.org/cgi-bin/carddisp.pl?gene=SLC2A1
REN	Renin	Protein Coding	P00797	61	GC01M204154	7.80100154876709	https://www.genecards.org/cgi-bin/carddisp.pl?gene=REN
IL4	Interleukin 4	Protein Coding	P05112	59	GC05P132673	7.79768943786621	https://www.genecards.org/cgi-bin/carddisp.pl?gene=IL4
CLSTN3	Calsyntenin 3	Protein Coding	Q9BQT9	46	GC12P074092	7.79496335983276	https://www.genecards.org/cgi-bin/carddisp.pl?gene=CLSTN3
CYP11B1	Cytochrome P450 Family 11 Subfamily B Member 1	Protein Coding	P15538	58	GC08M142872	7.78482818603516	https://www.genecards.org/cgi-bin/carddisp.pl?gene=CYP11B1
SI	Sucrase-Isomaltase	Protein Coding	P14410	58	GC03M164978	7.78074026107788	https://www.genecards.org/cgi-bin/carddisp.pl?gene=SI
LCK	LCK Proto-Oncogene, Src Family Tyrosine Kinase	Protein Coding	P06239	65	GC01P032251	7.78033685684204	https://www.genecards.org/cgi-bin/carddisp.pl?gene=LCK
F9	Coagulation Factor IX	Protein Coding	P00740	60	GC0XP139530	7.77487087249756	https://www.genecards.org/cgi-bin/carddisp.pl?gene=F9
CST3	Cystatin C	Protein Coding	P01034	56	GC20M024204	7.7712607383728	https://www.genecards.org/cgi-bin/carddisp.pl?gene=CST3
LPXN	Leupaxin	Protein Coding	O60711	51	GC11M139524	7.76543235778809	https://www.genecards.org/cgi-bin/carddisp.pl?gene=LPXN
MTM1	Myotubularin 1	Protein Coding	Q13496	56	GC0XP150562	7.75627183914185	https://www.genecards.org/cgi-bin/carddisp.pl?gene=MTM1
CYP2C19	Cytochrome P450 Family 2 Subfamily C Member 19	Protein Coding	P33261	58	GC10P094762	7.75305604934692	https://www.genecards.org/cgi-bin/carddisp.pl?gene=CYP2C19
NR1I3	Nuclear Receptor Subfamily 1 Group I Member 3	Protein Coding	Q14994	56	GC01M161229	7.74309301376343	https://www.genecards.org/cgi-bin/carddisp.pl?gene=NR1I3
NIPAL4	NIPA Like Domain Containing 4	Protein Coding	Q0D2K0	51	GC05P157460	7.73416566848755	https://www.genecards.org/cgi-bin/carddisp.pl?gene=NIPAL4
PLCG2	Phospholipase C Gamma 2	Protein Coding	P16885	65	GC16P122357	7.72875595092773	https://www.genecards.org/cgi-bin/carddisp.pl?gene=PLCG2
DGKQ	Diacylglycerol Kinase Theta	Protein Coding	P52824	54	GC04M000958	7.72844505310059	https://www.genecards.org/cgi-bin/carddisp.pl?gene=DGKQ
DYSF	Dysferlin	Protein Coding	O75923	56	GC02P071453	7.71943998336792	https://www.genecards.org/cgi-bin/carddisp.pl?gene=DYSF
DDOST	Dolichyl-Diphosphooligosaccharide--Protein Glycosyltransferase Non-Catalytic Subunit	Protein Coding	P39656	57	GC01M020651	7.7134370803833	https://www.genecards.org/cgi-bin/carddisp.pl?gene=DDOST
ATP8A2	ATPase Phospholipid Transporting 8A2	Protein Coding	Q9NTI2	52	GC13P028866	7.71181058883667	https://www.genecards.org/cgi-bin/carddisp.pl?gene=ATP8A2
ADIPOR2	Adiponectin Receptor 2	Protein Coding	Q86V24	54	GC12P001670	7.70322799682617	https://www.genecards.org/cgi-bin/carddisp.pl?gene=ADIPOR2
GSK3B	Glycogen Synthase Kinase 3 Beta	Protein Coding	P49841	64	GC03M119821	7.70167875289917	https://www.genecards.org/cgi-bin/carddisp.pl?gene=GSK3B
MYLIP	Myosin Regulatory Light Chain Interacting Protein	Protein Coding	Q8WY64	48	GC06P016129	7.68990802764893	https://www.genecards.org/cgi-bin/carddisp.pl?gene=MYLIP
MT-ATP6	Mitochondrially Encoded ATP Synthase Membrane Subunit 6	Protein Coding	P00846	44	GCMTP008531	7.66774749755859	https://www.genecards.org/cgi-bin/carddisp.pl?gene=MT-ATP6
JUN	Jun Proto-Oncogene, AP-1 Transcription Factor Subunit	Protein Coding	P05412	62	GC01M058780	7.65509128570557	https://www.genecards.org/cgi-bin/carddisp.pl?gene=JUN
CYP1A1	Cytochrome P450 Family 1 Subfamily A Member 1	Protein Coding	P04798	60	GC15M074719	7.63724136352539	https://www.genecards.org/cgi-bin/carddisp.pl?gene=CYP1A1
CYBB	Cytochrome B-245 Beta Chain	Protein Coding	P04839	61	GC0XP037780	7.63599491119385	https://www.genecards.org/cgi-bin/carddisp.pl?gene=CYBB
ALG12	ALG12 Alpha-1,6-Mannosyltransferase	Protein Coding	Q9BV10	50	GC22M049859	7.62538242340088	https://www.genecards.org/cgi-bin/carddisp.pl?gene=ALG12
PEX7	Peroxisomal Biogenesis Factor 7	Protein Coding	O00628	55	GC06P136822	7.60618686676025	https://www.genecards.org/cgi-bin/carddisp.pl?gene=PEX7
HSD11B1	Hydroxysteroid 11-Beta Dehydrogenase 1	Protein Coding	P28845	63	GC01P209686	7.59526109695435	https://www.genecards.org/cgi-bin/carddisp.pl?gene=HSD11B1
HTT	Huntingtin	Protein Coding	P42858	57	GC04P003041	7.59147262573242	https://www.genecards.org/cgi-bin/carddisp.pl?gene=HTT
APOL1	Apolipoprotein L1	Protein Coding	O14791	56	GC22P036253	7.58443689346313	https://www.genecards.org/cgi-bin/carddisp.pl?gene=APOL1
HLA-DRB1	Major Histocompatibility Complex, Class II, DR Beta 1	Protein Coding	P01911	60	GC06M106528	7.58349418640137	https://www.genecards.org/cgi-bin/carddisp.pl?gene=HLA-DRB1
SCARB2	Scavenger Receptor Class B Member 2	Protein Coding	Q14108	58	GC04M076158	7.57466602325439	https://www.genecards.org/cgi-bin/carddisp.pl?gene=SCARB2
LTC4S	Leukotriene C4 Synthase	Protein Coding	Q16873	56	GC05P179793	7.57228851318359	https://www.genecards.org/cgi-bin/carddisp.pl?gene=LTC4S
DMD	Dystrophin	Protein Coding	P11532	58	GC0XM031097	7.57150268554688	https://www.genecards.org/cgi-bin/carddisp.pl?gene=DMD
SERPINA12	Serpin Family A Member 12	Protein Coding	Q8IW75	51	GC14M094487	7.56180381774902	https://www.genecards.org/cgi-bin/carddisp.pl?gene=SERPINA12
PYY	Peptide YY	Protein Coding	P10082	56	GC17M043952	7.55474853515625	https://www.genecards.org/cgi-bin/carddisp.pl?gene=PYY
NDUFB11	NADH:Ubiquinone Oxidoreductase Subunit B11	Protein Coding	Q9NX14	52	GC0XM047142	7.55049562454224	https://www.genecards.org/cgi-bin/carddisp.pl?gene=NDUFB11
CYP46A1	Cytochrome P450 Family 46 Subfamily A Member 1	Protein Coding	Q9Y6A2	55	GC14P099684	7.54385137557983	https://www.genecards.org/cgi-bin/carddisp.pl?gene=CYP46A1
LPCAT2	Lysophosphatidylcholine Acyltransferase 2	Protein Coding	Q7L5N7	53	GC16P121569	7.54329013824463	https://www.genecards.org/cgi-bin/carddisp.pl?gene=LPCAT2
CAV2	Caveolin 2	Protein Coding	P51636	55	GC07P116287	7.54169178009033	https://www.genecards.org/cgi-bin/carddisp.pl?gene=CAV2
NR5A1	Nuclear Receptor Subfamily 5 Group A Member 1	Protein Coding	Q13285	62	GC09M124481	7.5415472984314	https://www.genecards.org/cgi-bin/carddisp.pl?gene=NR5A1
KRAS	KRAS Proto-Oncogene, GTPase	Protein Coding	P01116	66	GC12M035956	7.54086542129517	https://www.genecards.org/cgi-bin/carddisp.pl?gene=KRAS
PLSCR1	Phospholipid Scramblase 1	Protein Coding	O15162	54	GC03M146515	7.51898908615112	https://www.genecards.org/cgi-bin/carddisp.pl?gene=PLSCR1
NPY	Neuropeptide Y	Protein Coding	P01303	58	GC07P024850	7.51134872436523	https://www.genecards.org/cgi-bin/carddisp.pl?gene=NPY
PLA2G5	Phospholipase A2 Group V	Protein Coding	P39877	51	GC01P020028	7.50316429138184	https://www.genecards.org/cgi-bin/carddisp.pl?gene=PLA2G5
HRAS	HRas Proto-Oncogene, GTPase	Protein Coding	P01112	65	GC11M015046	7.49951124191284	https://www.genecards.org/cgi-bin/carddisp.pl?gene=HRAS
PLA2G1B	Phospholipase A2 Group IB	Protein Coding	P04054	57	GC12M120322	7.49837493896484	https://www.genecards.org/cgi-bin/carddisp.pl?gene=PLA2G1B
F10	Coagulation Factor X	Protein Coding	P00742	62	GC13P113122	7.49475860595703	https://www.genecards.org/cgi-bin/carddisp.pl?gene=F10
CYP11B2	Cytochrome P450 Family 11 Subfamily B Member 2	Protein Coding	P19099	58	GC08M142910	7.48341464996338	https://www.genecards.org/cgi-bin/carddisp.pl?gene=CYP11B2
COQ8A	Coenzyme Q8A	Protein Coding	Q8NI60	55	GC01P226957	7.48225498199463	https://www.genecards.org/cgi-bin/carddisp.pl?gene=COQ8A
ABHD4	Abhydrolase Domain Containing 4, N-Acyl Phospholipase B	Protein Coding	Q8TB40	47	GC14P057547	7.47809648513794	https://www.genecards.org/cgi-bin/carddisp.pl?gene=ABHD4
HSPG2	Heparan Sulfate Proteoglycan 2	Protein Coding	P98160	61	GC01M021822	7.47579193115234	https://www.genecards.org/cgi-bin/carddisp.pl?gene=HSPG2
PNPLA7	Patatin Like Domain 7, Lysophospholipase	Protein Coding	Q6ZV29	43	GC09M137459	7.45694303512573	https://www.genecards.org/cgi-bin/carddisp.pl?gene=PNPLA7
TNNI3	Troponin I3, Cardiac Type	Protein Coding	P19429	61	GC19M055151	7.44722175598145	https://www.genecards.org/cgi-bin/carddisp.pl?gene=TNNI3
NR0B2	Nuclear Receptor Subfamily 0 Group B Member 2	Protein Coding	Q15466	54	GC01M034795	7.43583679199219	https://www.genecards.org/cgi-bin/carddisp.pl?gene=NR0B2
ABHD15	Abhydrolase Domain Containing 15	Protein Coding	Q6UXT9	40	GC17M029560	7.43428134918213	https://www.genecards.org/cgi-bin/carddisp.pl?gene=ABHD15
LPIN2	Lipin 2	Protein Coding	Q92539	52	GC18M004017	7.43004751205444	https://www.genecards.org/cgi-bin/carddisp.pl?gene=LPIN2
LAMP2	Lysosomal Associated Membrane Protein 2	Protein Coding	P13473	57	GC0XM120426	7.42718458175659	https://www.genecards.org/cgi-bin/carddisp.pl?gene=LAMP2
DLC1	DLC1 Rho GTPase Activating Protein	Protein Coding	Q96QB1	56	GC08M013083	7.42018938064575	https://www.genecards.org/cgi-bin/carddisp.pl?gene=DLC1
PIK3R1	Phosphoinositide-3-Kinase Regulatory Subunit 1	Protein Coding	P27986	65	GC05P068215	7.41976976394653	https://www.genecards.org/cgi-bin/carddisp.pl?gene=PIK3R1
EDN1	Endothelin 1	Protein Coding	P05305	61	GC06P012910	7.41847324371338	https://www.genecards.org/cgi-bin/carddisp.pl?gene=EDN1
CD8A	CD8 Subunit Alpha	Protein Coding	P01732	61	GC02M086784	7.414879322052	https://www.genecards.org/cgi-bin/carddisp.pl?gene=CD8A
MPDU1	Mannose-P-Dolichol Utilization Defect 1	Protein Coding	O75352	54	GC17P007583	7.4090781211853	https://www.genecards.org/cgi-bin/carddisp.pl?gene=MPDU1
PLD2	Phospholipase D2	Protein Coding	O14939	58	GC17P153629	7.3981761932373	https://www.genecards.org/cgi-bin/carddisp.pl?gene=PLD2
ST3GAL4	ST3 Beta-Galactoside Alpha-2,3-Sialyltransferase 4	Protein Coding	Q11206	56	GC11P126355	7.3935284614563	https://www.genecards.org/cgi-bin/carddisp.pl?gene=ST3GAL4
BPI	Bactericidal Permeability Increasing Protein	Protein Coding	P17213	54	GC20P053399	7.37645816802979	https://www.genecards.org/cgi-bin/carddisp.pl?gene=BPI
PLP1	Proteolipid Protein 1	Protein Coding	P60201	56	GC0XP103773	7.3583517074585	https://www.genecards.org/cgi-bin/carddisp.pl?gene=PLP1
BMAL1	Basic Helix-Loop-Helix ARNT Like 1	Protein Coding	O00327	54	GC11P021222	7.34266805648804	https://www.genecards.org/cgi-bin/carddisp.pl?gene=BMAL1
STT3A	STT3 Oligosaccharyltransferase Complex Catalytic Subunit A	Protein Coding	P46977	58	GC11P126001	7.32065486907959	https://www.genecards.org/cgi-bin/carddisp.pl?gene=STT3A
PRF1	Perforin 1	Protein Coding	P14222	60	GC10M070597	7.31024169921875	https://www.genecards.org/cgi-bin/carddisp.pl?gene=PRF1
ATG3	Autophagy Related 3	Protein Coding	Q9NT62	54	GC03M112532	7.30043792724609	https://www.genecards.org/cgi-bin/carddisp.pl?gene=ATG3
FOS	Fos Proto-Oncogene, AP-1 Transcription Factor Subunit	Protein Coding	P01100	64	GC14P075278	7.30039167404175	https://www.genecards.org/cgi-bin/carddisp.pl?gene=FOS
GPBAR1	G Protein-Coupled Bile Acid Receptor 1	Protein Coding	Q8TDU6	52	GC02P218259	7.29593706130981	https://www.genecards.org/cgi-bin/carddisp.pl?gene=GPBAR1
ABCA8	ATP Binding Cassette Subfamily A Member 8	Protein Coding	O94911	48	GC17M068867	7.2760443687439	https://www.genecards.org/cgi-bin/carddisp.pl?gene=ABCA8
FAAH	Fatty Acid Amide Hydrolase	Protein Coding	O00519	61	GC01P046394	7.27314233779907	https://www.genecards.org/cgi-bin/carddisp.pl?gene=FAAH
DNM2	Dynamin 2	Protein Coding	P50570	63	GC19P010718	7.25429105758667	https://www.genecards.org/cgi-bin/carddisp.pl?gene=DNM2
CAV3	Caveolin 3	Protein Coding	P56539	57	GC03P008733	7.2508692741394	https://www.genecards.org/cgi-bin/carddisp.pl?gene=CAV3
PSRC1	Proline And Serine Rich Coiled-Coil 1	Protein Coding	Q6PGN9	48	GC01M109279	7.24871444702148	https://www.genecards.org/cgi-bin/carddisp.pl?gene=PSRC1
ABCA6	ATP Binding Cassette Subfamily A Member 6	Protein Coding	Q8N139	48	GC17M069078	7.23971080780029	https://www.genecards.org/cgi-bin/carddisp.pl?gene=ABCA6
CAVIN1	Caveolae Associated Protein 1	Protein Coding	Q6NZI2	54	GC17M097212	7.23945713043213	https://www.genecards.org/cgi-bin/carddisp.pl?gene=CAVIN1
SPP1	Secreted Phosphoprotein 1	Protein Coding	P10451	57	GC04P087975	7.23096656799316	https://www.genecards.org/cgi-bin/carddisp.pl?gene=SPP1
EGF	Epidermal Growth Factor	Protein Coding	P01133	64	GC04P109912	7.22969722747803	https://www.genecards.org/cgi-bin/carddisp.pl?gene=EGF
NEU1	Neuraminidase 1	Protein Coding	Q99519	59	GC06M031857	7.22769594192505	https://www.genecards.org/cgi-bin/carddisp.pl?gene=NEU1
PRDM16	PR/SET Domain 16	Protein Coding	Q9HAZ2	58	GC01P074997	7.21245718002319	https://www.genecards.org/cgi-bin/carddisp.pl?gene=PRDM16
PRKCQ	Protein Kinase C Theta	Protein Coding	Q04759	62	GC10M007262	7.21234893798828	https://www.genecards.org/cgi-bin/carddisp.pl?gene=PRKCQ
PITPNA	Phosphatidylinositol Transfer Protein Alpha	Protein Coding	Q00169	50	GC17M095907	7.20561075210571	https://www.genecards.org/cgi-bin/carddisp.pl?gene=PITPNA
HMGA1	High Mobility Group AT-Hook 1	Protein Coding	P17096	59	GC06P181988	7.19878625869751	https://www.genecards.org/cgi-bin/carddisp.pl?gene=HMGA1
HSPA5	Heat Shock Protein Family A (Hsp70) Member 5	Protein Coding	P11021	61	GC09M125234	7.18073844909668	https://www.genecards.org/cgi-bin/carddisp.pl?gene=HSPA5
PEX1	Peroxisomal Biogenesis Factor 1	Protein Coding	O43933	57	GC07M092487	7.18027257919312	https://www.genecards.org/cgi-bin/carddisp.pl?gene=PEX1
SMPDL3B	Sphingomyelin Phosphodiesterase Acid Like 3B	Protein Coding	Q92485	48	GC01P076530	7.17739009857178	https://www.genecards.org/cgi-bin/carddisp.pl?gene=SMPDL3B
CKB	Creatine Kinase B	Protein Coding	P12277	57	GC14M103519	7.17395210266113	https://www.genecards.org/cgi-bin/carddisp.pl?gene=CKB
PLCG1	Phospholipase C Gamma 1	Protein Coding	P19174	62	GC20P041136	7.16707181930542	https://www.genecards.org/cgi-bin/carddisp.pl?gene=PLCG1
NFKB1	Nuclear Factor Kappa B Subunit 1	Protein Coding	P19838	66	GC04P102501	7.15980339050293	https://www.genecards.org/cgi-bin/carddisp.pl?gene=NFKB1
MOSPD2	Motile Sperm Domain Containing 2	Protein Coding	Q8NHP6	44	GC0XP014891	7.15523386001587	https://www.genecards.org/cgi-bin/carddisp.pl?gene=MOSPD2
AGPAT1	1-Acylglycerol-3-Phosphate O-Acyltransferase 1	Protein Coding	Q99943	51	GC06M032168	7.14365482330322	https://www.genecards.org/cgi-bin/carddisp.pl?gene=AGPAT1
FABP5	Fatty Acid Binding Protein 5	Protein Coding	Q01469	55	GC08P081282	7.13471269607544	https://www.genecards.org/cgi-bin/carddisp.pl?gene=FABP5
MVK	Mevalonate Kinase	Protein Coding	Q03426	60	GC12P109573	7.13136053085327	https://www.genecards.org/cgi-bin/carddisp.pl?gene=MVK
ELOVL6	ELOVL Fatty Acid Elongase 6	Protein Coding	Q9H5J4	52	GC04M110045	7.13057518005371	https://www.genecards.org/cgi-bin/carddisp.pl?gene=ELOVL6
STK11	Serine/Threonine Kinase 11	Protein Coding	Q15831	62	GC19P001177	7.12231206893921	https://www.genecards.org/cgi-bin/carddisp.pl?gene=STK11
TNXB	Tenascin XB	Protein Coding	P22105	56	GC06M106500	7.11862897872925	https://www.genecards.org/cgi-bin/carddisp.pl?gene=TNXB
DHCR24	24-Dehydrocholesterol Reductase	Protein Coding	Q15392	58	GC01M054849	7.11752796173096	https://www.genecards.org/cgi-bin/carddisp.pl?gene=DHCR24
ANXA2	Annexin A2	Protein Coding	P07355	60	GC15M060347	7.11740493774414	https://www.genecards.org/cgi-bin/carddisp.pl?gene=ANXA2
LMAN1	Lectin, Mannose Binding 1	Protein Coding	P49257	58	GC18M059327	7.11469078063965	https://www.genecards.org/cgi-bin/carddisp.pl?gene=LMAN1
MSR1	Macrophage Scavenger Receptor 1	Protein Coding	P21757	58	GC08M016107	7.11386489868164	https://www.genecards.org/cgi-bin/carddisp.pl?gene=MSR1
TCF7L2	Transcription Factor 7 Like 2	Protein Coding	Q9NQB0	59	GC10P112950	7.11303806304932	https://www.genecards.org/cgi-bin/carddisp.pl?gene=TCF7L2
PRKAB1	Protein Kinase AMP-Activated Non-Catalytic Subunit Beta 1	Protein Coding	Q9Y478	59	GC12P119667	7.10547065734863	https://www.genecards.org/cgi-bin/carddisp.pl?gene=PRKAB1
FFAR2	Free Fatty Acid Receptor 2	Protein Coding	O15552	53	GC19P152388	7.0923113822937	https://www.genecards.org/cgi-bin/carddisp.pl?gene=FFAR2
SOCS3	Suppressor Of Cytokine Signaling 3	Protein Coding	O14543	57	GC17M078356	7.09105920791626	https://www.genecards.org/cgi-bin/carddisp.pl?gene=SOCS3
DBI	Diazepam Binding Inhibitor, Acyl-CoA Binding Protein	Protein Coding	P07108	58	GC02P119366	7.08361959457397	https://www.genecards.org/cgi-bin/carddisp.pl?gene=DBI
FBN1	Fibrillin 1	Protein Coding	P35555	60	GC15M048408	7.07981872558594	https://www.genecards.org/cgi-bin/carddisp.pl?gene=FBN1
ESYT1	Extended Synaptotagmin 1	Protein Coding	Q9BSJ8	49	GC12P075419	7.0788106918335	https://www.genecards.org/cgi-bin/carddisp.pl?gene=ESYT1
ESYT2	Extended Synaptotagmin 2	Protein Coding	A0FGR8	46	GC07M158730	7.07839202880859	https://www.genecards.org/cgi-bin/carddisp.pl?gene=ESYT2
CCK	Cholecystokinin	Protein Coding	P06307	56	GC03M042274	7.07321071624756	https://www.genecards.org/cgi-bin/carddisp.pl?gene=CCK
SLC2A2	Solute Carrier Family 2 Member 2	Protein Coding	P11168	63	GC03M171024	7.07298183441162	https://www.genecards.org/cgi-bin/carddisp.pl?gene=SLC2A2
HSD3B2	Hydroxy-Delta-5-Steroid Dehydrogenase, 3 Beta- And Steroid Delta-Isomerase 2	Protein Coding	P26439	57	GC01P119414	7.06983709335327	https://www.genecards.org/cgi-bin/carddisp.pl?gene=HSD3B2
MAPK1	Mitogen-Activated Protein Kinase 1	Protein Coding	P28482	65	GC22M021759	7.06579923629761	https://www.genecards.org/cgi-bin/carddisp.pl?gene=MAPK1
TBL2	Transducin Beta Like 2	Protein Coding	Q9Y4P3	50	GC07M080955	7.06476593017578	https://www.genecards.org/cgi-bin/carddisp.pl?gene=TBL2
FFAR4	Free Fatty Acid Receptor 4	Protein Coding	Q5NUL3	50	GC10P093566	7.05964756011963	https://www.genecards.org/cgi-bin/carddisp.pl?gene=FFAR4
RPS6KB1	Ribosomal Protein S6 Kinase B1	Protein Coding	P23443	63	GC17P059893	7.05656337738037	https://www.genecards.org/cgi-bin/carddisp.pl?gene=RPS6KB1
CFH	Complement Factor H	Protein Coding	P08603	60	GC01P196621	7.0460844039917	https://www.genecards.org/cgi-bin/carddisp.pl?gene=CFH
EBP	EBP Cholestenol Delta-Isomerase	Protein Coding	Q15125	56	GC0XP048521	7.03561115264893	https://www.genecards.org/cgi-bin/carddisp.pl?gene=EBP
LGALS3	Galectin 3	Protein Coding	P17931	57	GC14P055124	7.0230827331543	https://www.genecards.org/cgi-bin/carddisp.pl?gene=LGALS3
RARRES2	Retinoic Acid Receptor Responder 2	Protein Coding	Q99969	51	GC07M150333	7.02021455764771	https://www.genecards.org/cgi-bin/carddisp.pl?gene=RARRES2
IL1A	Interleukin 1 Alpha	Protein Coding	P01583	58	GC02M112773	6.99826526641846	https://www.genecards.org/cgi-bin/carddisp.pl?gene=IL1A
JAK2	Janus Kinase 2	Protein Coding	O60674	66	GC09P004985	6.99499654769897	https://www.genecards.org/cgi-bin/carddisp.pl?gene=JAK2
TNFRSF11B	TNF Receptor Superfamily Member 11b	Protein Coding	O00300	60	GC08M118923	6.99278736114502	https://www.genecards.org/cgi-bin/carddisp.pl?gene=TNFRSF11B
SGPL1	Sphingosine-1-Phosphate Lyase 1	Protein Coding	O95470	60	GC10P070815	6.98662519454956	https://www.genecards.org/cgi-bin/carddisp.pl?gene=SGPL1
CUBN	Cubilin	Protein Coding	O60494	58	GC10M016824	6.97652435302734	https://www.genecards.org/cgi-bin/carddisp.pl?gene=CUBN
FOXO3	Forkhead Box O3	Protein Coding	O43524	60	GC06P108559	6.97076177597046	https://www.genecards.org/cgi-bin/carddisp.pl?gene=FOXO3
ACOT8	Acyl-CoA Thioesterase 8	Protein Coding	O14734	47	GC20M045841	6.96894025802612	https://www.genecards.org/cgi-bin/carddisp.pl?gene=ACOT8
SPTLC1	Serine Palmitoyltransferase Long Chain Base Subunit 1	Protein Coding	O15269	60	GC09M121881	6.96773958206177	https://www.genecards.org/cgi-bin/carddisp.pl?gene=SPTLC1
POMC	Proopiomelanocortin	Protein Coding	P01189	61	GC02M025160	6.9671483039856	https://www.genecards.org/cgi-bin/carddisp.pl?gene=POMC
PNLIPRP2	Pancreatic Lipase Related Protein 2 (Gene/Pseudogene)	Protein Coding	P54317	41	GC10P116620	6.96507263183594	https://www.genecards.org/cgi-bin/carddisp.pl?gene=PNLIPRP2
ALDH3B1	Aldehyde Dehydrogenase 3 Family Member B1	Protein Coding	P43353	52	GC11P108019	6.96058702468872	https://www.genecards.org/cgi-bin/carddisp.pl?gene=ALDH3B1
GAPDH	Glyceraldehyde-3-Phosphate Dehydrogenase	Protein Coding	P04406	64	GC12P074057	6.95949220657349	https://www.genecards.org/cgi-bin/carddisp.pl?gene=GAPDH
CH25H	Cholesterol 25-Hydroxylase	Protein Coding	O95992	50	GC10M089205	6.95533275604248	https://www.genecards.org/cgi-bin/carddisp.pl?gene=CH25H
ABHD6	Abhydrolase Domain Containing 6, Acylglycerol Lipase	Protein Coding	Q9BV23	50	GC03P065249	6.95230388641357	https://www.genecards.org/cgi-bin/carddisp.pl?gene=ABHD6
VDR	Vitamin D Receptor	Protein Coding	P11473	61	GC12M047841	6.94912576675415	https://www.genecards.org/cgi-bin/carddisp.pl?gene=VDR
TMT1B	Thiol Methyltransferase 1B	Protein Coding	Q6UX53	44	GC12P055681	6.94525146484375	https://www.genecards.org/cgi-bin/carddisp.pl?gene=TMT1B
ALOX15B	Arachidonate 15-Lipoxygenase Type B	Protein Coding	O15296	53	GC17P008039	6.94405603408813	https://www.genecards.org/cgi-bin/carddisp.pl?gene=ALOX15B
GAA	Alpha Glucosidase	Protein Coding	P10253	64	GC17P080101	6.94269371032715	https://www.genecards.org/cgi-bin/carddisp.pl?gene=GAA
MARCKS	Myristoylated Alanine Rich Protein Kinase C Substrate	Protein Coding	P29966	52	GC06P113857	6.92853403091431	https://www.genecards.org/cgi-bin/carddisp.pl?gene=MARCKS
MIP	Major Intrinsic Protein Of Lens Fiber	Protein Coding	P30301	52	GC12M056449	6.92765140533447	https://www.genecards.org/cgi-bin/carddisp.pl?gene=MIP
GHR	Growth Hormone Receptor	Protein Coding	P10912	58	GC05P042429	6.9274115562439	https://www.genecards.org/cgi-bin/carddisp.pl?gene=GHR
ABCC8	ATP Binding Cassette Subfamily C Member 8	Protein Coding	Q09428	59	GC11M017392	6.92592144012451	https://www.genecards.org/cgi-bin/carddisp.pl?gene=ABCC8
IGFBP1	Insulin Like Growth Factor Binding Protein 1	Protein Coding	P08833	55	GC07P051058	6.90441179275513	https://www.genecards.org/cgi-bin/carddisp.pl?gene=IGFBP1
LRP2	LDL Receptor Related Protein 2	Protein Coding	P98164	61	GC02M169127	6.90053224563599	https://www.genecards.org/cgi-bin/carddisp.pl?gene=LRP2
CREB1	CAMP Responsive Element Binding Protein 1	Protein Coding	P16220	62	GC02P207529	6.9005069732666	https://www.genecards.org/cgi-bin/carddisp.pl?gene=CREB1
ATG9A	Autophagy Related 9A	Protein Coding	Q7Z3C6	53	GC02M219219	6.897780418396	https://www.genecards.org/cgi-bin/carddisp.pl?gene=ATG9A
PLA2G3	Phospholipase A2 Group III	Protein Coding	Q9NZ20	50	GC22M085981	6.89163494110107	https://www.genecards.org/cgi-bin/carddisp.pl?gene=PLA2G3
SMARCA4	SWI/SNF Related BAF Chromatin Remodeling Complex Subunit ATPase 4	Protein Coding	P51532	64	GC19P151807	6.8903694152832	https://www.genecards.org/cgi-bin/carddisp.pl?gene=SMARCA4
OSBPL10	Oxysterol Binding Protein Like 10	Protein Coding	Q9BXB5	44	GC03M031677	6.88500738143921	https://www.genecards.org/cgi-bin/carddisp.pl?gene=OSBPL10
SQLE	Squalene Epoxidase	Protein Coding	Q14534	57	GC08P124998	6.88292741775513	https://www.genecards.org/cgi-bin/carddisp.pl?gene=SQLE
FAS	Fas Cell Surface Death Receptor	Protein Coding	P25445	64	GC10P124091	6.87900352478027	https://www.genecards.org/cgi-bin/carddisp.pl?gene=FAS
CYP26A1	Cytochrome P450 Family 26 Subfamily A Member 1	Protein Coding	O43174	55	GC10P093073	6.87777996063232	https://www.genecards.org/cgi-bin/carddisp.pl?gene=CYP26A1
DGKB	Diacylglycerol Kinase Beta	Protein Coding	Q9Y6T7	52	GC07M014145	6.8707389831543	https://www.genecards.org/cgi-bin/carddisp.pl?gene=DGKB
GPAT4	Glycerol-3-Phosphate Acyltransferase 4	Protein Coding	Q86UL3	48	GC08P041577	6.8622727394104	https://www.genecards.org/cgi-bin/carddisp.pl?gene=GPAT4
PLA2G2D	Phospholipase A2 Group IID	Protein Coding	Q9UNK4	47	GC01M020111	6.86096954345703	https://www.genecards.org/cgi-bin/carddisp.pl?gene=PLA2G2D
CHIT1	Chitinase 1	Protein Coding	Q13231	57	GC01M203213	6.85959911346436	https://www.genecards.org/cgi-bin/carddisp.pl?gene=CHIT1
TNNT2	Troponin T2, Cardiac Type	Protein Coding	P45379	61	GC01M201359	6.85758352279663	https://www.genecards.org/cgi-bin/carddisp.pl?gene=TNNT2
AGL	Amylo-Alpha-1,6-Glucosidase And 4-Alpha-Glucanotransferase	Protein Coding	P35573	58	GC01P099850	6.85647916793823	https://www.genecards.org/cgi-bin/carddisp.pl?gene=AGL
NDUFS4	NADH:Ubiquinone Oxidoreductase Subunit S4	Protein Coding	O43181	55	GC05P053560	6.85004663467407	https://www.genecards.org/cgi-bin/carddisp.pl?gene=NDUFS4
FYN	FYN Proto-Oncogene, Src Family Tyrosine Kinase	Protein Coding	P06241	60	GC06M111660	6.84448003768921	https://www.genecards.org/cgi-bin/carddisp.pl?gene=FYN
DLG4	Discs Large MAGUK Scaffold Protein 4	Protein Coding	P78352	61	GC17M096179	6.83752918243408	https://www.genecards.org/cgi-bin/carddisp.pl?gene=DLG4
CASP1	Caspase 1	Protein Coding	P29466	61	GC11M105025	6.83469820022583	https://www.genecards.org/cgi-bin/carddisp.pl?gene=CASP1
HCAR2	Hydroxycarboxylic Acid Receptor 2	Protein Coding	Q8TDS4	50	GC12M122701	6.83422088623047	https://www.genecards.org/cgi-bin/carddisp.pl?gene=HCAR2
MBOAT7	Membrane Bound Acylglycerophosphatidylinositol O-Acyltransferase MBOAT7	Protein Coding	Q96N66	51	GC19M054173	6.83082723617554	https://www.genecards.org/cgi-bin/carddisp.pl?gene=MBOAT7
MMP2	Matrix Metallopeptidase 2	Protein Coding	P08253	66	GC16P121565	6.82970905303955	https://www.genecards.org/cgi-bin/carddisp.pl?gene=MMP2
SLC39A8	Solute Carrier Family 39 Member 8	Protein Coding	Q9C0K1	56	GC04M102252	6.82903242111206	https://www.genecards.org/cgi-bin/carddisp.pl?gene=SLC39A8
NR3C1	Nuclear Receptor Subfamily 3 Group C Member 1	Protein Coding	P04150	62	GC05M143277	6.81851243972778	https://www.genecards.org/cgi-bin/carddisp.pl?gene=NR3C1
EPO	Erythropoietin	Protein Coding	P01588	55	GC07P100720	6.81332397460938	https://www.genecards.org/cgi-bin/carddisp.pl?gene=EPO
PNPLA5	Patatin Like Domain 5, Triacylglycerol Lipase	Protein Coding	Q7Z6Z6	44	GC22M043879	6.81215763092041	https://www.genecards.org/cgi-bin/carddisp.pl?gene=PNPLA5
PRKAG2	Protein Kinase AMP-Activated Non-Catalytic Subunit Gamma 2	Protein Coding	Q9UGJ0	62	GC07M151556	6.80971384048462	https://www.genecards.org/cgi-bin/carddisp.pl?gene=PRKAG2
ABHD16A	Abhydrolase Domain Containing 16A, Phospholipase	Protein Coding	O95870	50	GC06M106483	6.806715965271	https://www.genecards.org/cgi-bin/carddisp.pl?gene=ABHD16A
MYH7	Myosin Heavy Chain 7	Protein Coding	P12883	60	GC14M023412	6.8022027015686	https://www.genecards.org/cgi-bin/carddisp.pl?gene=MYH7
H6PD	Hexose-6-Phosphate Dehydrogenase/Glucose 1-Dehydrogenase	Protein Coding	O95479	56	GC01P009234	6.80101823806763	https://www.genecards.org/cgi-bin/carddisp.pl?gene=H6PD
ABCD3	ATP Binding Cassette Subfamily D Member 3	Protein Coding	P28288	57	GC01P094385	6.79782009124756	https://www.genecards.org/cgi-bin/carddisp.pl?gene=ABCD3
CLN8	CLN8 Transmembrane ER And ERGIC Protein	Protein Coding	Q9UBY8	52	GC08P001755	6.79265451431274	https://www.genecards.org/cgi-bin/carddisp.pl?gene=CLN8
NR0B1	Nuclear Receptor Subfamily 0 Group B Member 1	Protein Coding	P51843	59	GC0XM030304	6.7898006439209	https://www.genecards.org/cgi-bin/carddisp.pl?gene=NR0B1
SURF4	Surfeit 4	Protein Coding	O15260	50	GC09M133361	6.78223848342896	https://www.genecards.org/cgi-bin/carddisp.pl?gene=SURF4
RNF213	Ring Finger Protein 213	Protein Coding	Q63HN8	50	GC17P080260	6.77262353897095	https://www.genecards.org/cgi-bin/carddisp.pl?gene=RNF213
FGF19	Fibroblast Growth Factor 19	Protein Coding	O95750	57	GC11M139938	6.77178001403809	https://www.genecards.org/cgi-bin/carddisp.pl?gene=FGF19
CRAT	Carnitine O-Acetyltransferase	Protein Coding	P43155	59	GC09M129094	6.76724863052368	https://www.genecards.org/cgi-bin/carddisp.pl?gene=CRAT
ACOT12	Acyl-CoA Thioesterase 12	Protein Coding	Q8WYK0	48	GC05M081792	6.76595211029053	https://www.genecards.org/cgi-bin/carddisp.pl?gene=ACOT12
STX1A	Syntaxin 1A	Protein Coding	Q16623	60	GC07M080956	6.75993251800537	https://www.genecards.org/cgi-bin/carddisp.pl?gene=STX1A
TOMM40	Translocase Of Outer Mitochondrial Membrane 40	Protein Coding	O96008	52	GC19P044890	6.75850486755371	https://www.genecards.org/cgi-bin/carddisp.pl?gene=TOMM40
ATF6	Activating Transcription Factor 6	Protein Coding	P18850	61	GC01P161766	6.75630283355713	https://www.genecards.org/cgi-bin/carddisp.pl?gene=ATF6
DGKA	Diacylglycerol Kinase Alpha	Protein Coding	P23743	55	GC12P055927	6.75416564941406	https://www.genecards.org/cgi-bin/carddisp.pl?gene=DGKA
DPAGT1	Dolichyl-Phosphate N-Acetylglucosaminephosphotransferase 1	Protein Coding	Q9H3H5	57	GC11M140656	6.75415229797363	https://www.genecards.org/cgi-bin/carddisp.pl?gene=DPAGT1
PRNP	Prion Protein (Kanno Blood Group)	Protein Coding	F7VJQ1	61	GC20P004686	6.74982786178589	https://www.genecards.org/cgi-bin/carddisp.pl?gene=PRNP
XBP1	X-Box Binding Protein 1	Protein Coding	P17861	59	GC22M028794	6.74500513076782	https://www.genecards.org/cgi-bin/carddisp.pl?gene=XBP1
CLPTM1	CLPTM1 Regulator Of GABA Type A Receptor Forward Trafficking	Protein Coding	O96005	47	GC19P044954	6.74394273757935	https://www.genecards.org/cgi-bin/carddisp.pl?gene=CLPTM1
BDNF	Brain Derived Neurotrophic Factor	Protein Coding	P23560	62	GC11M027654	6.73714685440063	https://www.genecards.org/cgi-bin/carddisp.pl?gene=BDNF
PLA2G4F	Phospholipase A2 Group IVF	Protein Coding	Q68DD2	47	GC15M042139	6.73066759109497	https://www.genecards.org/cgi-bin/carddisp.pl?gene=PLA2G4F
G0S2	G0/G1 Switch 2	Protein Coding	P27469	42	GC01P209675	6.72501754760742	https://www.genecards.org/cgi-bin/carddisp.pl?gene=G0S2
ITGAM	Integrin Subunit Alpha M	Protein Coding	P11215	62	GC16P121092	6.71721458435059	https://www.genecards.org/cgi-bin/carddisp.pl?gene=ITGAM
GBA2	Glucosylceramidase Beta 2	Protein Coding	Q9HCG7	53	GC09M035736	6.71577262878418	https://www.genecards.org/cgi-bin/carddisp.pl?gene=GBA2
CPT1C	Carnitine Palmitoyltransferase 1C	Protein Coding	Q8TCG5	54	GC19P049690	6.70217323303223	https://www.genecards.org/cgi-bin/carddisp.pl?gene=CPT1C
CYP1A2	Cytochrome P450 Family 1 Subfamily A Member 2	Protein Coding	P05177	58	GC15P074748	6.70111989974976	https://www.genecards.org/cgi-bin/carddisp.pl?gene=CYP1A2
CD55	CD55 Molecule (Cromer Blood Group)	Protein Coding	P08174	62	GC01P207321	6.69982099533081	https://www.genecards.org/cgi-bin/carddisp.pl?gene=CD55
IKBKB	Inhibitor Of Nuclear Factor Kappa B Kinase Subunit Beta	Protein Coding	O14920	67	GC08P042271	6.68916988372803	https://www.genecards.org/cgi-bin/carddisp.pl?gene=IKBKB
PDK4	Pyruvate Dehydrogenase Kinase 4	Protein Coding	Q16654	57	GC07M095583	6.68052291870117	https://www.genecards.org/cgi-bin/carddisp.pl?gene=PDK4
ITLN1	Intelectin 1	Protein Coding	Q8WWA0	51	GC01M160876	6.67455625534058	https://www.genecards.org/cgi-bin/carddisp.pl?gene=ITLN1
NF1	Neurofibromin 1	Protein Coding	P21359	61	GC17P031094	6.6745080947876	https://www.genecards.org/cgi-bin/carddisp.pl?gene=NF1
CKMT1B	Creatine Kinase, Mitochondrial 1B	Protein Coding	P12532	48	GC15P192950	6.67397785186768	https://www.genecards.org/cgi-bin/carddisp.pl?gene=CKMT1B
OSBPL8	Oxysterol Binding Protein Like 8	Protein Coding	Q9BZF1	49	GC12M076354	6.67153692245483	https://www.genecards.org/cgi-bin/carddisp.pl?gene=OSBPL8
PEX2	Peroxisomal Biogenesis Factor 2	Protein Coding	P28328	57	GC08M076980	6.66295385360718	https://www.genecards.org/cgi-bin/carddisp.pl?gene=PEX2
DGKG	Diacylglycerol Kinase Gamma	Protein Coding	P49619	52	GC03M186105	6.66257858276367	https://www.genecards.org/cgi-bin/carddisp.pl?gene=DGKG
RORA	RAR Related Orphan Receptor A	Protein Coding	P35398	61	GC15M060488	6.65901565551758	https://www.genecards.org/cgi-bin/carddisp.pl?gene=RORA
PNPLA4	Patatin Like Domain 4, Phospholipase And Triacylglycerol Lipase	Protein Coding	P41247	48	GC0XM007898	6.65821933746338	https://www.genecards.org/cgi-bin/carddisp.pl?gene=PNPLA4
GOT2	Glutamic-Oxaloacetic Transaminase 2	Protein Coding	P00505	60	GC16M058707	6.65798664093018	https://www.genecards.org/cgi-bin/carddisp.pl?gene=GOT2
MT-ATP8	Mitochondrially Encoded ATP Synthase Membrane Subunit 8	Protein Coding	P03928	42	GCMTP008368	6.65755939483643	https://www.genecards.org/cgi-bin/carddisp.pl?gene=MT-ATP8
F5	Coagulation Factor V	Protein Coding	P12259	60	GC01M169511	6.6548228263855	https://www.genecards.org/cgi-bin/carddisp.pl?gene=F5
RDH12	Retinol Dehydrogenase 12	Protein Coding	Q96NR8	57	GC14P067701	6.6511402130127	https://www.genecards.org/cgi-bin/carddisp.pl?gene=RDH12
PITPNB	Phosphatidylinositol Transfer Protein Beta	Protein Coding	P48739	51	GC22M027851	6.63552522659302	https://www.genecards.org/cgi-bin/carddisp.pl?gene=PITPNB
OSBPL9	Oxysterol Binding Protein Like 9	Protein Coding	Q96SU4	47	GC01P078322	6.63344478607178	https://www.genecards.org/cgi-bin/carddisp.pl?gene=OSBPL9
NFKBIA	NFKB Inhibitor Alpha	Protein Coding	P25963	64	GC14M035401	6.61770009994507	https://www.genecards.org/cgi-bin/carddisp.pl?gene=NFKBIA
BTK	Bruton Tyrosine Kinase	Protein Coding	Q06187	67	GC0XM101349	6.61576414108276	https://www.genecards.org/cgi-bin/carddisp.pl?gene=BTK
DEGS2	Delta 4-Desaturase, Sphingolipid 2	Protein Coding	Q6QHC5	48	GC14M100143	6.61517429351807	https://www.genecards.org/cgi-bin/carddisp.pl?gene=DEGS2
NLRP3	NLR Family Pyrin Domain Containing 3	Protein Coding	Q96P20	62	GC01P247632	6.61434984207153	https://www.genecards.org/cgi-bin/carddisp.pl?gene=NLRP3
AHSG	Alpha 2-HS Glycoprotein	Protein Coding	P02765	57	GC03P186721	6.60814476013184	https://www.genecards.org/cgi-bin/carddisp.pl?gene=AHSG
LY96	Lymphocyte Antigen 96	Protein Coding	Q9Y6Y9	55	GC08P073991	6.59858083724976	https://www.genecards.org/cgi-bin/carddisp.pl?gene=LY96
CCL5	C-C Motif Chemokine Ligand 5	Protein Coding	P13501	56	GC17M035871	6.59743642807007	https://www.genecards.org/cgi-bin/carddisp.pl?gene=CCL5
APOD	Apolipoprotein D	Protein Coding	P05090	55	GC03M195568	6.58873128890991	https://www.genecards.org/cgi-bin/carddisp.pl?gene=APOD
DGKE	Diacylglycerol Kinase Epsilon	Protein Coding	P52429	58	GC17P056834	6.57765054702759	https://www.genecards.org/cgi-bin/carddisp.pl?gene=DGKE
HSD11B2	Hydroxysteroid 11-Beta Dehydrogenase 2	Protein Coding	P80365	58	GC16P121870	6.57398843765259	https://www.genecards.org/cgi-bin/carddisp.pl?gene=HSD11B2
TPP1	Tripeptidyl Peptidase 1	Protein Coding	O14773	59	GC11M015315	6.57338237762451	https://www.genecards.org/cgi-bin/carddisp.pl?gene=TPP1
VCL	Vinculin	Protein Coding	P18206	60	GC10P073995	6.56664180755615	https://www.genecards.org/cgi-bin/carddisp.pl?gene=VCL
KRT14	Keratin 14	Protein Coding	P02533	60	GC17M041582	6.55331516265869	https://www.genecards.org/cgi-bin/carddisp.pl?gene=KRT14
TXN	Thioredoxin	Protein Coding	P10599	59	GC09M110243	6.54946184158325	https://www.genecards.org/cgi-bin/carddisp.pl?gene=TXN
DOCK6	Dedicator Of Cytokinesis 6	Protein Coding	Q96HP0	57	GC19M011199	6.54793643951416	https://www.genecards.org/cgi-bin/carddisp.pl?gene=DOCK6
GNE	Glucosamine (UDP-N-Acetyl)-2-Epimerase/N-Acetylmannosamine Kinase	Protein Coding	Q9Y223	55	GC09M036214	6.54447364807129	https://www.genecards.org/cgi-bin/carddisp.pl?gene=GNE
GAL3ST1	Galactose-3-O-Sulfotransferase 1	Protein Coding	Q99999	51	GC22M030554	6.54060411453247	https://www.genecards.org/cgi-bin/carddisp.pl?gene=GAL3ST1
UNC13D	Unc-13 Homolog D	Protein Coding	Q70J99	57	GC17M075827	6.54052639007568	https://www.genecards.org/cgi-bin/carddisp.pl?gene=UNC13D
BECN1	Beclin 1	Protein Coding	Q14457	59	GC17M042810	6.52730751037598	https://www.genecards.org/cgi-bin/carddisp.pl?gene=BECN1
FGB	Fibrinogen Beta Chain	Protein Coding	P02675	60	GC04P154727	6.51210737228394	https://www.genecards.org/cgi-bin/carddisp.pl?gene=FGB
TTN	Titin	Protein Coding	Q8WZ42	61	GC02M178525	6.50898265838623	https://www.genecards.org/cgi-bin/carddisp.pl?gene=TTN
NEU3	Neuraminidase 3	Protein Coding	Q9UQ49	50	GC11P108302	6.50835847854614	https://www.genecards.org/cgi-bin/carddisp.pl?gene=NEU3
SPTLC2	Serine Palmitoyltransferase Long Chain Base Subunit 2	Protein Coding	O15270	61	GC14M077505	6.50439691543579	https://www.genecards.org/cgi-bin/carddisp.pl?gene=SPTLC2
ALDH3B2	Aldehyde Dehydrogenase 3 Family Member B2	Protein Coding	P48448	50	GC11M067662	6.49981880187988	https://www.genecards.org/cgi-bin/carddisp.pl?gene=ALDH3B2
TMT1A	Thiol Methyltransferase 1A	Protein Coding	Q9H8H3	42	GC12P050923	6.48435688018799	https://www.genecards.org/cgi-bin/carddisp.pl?gene=TMT1A
TPTE2	Transmembrane Phosphoinositide 3-Phosphatase And Tensin Homolog 2	Protein Coding	Q6XPS3	41	GC13M019422	6.47847414016724	https://www.genecards.org/cgi-bin/carddisp.pl?gene=TPTE2
CKMT2	Creatine Kinase, Mitochondrial 2	Protein Coding	P17540	54	GC05P081233	6.47632932662964	https://www.genecards.org/cgi-bin/carddisp.pl?gene=CKMT2
FLOT1	Flotillin 1	Protein Coding	O75955	54	GC06M106410	6.47466897964478	https://www.genecards.org/cgi-bin/carddisp.pl?gene=FLOT1
PMM2	Phosphomannomutase 2	Protein Coding	O15305	58	GC16P008788	6.47282028198242	https://www.genecards.org/cgi-bin/carddisp.pl?gene=PMM2
SOS1	SOS Ras/Rac Guanine Nucleotide Exchange Factor 1	Protein Coding	Q07889	64	GC02M039454	6.47186279296875	https://www.genecards.org/cgi-bin/carddisp.pl?gene=SOS1
TMEM41B	Transmembrane Protein 41B	Protein Coding	Q5BJD5	47	GC11M009280	6.47046566009521	https://www.genecards.org/cgi-bin/carddisp.pl?gene=TMEM41B
DOLPP1	Dolichyldiphosphatase 1	Protein Coding	Q86YN1	44	GC09P129081	6.46979665756226	https://www.genecards.org/cgi-bin/carddisp.pl?gene=DOLPP1
FITM1	Fat Storage Inducing Transmembrane Protein 1	Protein Coding	A5D6W6	38	GC14P057570	6.46394348144531	https://www.genecards.org/cgi-bin/carddisp.pl?gene=FITM1
TXNIP	Thioredoxin Interacting Protein	Protein Coding	Q9H3M7	52	GC01M145992	6.43954801559448	https://www.genecards.org/cgi-bin/carddisp.pl?gene=TXNIP
FLNA	Filamin A	Protein Coding	P21333	62	GC0XM154348	6.43937730789185	https://www.genecards.org/cgi-bin/carddisp.pl?gene=FLNA
CTDNEP1	CTD Nuclear Envelope Phosphatase 1	Protein Coding	O95476	41	GC17M007243	6.43802404403687	https://www.genecards.org/cgi-bin/carddisp.pl?gene=CTDNEP1
ZFYVE1	Zinc Finger FYVE-Type Containing 1	Protein Coding	Q9HBF4	47	GC14M072969	6.43321752548218	https://www.genecards.org/cgi-bin/carddisp.pl?gene=ZFYVE1
RAC1	Rac Family Small GTPase 1	Protein Coding	P63000	62	GC07P019033	6.42363595962524	https://www.genecards.org/cgi-bin/carddisp.pl?gene=RAC1
GBF1	Golgi Brefeldin A Resistant Guanine Nucleotide Exchange Factor 1	Protein Coding	Q92538	56	GC10P124472	6.411789894104	https://www.genecards.org/cgi-bin/carddisp.pl?gene=GBF1
ALG11	ALG11 Alpha-1,2-Mannosyltransferase	Protein Coding	Q2TAA5	53	GC13P052012	6.41083574295044	https://www.genecards.org/cgi-bin/carddisp.pl?gene=ALG11
SGMS1	Sphingomyelin Synthase 1	Protein Coding	Q86VZ5	50	GC10M050305	6.40884733200073	https://www.genecards.org/cgi-bin/carddisp.pl?gene=SGMS1
LRPPRC	Leucine Rich Pentatricopeptide Repeat Containing	Protein Coding	P42704	54	GC02M043886	6.40584659576416	https://www.genecards.org/cgi-bin/carddisp.pl?gene=LRPPRC
ABHD16B	Abhydrolase Domain Containing 16B	Protein Coding	Q9H3Z7	38	GC20P063861	6.40442848205566	https://www.genecards.org/cgi-bin/carddisp.pl?gene=ABHD16B
CYB5R3	Cytochrome B5 Reductase 3	Protein Coding	P00387	57	GC22M086164	6.39714527130127	https://www.genecards.org/cgi-bin/carddisp.pl?gene=CYB5R3
OSBPL5	Oxysterol Binding Protein Like 5	Protein Coding	Q9H0X9	50	GC11M015153	6.39252424240112	https://www.genecards.org/cgi-bin/carddisp.pl?gene=OSBPL5
FNDC5	Fibronectin Type III Domain Containing 5	Protein Coding	Q8NAU1	47	GC01M035669	6.38579988479614	https://www.genecards.org/cgi-bin/carddisp.pl?gene=FNDC5
LIPM	Lipase Family Member M	Protein Coding	Q5VYY2	42	GC10P124089	6.38563537597656	https://www.genecards.org/cgi-bin/carddisp.pl?gene=LIPM
ACTA1	Actin Alpha 1, Skeletal Muscle	Protein Coding	P68133	61	GC01M230668	6.38434648513794	https://www.genecards.org/cgi-bin/carddisp.pl?gene=ACTA1
RAB5A	RAB5A, Member RAS Oncogene Family	Protein Coding	P20339	58	GC03P027238	6.38279438018799	https://www.genecards.org/cgi-bin/carddisp.pl?gene=RAB5A
CTNNB1	Catenin Beta 1	Protein Coding	P35222	67	GC03P041194	6.38007354736328	https://www.genecards.org/cgi-bin/carddisp.pl?gene=CTNNB1
PTPN11	Protein Tyrosine Phosphatase Non-Receptor Type 11	Protein Coding	Q06124	67	GC12P112418	6.37306690216064	https://www.genecards.org/cgi-bin/carddisp.pl?gene=PTPN11
PDE3B	Phosphodiesterase 3B	Protein Coding	Q13370	57	GC11P014643	6.37078475952148	https://www.genecards.org/cgi-bin/carddisp.pl?gene=PDE3B
PRKCA	Protein Kinase C Alpha	Protein Coding	P17252	64	GC17P066302	6.37047672271729	https://www.genecards.org/cgi-bin/carddisp.pl?gene=PRKCA
ALG3	ALG3 Alpha-1,3- Mannosyltransferase	Protein Coding	Q92685	54	GC03M184244	6.36539936065674	https://www.genecards.org/cgi-bin/carddisp.pl?gene=ALG3
SPTLC3	Serine Palmitoyltransferase Long Chain Base Subunit 3	Protein Coding	Q9NUV7	51	GC20P013008	6.36280584335327	https://www.genecards.org/cgi-bin/carddisp.pl?gene=SPTLC3
EGFR	Epidermal Growth Factor Receptor	Protein Coding	P00533	68	GC07P055019	6.36175155639648	https://www.genecards.org/cgi-bin/carddisp.pl?gene=EGFR
RSAD2	Radical S-Adenosyl Methionine Domain Containing 2	Protein Coding	Q8WXG1	52	GC02P006865	6.35844564437866	https://www.genecards.org/cgi-bin/carddisp.pl?gene=RSAD2
SERPINA1	Serpin Family A Member 1	Protein Coding	P01009	62	GC14M094376	6.35525894165039	https://www.genecards.org/cgi-bin/carddisp.pl?gene=SERPINA1
CD40	CD40 Molecule	Protein Coding	P25942	63	GC20P046118	6.35347509384155	https://www.genecards.org/cgi-bin/carddisp.pl?gene=CD40
NR1D2	Nuclear Receptor Subfamily 1 Group D Member 2	Protein Coding	Q14995	51	GC03P023945	6.34867906570435	https://www.genecards.org/cgi-bin/carddisp.pl?gene=NR1D2
GDF15	Growth Differentiation Factor 15	Protein Coding	Q99988	56	GC19P152105	6.34825086593628	https://www.genecards.org/cgi-bin/carddisp.pl?gene=GDF15
ENHO	Energy Homeostasis Associated	Protein Coding	Q6UWT2	39	GC09M035843	6.34586668014526	https://www.genecards.org/cgi-bin/carddisp.pl?gene=ENHO
LCN2	Lipocalin 2	Protein Coding	P80188	58	GC09P128149	6.3432035446167	https://www.genecards.org/cgi-bin/carddisp.pl?gene=LCN2
PCK2	Phosphoenolpyruvate Carboxykinase 2, Mitochondrial	Protein Coding	Q16822	58	GC14P024094	6.3354024887085	https://www.genecards.org/cgi-bin/carddisp.pl?gene=PCK2
PECAM1	Platelet And Endothelial Cell Adhesion Molecule 1	Protein Coding	P16284	54	GC17M064319	6.32994079589844	https://www.genecards.org/cgi-bin/carddisp.pl?gene=PECAM1
CTSA	Cathepsin A	Protein Coding	P10619	60	GC20P045890	6.3280668258667	https://www.genecards.org/cgi-bin/carddisp.pl?gene=CTSA
CLU	Clusterin	Protein Coding	P10909	60	GC08M027596	6.324059009552	https://www.genecards.org/cgi-bin/carddisp.pl?gene=CLU
IDS	Iduronate 2-Sulfatase	Protein Coding	P22304	60	GC0XM149476	6.32389259338379	https://www.genecards.org/cgi-bin/carddisp.pl?gene=IDS
PTPN1	Protein Tyrosine Phosphatase Non-Receptor Type 1	Protein Coding	P18031	62	GC20P050510	6.32206010818481	https://www.genecards.org/cgi-bin/carddisp.pl?gene=PTPN1
POLG	DNA Polymerase Gamma, Catalytic Subunit	Protein Coding	P54098	61	GC15M163223	6.32084655761719	https://www.genecards.org/cgi-bin/carddisp.pl?gene=POLG
GFPT1	Glutamine--Fructose-6-Phosphate Transaminase 1	Protein Coding	Q06210	60	GC02M069319	6.3059287071228	https://www.genecards.org/cgi-bin/carddisp.pl?gene=GFPT1
CAD	Carbamoyl-Phosphate Synthetase 2, Aspartate Transcarbamylase, And Dihydroorotase	Protein Coding	P27708	61	GC02P027217	6.30544519424438	https://www.genecards.org/cgi-bin/carddisp.pl?gene=CAD
KAT5	Lysine Acetyltransferase 5	Protein Coding	Q92993	63	GC11P065711	6.30511236190796	https://www.genecards.org/cgi-bin/carddisp.pl?gene=KAT5
ABO	ABO, Alpha 1-3-N-Acetylgalactosaminyltransferase And Alpha 1-3-Galactosyltransferase	Protein Coding	P16442	49	GC09M133250	6.30286741256714	https://www.genecards.org/cgi-bin/carddisp.pl?gene=ABO
PRKCB	Protein Kinase C Beta	Protein Coding	P05771	62	GC16P120735	6.30067777633667	https://www.genecards.org/cgi-bin/carddisp.pl?gene=PRKCB
PLSCR3	Phospholipid Scramblase 3	Protein Coding	Q9NRY6	47	GC17M007389	6.29761695861816	https://www.genecards.org/cgi-bin/carddisp.pl?gene=PLSCR3
CALR	Calreticulin	Protein Coding	P27797	64	GC19P012938	6.29526615142822	https://www.genecards.org/cgi-bin/carddisp.pl?gene=CALR
PITPNM1	Phosphatidylinositol Transfer Protein Membrane Associated 1	Protein Coding	O00562	50	GC11M139872	6.29177093505859	https://www.genecards.org/cgi-bin/carddisp.pl?gene=PITPNM1
DGKZ	Diacylglycerol Kinase Zeta	Protein Coding	Q13574	56	GC11P046332	6.28454732894897	https://www.genecards.org/cgi-bin/carddisp.pl?gene=DGKZ
GCDH	Glutaryl-CoA Dehydrogenase	Protein Coding	Q92947	58	GC19P012891	6.28334617614746	https://www.genecards.org/cgi-bin/carddisp.pl?gene=GCDH
TRMU	TRNA Mitochondrial 2-Thiouridylase	Protein Coding	O75648	51	GC22P046330	6.27599287033081	https://www.genecards.org/cgi-bin/carddisp.pl?gene=TRMU
PLPPR1	Phospholipid Phosphatase Related 1	Protein Coding	Q8TBJ4	42	GC09P108212	6.26261281967163	https://www.genecards.org/cgi-bin/carddisp.pl?gene=PLPPR1
GNRH1	Gonadotropin Releasing Hormone 1	Protein Coding	P01148	54	GC08M025419	6.25566434860229	https://www.genecards.org/cgi-bin/carddisp.pl?gene=GNRH1
OTC	Ornithine Transcarbamylase	Protein Coding	P00480	60	GC0XP038345	6.25044441223145	https://www.genecards.org/cgi-bin/carddisp.pl?gene=OTC
CFD	Complement Factor D	Protein Coding	P00746	57	GC19P000859	6.24728727340698	https://www.genecards.org/cgi-bin/carddisp.pl?gene=CFD
PIP5K1A	Phosphatidylinositol-4-Phosphate 5-Kinase Type 1 Alpha	Protein Coding	Q99755	52	GC01P176533	6.24340581893921	https://www.genecards.org/cgi-bin/carddisp.pl?gene=PIP5K1A
ACSL5	Acyl-CoA Synthetase Long Chain Family Member 5	Protein Coding	Q9ULC5	54	GC10P112374	6.23459243774414	https://www.genecards.org/cgi-bin/carddisp.pl?gene=ACSL5
AP3B1	Adaptor Related Protein Complex 3 Subunit Beta 1	Protein Coding	O00203	57	GC05M081668	6.23420238494873	https://www.genecards.org/cgi-bin/carddisp.pl?gene=AP3B1
WAS	WASP Actin Nucleation Promoting Factor	Protein Coding	P42768	61	GC0XP048676	6.22968149185181	https://www.genecards.org/cgi-bin/carddisp.pl?gene=WAS
IL17A	Interleukin 17A	Protein Coding	Q16552	55	GC06P052186	6.22701597213745	https://www.genecards.org/cgi-bin/carddisp.pl?gene=IL17A
PEX5	Peroxisomal Biogenesis Factor 5	Protein Coding	P50542	57	GC12P074093	6.22055244445801	https://www.genecards.org/cgi-bin/carddisp.pl?gene=PEX5
NPHS2	NPHS2 Stomatin Family Member, Podocin	Protein Coding	Q9NP85	54	GC01M179554	6.21905136108398	https://www.genecards.org/cgi-bin/carddisp.pl?gene=NPHS2
DPM1	Dolichyl-Phosphate Mannosyltransferase Subunit 1, Catalytic	Protein Coding	O60762	56	GC20M050934	6.2166051864624	https://www.genecards.org/cgi-bin/carddisp.pl?gene=DPM1
HNRNPA2B1	Heterogeneous Nuclear Ribonucleoprotein A2/B1	Protein Coding	P22626	60	GC07M026174	6.19191694259644	https://www.genecards.org/cgi-bin/carddisp.pl?gene=HNRNPA2B1
FA2H	Fatty Acid 2-Hydroxylase	Protein Coding	Q7L5A8	58	GC16M074712	6.19074201583862	https://www.genecards.org/cgi-bin/carddisp.pl?gene=FA2H
NPHS1	NPHS1 Adhesion Molecule, Nephrin	Protein Coding	O60500	60	GC19M035825	6.18792295455933	https://www.genecards.org/cgi-bin/carddisp.pl?gene=NPHS1
GPX6	Glutathione Peroxidase 6	Protein Coding	P59796	47	GC06M028503	6.18441534042358	https://www.genecards.org/cgi-bin/carddisp.pl?gene=GPX6
CYP2B6	Cytochrome P450 Family 2 Subfamily B Member 6	Protein Coding	P20813	59	GC19P040991	6.18197011947632	https://www.genecards.org/cgi-bin/carddisp.pl?gene=CYP2B6
RPE65	Retinoid Isomerohydrolase RPE65	Protein Coding	Q16518	58	GC01M068428	6.17686605453491	https://www.genecards.org/cgi-bin/carddisp.pl?gene=RPE65
ABCG2	ATP Binding Cassette Subfamily G Member 2 (JR Blood Group)	Protein Coding	Q9UNQ0	62	GC04M088090	6.17498779296875	https://www.genecards.org/cgi-bin/carddisp.pl?gene=ABCG2
PLPPR3	Phospholipid Phosphatase Related 3	Protein Coding	Q6T4P5	44	GC19M107724	6.16369009017944	https://www.genecards.org/cgi-bin/carddisp.pl?gene=PLPPR3
COBLL1	Cordon-Bleu WH2 Repeat Protein Like 1	Protein Coding	Q53SF7	45	GC02M164654	6.16059398651123	https://www.genecards.org/cgi-bin/carddisp.pl?gene=COBLL1
F8	Coagulation Factor VIII	Protein Coding	P00451	61	GC0XM154835	6.1592378616333	https://www.genecards.org/cgi-bin/carddisp.pl?gene=F8
SMAD3	SMAD Family Member 3	Protein Coding	P84022	66	GC15P067063	6.15881443023682	https://www.genecards.org/cgi-bin/carddisp.pl?gene=SMAD3
BAD	BCL2 Associated Agonist Of Cell Death	Protein Coding	Q92934	57	GC11M139722	6.15800380706787	https://www.genecards.org/cgi-bin/carddisp.pl?gene=BAD
KCNE3	Potassium Voltage-Gated Channel Subfamily E Regulatory Subunit 3	Protein Coding	Q9Y6H6	57	GC11M074454	6.15459394454956	https://www.genecards.org/cgi-bin/carddisp.pl?gene=KCNE3
CYB5A	Cytochrome B5 Type A	Protein Coding	P00167	56	GC18M074250	6.14744234085083	https://www.genecards.org/cgi-bin/carddisp.pl?gene=CYB5A
PTAFR	Platelet Activating Factor Receptor	Protein Coding	P25105	54	GC01M028147	6.14103984832764	https://www.genecards.org/cgi-bin/carddisp.pl?gene=PTAFR
DAGLB	Diacylglycerol Lipase Beta	Protein Coding	Q8NCG7	49	GC07M006416	6.13670682907104	https://www.genecards.org/cgi-bin/carddisp.pl?gene=DAGLB
GSTM1	Glutathione S-Transferase Mu 1	Protein Coding	P09488	55	GC01P109687	6.1339316368103	https://www.genecards.org/cgi-bin/carddisp.pl?gene=GSTM1
ACTB	Actin Beta	Protein Coding	P60709	63	GC07M005854	6.12262296676636	https://www.genecards.org/cgi-bin/carddisp.pl?gene=ACTB
MPV17	Mitochondrial Inner Membrane Protein MPV17	Protein Coding	P39210	53	GC02M027309	6.11438655853271	https://www.genecards.org/cgi-bin/carddisp.pl?gene=MPV17
PDHA1	Pyruvate Dehydrogenase E1 Subunit Alpha 1	Protein Coding	P08559	60	GC0XP019343	6.11082410812378	https://www.genecards.org/cgi-bin/carddisp.pl?gene=PDHA1
ALPP	Alkaline Phosphatase, Placental	Protein Coding	P05187	57	GC02P232378	6.10871362686157	https://www.genecards.org/cgi-bin/carddisp.pl?gene=ALPP
HLA-DQA1	Major Histocompatibility Complex, Class II, DQ Alpha 1	Protein Coding	P01909	55	GC06P181921	6.09719085693359	https://www.genecards.org/cgi-bin/carddisp.pl?gene=HLA-DQA1
CYP2D6	Cytochrome P450 Family 2 Subfamily D Member 6 (Gene/Pseudogene)	Protein Coding	P10635	60	GC22M042126	6.09543752670288	https://www.genecards.org/cgi-bin/carddisp.pl?gene=CYP2D6
PEX10	Peroxisomal Biogenesis Factor 10	Protein Coding	O60683	53	GC01M002403	6.09428358078003	https://www.genecards.org/cgi-bin/carddisp.pl?gene=PEX10
ALG14	ALG14 UDP-N-Acetylglucosaminyltransferase Subunit	Protein Coding	Q96F25	52	GC01M094974	6.08828783035278	https://www.genecards.org/cgi-bin/carddisp.pl?gene=ALG14
TFAM	Transcription Factor A, Mitochondrial	Protein Coding	Q00059	57	GC10P058385	6.08173513412476	https://www.genecards.org/cgi-bin/carddisp.pl?gene=TFAM
SDR9C7	Short Chain Dehydrogenase/Reductase Family 9C Member 7	Protein Coding	Q8NEX9	47	GC12M056923	6.07926225662231	https://www.genecards.org/cgi-bin/carddisp.pl?gene=SDR9C7
EMD	Emerin	Protein Coding	P50402	58	GC0XP154379	6.07361698150635	https://www.genecards.org/cgi-bin/carddisp.pl?gene=EMD
APOL3	Apolipoprotein L3	Protein Coding	O95236	44	GC22M086094	6.07242059707642	https://www.genecards.org/cgi-bin/carddisp.pl?gene=APOL3
ACE2	Angiotensin Converting Enzyme 2	Protein Coding	Q9BYF1	62	GC0XM015494	6.07223749160767	https://www.genecards.org/cgi-bin/carddisp.pl?gene=ACE2
STT3B	STT3 Oligosaccharyltransferase Complex Catalytic Subunit B	Protein Coding	Q8TCJ2	55	GC03P031532	6.07138824462891	https://www.genecards.org/cgi-bin/carddisp.pl?gene=STT3B
RAB7A	RAB7A, Member RAS Oncogene Family	Protein Coding	P51149	62	GC03P143091	6.07112884521484	https://www.genecards.org/cgi-bin/carddisp.pl?gene=RAB7A
PRKD1	Protein Kinase D1	Protein Coding	Q15139	62	GC14M029576	6.06953954696655	https://www.genecards.org/cgi-bin/carddisp.pl?gene=PRKD1
SELENOI	Selenoprotein I	Protein Coding	Q9C0D9	50	GC02P029654	6.05841302871704	https://www.genecards.org/cgi-bin/carddisp.pl?gene=SELENOI
CXCL10	C-X-C Motif Chemokine Ligand 10	Protein Coding	P02778	57	GC04M076021	6.05739402770996	https://www.genecards.org/cgi-bin/carddisp.pl?gene=CXCL10
MYD88	MYD88 Innate Immune Signal Transduction Adaptor	Protein Coding	Q99836	62	GC03P038501	6.05268812179565	https://www.genecards.org/cgi-bin/carddisp.pl?gene=MYD88
HSPA4	Heat Shock Protein Family A (Hsp70) Member 4	Protein Coding	P34932	55	GC05P133132	6.0519232749939	https://www.genecards.org/cgi-bin/carddisp.pl?gene=HSPA4
PRKCZ	Protein Kinase C Zeta	Protein Coding	Q05513	61	GC01P074965	6.04931545257568	https://www.genecards.org/cgi-bin/carddisp.pl?gene=PRKCZ
TIMP1	TIMP Metallopeptidase Inhibitor 1	Protein Coding	P01033	57	GC0XP060812	6.04824781417847	https://www.genecards.org/cgi-bin/carddisp.pl?gene=TIMP1
NEB	Nebulin	Protein Coding	P20929	51	GC02M151485	6.04398918151855	https://www.genecards.org/cgi-bin/carddisp.pl?gene=NEB
LORICRIN	Loricrin Cornified Envelope Precursor Protein	Protein Coding	P23490	47	GC01P176636	6.04372453689575	https://www.genecards.org/cgi-bin/carddisp.pl?gene=LORICRIN
MMUT	Methylmalonyl-CoA Mutase	Protein Coding	P22033	58	GC06M049430	6.04353380203247	https://www.genecards.org/cgi-bin/carddisp.pl?gene=MMUT
FGA	Fibrinogen Alpha Chain	Protein Coding	P02671	62	GC04M154583	6.03771924972534	https://www.genecards.org/cgi-bin/carddisp.pl?gene=FGA
FLNC	Filamin C	Protein Coding	Q14315	57	GC07P128830	6.03734731674194	https://www.genecards.org/cgi-bin/carddisp.pl?gene=FLNC
GLTP	Glycolipid Transfer Protein	Protein Coding	Q9NZD2	47	GC12M109850	6.03517055511475	https://www.genecards.org/cgi-bin/carddisp.pl?gene=GLTP
FABP9	Fatty Acid Binding Protein 9	Protein Coding	Q0Z7S8	39	GC08M081458	6.03407287597656	https://www.genecards.org/cgi-bin/carddisp.pl?gene=FABP9
IDUA	Alpha-L-Iduronidase	Protein Coding	P35475	58	GC04P000986	6.03163242340088	https://www.genecards.org/cgi-bin/carddisp.pl?gene=IDUA
DNM1L	Dynamin 1 Like	Protein Coding	O00429	61	GC12P032679	6.03152704238892	https://www.genecards.org/cgi-bin/carddisp.pl?gene=DNM1L
PAH	Phenylalanine Hydroxylase	Protein Coding	P00439	60	GC12M102836	6.0311131477356	https://www.genecards.org/cgi-bin/carddisp.pl?gene=PAH
PIGT	Phosphatidylinositol Glycan Anchor Biosynthesis Class T	Protein Coding	Q969N2	52	GC20P045416	6.01880836486816	https://www.genecards.org/cgi-bin/carddisp.pl?gene=PIGT
FN1	Fibronectin 1	Protein Coding	P02751	63	GC02M215360	6.0170259475708	https://www.genecards.org/cgi-bin/carddisp.pl?gene=FN1
SIRT3	Sirtuin 3	Protein Coding	Q9NTG7	60	GC11M000215	6.01506090164185	https://www.genecards.org/cgi-bin/carddisp.pl?gene=SIRT3
NOS2	Nitric Oxide Synthase 2	Protein Coding	P35228	62	GC17M027756	6.01097965240479	https://www.genecards.org/cgi-bin/carddisp.pl?gene=NOS2
SELENON	Selenoprotein N	Protein Coding	Q9NZV5	51	GC01P025800	6.0100884437561	https://www.genecards.org/cgi-bin/carddisp.pl?gene=SELENON
CYBA	Cytochrome B-245 Alpha Chain	Protein Coding	P13498	60	GC16M088643	6.0091552734375	https://www.genecards.org/cgi-bin/carddisp.pl?gene=CYBA
PEX6	Peroxisomal Biogenesis Factor 6	Protein Coding	Q13608	53	GC06M042963	6.00418710708618	https://www.genecards.org/cgi-bin/carddisp.pl?gene=PEX6
APLN	Apelin	Protein Coding	Q9ULZ1	48	GC0XM129645	5.99596977233887	https://www.genecards.org/cgi-bin/carddisp.pl?gene=APLN
KCNH2	Potassium Voltage-Gated Channel Subfamily H Member 2	Protein Coding	Q12809	63	GC07M150944	5.99076271057129	https://www.genecards.org/cgi-bin/carddisp.pl?gene=KCNH2
KL	Klotho	Protein Coding	Q9UEF7	61	GC13P033016	5.98861408233643	https://www.genecards.org/cgi-bin/carddisp.pl?gene=KL
CYP4A11	Cytochrome P450 Family 4 Subfamily A Member 11	Protein Coding	Q02928	52	GC01M046929	5.98670721054077	https://www.genecards.org/cgi-bin/carddisp.pl?gene=CYP4A11
LCN1	Lipocalin 1	Protein Coding	P31025	51	GC09P135521	5.98482704162598	https://www.genecards.org/cgi-bin/carddisp.pl?gene=LCN1
FAAH2	Fatty Acid Amide Hydrolase 2	Protein Coding	Q6GMR7	44	GC0XP057121	5.98257398605347	https://www.genecards.org/cgi-bin/carddisp.pl?gene=FAAH2
CERS1	Ceramide Synthase 1	Protein Coding	P27544	55	GC19M018868	5.97725534439087	https://www.genecards.org/cgi-bin/carddisp.pl?gene=CERS1
PIP4K2A	Phosphatidylinositol-5-Phosphate 4-Kinase Type 2 Alpha	Protein Coding	P48426	55	GC10M022534	5.97535419464111	https://www.genecards.org/cgi-bin/carddisp.pl?gene=PIP4K2A
TFEB	Transcription Factor EB	Protein Coding	P19484	55	GC06M106693	5.97297239303589	https://www.genecards.org/cgi-bin/carddisp.pl?gene=TFEB
ACSF3	Acyl-CoA Synthetase Family Member 3	Protein Coding	Q4G176	55	GC16P089088	5.97289705276489	https://www.genecards.org/cgi-bin/carddisp.pl?gene=ACSF3
GIP	Gastric Inhibitory Polypeptide	Protein Coding	P09681	49	GC17M048958	5.97039794921875	https://www.genecards.org/cgi-bin/carddisp.pl?gene=GIP
SLC16A11	Solute Carrier Family 16 Member 11	Protein Coding	Q8NCK7	44	GC17M007041	5.96318197250366	https://www.genecards.org/cgi-bin/carddisp.pl?gene=SLC16A11
ACAA1	Acetyl-CoA Acyltransferase 1	Protein Coding	P09110	54	GC03M038103	5.96230363845825	https://www.genecards.org/cgi-bin/carddisp.pl?gene=ACAA1
HERPUD1	Homocysteine Inducible ER Protein With Ubiquitin Like Domain 1	Protein Coding	Q15011	46	GC16P056932	5.95734882354736	https://www.genecards.org/cgi-bin/carddisp.pl?gene=HERPUD1
DCDC2	Doublecortin Domain Containing 2	Protein Coding	Q9UHG0	51	GC06M024171	5.95504999160767	https://www.genecards.org/cgi-bin/carddisp.pl?gene=DCDC2
BPIFA1	BPI Fold Containing Family A Member 1	Protein Coding	Q9NP55	48	GC20P033235	5.95382642745972	https://www.genecards.org/cgi-bin/carddisp.pl?gene=BPIFA1
HBG2	Hemoglobin Subunit Gamma 2	Protein Coding	P69892	55	GC11M015239	5.95303869247437	https://www.genecards.org/cgi-bin/carddisp.pl?gene=HBG2
CYP24A1	Cytochrome P450 Family 24 Subfamily A Member 1	Protein Coding	Q07973	59	GC20M054153	5.95279884338379	https://www.genecards.org/cgi-bin/carddisp.pl?gene=CYP24A1
MGAM	Maltase-Glucoamylase	Protein Coding	O43451	57	GC07P167658	5.95260620117188	https://www.genecards.org/cgi-bin/carddisp.pl?gene=MGAM
ALDH2	Aldehyde Dehydrogenase 2 Family Member	Protein Coding	P05091	64	GC12P111766	5.94565534591675	https://www.genecards.org/cgi-bin/carddisp.pl?gene=ALDH2
PEMT	Phosphatidylethanolamine N-Methyltransferase	Protein Coding	Q9UBM1	51	GC17M096443	5.94433546066284	https://www.genecards.org/cgi-bin/carddisp.pl?gene=PEMT
GPX1	Glutathione Peroxidase 1	Protein Coding	P07203	57	GC03M054761	5.93973970413208	https://www.genecards.org/cgi-bin/carddisp.pl?gene=GPX1
NOX1	NADPH Oxidase 1	Protein Coding	Q9Y5S8	57	GC0XM100843	5.93560457229614	https://www.genecards.org/cgi-bin/carddisp.pl?gene=NOX1
CLPTM1L	CLPTM1 Like	Protein Coding	Q96KA5	50	GC05M001317	5.92181205749512	https://www.genecards.org/cgi-bin/carddisp.pl?gene=CLPTM1L
MBOAT2	Membrane Bound Glycerophospholipid O-Acyltransferase 2	Protein Coding	Q6ZWT7	44	GC02M008853	5.92161130905151	https://www.genecards.org/cgi-bin/carddisp.pl?gene=MBOAT2
ETV6	ETS Variant Transcription Factor 6	Protein Coding	P41212	59	GC12P011649	5.91674566268921	https://www.genecards.org/cgi-bin/carddisp.pl?gene=ETV6
ACSS2	Acyl-CoA Synthetase Short Chain Family Member 2	Protein Coding	Q9NR19	58	GC20P053239	5.91449975967407	https://www.genecards.org/cgi-bin/carddisp.pl?gene=ACSS2
PDE5A	Phosphodiesterase 5A	Protein Coding	O76074	58	GC04M119494	5.90694999694824	https://www.genecards.org/cgi-bin/carddisp.pl?gene=PDE5A
OCRL	OCRL Inositol Polyphosphate-5-Phosphatase	Protein Coding	Q01968	58	GC0XP129539	5.90300846099854	https://www.genecards.org/cgi-bin/carddisp.pl?gene=OCRL
ISCU	Iron-Sulfur Cluster Assembly Enzyme	Protein Coding	Q9H1K1	57	GC12P108561	5.90057039260864	https://www.genecards.org/cgi-bin/carddisp.pl?gene=ISCU
TJP1	Tight Junction Protein 1	Protein Coding	Q07157	58	GC15M029699	5.90043926239014	https://www.genecards.org/cgi-bin/carddisp.pl?gene=TJP1
CHCHD10	Coiled-Coil-Helix-Coiled-Coil-Helix Domain Containing 10	Protein Coding	Q8WYQ3	52	GC22M023765	5.89971446990967	https://www.genecards.org/cgi-bin/carddisp.pl?gene=CHCHD10
CYP3A5	Cytochrome P450 Family 3 Subfamily A Member 5	Protein Coding	P20815	58	GC07M099648	5.89835977554321	https://www.genecards.org/cgi-bin/carddisp.pl?gene=CYP3A5
TNFSF11	TNF Superfamily Member 11	Protein Coding	O14788	62	GC13P042562	5.89431190490723	https://www.genecards.org/cgi-bin/carddisp.pl?gene=TNFSF11
GP1BA	Glycoprotein Ib Platelet Subunit Alpha	Protein Coding	P07359	60	GC17P004932	5.89231300354004	https://www.genecards.org/cgi-bin/carddisp.pl?gene=GP1BA
INPP4B	Inositol Polyphosphate-4-Phosphatase Type II B	Protein Coding	O15327	52	GC04M142023	5.87515258789063	https://www.genecards.org/cgi-bin/carddisp.pl?gene=INPP4B
ECHDC1	Ethylmalonyl-CoA Decarboxylase 1	Protein Coding	Q9NTX5	48	GC06M127288	5.86869192123413	https://www.genecards.org/cgi-bin/carddisp.pl?gene=ECHDC1
PLN	Phospholamban	Protein Coding	P26678	57	GC06P118548	5.86661195755005	https://www.genecards.org/cgi-bin/carddisp.pl?gene=PLN
SLC27A3	Solute Carrier Family 27 Member 3	Protein Coding	Q5K4L6	50	GC01P176662	5.86454343795776	https://www.genecards.org/cgi-bin/carddisp.pl?gene=SLC27A3
LIPK	Lipase Family Member K	Protein Coding	Q5VXJ0	45	GC10P124087	5.85738897323608	https://www.genecards.org/cgi-bin/carddisp.pl?gene=LIPK
RAB6A	RAB6A, Member RAS Oncogene Family	Protein Coding	P20340	53	GC11M140017	5.85694360733032	https://www.genecards.org/cgi-bin/carddisp.pl?gene=RAB6A
PLPP6	Phospholipid Phosphatase 6	Protein Coding	Q8IY26	43	GC09P004663	5.85606908798218	https://www.genecards.org/cgi-bin/carddisp.pl?gene=PLPP6
TBXA2R	Thromboxane A2 Receptor	Protein Coding	P21731	63	GC19M003594	5.84071350097656	https://www.genecards.org/cgi-bin/carddisp.pl?gene=TBXA2R
ABHD2	Abhydrolase Domain Containing 2, Acylglycerol Lipase	Protein Coding	P08910	48	GC15P193899	5.8401575088501	https://www.genecards.org/cgi-bin/carddisp.pl?gene=ABHD2
ERBB2	Erb-B2 Receptor Tyrosine Kinase 2	Protein Coding	P04626	68	GC17P039687	5.83596658706665	https://www.genecards.org/cgi-bin/carddisp.pl?gene=ERBB2
ERN1	Endoplasmic Reticulum To Nucleus Signaling 1	Protein Coding	O75460	60	GC17M064039	5.83466386795044	https://www.genecards.org/cgi-bin/carddisp.pl?gene=ERN1
HSPD1	Heat Shock Protein Family D (Hsp60) Member 1	Protein Coding	P10809	61	GC02M197486	5.83461761474609	https://www.genecards.org/cgi-bin/carddisp.pl?gene=HSPD1
KNG1	Kininogen 1	Protein Coding	P01042	61	GC03P186717	5.83165979385376	https://www.genecards.org/cgi-bin/carddisp.pl?gene=KNG1
GLP1R	Glucagon Like Peptide 1 Receptor	Protein Coding	P43220	60	GC06P039048	5.8271918296814	https://www.genecards.org/cgi-bin/carddisp.pl?gene=GLP1R
WIPI1	WD Repeat Domain, Phosphoinositide Interacting 1	Protein Coding	Q5MNZ9	52	GC17M068420	5.82493495941162	https://www.genecards.org/cgi-bin/carddisp.pl?gene=WIPI1
TYR	Tyrosinase	Protein Coding	P14679	61	GC11P089177	5.81935977935791	https://www.genecards.org/cgi-bin/carddisp.pl?gene=TYR
ABHD3	Abhydrolase Domain Containing 3, Phospholipase	Protein Coding	Q8WU67	46	GC18M021650	5.81795024871826	https://www.genecards.org/cgi-bin/carddisp.pl?gene=ABHD3
ESYT3	Extended Synaptotagmin 3	Protein Coding	A0FGR9	41	GC03P138434	5.81761789321899	https://www.genecards.org/cgi-bin/carddisp.pl?gene=ESYT3
NR3C2	Nuclear Receptor Subfamily 3 Group C Member 2	Protein Coding	P08235	59	GC04M148078	5.81214380264282	https://www.genecards.org/cgi-bin/carddisp.pl?gene=NR3C2
HTR1A	5-Hydroxytryptamine Receptor 1A	Protein Coding	P08908	59	GC05M063960	5.81169509887695	https://www.genecards.org/cgi-bin/carddisp.pl?gene=HTR1A
RHO	Rhodopsin	Protein Coding	P08100	60	GC03P143117	5.81140804290771	https://www.genecards.org/cgi-bin/carddisp.pl?gene=RHO
LPIN3	Lipin 3	Protein Coding	Q9BQK8	44	GC20P041340	5.80045557022095	https://www.genecards.org/cgi-bin/carddisp.pl?gene=LPIN3
PCCA	Propionyl-CoA Carboxylase Subunit Alpha	Protein Coding	P05165	60	GC13P100089	5.79914903640747	https://www.genecards.org/cgi-bin/carddisp.pl?gene=PCCA
ZNF202	Zinc Finger Protein 202	Protein Coding	O95125	47	GC11M140735	5.79593324661255	https://www.genecards.org/cgi-bin/carddisp.pl?gene=ZNF202
CBL	Cbl Proto-Oncogene	Protein Coding	P22681	64	GC11P119206	5.79439163208008	https://www.genecards.org/cgi-bin/carddisp.pl?gene=CBL
NUS1	NUS1 Dehydrodolichyl Diphosphate Synthase Subunit	Protein Coding	Q96E22	51	GC06P117675	5.79415416717529	https://www.genecards.org/cgi-bin/carddisp.pl?gene=NUS1
MAPT	Microtubule Associated Protein Tau	Protein Coding	P10636	62	GC17P045894	5.79379653930664	https://www.genecards.org/cgi-bin/carddisp.pl?gene=MAPT
TGM2	Transglutaminase 2	Protein Coding	P21980	60	GC20M038127	5.79256105422974	https://www.genecards.org/cgi-bin/carddisp.pl?gene=TGM2
SMPD3	Sphingomyelin Phosphodiesterase 3	Protein Coding	Q9NY59	54	GC16M068358	5.78439855575562	https://www.genecards.org/cgi-bin/carddisp.pl?gene=SMPD3
HFE	Homeostatic Iron Regulator	Protein Coding	Q30201	58	GC06P026087	5.78350353240967	https://www.genecards.org/cgi-bin/carddisp.pl?gene=HFE
SLC37A4	Solute Carrier Family 37 Member 4	Protein Coding	O43826	54	GC11M140642	5.78325319290161	https://www.genecards.org/cgi-bin/carddisp.pl?gene=SLC37A4
ATG16L1	Autophagy Related 16 Like 1	Protein Coding	Q676U5	55	GC02P235056	5.7785816192627	https://www.genecards.org/cgi-bin/carddisp.pl?gene=ATG16L1
B4GALT1	Beta-1,4-Galactosyltransferase 1	Protein Coding	P15291	59	GC09M033100	5.77193641662598	https://www.genecards.org/cgi-bin/carddisp.pl?gene=B4GALT1
AIFM2	AIF Family Member 2	Protein Coding	Q9BRQ8	52	GC10M070098	5.75994682312012	https://www.genecards.org/cgi-bin/carddisp.pl?gene=AIFM2
VAPA	VAMP Associated Protein A	Protein Coding	Q9P0L0	55	GC18P009938	5.75679349899292	https://www.genecards.org/cgi-bin/carddisp.pl?gene=VAPA
FKRP	Fukutin Related Protein	Protein Coding	Q9H9S5	51	GC19P152743	5.75608015060425	https://www.genecards.org/cgi-bin/carddisp.pl?gene=FKRP
GK	Glycerol Kinase	Protein Coding	P32189	59	GC0XP031646	5.75415992736816	https://www.genecards.org/cgi-bin/carddisp.pl?gene=GK
RXRA	Retinoid X Receptor Alpha	Protein Coding	P19793	61	GC09P134317	5.74856233596802	https://www.genecards.org/cgi-bin/carddisp.pl?gene=RXRA
SUMF1	Sulfatase Modifying Factor 1	Protein Coding	Q8NBK3	54	GC03M003700	5.74825286865234	https://www.genecards.org/cgi-bin/carddisp.pl?gene=SUMF1
MYH14	Myosin Heavy Chain 14	Protein Coding	Q7Z406	58	GC19P152909	5.7480034828186	https://www.genecards.org/cgi-bin/carddisp.pl?gene=MYH14
SYT1	Synaptotagmin 1	Protein Coding	P21579	60	GC12P078863	5.74621295928955	https://www.genecards.org/cgi-bin/carddisp.pl?gene=SYT1
CD44	CD44 Molecule (IN Blood Group)	Protein Coding	P16070	61	GC11P035139	5.74426698684692	https://www.genecards.org/cgi-bin/carddisp.pl?gene=CD44
HPR	Haptoglobin-Related Protein	Protein Coding	P00739	51	GC16P122100	5.74090766906738	https://www.genecards.org/cgi-bin/carddisp.pl?gene=HPR
PIK3C2B	Phosphatidylinositol-4-Phosphate 3-Kinase Catalytic Subunit Type 2 Beta	Protein Coding	O00750	58	GC01M204422	5.73970985412598	https://www.genecards.org/cgi-bin/carddisp.pl?gene=PIK3C2B
FGF23	Fibroblast Growth Factor 23	Protein Coding	Q9GZV9	58	GC12M004368	5.73177289962769	https://www.genecards.org/cgi-bin/carddisp.pl?gene=FGF23
RYR2	Ryanodine Receptor 2	Protein Coding	Q92736	60	GC01P237042	5.72829151153564	https://www.genecards.org/cgi-bin/carddisp.pl?gene=RYR2
TMEM68	Transmembrane Protein 68	Protein Coding	Q96MH6	37	GC08M055696	5.72280883789063	https://www.genecards.org/cgi-bin/carddisp.pl?gene=TMEM68
AHR	Aryl Hydrocarbon Receptor	Protein Coding	P35869	61	GC07P016916	5.7214674949646	https://www.genecards.org/cgi-bin/carddisp.pl?gene=AHR
ITGA2	Integrin Subunit Alpha 2	Protein Coding	P17301	59	GC05P052989	5.71964025497437	https://www.genecards.org/cgi-bin/carddisp.pl?gene=ITGA2
ATG5	Autophagy Related 5	Protein Coding	Q9H1Y0	58	GC06M106045	5.71909093856812	https://www.genecards.org/cgi-bin/carddisp.pl?gene=ATG5
CFHR1	Complement Factor H Related 1	Protein Coding	Q03591	54	GC01P196822	5.71696043014526	https://www.genecards.org/cgi-bin/carddisp.pl?gene=CFHR1
PRKAR1A	Protein Kinase CAMP-Dependent Type I Regulatory Subunit Alpha	Protein Coding	P10644	64	GC17P155470	5.71678495407104	https://www.genecards.org/cgi-bin/carddisp.pl?gene=PRKAR1A
MAPK14	Mitogen-Activated Protein Kinase 14	Protein Coding	Q16539	64	GC06P182012	5.71175384521484	https://www.genecards.org/cgi-bin/carddisp.pl?gene=MAPK14
MGAT1	Alpha-1,3-Mannosyl-Glycoprotein 2-Beta-N-Acetylglucosaminyltransferase	Protein Coding	P26572	54	GC05M183425	5.70830917358398	https://www.genecards.org/cgi-bin/carddisp.pl?gene=MGAT1
GH1	Growth Hormone 1	Protein Coding	P01241	57	GC17M063917	5.70563745498657	https://www.genecards.org/cgi-bin/carddisp.pl?gene=GH1
CS	Citrate Synthase	Protein Coding	O75390	58	GC12M056271	5.70411682128906	https://www.genecards.org/cgi-bin/carddisp.pl?gene=CS
POR	Cytochrome P450 Oxidoreductase	Protein Coding	P16435	61	GC07P075899	5.70276165008545	https://www.genecards.org/cgi-bin/carddisp.pl?gene=POR
MSTN	Myostatin	Protein Coding	O14793	59	GC02M190055	5.70036602020264	https://www.genecards.org/cgi-bin/carddisp.pl?gene=MSTN
GSN	Gelsolin	Protein Coding	P06396	62	GC09P121201	5.69995546340942	https://www.genecards.org/cgi-bin/carddisp.pl?gene=GSN
CAPN3	Calpain 3	Protein Coding	P20807	61	GC15P042359	5.69578218460083	https://www.genecards.org/cgi-bin/carddisp.pl?gene=CAPN3
ACBD5	Acyl-CoA Binding Domain Containing 5	Protein Coding	Q5T8D3	51	GC10M027182	5.69114971160889	https://www.genecards.org/cgi-bin/carddisp.pl?gene=ACBD5
F13A1	Coagulation Factor XIII A Chain	Protein Coding	P00488	60	GC06M006144	5.69068002700806	https://www.genecards.org/cgi-bin/carddisp.pl?gene=F13A1
LACTB	Lactamase Beta	Protein Coding	P83111	51	GC15P194845	5.68853187561035	https://www.genecards.org/cgi-bin/carddisp.pl?gene=LACTB
PRKN	Parkin RBR E3 Ubiquitin Protein Ligase	Protein Coding	O60260	62	GC06M161348	5.67432641983032	https://www.genecards.org/cgi-bin/carddisp.pl?gene=PRKN
PLCB3	Phospholipase C Beta 3	Protein Coding	Q01970	60	GC11P064251	5.67398405075073	https://www.genecards.org/cgi-bin/carddisp.pl?gene=PLCB3
RHOA	Ras Homolog Family Member A	Protein Coding	P61586	62	GC03M049359	5.67340135574341	https://www.genecards.org/cgi-bin/carddisp.pl?gene=RHOA
GPX2	Glutathione Peroxidase 2	Protein Coding	P18283	54	GC14M064939	5.66779661178589	https://www.genecards.org/cgi-bin/carddisp.pl?gene=GPX2
BAAT	Bile Acid-CoA:Amino Acid N-Acyltransferase	Protein Coding	Q14032	54	GC09M101354	5.6635913848877	https://www.genecards.org/cgi-bin/carddisp.pl?gene=BAAT
HEXB	Hexosaminidase Subunit Beta	Protein Coding	P07686	60	GC05P074640	5.66316890716553	https://www.genecards.org/cgi-bin/carddisp.pl?gene=HEXB
HEXA	Hexosaminidase Subunit Alpha	Protein Coding	P06865	60	GC15M072340	5.66302442550659	https://www.genecards.org/cgi-bin/carddisp.pl?gene=HEXA
RAF1	Raf-1 Proto-Oncogene, Serine/Threonine Kinase	Protein Coding	P04049	67	GC03M012583	5.66108512878418	https://www.genecards.org/cgi-bin/carddisp.pl?gene=RAF1
ARF6	ARF GTPase 6	Protein Coding	P62330	56	GC14P058041	5.65246629714966	https://www.genecards.org/cgi-bin/carddisp.pl?gene=ARF6
APOL6	Apolipoprotein L6	Protein Coding	Q9BWW8	42	GC22P035648	5.64348125457764	https://www.genecards.org/cgi-bin/carddisp.pl?gene=APOL6
G6PC3	Glucose-6-Phosphatase Catalytic Subunit 3	Protein Coding	Q9BUM1	54	GC17P044070	5.6395411491394	https://www.genecards.org/cgi-bin/carddisp.pl?gene=G6PC3
LPAR3	Lysophosphatidic Acid Receptor 3	Protein Coding	Q9UBY5	56	GC01M084811	5.63572216033936	https://www.genecards.org/cgi-bin/carddisp.pl?gene=LPAR3
ALG13	ALG13 UDP-N-Acetylglucosaminyltransferase Subunit	Protein Coding	Q9NP73	51	GC0XP111665	5.62946033477783	https://www.genecards.org/cgi-bin/carddisp.pl?gene=ALG13
SLC5A1	Solute Carrier Family 5 Member 1	Protein Coding	P13866	60	GC22P032043	5.62757158279419	https://www.genecards.org/cgi-bin/carddisp.pl?gene=SLC5A1
ASPA	Aspartoacylase	Protein Coding	P45381	57	GC17P003472	5.62044191360474	https://www.genecards.org/cgi-bin/carddisp.pl?gene=ASPA
SPAST	Spastin	Protein Coding	Q9UBP0	54	GC02P032063	5.61737871170044	https://www.genecards.org/cgi-bin/carddisp.pl?gene=SPAST
SFTPA1	Surfactant Protein A1	Protein Coding	Q8IWL2	58	GC10P128477	5.61572408676147	https://www.genecards.org/cgi-bin/carddisp.pl?gene=SFTPA1
CYP4F2	Cytochrome P450 Family 4 Subfamily F Member 2	Protein Coding	P78329	57	GC19M015878	5.61384057998657	https://www.genecards.org/cgi-bin/carddisp.pl?gene=CYP4F2
BEST1	Bestrophin 1	Protein Coding	O76090	56	GC11P061949	5.6125693321228	https://www.genecards.org/cgi-bin/carddisp.pl?gene=BEST1
BCKDHA	Branched Chain Keto Acid Dehydrogenase E1 Subunit Alpha	Protein Coding	P12694	56	GC19P152574	5.61093187332153	https://www.genecards.org/cgi-bin/carddisp.pl?gene=BCKDHA
APOL5	Apolipoprotein L5	Protein Coding	Q9BWW9	38	GC22P092047	5.60681915283203	https://www.genecards.org/cgi-bin/carddisp.pl?gene=APOL5
MMACHC	Metabolism Of Cobalamin Associated C	Protein Coding	Q9Y4U1	55	GC01P045500	5.60681772232056	https://www.genecards.org/cgi-bin/carddisp.pl?gene=MMACHC
LIPN	Lipase Family Member N	Protein Coding	Q5VXI9	49	GC10P124088	5.60153961181641	https://www.genecards.org/cgi-bin/carddisp.pl?gene=LIPN
DHRSX	Dehydrogenase/Reductase X-Linked	Protein Coding	Q8N5I4	42	GC0XM002219	5.59989786148071	https://www.genecards.org/cgi-bin/carddisp.pl?gene=DHRSX
CYP4V2	Cytochrome P450 Family 4 Subfamily V Member 2	Protein Coding	Q6ZWL3	51	GC04P186191	5.59616088867188	https://www.genecards.org/cgi-bin/carddisp.pl?gene=CYP4V2
PIGV	Phosphatidylinositol Glycan Anchor Biosynthesis Class V	Protein Coding	Q9NUD9	52	GC01P026787	5.59451723098755	https://www.genecards.org/cgi-bin/carddisp.pl?gene=PIGV
ALDH3A1	Aldehyde Dehydrogenase 3 Family Member A1	Protein Coding	P30838	58	GC17M019737	5.59259033203125	https://www.genecards.org/cgi-bin/carddisp.pl?gene=ALDH3A1
ARSB	Arylsulfatase B	Protein Coding	P15848	60	GC05M078777	5.59074401855469	https://www.genecards.org/cgi-bin/carddisp.pl?gene=ARSB
ACP6	Acid Phosphatase 6, Lysophosphatidic	Protein Coding	Q9NPH0	51	GC01M167082	5.58709621429443	https://www.genecards.org/cgi-bin/carddisp.pl?gene=ACP6
FOXRED1	FAD Dependent Oxidoreductase Domain Containing 1	Protein Coding	Q96CU9	53	GC11P126269	5.58546447753906	https://www.genecards.org/cgi-bin/carddisp.pl?gene=FOXRED1
PEX14	Peroxisomal Biogenesis Factor 14	Protein Coding	O75381	56	GC01P010472	5.58094596862793	https://www.genecards.org/cgi-bin/carddisp.pl?gene=PEX14
LTF	Lactotransferrin	Protein Coding	P02788	58	GC03M046435	5.58004188537598	https://www.genecards.org/cgi-bin/carddisp.pl?gene=LTF
GUSB	Glucuronidase Beta	Protein Coding	P08236	62	GC07M065960	5.57908487319946	https://www.genecards.org/cgi-bin/carddisp.pl?gene=GUSB
ARMS2	Age-Related Maculopathy Susceptibility 2	Protein Coding	P0C7Q2	41	GC10P122454	5.5735297203064	https://www.genecards.org/cgi-bin/carddisp.pl?gene=ARMS2
NCEH1	Neutral Cholesterol Ester Hydrolase 1	Protein Coding	Q6PIU2	48	GC03M172630	5.57075452804565	https://www.genecards.org/cgi-bin/carddisp.pl?gene=NCEH1
LALBA	Lactalbumin Alpha	Protein Coding	P00709	51	GC12M048567	5.56177759170532	https://www.genecards.org/cgi-bin/carddisp.pl?gene=LALBA
IL13	Interleukin 13	Protein Coding	P35225	57	GC05P132656	5.55888700485229	https://www.genecards.org/cgi-bin/carddisp.pl?gene=IL13
INPPL1	Inositol Polyphosphate Phosphatase Like 1	Protein Coding	O15357	61	GC11P072223	5.55851411819458	https://www.genecards.org/cgi-bin/carddisp.pl?gene=INPPL1
GNAQ	G Protein Subunit Alpha Q	Protein Coding	P50148	61	GC09M077716	5.55824089050293	https://www.genecards.org/cgi-bin/carddisp.pl?gene=GNAQ
DYNC2LI1	Dynein Cytoplasmic 2 Light Intermediate Chain 1	Protein Coding	Q8TCX1	51	GC02P045313	5.55519485473633	https://www.genecards.org/cgi-bin/carddisp.pl?gene=DYNC2LI1
PIP5K1C	Phosphatidylinositol-4-Phosphate 5-Kinase Type 1 Gamma	Protein Coding	O60331	60	GC19M107869	5.55063819885254	https://www.genecards.org/cgi-bin/carddisp.pl?gene=PIP5K1C
OSBPL11	Oxysterol Binding Protein Like 11	Protein Coding	Q9BXB4	46	GC03M125529	5.54973268508911	https://www.genecards.org/cgi-bin/carddisp.pl?gene=OSBPL11
CAMLG	Calcium Modulating Ligand	Protein Coding	P49069	52	GC05P134738	5.53909349441528	https://www.genecards.org/cgi-bin/carddisp.pl?gene=CAMLG
C2CD2L	C2CD2 Like	Protein Coding	O14523	44	GC11P119102	5.53597593307495	https://www.genecards.org/cgi-bin/carddisp.pl?gene=C2CD2L
KCNJ11	Potassium Inwardly Rectifying Channel Subfamily J Member 11	Protein Coding	Q14654	59	GC11M018109	5.53586769104004	https://www.genecards.org/cgi-bin/carddisp.pl?gene=KCNJ11
BUD13	BUD13 Homolog	Protein Coding	Q9BRD0	46	GC11M140581	5.52970457077026	https://www.genecards.org/cgi-bin/carddisp.pl?gene=BUD13
SLC2A5	Solute Carrier Family 2 Member 5	Protein Coding	P22732	54	GC01M022399	5.52881097793579	https://www.genecards.org/cgi-bin/carddisp.pl?gene=SLC2A5
MAPK10	Mitogen-Activated Protein Kinase 10	Protein Coding	P53779	60	GC04M085990	5.52744817733765	https://www.genecards.org/cgi-bin/carddisp.pl?gene=MAPK10
SLC22A1	Solute Carrier Family 22 Member 1	Protein Coding	O15245	55	GC06P160121	5.51912879943848	https://www.genecards.org/cgi-bin/carddisp.pl?gene=SLC22A1
STXBP2	Syntaxin Binding Protein 2	Protein Coding	Q15833	57	GC19P151643	5.517493724823	https://www.genecards.org/cgi-bin/carddisp.pl?gene=STXBP2
MAP1LC3B	Microtubule Associated Protein 1 Light Chain 3 Beta	Protein Coding	Q9GZQ8	54	GC16P122703	5.51185703277588	https://www.genecards.org/cgi-bin/carddisp.pl?gene=MAP1LC3B
PTH	Parathyroid Hormone	Protein Coding	P01270	58	GC11M013492	5.50971698760986	https://www.genecards.org/cgi-bin/carddisp.pl?gene=PTH
PTPMT1	Protein Tyrosine Phosphatase Mitochondrial 1	Protein Coding	Q8WUK0	48	GC11P049116	5.50478458404541	https://www.genecards.org/cgi-bin/carddisp.pl?gene=PTPMT1
TRIM32	Tripartite Motif Containing 32	Protein Coding	Q13049	55	GC09P116687	5.50130081176758	https://www.genecards.org/cgi-bin/carddisp.pl?gene=TRIM32
COQ2	Coenzyme Q2, Polyprenyltransferase	Protein Coding	Q96H96	53	GC04M083261	5.49960899353027	https://www.genecards.org/cgi-bin/carddisp.pl?gene=COQ2
KCNK4	Potassium Two Pore Domain Channel Subfamily K Member 4	Protein Coding	Q9NYG8	54	GC11P107693	5.49861669540405	https://www.genecards.org/cgi-bin/carddisp.pl?gene=KCNK4
ADA	Adenosine Deaminase	Protein Coding	P00813	64	GC20M044620	5.49631500244141	https://www.genecards.org/cgi-bin/carddisp.pl?gene=ADA
ANXA1	Annexin A1	Protein Coding	P04083	60	GC09P073151	5.49111557006836	https://www.genecards.org/cgi-bin/carddisp.pl?gene=ANXA1
FKTN	Fukutin	Protein Coding	O75072	52	GC09P105558	5.48795652389526	https://www.genecards.org/cgi-bin/carddisp.pl?gene=FKTN
DGKD	Diacylglycerol Kinase Delta	Protein Coding	Q16760	55	GC02P235075	5.48685073852539	https://www.genecards.org/cgi-bin/carddisp.pl?gene=DGKD
GNPTAB	N-Acetylglucosamine-1-Phosphate Transferase Subunits Alpha And Beta	Protein Coding	Q3T906	54	GC12M101745	5.48632192611694	https://www.genecards.org/cgi-bin/carddisp.pl?gene=GNPTAB
M6PR	Mannose-6-Phosphate Receptor, Cation Dependent	Protein Coding	P20645	56	GC12M035768	5.48092842102051	https://www.genecards.org/cgi-bin/carddisp.pl?gene=M6PR
CEPT1	Choline/Ethanolamine Phosphotransferase 1	Protein Coding	Q9Y6K0	51	GC01P111139	5.4795880317688	https://www.genecards.org/cgi-bin/carddisp.pl?gene=CEPT1
TMEM97	Transmembrane Protein 97	Protein Coding	Q5BJF2	48	GC17P028319	5.47742366790771	https://www.genecards.org/cgi-bin/carddisp.pl?gene=TMEM97
NDUFS2	NADH:Ubiquinone Oxidoreductase Core Subunit S2	Protein Coding	O75306	57	GC01P161197	5.47335338592529	https://www.genecards.org/cgi-bin/carddisp.pl?gene=NDUFS2
PHKB	Phosphorylase Kinase Regulatory Subunit Beta	Protein Coding	Q93100	55	GC16P121372	5.47290182113647	https://www.genecards.org/cgi-bin/carddisp.pl?gene=PHKB
SHH	Sonic Hedgehog Signaling Molecule	Protein Coding	Q15465	63	GC07M155799	5.471839427948	https://www.genecards.org/cgi-bin/carddisp.pl?gene=SHH
HBB	Hemoglobin Subunit Beta	Protein Coding	P68871	58	GC11M015235	5.46917295455933	https://www.genecards.org/cgi-bin/carddisp.pl?gene=HBB
RHEB	Ras Homolog, MTORC1 Binding	Protein Coding	Q15382	63	GC07M151466	5.46568822860718	https://www.genecards.org/cgi-bin/carddisp.pl?gene=RHEB
FYB1	FYN Binding Protein 1	Protein Coding	O15117	55	GC05M039105	5.45934200286865	https://www.genecards.org/cgi-bin/carddisp.pl?gene=FYB1
PHKA2	Phosphorylase Kinase Regulatory Subunit Alpha 2	Protein Coding	P46019	56	GC0XM018892	5.45563983917236	https://www.genecards.org/cgi-bin/carddisp.pl?gene=PHKA2
SRD5A3	Steroid 5 Alpha-Reductase 3	Protein Coding	Q9H8P0	54	GC04P055346	5.4432635307312	https://www.genecards.org/cgi-bin/carddisp.pl?gene=SRD5A3
MCCC2	Methylcrotonyl-CoA Carboxylase Subunit 2	Protein Coding	Q9HCC0	56	GC05P082791	5.44104957580566	https://www.genecards.org/cgi-bin/carddisp.pl?gene=MCCC2
LBR	Lamin B Receptor	Protein Coding	Q14739	59	GC01M225401	5.44046783447266	https://www.genecards.org/cgi-bin/carddisp.pl?gene=LBR
CERS2	Ceramide Synthase 2	Protein Coding	Q96G23	55	GC01M150960	5.43840312957764	https://www.genecards.org/cgi-bin/carddisp.pl?gene=CERS2
PEX12	Peroxisomal Biogenesis Factor 12	Protein Coding	O00623	51	GC17M035574	5.43790006637573	https://www.genecards.org/cgi-bin/carddisp.pl?gene=PEX12
MPZ	Myelin Protein Zero	Protein Coding	P25189	55	GC01M167641	5.43458461761475	https://www.genecards.org/cgi-bin/carddisp.pl?gene=MPZ
BRAF	B-Raf Proto-Oncogene, Serine/Threonine Kinase	Protein Coding	P15056	67	GC07M140793	5.43241262435913	https://www.genecards.org/cgi-bin/carddisp.pl?gene=BRAF
KEAP1	Kelch Like ECH Associated Protein 1	Protein Coding	Q14145	61	GC19M010486	5.42841720581055	https://www.genecards.org/cgi-bin/carddisp.pl?gene=KEAP1
MYBPC3	Myosin Binding Protein C3	Protein Coding	Q14896	60	GC11M139452	5.42784976959229	https://www.genecards.org/cgi-bin/carddisp.pl?gene=MYBPC3
JAG1	Jagged Canonical Notch Ligand 1	Protein Coding	P78504	63	GC20M010637	5.42386722564697	https://www.genecards.org/cgi-bin/carddisp.pl?gene=JAG1
AWAT2	Acyl-CoA Wax Alcohol Acyltransferase 2	Protein Coding	Q6E213	37	GC0XM070040	5.42263793945313	https://www.genecards.org/cgi-bin/carddisp.pl?gene=AWAT2
ACOX2	Acyl-CoA Oxidase 2	Protein Coding	Q99424	57	GC03M058506	5.41036987304688	https://www.genecards.org/cgi-bin/carddisp.pl?gene=ACOX2
F11	Coagulation Factor XI	Protein Coding	P03951	60	GC04P186447	5.40807056427002	https://www.genecards.org/cgi-bin/carddisp.pl?gene=F11
SP1	Sp1 Transcription Factor	Protein Coding	P08047	60	GC12P053380	5.40495586395264	https://www.genecards.org/cgi-bin/carddisp.pl?gene=SP1
NCF4	Neutrophil Cytosolic Factor 4	Protein Coding	Q15080	60	GC22P036860	5.40068674087524	https://www.genecards.org/cgi-bin/carddisp.pl?gene=NCF4
NRAS	NRAS Proto-Oncogene, GTPase	Protein Coding	P01111	64	GC01M114704	5.39660787582397	https://www.genecards.org/cgi-bin/carddisp.pl?gene=NRAS
SLC25A4	Solute Carrier Family 25 Member 4	Protein Coding	P12235	61	GC04P185143	5.39306402206421	https://www.genecards.org/cgi-bin/carddisp.pl?gene=SLC25A4
ABCC1	ATP Binding Cassette Subfamily C Member 1 (ABCC1 Blood Group)	Protein Coding	P33527	61	GC16P015949	5.39150667190552	https://www.genecards.org/cgi-bin/carddisp.pl?gene=ABCC1
LPCAT3	Lysophosphatidylcholine Acyltransferase 3	Protein Coding	Q6P1A2	49	GC12M006976	5.39111948013306	https://www.genecards.org/cgi-bin/carddisp.pl?gene=LPCAT3
SYP	Synaptophysin	Protein Coding	P08247	59	GC0XM049187	5.39085531234741	https://www.genecards.org/cgi-bin/carddisp.pl?gene=SYP
NOX4	NADPH Oxidase 4	Protein Coding	Q9NPH5	55	GC11M089324	5.39037990570068	https://www.genecards.org/cgi-bin/carddisp.pl?gene=NOX4
SUCLA2	Succinate-CoA Ligase ADP-Forming Subunit Beta	Protein Coding	Q9P2R7	59	GC13M047745	5.3878002166748	https://www.genecards.org/cgi-bin/carddisp.pl?gene=SUCLA2
STAP1	Signal Transducing Adaptor Family Member 1	Protein Coding	Q9ULZ2	50	GC04P067558	5.38527393341064	https://www.genecards.org/cgi-bin/carddisp.pl?gene=STAP1
BAZ1B	Bromodomain Adjacent To Zinc Finger Domain 1B	Protein Coding	Q9UIG0	53	GC07M073440	5.38291358947754	https://www.genecards.org/cgi-bin/carddisp.pl?gene=BAZ1B
PHKG2	Phosphorylase Kinase Catalytic Subunit Gamma 2	Protein Coding	P15735	58	GC16P121066	5.38274669647217	https://www.genecards.org/cgi-bin/carddisp.pl?gene=PHKG2
GNAS	GNAS Complex Locus	Protein Coding	P84996	63	GC20P058839	5.38126277923584	https://www.genecards.org/cgi-bin/carddisp.pl?gene=GNAS
MCFD2	Multiple Coagulation Factor Deficiency 2, ER Cargo Receptor Complex Subunit	Protein Coding	Q8NI22	55	GC02M046901	5.378089427948	https://www.genecards.org/cgi-bin/carddisp.pl?gene=MCFD2
PEX16	Peroxisomal Biogenesis Factor 16	Protein Coding	Q9Y5Y5	50	GC11M139430	5.37271785736084	https://www.genecards.org/cgi-bin/carddisp.pl?gene=PEX16
TSPO	Translocator Protein	Protein Coding	B1AH88	58	GC22P043151	5.36797618865967	https://www.genecards.org/cgi-bin/carddisp.pl?gene=TSPO
TRAPPC11	Trafficking Protein Particle Complex Subunit 11	Protein Coding	Q7Z392	49	GC04P183659	5.36649513244629	https://www.genecards.org/cgi-bin/carddisp.pl?gene=TRAPPC11
HSD3B1	Hydroxy-Delta-5-Steroid Dehydrogenase, 3 Beta- And Steroid Delta-Isomerase 1	Protein Coding	P14060	55	GC01P119507	5.36371850967407	https://www.genecards.org/cgi-bin/carddisp.pl?gene=HSD3B1
PLD3	Phospholipase D Family Member 3	Protein Coding	Q8IV08	54	GC19P040348	5.36161804199219	https://www.genecards.org/cgi-bin/carddisp.pl?gene=PLD3
ALMS1	ALMS1 Centrosome And Basal Body Associated Protein	Protein Coding	Q8TCU4	51	GC02P073385	5.3576922416687	https://www.genecards.org/cgi-bin/carddisp.pl?gene=ALMS1
SCUBE2	Signal Peptide, CUB Domain And EGF Like Domain Containing 2	Protein Coding	Q9NQ36	51	GC11M009019	5.35757255554199	https://www.genecards.org/cgi-bin/carddisp.pl?gene=SCUBE2
PAG1	Phosphoprotein Membrane Anchor With Glycosphingolipid Microdomains 1	Protein Coding	Q9NWQ8	50	GC08M080967	5.35700988769531	https://www.genecards.org/cgi-bin/carddisp.pl?gene=PAG1
PLAUR	Plasminogen Activator, Urokinase Receptor	Protein Coding	Q03405	57	GC19M043646	5.35513782501221	https://www.genecards.org/cgi-bin/carddisp.pl?gene=PLAUR
ACBD4	Acyl-CoA Binding Domain Containing 4	Protein Coding	Q8NC06	48	GC17P154922	5.35344314575195	https://www.genecards.org/cgi-bin/carddisp.pl?gene=ACBD4
CCN2	Cellular Communication Network Factor 2	Protein Coding	P29279	58	GC06M131948	5.35248327255249	https://www.genecards.org/cgi-bin/carddisp.pl?gene=CCN2
MYH9	Myosin Heavy Chain 9	Protein Coding	P35579	60	GC22M036281	5.34524011611938	https://www.genecards.org/cgi-bin/carddisp.pl?gene=MYH9
SULT2B1	Sulfotransferase Family 2B Member 1	Protein Coding	O00204	56	GC19P048552	5.34465503692627	https://www.genecards.org/cgi-bin/carddisp.pl?gene=SULT2B1
MOGAT1	Monoacylglycerol O-Acyltransferase 1	Protein Coding	Q96PD6	44	GC02P222671	5.34365224838257	https://www.genecards.org/cgi-bin/carddisp.pl?gene=MOGAT1
GSTP1	Glutathione S-Transferase Pi 1	Protein Coding	P09211	62	GC11P067583	5.34287929534912	https://www.genecards.org/cgi-bin/carddisp.pl?gene=GSTP1
MTMR3	Myotubularin Related Protein 3	Protein Coding	Q13615	52	GC22P091896	5.34189701080322	https://www.genecards.org/cgi-bin/carddisp.pl?gene=MTMR3
NOTCH1	Notch Receptor 1	Protein Coding	P46531	66	GC09M139264	5.33976602554321	https://www.genecards.org/cgi-bin/carddisp.pl?gene=NOTCH1
VMA12	Vacuolar ATPase Assembly Factor VMA12	Protein Coding	Q8N511	45	GC17P154279	5.3370304107666	https://www.genecards.org/cgi-bin/carddisp.pl?gene=VMA12
STOM	Stomatin	Protein Coding	P27105	54	GC09M121338	5.33695697784424	https://www.genecards.org/cgi-bin/carddisp.pl?gene=STOM
NECTIN2	Nectin Cell Adhesion Molecule 2	Protein Coding	Q92692	58	GC19P152695	5.33556938171387	https://www.genecards.org/cgi-bin/carddisp.pl?gene=NECTIN2
FAR2	Fatty Acyl-CoA Reductase 2	Protein Coding	Q96K12	49	GC12P074554	5.33370590209961	https://www.genecards.org/cgi-bin/carddisp.pl?gene=FAR2
MED12	Mediator Complex Subunit 12	Protein Coding	Q93074	57	GC0XP071118	5.33269071578979	https://www.genecards.org/cgi-bin/carddisp.pl?gene=MED12
EHHADH	Enoyl-CoA Hydratase And 3-Hydroxyacyl CoA Dehydrogenase	Protein Coding	Q08426	55	GC03M185190	5.33195638656616	https://www.genecards.org/cgi-bin/carddisp.pl?gene=EHHADH
BACE1	Beta-Secretase 1	Protein Coding	P56817	60	GC11M117285	5.32791757583618	https://www.genecards.org/cgi-bin/carddisp.pl?gene=BACE1
INPP5K	Inositol Polyphosphate-5-Phosphatase K	Protein Coding	Q9BT40	54	GC17M001494	5.32638645172119	https://www.genecards.org/cgi-bin/carddisp.pl?gene=INPP5K
HLA-B	Major Histocompatibility Complex, Class I, B	Protein Coding	P01889	59	GC06M106436	5.32400751113892	https://www.genecards.org/cgi-bin/carddisp.pl?gene=HLA-B
GOLPH3	Golgi Phosphoprotein 3	Protein Coding	Q9H4A6	51	GC05M032124	5.32136344909668	https://www.genecards.org/cgi-bin/carddisp.pl?gene=GOLPH3
FFAR3	Free Fatty Acid Receptor 3	Protein Coding	O14843	48	GC19P153610	5.31915235519409	https://www.genecards.org/cgi-bin/carddisp.pl?gene=FFAR3
PMP2	Peripheral Myelin Protein 2	Protein Coding	P02689	54	GC08M081440	5.31699514389038	https://www.genecards.org/cgi-bin/carddisp.pl?gene=PMP2
MAP3K1	Mitogen-Activated Protein Kinase Kinase Kinase 1	Protein Coding	Q13233	63	GC05P056815	5.31670379638672	https://www.genecards.org/cgi-bin/carddisp.pl?gene=MAP3K1
ATP9A	ATPase Phospholipid Transporting 9A (Putative)	Protein Coding	O75110	51	GC20M051596	5.31549263000488	https://www.genecards.org/cgi-bin/carddisp.pl?gene=ATP9A
CHPT1	Choline Phosphotransferase 1	Protein Coding	Q8WUD6	48	GC12P101696	5.31461143493652	https://www.genecards.org/cgi-bin/carddisp.pl?gene=CHPT1
TREM2	Triggering Receptor Expressed On Myeloid Cells 2	Protein Coding	Q9NZC2	57	GC06M106680	5.31290626525879	https://www.genecards.org/cgi-bin/carddisp.pl?gene=TREM2
MTMR9	Myotubularin Related Protein 9	Protein Coding	Q96QG7	48	GC08P011284	5.31037282943726	https://www.genecards.org/cgi-bin/carddisp.pl?gene=MTMR9
ABCC2	ATP Binding Cassette Subfamily C Member 2	Protein Coding	Q92887	61	GC10P099782	5.30792236328125	https://www.genecards.org/cgi-bin/carddisp.pl?gene=ABCC2
PLA2G4D	Phospholipase A2 Group IVD	Protein Coding	Q86XP0	49	GC15M042067	5.29995822906494	https://www.genecards.org/cgi-bin/carddisp.pl?gene=PLA2G4D
MAP2K1	Mitogen-Activated Protein Kinase Kinase 1	Protein Coding	Q02750	67	GC15P066386	5.29991054534912	https://www.genecards.org/cgi-bin/carddisp.pl?gene=MAP2K1
CDC42	Cell Division Cycle 42	Protein Coding	P60953	63	GC01P022052	5.29871797561646	https://www.genecards.org/cgi-bin/carddisp.pl?gene=CDC42
ABCD2	ATP Binding Cassette Subfamily D Member 2	Protein Coding	Q9UBJ2	54	GC12M039530	5.29623985290527	https://www.genecards.org/cgi-bin/carddisp.pl?gene=ABCD2
MPI	Mannose Phosphate Isomerase	Protein Coding	P34949	56	GC15P074890	5.29568672180176	https://www.genecards.org/cgi-bin/carddisp.pl?gene=MPI
AFF1	ALF Transcription Elongation Factor 1	Protein Coding	P51825	50	GC04P086964	5.29241371154785	https://www.genecards.org/cgi-bin/carddisp.pl?gene=AFF1
TMEM258	Transmembrane Protein 258	Protein Coding	P61165	42	GC11M061768	5.29061317443848	https://www.genecards.org/cgi-bin/carddisp.pl?gene=TMEM258
JMJD1C	Jumonji Domain Containing 1C	Protein Coding	Q15652	53	GC10M063167	5.28688478469849	https://www.genecards.org/cgi-bin/carddisp.pl?gene=JMJD1C
COPA	COPI Coat Complex Subunit Alpha	Protein Coding	P53621	55	GC01M160288	5.27896118164063	https://www.genecards.org/cgi-bin/carddisp.pl?gene=COPA
ADRB1	Adrenoceptor Beta 1	Protein Coding	P08588	62	GC10P125703	5.27839088439941	https://www.genecards.org/cgi-bin/carddisp.pl?gene=ADRB1
KCNE1	Potassium Voltage-Gated Channel Subfamily E Regulatory Subunit 1	Protein Coding	P15382	58	GC21M034446	5.27698230743408	https://www.genecards.org/cgi-bin/carddisp.pl?gene=KCNE1
CALM1	Calmodulin 1	Protein Coding	P0DP23	58	GC14P090396	5.27525234222412	https://www.genecards.org/cgi-bin/carddisp.pl?gene=CALM1
NCOR2	Nuclear Receptor Corepressor 2	Protein Coding	Q9Y618	56	GC12M124324	5.27168560028076	https://www.genecards.org/cgi-bin/carddisp.pl?gene=NCOR2
PRKCI	Protein Kinase C Iota	Protein Coding	P41743	60	GC03P170222	5.26941919326782	https://www.genecards.org/cgi-bin/carddisp.pl?gene=PRKCI
CD59	CD59 Molecule (CD59 Blood Group)	Protein Coding	P13987	59	GC11M033737	5.26501893997192	https://www.genecards.org/cgi-bin/carddisp.pl?gene=CD59
DNAJC19	DnaJ Heat Shock Protein Family (Hsp40) Member C19	Protein Coding	Q96DA6	53	GC03M180983	5.25800848007202	https://www.genecards.org/cgi-bin/carddisp.pl?gene=DNAJC19
PSMB8	Proteasome 20S Subunit Beta 8	Protein Coding	P28062	62	GC06M032840	5.25475168228149	https://www.genecards.org/cgi-bin/carddisp.pl?gene=PSMB8
SLC5A2	Solute Carrier Family 5 Member 2	Protein Coding	P31639	60	GC16P121110	5.25393772125244	https://www.genecards.org/cgi-bin/carddisp.pl?gene=SLC5A2
CCR2	C-C Motif Chemokine Receptor 2	Protein Coding	P41597	58	GC03P064849	5.25231456756592	https://www.genecards.org/cgi-bin/carddisp.pl?gene=CCR2
MAP1LC3A	Microtubule Associated Protein 1 Light Chain 3 Alpha	Protein Coding	Q9H492	54	GC20P034546	5.25215911865234	https://www.genecards.org/cgi-bin/carddisp.pl?gene=MAP1LC3A
ARNT	Aryl Hydrocarbon Receptor Nuclear Translocator	Protein Coding	P27540	58	GC01M150809	5.25160884857178	https://www.genecards.org/cgi-bin/carddisp.pl?gene=ARNT
PKN1	Protein Kinase N1	Protein Coding	Q16512	61	GC19P014433	5.24493551254272	https://www.genecards.org/cgi-bin/carddisp.pl?gene=PKN1
ABCB10	ATP Binding Cassette Subfamily B Member 10	Protein Coding	Q9NRK6	53	GC01M229516	5.24237728118896	https://www.genecards.org/cgi-bin/carddisp.pl?gene=ABCB10
GNB3	G Protein Subunit Beta 3	Protein Coding	P16520	60	GC12P006839	5.2421727180481	https://www.genecards.org/cgi-bin/carddisp.pl?gene=GNB3
POLR3A	RNA Polymerase III Subunit A	Protein Coding	O14802	58	GC10M079381	5.23613262176514	https://www.genecards.org/cgi-bin/carddisp.pl?gene=POLR3A
PPIG	Peptidylprolyl Isomerase G	Protein Coding	Q13427	53	GC02P169584	5.23032855987549	https://www.genecards.org/cgi-bin/carddisp.pl?gene=PPIG
AFG3L2	AFG3 Like Matrix AAA Peptidase Subunit 2	Protein Coding	Q9Y4W6	58	GC18M012328	5.2298264503479	https://www.genecards.org/cgi-bin/carddisp.pl?gene=AFG3L2
IQSEC1	IQ Motif And Sec7 Domain ArfGEF 1	Protein Coding	Q6DN90	53	GC03M028664	5.2226734161377	https://www.genecards.org/cgi-bin/carddisp.pl?gene=IQSEC1
ACER3	Alkaline Ceramidase 3	Protein Coding	Q9NUN7	50	GC11P076860	5.22184562683105	https://www.genecards.org/cgi-bin/carddisp.pl?gene=ACER3
OCLN	Occludin	Protein Coding	Q16625	58	GC05P069492	5.21196460723877	https://www.genecards.org/cgi-bin/carddisp.pl?gene=OCLN
DHRS7B	Dehydrogenase/Reductase 7B	Protein Coding	Q6IAN0	44	GC17P154188	5.20800828933716	https://www.genecards.org/cgi-bin/carddisp.pl?gene=DHRS7B
PLPPR5	Phospholipid Phosphatase Related 5	Protein Coding	Q32ZL2	41	GC01M098891	5.20646381378174	https://www.genecards.org/cgi-bin/carddisp.pl?gene=PLPPR5
USH2A	Usherin	Protein Coding	O75445	51	GC01M215622	5.20476531982422	https://www.genecards.org/cgi-bin/carddisp.pl?gene=USH2A
MMEL1	Membrane Metalloendopeptidase Like 1	Protein Coding	Q495T6	50	GC01M002590	5.20435285568237	https://www.genecards.org/cgi-bin/carddisp.pl?gene=MMEL1
CSN1S1	Casein Alpha S1	Protein Coding	P47710	50	GC04P070102	5.20407629013062	https://www.genecards.org/cgi-bin/carddisp.pl?gene=CSN1S1
CD68	CD68 Molecule	Protein Coding	P34810	52	GC17P007579	5.20299673080444	https://www.genecards.org/cgi-bin/carddisp.pl?gene=CD68
ELAVL1	ELAV Like RNA Binding Protein 1	Protein Coding	Q15717	54	GC19M007958	5.19535779953003	https://www.genecards.org/cgi-bin/carddisp.pl?gene=ELAVL1
BDH1	3-Hydroxybutyrate Dehydrogenase 1	Protein Coding	Q02338	56	GC03M197529	5.19495582580566	https://www.genecards.org/cgi-bin/carddisp.pl?gene=BDH1
SIGMAR1	Sigma Non-Opioid Intracellular Receptor 1	Protein Coding	Q99720	59	GC09M034634	5.1920313835144	https://www.genecards.org/cgi-bin/carddisp.pl?gene=SIGMAR1
PLA2G4E	Phospholipase A2 Group IVE	Protein Coding	Q3MJ16	47	GC15M041981	5.18920135498047	https://www.genecards.org/cgi-bin/carddisp.pl?gene=PLA2G4E
TTC39B	Tetratricopeptide Repeat Domain 39B	Protein Coding	Q5VTQ0	42	GC09M015170	5.18257474899292	https://www.genecards.org/cgi-bin/carddisp.pl?gene=TTC39B
DDIT3	DNA Damage Inducible Transcript 3	Protein Coding	P35638	59	GC12M057516	5.17929077148438	https://www.genecards.org/cgi-bin/carddisp.pl?gene=DDIT3
UBE2G2	Ubiquitin Conjugating Enzyme E2 G2	Protein Coding	P60604	52	GC21M044768	5.1756067276001	https://www.genecards.org/cgi-bin/carddisp.pl?gene=UBE2G2
LYN	LYN Proto-Oncogene, Src Family Tyrosine Kinase	Protein Coding	P07948	62	GC08P055879	5.17435455322266	https://www.genecards.org/cgi-bin/carddisp.pl?gene=LYN
ATP6V0A2	ATPase H+ Transporting V0 Subunit A2	Protein Coding	Q9Y487	55	GC12P123712	5.17100811004639	https://www.genecards.org/cgi-bin/carddisp.pl?gene=ATP6V0A2
ZMPSTE24	Zinc Metallopeptidase STE24	Protein Coding	O75844	54	GC01P040258	5.17064189910889	https://www.genecards.org/cgi-bin/carddisp.pl?gene=ZMPSTE24
MTMR2	Myotubularin Related Protein 2	Protein Coding	Q13614	58	GC11M140340	5.1706371307373	https://www.genecards.org/cgi-bin/carddisp.pl?gene=MTMR2
ATP11A	ATPase Phospholipid Transporting 11A	Protein Coding	P98196	54	GC13P112690	5.16600751876831	https://www.genecards.org/cgi-bin/carddisp.pl?gene=ATP11A
ABCC3	ATP Binding Cassette Subfamily C Member 3	Protein Coding	O15438	58	GC17P050634	5.16261386871338	https://www.genecards.org/cgi-bin/carddisp.pl?gene=ABCC3
ACER2	Alkaline Ceramidase 2	Protein Coding	Q5QJU3	46	GC09P019409	5.15848350524902	https://www.genecards.org/cgi-bin/carddisp.pl?gene=ACER2
WIPI2	WD Repeat Domain, Phosphoinositide Interacting 2	Protein Coding	Q9Y4P8	54	GC07P005190	5.15813302993774	https://www.genecards.org/cgi-bin/carddisp.pl?gene=WIPI2
MME	Membrane Metalloendopeptidase	Protein Coding	P08473	62	GC03P155024	5.15751791000366	https://www.genecards.org/cgi-bin/carddisp.pl?gene=MME
GJB2	Gap Junction Protein Beta 2	Protein Coding	P29033	58	GC13M020187	5.15720462799072	https://www.genecards.org/cgi-bin/carddisp.pl?gene=GJB2
BLOC1S6	Biogenesis Of Lysosomal Organelles Complex 1 Subunit 6	Protein Coding	Q9UL45	51	GC15P192995	5.15387153625488	https://www.genecards.org/cgi-bin/carddisp.pl?gene=BLOC1S6
CCDC3	Coiled-Coil Domain Containing 3	Protein Coding	Q9BQI4	38	GC10M012896	5.15315961837769	https://www.genecards.org/cgi-bin/carddisp.pl?gene=CCDC3
PSEN1	Presenilin 1	Protein Coding	P49768	66	GC14P073136	5.15178918838501	https://www.genecards.org/cgi-bin/carddisp.pl?gene=PSEN1
BLOC1S3	Biogenesis Of Lysosomal Organelles Complex 1 Subunit 3	Protein Coding	Q6QNY0	48	GC19P045178	5.15048742294312	https://www.genecards.org/cgi-bin/carddisp.pl?gene=BLOC1S3
UGT8	UDP Glycosyltransferase 8	Protein Coding	Q16880	57	GC04P114598	5.15022563934326	https://www.genecards.org/cgi-bin/carddisp.pl?gene=UGT8
PLEK	Pleckstrin	Protein Coding	P08567	52	GC02P068365	5.14967489242554	https://www.genecards.org/cgi-bin/carddisp.pl?gene=PLEK
CPS1	Carbamoyl-Phosphate Synthase 1	Protein Coding	P31327	61	GC02P210477	5.14844179153442	https://www.genecards.org/cgi-bin/carddisp.pl?gene=CPS1
MTARC1	Mitochondrial Amidoxime Reducing Component 1	Protein Coding	Q5VT66	42	GC01P220788	5.14789009094238	https://www.genecards.org/cgi-bin/carddisp.pl?gene=MTARC1
F12	Coagulation Factor XII	Protein Coding	P00748	61	GC05M177402	5.13916015625	https://www.genecards.org/cgi-bin/carddisp.pl?gene=F12
ATP5MC1	ATP Synthase Membrane Subunit C Locus 1	Protein Coding	P05496	50	GC17P155092	5.13686800003052	https://www.genecards.org/cgi-bin/carddisp.pl?gene=ATP5MC1
AMFR	Autocrine Motility Factor Receptor	Protein Coding	Q9UKV5	57	GC16M056361	5.1344690322876	https://www.genecards.org/cgi-bin/carddisp.pl?gene=AMFR
RAPSN	Receptor Associated Protein Of The Synapse	Protein Coding	Q13702	54	GC11M139455	5.13427639007568	https://www.genecards.org/cgi-bin/carddisp.pl?gene=RAPSN
FMR1	Fragile X Messenger Ribonucleoprotein 1	Protein Coding	Q06787	57	GC0XP148000	5.13323211669922	https://www.genecards.org/cgi-bin/carddisp.pl?gene=FMR1
ABCG4	ATP Binding Cassette Subfamily G Member 4	Protein Coding	Q9H172	53	GC11P125229	5.13315057754517	https://www.genecards.org/cgi-bin/carddisp.pl?gene=ABCG4
SPG11	SPG11 Vesicle Trafficking Associated, Spatacsin	Protein Coding	Q96JI7	52	GC15M048180	5.13271474838257	https://www.genecards.org/cgi-bin/carddisp.pl?gene=SPG11
BCAP31	B Cell Receptor Associated Protein 31	Protein Coding	P51572	54	GC0XM153701	5.13239288330078	https://www.genecards.org/cgi-bin/carddisp.pl?gene=BCAP31
CYP4F8	Cytochrome P450 Family 4 Subfamily F Member 8	Protein Coding	P98187	44	GC19P152046	5.1319146156311	https://www.genecards.org/cgi-bin/carddisp.pl?gene=CYP4F8
OSBPL1A	Oxysterol Binding Protein Like 1A	Protein Coding	Q9BXW6	45	GC18M024162	5.12796211242676	https://www.genecards.org/cgi-bin/carddisp.pl?gene=OSBPL1A
BAG3	BAG Cochaperone 3	Protein Coding	O95817	55	GC10P119651	5.12705564498901	https://www.genecards.org/cgi-bin/carddisp.pl?gene=BAG3
ATP6AP1	ATPase H+ Transporting Accessory Protein 1	Protein Coding	Q15904	57	GC0XP154428	5.12623643875122	https://www.genecards.org/cgi-bin/carddisp.pl?gene=ATP6AP1
PARK7	Parkinsonism Associated Deglycase	Protein Coding	Q99497	60	GC01P075179	5.12524175643921	https://www.genecards.org/cgi-bin/carddisp.pl?gene=PARK7
LTA4H	Leukotriene A4 Hydrolase	Protein Coding	P09960	56	GC12M096000	5.12483787536621	https://www.genecards.org/cgi-bin/carddisp.pl?gene=LTA4H
PLD6	Phospholipase D Family Member 6	Protein Coding	Q8N2A8	45	GC17M096426	5.12442970275879	https://www.genecards.org/cgi-bin/carddisp.pl?gene=PLD6
MCCC1	Methylcrotonyl-CoA Carboxylase Subunit 1	Protein Coding	Q96RQ3	57	GC03M183015	5.12192249298096	https://www.genecards.org/cgi-bin/carddisp.pl?gene=MCCC1
GATA6	GATA Binding Protein 6	Protein Coding	Q92908	60	GC18P022169	5.12115240097046	https://www.genecards.org/cgi-bin/carddisp.pl?gene=GATA6
VIM	Vimentin	Protein Coding	P08670	64	GC10P017227	5.11832046508789	https://www.genecards.org/cgi-bin/carddisp.pl?gene=VIM
RARA	Retinoic Acid Receptor Alpha	Protein Coding	P10276	62	GC17P040309	5.11319255828857	https://www.genecards.org/cgi-bin/carddisp.pl?gene=RARA
ACHE	Acetylcholinesterase (Yt Blood Group)	Protein Coding	P22303	61	GC07M100889	5.10920715332031	https://www.genecards.org/cgi-bin/carddisp.pl?gene=ACHE
CAMP	Cathelicidin Antimicrobial Peptide	Protein Coding	P49913	53	GC03P064957	5.10895872116089	https://www.genecards.org/cgi-bin/carddisp.pl?gene=CAMP
XK	X-Linked Kx Blood Group Antigen, Kell And VPS13A Binding Protein	Protein Coding	P51811	52	GC0XP037685	5.10731887817383	https://www.genecards.org/cgi-bin/carddisp.pl?gene=XK
ATP12A	ATPase H+/K+ Transporting Non-Gastric Alpha2 Subunit	Protein Coding	P54707	55	GC13P024680	5.10640430450439	https://www.genecards.org/cgi-bin/carddisp.pl?gene=ATP12A
LIPI	Lipase I	Protein Coding	Q6XZB0	48	GC21M014108	5.10479736328125	https://www.genecards.org/cgi-bin/carddisp.pl?gene=LIPI
UBC	Ubiquitin C	Protein Coding	P0CG48	56	GC12M124911	5.1025390625	https://www.genecards.org/cgi-bin/carddisp.pl?gene=UBC
CFI	Complement Factor I	Protein Coding	P05156	61	GC04M109732	5.09764289855957	https://www.genecards.org/cgi-bin/carddisp.pl?gene=CFI
ARFRP1	ARF Related Protein 1	Protein Coding	Q13795	48	GC20M063698	5.09715414047241	https://www.genecards.org/cgi-bin/carddisp.pl?gene=ARFRP1
SLC27A5	Solute Carrier Family 27 Member 5	Protein Coding	Q9Y2P5	51	GC19M058479	5.09708690643311	https://www.genecards.org/cgi-bin/carddisp.pl?gene=SLC27A5
IL2RA	Interleukin 2 Receptor Subunit Alpha	Protein Coding	P01589	63	GC10M006010	5.09245777130127	https://www.genecards.org/cgi-bin/carddisp.pl?gene=IL2RA
ST3GAL5	ST3 Beta-Galactoside Alpha-2,3-Sialyltransferase 5	Protein Coding	Q9UNP4	60	GC02M085911	5.09100770950317	https://www.genecards.org/cgi-bin/carddisp.pl?gene=ST3GAL5
HNRNPM	Heterogeneous Nuclear Ribonucleoprotein M	Protein Coding	P52272	52	GC19P008444	5.09052658081055	https://www.genecards.org/cgi-bin/carddisp.pl?gene=HNRNPM
ABCA10	ATP Binding Cassette Subfamily A Member 10	Protein Coding	Q8WWZ4	44	GC17M069147	5.09032821655273	https://www.genecards.org/cgi-bin/carddisp.pl?gene=ABCA10
ITPR1	Inositol 1,4,5-Trisphosphate Receptor Type 1	Protein Coding	Q14643	62	GC03P004496	5.0899019241333	https://www.genecards.org/cgi-bin/carddisp.pl?gene=ITPR1
ITGAL	Integrin Subunit Alpha L	Protein Coding	P20701	60	GC16P030472	5.08873128890991	https://www.genecards.org/cgi-bin/carddisp.pl?gene=ITGAL
ADAMTS13	ADAM Metallopeptidase With Thrombospondin Type 1 Motif 13	Protein Coding	Q76LX8	61	GC09P133414	5.08726835250854	https://www.genecards.org/cgi-bin/carddisp.pl?gene=ADAMTS13
AP2A2	Adaptor Related Protein Complex 2 Subunit Alpha 2	Protein Coding	O94973	50	GC11P000924	5.08538627624512	https://www.genecards.org/cgi-bin/carddisp.pl?gene=AP2A2
TOMM20	Translocase Of Outer Mitochondrial Membrane 20	Protein Coding	Q15388	51	GC01M235109	5.08517837524414	https://www.genecards.org/cgi-bin/carddisp.pl?gene=TOMM20
ATP6AP2	ATPase H+ Transporting Accessory Protein 2	Protein Coding	O75787	57	GC0XP040675	5.08117961883545	https://www.genecards.org/cgi-bin/carddisp.pl?gene=ATP6AP2
DUOX2	Dual Oxidase 2	Protein Coding	Q9NRD8	57	GC15M045092	5.07702684402466	https://www.genecards.org/cgi-bin/carddisp.pl?gene=DUOX2
IVD	Isovaleryl-CoA Dehydrogenase	Protein Coding	P26440	57	GC15P040405	5.07640075683594	https://www.genecards.org/cgi-bin/carddisp.pl?gene=IVD
ATP2A2	ATPase Sarcoplasmic/Endoplasmic Reticulum Ca2+ Transporting 2	Protein Coding	P16615	64	GC12P110280	5.07561111450195	https://www.genecards.org/cgi-bin/carddisp.pl?gene=ATP2A2
CEP290	Centrosomal Protein 290	Protein Coding	O15078	54	GC12M088049	5.06999206542969	https://www.genecards.org/cgi-bin/carddisp.pl?gene=CEP290
AZGP1	Alpha-2-Glycoprotein 1, Zinc-Binding	Protein Coding	P25311	55	GC07M106710	5.06486034393311	https://www.genecards.org/cgi-bin/carddisp.pl?gene=AZGP1
FLOT2	Flotillin 2	Protein Coding	Q14254	51	GC17M096702	5.06234645843506	https://www.genecards.org/cgi-bin/carddisp.pl?gene=FLOT2
LRAT	Lecithin Retinol Acyltransferase	Protein Coding	O95237	56	GC04P154626	5.06185960769653	https://www.genecards.org/cgi-bin/carddisp.pl?gene=LRAT
HACL1	2-Hydroxyacyl-CoA Lyase 1	Protein Coding	Q9UJ83	50	GC03M028707	5.06089401245117	https://www.genecards.org/cgi-bin/carddisp.pl?gene=HACL1
SPNS2	SPNS Lysolipid Transporter 2, Sphingosine-1-Phosphate	Protein Coding	Q8IVW8	44	GC17P004498	5.06047296524048	https://www.genecards.org/cgi-bin/carddisp.pl?gene=SPNS2
LAMA2	Laminin Subunit Alpha 2	Protein Coding	P24043	57	GC06P183055	5.05996417999268	https://www.genecards.org/cgi-bin/carddisp.pl?gene=LAMA2
CFB	Complement Factor B	Protein Coding	P00751	60	GC06P031945	5.05857849121094	https://www.genecards.org/cgi-bin/carddisp.pl?gene=CFB
SNAP23	Synaptosome Associated Protein 23	Protein Coding	O00161	55	GC15P042491	5.05782175064087	https://www.genecards.org/cgi-bin/carddisp.pl?gene=SNAP23
EZR	Ezrin	Protein Coding	P15311	59	GC06M158765	5.0577917098999	https://www.genecards.org/cgi-bin/carddisp.pl?gene=EZR
LMBRD1	LMBR1 Domain Containing 1	Protein Coding	Q9NUN5	52	GC06M107033	5.05760145187378	https://www.genecards.org/cgi-bin/carddisp.pl?gene=LMBRD1
FGF10	Fibroblast Growth Factor 10	Protein Coding	O15520	60	GC05M045229	5.05639362335205	https://www.genecards.org/cgi-bin/carddisp.pl?gene=FGF10
RUBCNL	Rubicon Like Autophagy Enhancer	Protein Coding	Q9H714	44	GC13M046343	5.05620908737183	https://www.genecards.org/cgi-bin/carddisp.pl?gene=RUBCNL
FGF2	Fibroblast Growth Factor 2	Protein Coding	P09038	59	GC04P122826	5.05592012405396	https://www.genecards.org/cgi-bin/carddisp.pl?gene=FGF2
BBS2	Bardet-Biedl Syndrome 2	Protein Coding	Q9BXC9	53	GC16M056467	5.04990911483765	https://www.genecards.org/cgi-bin/carddisp.pl?gene=BBS2
ABHD1	Abhydrolase Domain Containing 1	Protein Coding	Q96SE0	42	GC02P027123	5.0491418838501	https://www.genecards.org/cgi-bin/carddisp.pl?gene=ABHD1
MTMR14	Myotubularin Related Protein 14	Protein Coding	Q8NCE2	55	GC03P009649	5.04759168624878	https://www.genecards.org/cgi-bin/carddisp.pl?gene=MTMR14
MYOT	Myotilin	Protein Coding	Q9UBF9	52	GC05P137867	5.04367971420288	https://www.genecards.org/cgi-bin/carddisp.pl?gene=MYOT
BCKDHB	Branched Chain Keto Acid Dehydrogenase E1 Subunit Beta	Protein Coding	P21953	56	GC06P080106	5.04138994216919	https://www.genecards.org/cgi-bin/carddisp.pl?gene=BCKDHB
ANXA6	Annexin A6	Protein Coding	P08133	55	GC05M151100	5.04018211364746	https://www.genecards.org/cgi-bin/carddisp.pl?gene=ANXA6
ATP5F1A	ATP Synthase F1 Subunit Alpha	Protein Coding	P25705	59	GC18M046081	5.03930711746216	https://www.genecards.org/cgi-bin/carddisp.pl?gene=ATP5F1A
LIPH	Lipase H	Protein Coding	Q8WWY8	52	GC03M185506	5.03874444961548	https://www.genecards.org/cgi-bin/carddisp.pl?gene=LIPH
CLN6	CLN6 Transmembrane ER Protein	Protein Coding	Q9NWW5	50	GC15M068206	5.03756284713745	https://www.genecards.org/cgi-bin/carddisp.pl?gene=CLN6
QDPR	Quinoid Dihydropteridine Reductase	Protein Coding	P09417	59	GC04M017460	5.03409671783447	https://www.genecards.org/cgi-bin/carddisp.pl?gene=QDPR
TRPV1	Transient Receptor Potential Cation Channel Subfamily V Member 1	Protein Coding	Q8NER1	61	GC17M003565	5.03307676315308	https://www.genecards.org/cgi-bin/carddisp.pl?gene=TRPV1
HDLBP	High Density Lipoprotein Binding Protein	Protein Coding	Q00341	54	GC02M241227	5.03270959854126	https://www.genecards.org/cgi-bin/carddisp.pl?gene=HDLBP
SMIM22	Small Integral Membrane Protein 22	Protein Coding	K7EJ46	27	GC16P004788	5.0322699546814	https://www.genecards.org/cgi-bin/carddisp.pl?gene=SMIM22
PLA2G2E	Phospholipase A2 Group IIE	Protein Coding	Q9NZK7	45	GC01M019920	5.03132247924805	https://www.genecards.org/cgi-bin/carddisp.pl?gene=PLA2G2E
GNAI1	G Protein Subunit Alpha I1	Protein Coding	P63096	60	GC07P095361	5.02755784988403	https://www.genecards.org/cgi-bin/carddisp.pl?gene=GNAI1
GRB2	Growth Factor Receptor Bound Protein 2	Protein Coding	P62993	60	GC17M075318	5.02692794799805	https://www.genecards.org/cgi-bin/carddisp.pl?gene=GRB2
COPB1	COPI Coat Complex Subunit Beta 1	Protein Coding	P53618	52	GC11M015482	5.02198028564453	https://www.genecards.org/cgi-bin/carddisp.pl?gene=COPB1
CYP2J2	Cytochrome P450 Family 2 Subfamily J Member 2	Protein Coding	P51589	54	GC01M059893	5.01986074447632	https://www.genecards.org/cgi-bin/carddisp.pl?gene=CYP2J2
GGCX	Gamma-Glutamyl Carboxylase	Protein Coding	P38435	60	GC02M085544	5.01935482025146	https://www.genecards.org/cgi-bin/carddisp.pl?gene=GGCX
ELOVL2	ELOVL Fatty Acid Elongase 2	Protein Coding	Q9NXB9	50	GC06M010980	5.01184749603271	https://www.genecards.org/cgi-bin/carddisp.pl?gene=ELOVL2
VTN	Vitronectin	Protein Coding	P04004	57	GC17M096696	5.01125335693359	https://www.genecards.org/cgi-bin/carddisp.pl?gene=VTN
PRKCD	Protein Kinase C Delta	Protein Coding	Q05655	65	GC03P053156	5.00656461715698	https://www.genecards.org/cgi-bin/carddisp.pl?gene=PRKCD
G6PC2	Glucose-6-Phosphatase Catalytic Subunit 2	Protein Coding	Q9NQR9	48	GC02P168901	5.0049033164978	https://www.genecards.org/cgi-bin/carddisp.pl?gene=G6PC2
SC5D	Sterol-C5-Desaturase	Protein Coding	O75845	53	GC11P121292	5.0004415512085	https://www.genecards.org/cgi-bin/carddisp.pl?gene=SC5D
PXDNL	Peroxidasin Like	Protein Coding	A1KZ92	45	GC08M051319	4.99952840805054	https://www.genecards.org/cgi-bin/carddisp.pl?gene=PXDNL
ADRA2A	Adrenoceptor Alpha 2A	Protein Coding	P08913	60	GC10P111077	4.99944067001343	https://www.genecards.org/cgi-bin/carddisp.pl?gene=ADRA2A
FNBP1L	Formin Binding Protein 1 Like	Protein Coding	Q5T0N5	48	GC01P093448	4.99620151519775	https://www.genecards.org/cgi-bin/carddisp.pl?gene=FNBP1L
ALG10	ALG10 Alpha-1,2-Glucosyltransferase	Protein Coding	Q5BKT4	44	GC12P034022	4.99330806732178	https://www.genecards.org/cgi-bin/carddisp.pl?gene=ALG10
TNFSF10	TNF Superfamily Member 10	Protein Coding	P50591	58	GC03M172505	4.99050331115723	https://www.genecards.org/cgi-bin/carddisp.pl?gene=TNFSF10
ATP8B2	ATPase Phospholipid Transporting 8B2	Protein Coding	P98198	49	GC01P154325	4.98838233947754	https://www.genecards.org/cgi-bin/carddisp.pl?gene=ATP8B2
CDS2	CDP-Diacylglycerol Synthase 2	Protein Coding	O95674	50	GC20P005126	4.98724269866943	https://www.genecards.org/cgi-bin/carddisp.pl?gene=CDS2
NAGS	N-Acetylglutamate Synthase	Protein Coding	Q8N159	54	GC17P044004	4.98653697967529	https://www.genecards.org/cgi-bin/carddisp.pl?gene=NAGS
ABHD13	Abhydrolase Domain Containing 13	Protein Coding	Q7L211	43	GC13P108218	4.98641920089722	https://www.genecards.org/cgi-bin/carddisp.pl?gene=ABHD13
PI4KB	Phosphatidylinositol 4-Kinase Beta	Protein Coding	Q9UBF8	57	GC01M151291	4.98427391052246	https://www.genecards.org/cgi-bin/carddisp.pl?gene=PI4KB
MFN2	Mitofusin 2	Protein Coding	O95140	61	GC01P011980	4.9841570854187	https://www.genecards.org/cgi-bin/carddisp.pl?gene=MFN2
CES2	Carboxylesterase 2	Protein Coding	O00748	55	GC16P066934	4.98316860198975	https://www.genecards.org/cgi-bin/carddisp.pl?gene=CES2
ABCD4	ATP Binding Cassette Subfamily D Member 4	Protein Coding	O14678	54	GC14M074285	4.97851896286011	https://www.genecards.org/cgi-bin/carddisp.pl?gene=ABCD4
TPM1	Tropomyosin 1	Protein Coding	P09493	61	GC15P200889	4.97754430770874	https://www.genecards.org/cgi-bin/carddisp.pl?gene=TPM1
LSS	Lanosterol Synthase	Protein Coding	P48449	58	GC21M054957	4.973717212677	https://www.genecards.org/cgi-bin/carddisp.pl?gene=LSS
ATAD3A	ATPase Family AAA Domain Containing 3A	Protein Coding	Q9NVI7	52	GC01P074940	4.97343730926514	https://www.genecards.org/cgi-bin/carddisp.pl?gene=ATAD3A
ERCC6	ERCC Excision Repair 6, Chromatin Remodeling Factor	Protein Coding	Q03468	60	GC10M049472	4.9704852104187	https://www.genecards.org/cgi-bin/carddisp.pl?gene=ERCC6
CDKN3	Cyclin Dependent Kinase Inhibitor 3	Protein Coding	Q16667	54	GC14P058243	4.96813011169434	https://www.genecards.org/cgi-bin/carddisp.pl?gene=CDKN3
ANO5	Anoctamin 5	Protein Coding	Q75V66	50	GC11P021802	4.96583938598633	https://www.genecards.org/cgi-bin/carddisp.pl?gene=ANO5
MC2R	Melanocortin 2 Receptor	Protein Coding	Q01718	58	GC18M038218	4.96427154541016	https://www.genecards.org/cgi-bin/carddisp.pl?gene=MC2R
PRDX6	Peroxiredoxin 6	Protein Coding	P30041	59	GC01P173477	4.9572696685791	https://www.genecards.org/cgi-bin/carddisp.pl?gene=PRDX6
CMIP	C-Maf Inducing Protein	Protein Coding	Q8IY22	47	GC16P122324	4.95377826690674	https://www.genecards.org/cgi-bin/carddisp.pl?gene=CMIP
PLA2G12A	Phospholipase A2 Group XIIA	Protein Coding	Q9BZM1	50	GC04M109712	4.95275402069092	https://www.genecards.org/cgi-bin/carddisp.pl?gene=PLA2G12A
MECOM	MDS1 And EVI1 Complex Locus	Protein Coding	Q03112	61	GC03M169083	4.95256900787354	https://www.genecards.org/cgi-bin/carddisp.pl?gene=MECOM
APOL2	Apolipoprotein L2	Protein Coding	Q9BQE5	49	GC22M036226	4.95053482055664	https://www.genecards.org/cgi-bin/carddisp.pl?gene=APOL2
MSRA	Methionine Sulfoxide Reductase A	Protein Coding	Q9UJ68	55	GC08P010054	4.94616794586182	https://www.genecards.org/cgi-bin/carddisp.pl?gene=MSRA
DNM1	Dynamin 1	Protein Coding	Q05193	63	GC09P128191	4.94465065002441	https://www.genecards.org/cgi-bin/carddisp.pl?gene=DNM1
PRKAG3	Protein Kinase AMP-Activated Non-Catalytic Subunit Gamma 3	Protein Coding	Q9UGI9	53	GC02M218823	4.94438505172729	https://www.genecards.org/cgi-bin/carddisp.pl?gene=PRKAG3
PTGIS	Prostaglandin I2 Synthase	Protein Coding	Q16647	57	GC20M049503	4.94344139099121	https://www.genecards.org/cgi-bin/carddisp.pl?gene=PTGIS
IGFBP3	Insulin Like Growth Factor Binding Protein 3	Protein Coding	P17936	59	GC07M045912	4.94315004348755	https://www.genecards.org/cgi-bin/carddisp.pl?gene=IGFBP3
SERPINF1	Serpin Family F Member 1	Protein Coding	P36955	58	GC17P153476	4.94287204742432	https://www.genecards.org/cgi-bin/carddisp.pl?gene=SERPINF1
GALK1	Galactokinase 1	Protein Coding	P51570	60	GC17M075751	4.94185256958008	https://www.genecards.org/cgi-bin/carddisp.pl?gene=GALK1
KLB	Klotho Beta	Protein Coding	Q86Z14	53	GC04P039869	4.94122791290283	https://www.genecards.org/cgi-bin/carddisp.pl?gene=KLB
ECI2	Enoyl-CoA Delta Isomerase 2	Protein Coding	O75521	54	GC06M004115	4.93794250488281	https://www.genecards.org/cgi-bin/carddisp.pl?gene=ECI2
RXRB	Retinoid X Receptor Beta	Protein Coding	P28702	58	GC06M033193	4.93570041656494	https://www.genecards.org/cgi-bin/carddisp.pl?gene=RXRB
APOBR	Apolipoprotein B Receptor	Protein Coding	Q0VD83	44	GC16P028494	4.93537521362305	https://www.genecards.org/cgi-bin/carddisp.pl?gene=APOBR
CX3CR1	C-X3-C Motif Chemokine Receptor 1	Protein Coding	P49238	57	GC03M039279	4.93350982666016	https://www.genecards.org/cgi-bin/carddisp.pl?gene=CX3CR1
TEX2	Testis Expressed 2	Protein Coding	Q8IWB9	44	GC17M064147	4.93207359313965	https://www.genecards.org/cgi-bin/carddisp.pl?gene=TEX2
LPAR1	Lysophosphatidic Acid Receptor 1	Protein Coding	Q92633	59	GC09M110873	4.93115377426147	https://www.genecards.org/cgi-bin/carddisp.pl?gene=LPAR1
AKAP5	A-Kinase Anchoring Protein 5	Protein Coding	P24588	51	GC14P064465	4.93094348907471	https://www.genecards.org/cgi-bin/carddisp.pl?gene=AKAP5
CHST6	Carbohydrate Sulfotransferase 6	Protein Coding	Q9GZX3	53	GC16M075472	4.93023490905762	https://www.genecards.org/cgi-bin/carddisp.pl?gene=CHST6
HTRA1	HtrA Serine Peptidase 1	Protein Coding	Q92743	57	GC10P125997	4.92925834655762	https://www.genecards.org/cgi-bin/carddisp.pl?gene=HTRA1
ADH1B	Alcohol Dehydrogenase 1B (Class I), Beta Polypeptide	Protein Coding	P00325	57	GC04M099304	4.92567348480225	https://www.genecards.org/cgi-bin/carddisp.pl?gene=ADH1B
MYC	MYC Proto-Oncogene, BHLH Transcription Factor	Protein Coding	P01106	65	GC08P127735	4.92078638076782	https://www.genecards.org/cgi-bin/carddisp.pl?gene=MYC
ALDH1A2	Aldehyde Dehydrogenase 1 Family Member A2	Protein Coding	O94788	62	GC15M162482	4.91511011123657	https://www.genecards.org/cgi-bin/carddisp.pl?gene=ALDH1A2
ZDHHC9	Zinc Finger DHHC-Type Palmitoyltransferase 9	Protein Coding	Q9Y397	54	GC0XM129803	4.91471290588379	https://www.genecards.org/cgi-bin/carddisp.pl?gene=ZDHHC9
LTB4R	Leukotriene B4 Receptor	Protein Coding	Q15722	55	GC14P024311	4.91446495056152	https://www.genecards.org/cgi-bin/carddisp.pl?gene=LTB4R
VMP1	Vacuole Membrane Protein 1	Protein Coding	Q96GC9	47	GC17P059707	4.91397428512573	https://www.genecards.org/cgi-bin/carddisp.pl?gene=VMP1
WDR45	WD Repeat Domain 45	Protein Coding	Q9Y484	52	GC0XM049074	4.91108322143555	https://www.genecards.org/cgi-bin/carddisp.pl?gene=WDR45
MFSD2A	MFSD2 Lysolipid Transporter A, Lysophospholipid	Protein Coding	Q8NA29	54	GC01P039955	4.90175247192383	https://www.genecards.org/cgi-bin/carddisp.pl?gene=MFSD2A
CERS6	Ceramide Synthase 6	Protein Coding	Q6ZMG9	51	GC02P168491	4.90123271942139	https://www.genecards.org/cgi-bin/carddisp.pl?gene=CERS6
MSMO1	Methylsterol Monooxygenase 1	Protein Coding	Q15800	55	GC04P165327	4.90072059631348	https://www.genecards.org/cgi-bin/carddisp.pl?gene=MSMO1
GPX7	Glutathione Peroxidase 7	Protein Coding	Q96SL4	54	GC01P052602	4.89966821670532	https://www.genecards.org/cgi-bin/carddisp.pl?gene=GPX7
CDS1	CDP-Diacylglycerol Synthase 1	Protein Coding	Q92903	53	GC04P084605	4.89881753921509	https://www.genecards.org/cgi-bin/carddisp.pl?gene=CDS1
CREB3L3	CAMP Responsive Element Binding Protein 3 Like 3	Protein Coding	Q68CJ9	50	GC19P004153	4.89247035980225	https://www.genecards.org/cgi-bin/carddisp.pl?gene=CREB3L3
LAMP1	Lysosomal Associated Membrane Protein 1	Protein Coding	P11279	57	GC13P113297	4.88726902008057	https://www.genecards.org/cgi-bin/carddisp.pl?gene=LAMP1
LYST	Lysosomal Trafficking Regulator	Protein Coding	Q99698	50	GC01M235661	4.88272476196289	https://www.genecards.org/cgi-bin/carddisp.pl?gene=LYST
GPT2	Glutamic--Pyruvic Transaminase 2	Protein Coding	Q8TD30	58	GC16P121343	4.8824291229248	https://www.genecards.org/cgi-bin/carddisp.pl?gene=GPT2
ELOVL5	ELOVL Fatty Acid Elongase 5	Protein Coding	Q9NYP7	55	GC06M053267	4.87694263458252	https://www.genecards.org/cgi-bin/carddisp.pl?gene=ELOVL5
P4HB	Prolyl 4-Hydroxylase Subunit Beta	Protein Coding	P07237	62	GC17M081843	4.87422943115234	https://www.genecards.org/cgi-bin/carddisp.pl?gene=P4HB
STS	Steroid Sulfatase	Protein Coding	P08842	59	GC0XP007146	4.87346172332764	https://www.genecards.org/cgi-bin/carddisp.pl?gene=STS
LRRK2	Leucine Rich Repeat Kinase 2	Protein Coding	Q5S007	62	GC12P040196	4.87255430221558	https://www.genecards.org/cgi-bin/carddisp.pl?gene=LRRK2
GPX8	Glutathione Peroxidase 8 (Putative)	Protein Coding	Q8TED1	51	GC05P055160	4.87181854248047	https://www.genecards.org/cgi-bin/carddisp.pl?gene=GPX8
B4GALNT1	Beta-1,4-N-Acetyl-Galactosaminyltransferase 1	Protein Coding	Q00973	58	GC12M057623	4.87133884429932	https://www.genecards.org/cgi-bin/carddisp.pl?gene=B4GALNT1
HPS6	HPS6 Biogenesis Of Lysosomal Organelles Complex 2 Subunit 3	Protein Coding	Q86YV9	50	GC10P102065	4.87124395370483	https://www.genecards.org/cgi-bin/carddisp.pl?gene=HPS6
BPIFC	BPI Fold Containing Family C	Protein Coding	Q8NFQ6	35	GC22M032413	4.86764144897461	https://www.genecards.org/cgi-bin/carddisp.pl?gene=BPIFC
GLUL	Glutamate-Ammonia Ligase	Protein Coding	P15104	61	GC01M182378	4.86733150482178	https://www.genecards.org/cgi-bin/carddisp.pl?gene=GLUL
TBC1D4	TBC1 Domain Family Member 4	Protein Coding	O60343	55	GC13M075284	4.86347484588623	https://www.genecards.org/cgi-bin/carddisp.pl?gene=TBC1D4
LAT	Linker For Activation Of T Cells	Protein Coding	O43561	60	GC16P120916	4.86203193664551	https://www.genecards.org/cgi-bin/carddisp.pl?gene=LAT
FGF7	Fibroblast Growth Factor 7	Protein Coding	P21781	57	GC15P049423	4.86152362823486	https://www.genecards.org/cgi-bin/carddisp.pl?gene=FGF7
RBP1	Retinol Binding Protein 1	Protein Coding	P09455	51	GC03M139517	4.86043453216553	https://www.genecards.org/cgi-bin/carddisp.pl?gene=RBP1
P2RX7	Purinergic Receptor P2X 7	Protein Coding	Q99572	60	GC12P138914	4.85827445983887	https://www.genecards.org/cgi-bin/carddisp.pl?gene=P2RX7
ZAP70	Zeta Chain Of T Cell Receptor Associated Protein Kinase 70	Protein Coding	P43403	64	GC02P100091	4.85152721405029	https://www.genecards.org/cgi-bin/carddisp.pl?gene=ZAP70
ATP5MC3	ATP Synthase Membrane Subunit C Locus 3	Protein Coding	P48201	54	GC02M175180	4.84802150726318	https://www.genecards.org/cgi-bin/carddisp.pl?gene=ATP5MC3
OSBPL3	Oxysterol Binding Protein Like 3	Protein Coding	Q9H4L5	46	GC07M024836	4.84621381759644	https://www.genecards.org/cgi-bin/carddisp.pl?gene=OSBPL3
TTC8	Tetratricopeptide Repeat Domain 8	Protein Coding	Q8TAM2	52	GC14P095128	4.84471797943115	https://www.genecards.org/cgi-bin/carddisp.pl?gene=TTC8
HCFC1	Host Cell Factor C1	Protein Coding	P51610	59	GC0XM153947	4.84331130981445	https://www.genecards.org/cgi-bin/carddisp.pl?gene=HCFC1
DPEP2	Dipeptidase 2	Protein Coding	Q9H4A9	48	GC16M067987	4.84276103973389	https://www.genecards.org/cgi-bin/carddisp.pl?gene=DPEP2
TULP1	TUB Like Protein 1	Protein Coding	O00294	54	GC06M106624	4.84264039993286	https://www.genecards.org/cgi-bin/carddisp.pl?gene=TULP1
PEX26	Peroxisomal Biogenesis Factor 26	Protein Coding	Q7Z412	52	GC22P091492	4.84229898452759	https://www.genecards.org/cgi-bin/carddisp.pl?gene=PEX26
PITPNC1	Phosphatidylinositol Transfer Protein Cytoplasmic 1	Protein Coding	Q9UKF7	41	GC17P067377	4.84143257141113	https://www.genecards.org/cgi-bin/carddisp.pl?gene=PITPNC1
ATG12	Autophagy Related 12	Protein Coding	O94817	54	GC05M115828	4.83997440338135	https://www.genecards.org/cgi-bin/carddisp.pl?gene=ATG12
PI4K2A	Phosphatidylinositol 4-Kinase Type 2 Alpha	Protein Coding	Q9BTU6	57	GC10P097640	4.83747339248657	https://www.genecards.org/cgi-bin/carddisp.pl?gene=PI4K2A
ANTXR2	ANTXR Cell Adhesion Molecule 2	Protein Coding	P58335	57	GC04M079901	4.8362979888916	https://www.genecards.org/cgi-bin/carddisp.pl?gene=ANTXR2
PLD4	Phospholipase D Family Member 4	Protein Coding	Q96BZ4	45	GC14P104924	4.83253955841064	https://www.genecards.org/cgi-bin/carddisp.pl?gene=PLD4
TSC2	TSC Complex Subunit 2	Protein Coding	P49815	64	GC16P120169	4.83222103118896	https://www.genecards.org/cgi-bin/carddisp.pl?gene=TSC2
B3GALT4	Beta-1,3-Galactosyltransferase 4	Protein Coding	O96024	52	GC06P033277	4.83146047592163	https://www.genecards.org/cgi-bin/carddisp.pl?gene=B3GALT4
KHK	Ketohexokinase	Protein Coding	P50053	56	GC02P027086	4.83125305175781	https://www.genecards.org/cgi-bin/carddisp.pl?gene=KHK
ATP8B4	ATPase Phospholipid Transporting 8B4 (Putative)	Protein Coding	Q8TF62	45	GC15M049858	4.83057689666748	https://www.genecards.org/cgi-bin/carddisp.pl?gene=ATP8B4
HLA-DQB1	Major Histocompatibility Complex, Class II, DQ Beta 1	Protein Coding	P01920	57	GC06M106540	4.82744550704956	https://www.genecards.org/cgi-bin/carddisp.pl?gene=HLA-DQB1
PI4KA	Phosphatidylinositol 4-Kinase Alpha	Protein Coding	P42356	62	GC22M020707	4.82617712020874	https://www.genecards.org/cgi-bin/carddisp.pl?gene=PI4KA
RAI1	Retinoic Acid Induced 1	Protein Coding	Q7Z5J4	51	GC17P154060	4.82602596282959	https://www.genecards.org/cgi-bin/carddisp.pl?gene=RAI1
ATM	ATM Serine/Threonine Kinase	Protein Coding	Q13315	66	GC11P108222	4.81775951385498	https://www.genecards.org/cgi-bin/carddisp.pl?gene=ATM
HACD3	3-Hydroxyacyl-CoA Dehydratase 3	Protein Coding	Q9P035	43	GC15P065530	4.81757259368896	https://www.genecards.org/cgi-bin/carddisp.pl?gene=HACD3
TIMD4	T Cell Immunoglobulin And Mucin Domain Containing 4	Protein Coding	Q96H15	49	GC05M156919	4.81227874755859	https://www.genecards.org/cgi-bin/carddisp.pl?gene=TIMD4
ATP8B3	ATPase Phospholipid Transporting 8B3	Protein Coding	O60423	49	GC19M107793	4.81036853790283	https://www.genecards.org/cgi-bin/carddisp.pl?gene=ATP8B3
CYP2C8	Cytochrome P450 Family 2 Subfamily C Member 8	Protein Coding	P10632	60	GC10M095038	4.80689525604248	https://www.genecards.org/cgi-bin/carddisp.pl?gene=CYP2C8
FGFR4	Fibroblast Growth Factor Receptor 4	Protein Coding	P22455	64	GC05P177086	4.80446815490723	https://www.genecards.org/cgi-bin/carddisp.pl?gene=FGFR4
ATP7B	ATPase Copper Transporting Beta	Protein Coding	P35670	61	GC13M051930	4.80359077453613	https://www.genecards.org/cgi-bin/carddisp.pl?gene=ATP7B
STIM1	Stromal Interaction Molecule 1	Protein Coding	Q13586	62	GC11P020398	4.80221271514893	https://www.genecards.org/cgi-bin/carddisp.pl?gene=STIM1
DVL2	Dishevelled Segment Polarity Protein 2	Protein Coding	O14641	58	GC17M007225	4.80009031295776	https://www.genecards.org/cgi-bin/carddisp.pl?gene=DVL2
DUOX1	Dual Oxidase 1	Protein Coding	Q9NRD9	55	GC15P045129	4.79140138626099	https://www.genecards.org/cgi-bin/carddisp.pl?gene=DUOX1
PGM3	Phosphoglucomutase 3	Protein Coding	O95394	55	GC06M107911	4.79080533981323	https://www.genecards.org/cgi-bin/carddisp.pl?gene=PGM3
AKR1A1	Aldo-Keto Reductase Family 1 Member A1	Protein Coding	P14550	56	GC01P045550	4.79044818878174	https://www.genecards.org/cgi-bin/carddisp.pl?gene=AKR1A1
P2RX4	Purinergic Receptor P2X 4	Protein Coding	Q99571	58	GC12P138916	4.78996896743774	https://www.genecards.org/cgi-bin/carddisp.pl?gene=P2RX4
USP24	Ubiquitin Specific Peptidase 24	Protein Coding	Q9UPU5	51	GC01M055066	4.7808141708374	https://www.genecards.org/cgi-bin/carddisp.pl?gene=USP24
NCAM1	Neural Cell Adhesion Molecule 1	Protein Coding	P13591	61	GC11P112961	4.78078174591064	https://www.genecards.org/cgi-bin/carddisp.pl?gene=NCAM1
MMP1	Matrix Metallopeptidase 1	Protein Coding	P03956	62	GC11M140392	4.77994441986084	https://www.genecards.org/cgi-bin/carddisp.pl?gene=MMP1
PEX11B	Peroxisomal Biogenesis Factor 11 Beta	Protein Coding	O96011	51	GC01M145911	4.779296875	https://www.genecards.org/cgi-bin/carddisp.pl?gene=PEX11B
NCSTN	Nicastrin	Protein Coding	Q92542	62	GC01P160343	4.7760157585144	https://www.genecards.org/cgi-bin/carddisp.pl?gene=NCSTN
HSPA8	Heat Shock Protein Family A (Hsp70) Member 8	Protein Coding	P11142	62	GC11M123057	4.77170181274414	https://www.genecards.org/cgi-bin/carddisp.pl?gene=HSPA8
CNP	2',3'-Cyclic Nucleotide 3' Phosphodiesterase	Protein Coding	P09543	56	GC17P041966	4.76923799514771	https://www.genecards.org/cgi-bin/carddisp.pl?gene=CNP
DNM3	Dynamin 3	Protein Coding	Q9UQ16	56	GC01P177364	4.76466178894043	https://www.genecards.org/cgi-bin/carddisp.pl?gene=DNM3
PROS1	Protein S	Protein Coding	P07225	60	GC03M093873	4.76259613037109	https://www.genecards.org/cgi-bin/carddisp.pl?gene=PROS1
PIGA	Phosphatidylinositol Glycan Anchor Biosynthesis Class A	Protein Coding	P37287	56	GC0XM015319	4.76251220703125	https://www.genecards.org/cgi-bin/carddisp.pl?gene=PIGA
KCNMA1	Potassium Calcium-Activated Channel Subfamily M Alpha 1	Protein Coding	Q12791	61	GC10M076869	4.7624945640564	https://www.genecards.org/cgi-bin/carddisp.pl?gene=KCNMA1
SERINC5	Serine Incorporator 5	Protein Coding	Q86VE9	45	GC05M080111	4.76159572601318	https://www.genecards.org/cgi-bin/carddisp.pl?gene=SERINC5
ABHD14A	Abhydrolase Domain Containing 14A	Protein Coding	Q9BUJ0	43	GC03P065087	4.76112651824951	https://www.genecards.org/cgi-bin/carddisp.pl?gene=ABHD14A
URB2	URB2 Ribosome Biogenesis Homolog	Protein Coding	Q14146	45	GC01P229626	4.75850486755371	https://www.genecards.org/cgi-bin/carddisp.pl?gene=URB2
TBXAS1	Thromboxane A Synthase 1	Protein Coding	P24557	61	GC07P139777	4.75221920013428	https://www.genecards.org/cgi-bin/carddisp.pl?gene=TBXAS1
IRGC	Immunity Related GTPase Cinema	Protein Coding	Q6NXR0	44	GC19P043716	4.75129699707031	https://www.genecards.org/cgi-bin/carddisp.pl?gene=IRGC
PGRMC1	Progesterone Receptor Membrane Component 1	Protein Coding	O00264	57	GC0XP119236	4.75127983093262	https://www.genecards.org/cgi-bin/carddisp.pl?gene=PGRMC1
C2	Complement C2	Protein Coding	P06681	59	GC06P031897	4.74440956115723	https://www.genecards.org/cgi-bin/carddisp.pl?gene=C2
MAGT1	Magnesium Transporter 1	Protein Coding	Q9H0U3	53	GC0XM078326	4.74090385437012	https://www.genecards.org/cgi-bin/carddisp.pl?gene=MAGT1
RETNLB	Resistin Like Beta	Protein Coding	Q9BQ08	45	GC03M108743	4.73775959014893	https://www.genecards.org/cgi-bin/carddisp.pl?gene=RETNLB
FGG	Fibrinogen Gamma Chain	Protein Coding	P02679	61	GC04M154604	4.73587703704834	https://www.genecards.org/cgi-bin/carddisp.pl?gene=FGG
CYTH2	Cytohesin 2	Protein Coding	Q99418	52	GC19P152824	4.73214530944824	https://www.genecards.org/cgi-bin/carddisp.pl?gene=CYTH2
OSBPL7	Oxysterol Binding Protein Like 7	Protein Coding	Q9BZF2	45	GC17M047807	4.73012781143188	https://www.genecards.org/cgi-bin/carddisp.pl?gene=OSBPL7
MYPN	Myopalladin	Protein Coding	Q86TC9	54	GC10P068106	4.72933673858643	https://www.genecards.org/cgi-bin/carddisp.pl?gene=MYPN
PROC	Protein C, Inactivator Of Coagulation Factors Va And VIIIa	Protein Coding	P04070	65	GC02P127418	4.72566223144531	https://www.genecards.org/cgi-bin/carddisp.pl?gene=PROC
ALDH7A1	Aldehyde Dehydrogenase 7 Family Member A1	Protein Coding	P49419	60	GC05M126541	4.72237491607666	https://www.genecards.org/cgi-bin/carddisp.pl?gene=ALDH7A1
NYAP2	Neuronal Tyrosine-Phosphorylated Phosphoinositide-3-Kinase Adaptor 2	Protein Coding	Q9P242	41	GC02P225400	4.72146797180176	https://www.genecards.org/cgi-bin/carddisp.pl?gene=NYAP2
PEX13	Peroxisomal Biogenesis Factor 13	Protein Coding	Q92968	51	GC02P061017	4.71872520446777	https://www.genecards.org/cgi-bin/carddisp.pl?gene=PEX13
BCL7B	BAF Chromatin Remodeling Complex Subunit BCL7B	Protein Coding	Q9BQE9	47	GC07M073536	4.71871089935303	https://www.genecards.org/cgi-bin/carddisp.pl?gene=BCL7B
AGMO	Alkylglycerol Monooxygenase	Protein Coding	Q6ZNB7	47	GC07M015117	4.71776437759399	https://www.genecards.org/cgi-bin/carddisp.pl?gene=AGMO
CRH	Corticotropin Releasing Hormone	Protein Coding	P06850	56	GC08M066176	4.71683597564697	https://www.genecards.org/cgi-bin/carddisp.pl?gene=CRH
ACTN1	Actinin Alpha 1	Protein Coding	P12814	62	GC14M068874	4.71392345428467	https://www.genecards.org/cgi-bin/carddisp.pl?gene=ACTN1
SDHA	Succinate Dehydrogenase Complex Flavoprotein Subunit A	Protein Coding	P31040	61	GC05P000248	4.71363067626953	https://www.genecards.org/cgi-bin/carddisp.pl?gene=SDHA
SUGP1	SURP And G-Patch Domain Containing 1	Protein Coding	Q8IWZ8	46	GC19M019276	4.71318340301514	https://www.genecards.org/cgi-bin/carddisp.pl?gene=SUGP1
FOXC2	Forkhead Box C2	Protein Coding	Q99958	56	GC16P122670	4.71012115478516	https://www.genecards.org/cgi-bin/carddisp.pl?gene=FOXC2
PRPF38B	Pre-MRNA Processing Factor 38B	Protein Coding	Q5VTL8	40	GC01P108692	4.7070107460022	https://www.genecards.org/cgi-bin/carddisp.pl?gene=PRPF38B
SCD5	Stearoyl-CoA Desaturase 5	Protein Coding	Q86SK9	51	GC04M082629	4.70659732818604	https://www.genecards.org/cgi-bin/carddisp.pl?gene=SCD5
BRCA1	BRCA1 DNA Repair Associated	Protein Coding	P38398	63	GC17M043044	4.70602893829346	https://www.genecards.org/cgi-bin/carddisp.pl?gene=BRCA1
CACNA1S	Calcium Voltage-Gated Channel Subunit Alpha1 S	Protein Coding	Q13698	62	GC01M201008	4.70544052124023	https://www.genecards.org/cgi-bin/carddisp.pl?gene=CACNA1S
PRAM1	PML-RARA Regulated Adaptor Molecule 1	Protein Coding	Q96QH2	45	GC19M008490	4.70424556732178	https://www.genecards.org/cgi-bin/carddisp.pl?gene=PRAM1
PGAP2	Post-GPI Attachment To Proteins 2	Protein Coding	Q9UHJ9	46	GC11P003797	4.70261335372925	https://www.genecards.org/cgi-bin/carddisp.pl?gene=PGAP2
ATP11B	ATPase Phospholipid Transporting 11B (Putative)	Protein Coding	Q9Y2G3	51	GC03P182793	4.70004749298096	https://www.genecards.org/cgi-bin/carddisp.pl?gene=ATP11B
PSKH1	Protein Serine Kinase H1	Protein Coding	P11801	45	GC16P067893	4.69685125350952	https://www.genecards.org/cgi-bin/carddisp.pl?gene=PSKH1
RAB3GAP1	RAB3 GTPase Activating Protein Catalytic Subunit 1	Protein Coding	Q15042	53	GC02P135052	4.69543743133545	https://www.genecards.org/cgi-bin/carddisp.pl?gene=RAB3GAP1
PIK3R2	Phosphoinositide-3-Kinase Regulatory Subunit 2	Protein Coding	O00459	62	GC19P018153	4.69477462768555	https://www.genecards.org/cgi-bin/carddisp.pl?gene=PIK3R2
PKN2	Protein Kinase N2	Protein Coding	Q16513	56	GC01P088684	4.69402122497559	https://www.genecards.org/cgi-bin/carddisp.pl?gene=PKN2
PLSCR4	Phospholipid Scramblase 4	Protein Coding	Q9NRQ2	47	GC03M146192	4.68872261047363	https://www.genecards.org/cgi-bin/carddisp.pl?gene=PLSCR4
AIPL1	AIP Like 1 HSP90 Co-Chaperone	Protein Coding	Q9NZN9	53	GC17M006393	4.6882848739624	https://www.genecards.org/cgi-bin/carddisp.pl?gene=AIPL1
ELOVL3	ELOVL Fatty Acid Elongase 3	Protein Coding	Q9HB03	46	GC10P124469	4.6870551109314	https://www.genecards.org/cgi-bin/carddisp.pl?gene=ELOVL3
PRKCE	Protein Kinase C Epsilon	Protein Coding	Q02156	61	GC02P045651	4.68581867218018	https://www.genecards.org/cgi-bin/carddisp.pl?gene=PRKCE
CSF1	Colony Stimulating Factor 1	Protein Coding	P09603	57	GC01P111947	4.68499946594238	https://www.genecards.org/cgi-bin/carddisp.pl?gene=CSF1
BCR	BCR Activator Of RhoGEF And GTPase	Protein Coding	P11274	65	GC22P023179	4.68138217926025	https://www.genecards.org/cgi-bin/carddisp.pl?gene=BCR
SLC35A1	Solute Carrier Family 35 Member A1	Protein Coding	P78382	52	GC06P087470	4.6791410446167	https://www.genecards.org/cgi-bin/carddisp.pl?gene=SLC35A1
TYMP	Thymidine Phosphorylase	Protein Coding	P19971	60	GC22M050525	4.67900371551514	https://www.genecards.org/cgi-bin/carddisp.pl?gene=TYMP
PRKAR2A	Protein Kinase CAMP-Dependent Type II Regulatory Subunit Alpha	Protein Coding	P13861	54	GC03M048744	4.67775535583496	https://www.genecards.org/cgi-bin/carddisp.pl?gene=PRKAR2A
SIK3	SIK Family Kinase 3	Protein Coding	Q9Y2K2	52	GC11M116843	4.67754745483398	https://www.genecards.org/cgi-bin/carddisp.pl?gene=SIK3
NSMCE2	NSE2 (MMS21) Homolog, SMC5-SMC6 Complex SUMO Ligase	Protein Coding	Q96MF7	51	GC08P125091	4.67676973342896	https://www.genecards.org/cgi-bin/carddisp.pl?gene=NSMCE2
DSP	Desmoplakin	Protein Coding	P15924	63	GC06P007541	4.67611408233643	https://www.genecards.org/cgi-bin/carddisp.pl?gene=DSP
ENPP2	Ectonucleotide Pyrophosphatase/Phosphodiesterase 2	Protein Coding	Q13822	58	GC08M119556	4.67346858978271	https://www.genecards.org/cgi-bin/carddisp.pl?gene=ENPP2
PITPNM2	Phosphatidylinositol Transfer Protein Membrane Associated 2	Protein Coding	Q9BZ72	44	GC12M122983	4.672287940979	https://www.genecards.org/cgi-bin/carddisp.pl?gene=PITPNM2
FBXW7	F-Box And WD Repeat Domain Containing 7	Protein Coding	Q969H0	58	GC04M152321	4.67185592651367	https://www.genecards.org/cgi-bin/carddisp.pl?gene=FBXW7
PLEKHA8	Pleckstrin Homology Domain Containing A8	Protein Coding	Q96JA3	48	GC07P030027	4.67113876342773	https://www.genecards.org/cgi-bin/carddisp.pl?gene=PLEKHA8
HDAC3	Histone Deacetylase 3	Protein Coding	O15379	63	GC05M141620	4.6698899269104	https://www.genecards.org/cgi-bin/carddisp.pl?gene=HDAC3
CTSB	Cathepsin B	Protein Coding	P07858	64	GC08M011842	4.66774940490723	https://www.genecards.org/cgi-bin/carddisp.pl?gene=CTSB
GET4	Guided Entry Of Tail-Anchored Proteins Factor 4	Protein Coding	Q7L5D6	45	GC07P000876	4.66408348083496	https://www.genecards.org/cgi-bin/carddisp.pl?gene=GET4
TNFRSF1A	TNF Receptor Superfamily Member 1A	Protein Coding	P19438	62	GC12M006328	4.66383695602417	https://www.genecards.org/cgi-bin/carddisp.pl?gene=TNFRSF1A
BPIFB2	BPI Fold Containing Family B Member 2	Protein Coding	Q8N4F0	42	GC20P033007	4.66374254226685	https://www.genecards.org/cgi-bin/carddisp.pl?gene=BPIFB2
GP9	Glycoprotein IX Platelet	Protein Coding	P14770	58	GC03P143109	4.66241359710693	https://www.genecards.org/cgi-bin/carddisp.pl?gene=GP9
FASLG	Fas Ligand	Protein Coding	P48023	61	GC01P172659	4.65926218032837	https://www.genecards.org/cgi-bin/carddisp.pl?gene=FASLG
OGDH	Oxoglutarate Dehydrogenase	Protein Coding	Q02218	60	GC07P044606	4.65870380401611	https://www.genecards.org/cgi-bin/carddisp.pl?gene=OGDH
ST14	ST14 Transmembrane Serine Protease Matriptase	Protein Coding	Q9Y5Y6	60	GC11P130159	4.65153408050537	https://www.genecards.org/cgi-bin/carddisp.pl?gene=ST14
CIITA	Class II Major Histocompatibility Complex Transactivator	Protein Coding	P33076	56	GC16P120364	4.6491527557373	https://www.genecards.org/cgi-bin/carddisp.pl?gene=CIITA
OSBPL6	Oxysterol Binding Protein Like 6	Protein Coding	Q9BZF3	42	GC02P178194	4.64206504821777	https://www.genecards.org/cgi-bin/carddisp.pl?gene=OSBPL6
SIL1	SIL1 Nucleotide Exchange Factor	Protein Coding	Q9H173	53	GC05M139013	4.64193296432495	https://www.genecards.org/cgi-bin/carddisp.pl?gene=SIL1
BPIFB6	BPI Fold Containing Family B Member 6	Protein Coding	Q8NFQ5	40	GC20P033031	4.64097261428833	https://www.genecards.org/cgi-bin/carddisp.pl?gene=BPIFB6
SEC23B	SEC23 Homolog B, COPII Coat Complex Component	Protein Coding	Q15437	53	GC20P018507	4.6399359703064	https://www.genecards.org/cgi-bin/carddisp.pl?gene=SEC23B
GSTA4	Glutathione S-Transferase Alpha 4	Protein Coding	O15217	52	GC06M052977	4.63819694519043	https://www.genecards.org/cgi-bin/carddisp.pl?gene=GSTA4
FGFR2	Fibroblast Growth Factor Receptor 2	Protein Coding	P21802	68	GC10M121478	4.63792276382446	https://www.genecards.org/cgi-bin/carddisp.pl?gene=FGFR2
HNRNPA1	Heterogeneous Nuclear Ribonucleoprotein A1	Protein Coding	P09651	60	GC12P054280	4.63690614700317	https://www.genecards.org/cgi-bin/carddisp.pl?gene=HNRNPA1
ATP10B	ATPase Phospholipid Transporting 10B (Putative)	Protein Coding	O94823	46	GC05M160499	4.63645553588867	https://www.genecards.org/cgi-bin/carddisp.pl?gene=ATP10B
FGF9	Fibroblast Growth Factor 9	Protein Coding	P31371	57	GC13P021671	4.63377141952515	https://www.genecards.org/cgi-bin/carddisp.pl?gene=FGF9
FHL1	Four And A Half LIM Domains 1	Protein Coding	Q13642	58	GC0XP136146	4.6335768699646	https://www.genecards.org/cgi-bin/carddisp.pl?gene=FHL1
PCSK7	Proprotein Convertase Subtilisin/Kexin Type 7	Protein Coding	Q16549	55	GC11M140591	4.63209438323975	https://www.genecards.org/cgi-bin/carddisp.pl?gene=PCSK7
THRSP	Thyroid Hormone Responsive	Protein Coding	Q92748	45	GC11P078063	4.63084983825684	https://www.genecards.org/cgi-bin/carddisp.pl?gene=THRSP
GRAMD1A	GRAM Domain Containing 1A	Protein Coding	Q96CP6	38	GC19P152382	4.63059329986572	https://www.genecards.org/cgi-bin/carddisp.pl?gene=GRAMD1A
BBS1	Bardet-Biedl Syndrome 1	Protein Coding	Q8NFJ9	52	GC11P107927	4.62935495376587	https://www.genecards.org/cgi-bin/carddisp.pl?gene=BBS1
AKR1B10	Aldo-Keto Reductase Family 1 Member B10	Protein Coding	O60218	56	GC07P134527	4.62711238861084	https://www.genecards.org/cgi-bin/carddisp.pl?gene=AKR1B10
DAGLA	Diacylglycerol Lipase Alpha	Protein Coding	Q9Y4D2	55	GC11P061680	4.62532711029053	https://www.genecards.org/cgi-bin/carddisp.pl?gene=DAGLA
TNFRSF10A	TNF Receptor Superfamily Member 10a	Protein Coding	O00220	57	GC08M023190	4.62458992004395	https://www.genecards.org/cgi-bin/carddisp.pl?gene=TNFRSF10A
MKKS	MKKS Centrosomal Shuttling Protein	Protein Coding	Q9NPJ1	51	GC20M010739	4.62365007400513	https://www.genecards.org/cgi-bin/carddisp.pl?gene=MKKS
PEDS1	Plasmanylethanolamine Desaturase 1	Protein Coding	A5PLL7	41	GC20M050119	4.6232795715332	https://www.genecards.org/cgi-bin/carddisp.pl?gene=PEDS1
BSND	Barttin CLCNK Type Accessory Subunit Beta	Protein Coding	Q8WZ55	52	GC01P054998	4.62145900726318	https://www.genecards.org/cgi-bin/carddisp.pl?gene=BSND
DHX38	DEAH-Box Helicase 38	Protein Coding	Q92620	53	GC16P122102	4.61856937408447	https://www.genecards.org/cgi-bin/carddisp.pl?gene=DHX38
COQ8B	Coenzyme Q8B	Protein Coding	Q96D53	52	GC19M108747	4.61629867553711	https://www.genecards.org/cgi-bin/carddisp.pl?gene=COQ8B
DTNBP1	Dystrobrevin Binding Protein 1	Protein Coding	Q96EV8	55	GC06M015629	4.61565017700195	https://www.genecards.org/cgi-bin/carddisp.pl?gene=DTNBP1
BCAM	Basal Cell Adhesion Molecule (Lutheran Blood Group)	Protein Coding	P50895	52	GC19P152694	4.61126708984375	https://www.genecards.org/cgi-bin/carddisp.pl?gene=BCAM
RNF214	Ring Finger Protein 214	Protein Coding	Q8ND24	43	GC11P117232	4.61062574386597	https://www.genecards.org/cgi-bin/carddisp.pl?gene=RNF214
CCR5	C-C Motif Chemokine Receptor 5	Protein Coding	P51681	60	GC03P064850	4.60616207122803	https://www.genecards.org/cgi-bin/carddisp.pl?gene=CCR5
FOLR1	Folate Receptor Alpha	Protein Coding	P15328	61	GC11P108173	4.60615158081055	https://www.genecards.org/cgi-bin/carddisp.pl?gene=FOLR1
HSD17B12	Hydroxysteroid 17-Beta Dehydrogenase 12	Protein Coding	Q53GQ0	50	GC11P043652	4.60614156723022	https://www.genecards.org/cgi-bin/carddisp.pl?gene=HSD17B12
RUNX1	RUNX Family Transcription Factor 1	Protein Coding	Q01196	62	GC21M034787	4.60186862945557	https://www.genecards.org/cgi-bin/carddisp.pl?gene=RUNX1
SLC35C1	Solute Carrier Family 35 Member C1	Protein Coding	Q96A29	51	GC11P049033	4.60004091262817	https://www.genecards.org/cgi-bin/carddisp.pl?gene=SLC35C1
ATRX	ATRX Chromatin Remodeler	Protein Coding	P46100	60	GC0XM077504	4.59987258911133	https://www.genecards.org/cgi-bin/carddisp.pl?gene=ATRX
FGF3	Fibroblast Growth Factor 3	Protein Coding	P11487	57	GC11M139943	4.59895706176758	https://www.genecards.org/cgi-bin/carddisp.pl?gene=FGF3
AQP9	Aquaporin 9	Protein Coding	O43315	55	GC15P058138	4.59801959991455	https://www.genecards.org/cgi-bin/carddisp.pl?gene=AQP9
NR5A2	Nuclear Receptor Subfamily 5 Group A Member 2	Protein Coding	O00482	57	GC01P199996	4.59788846969604	https://www.genecards.org/cgi-bin/carddisp.pl?gene=NR5A2
MT-ND2	Mitochondrially Encoded NADH:Ubiquinone Oxidoreductase Core Subunit 2	Protein Coding	P03891	44	GCMTP004472	4.5978422164917	https://www.genecards.org/cgi-bin/carddisp.pl?gene=MT-ND2
FBLN5	Fibulin 5	Protein Coding	Q9UBX5	60	GC14M091869	4.59753084182739	https://www.genecards.org/cgi-bin/carddisp.pl?gene=FBLN5
MCEE	Methylmalonyl-CoA Epimerase	Protein Coding	Q96PE7	52	GC02M071110	4.59574031829834	https://www.genecards.org/cgi-bin/carddisp.pl?gene=MCEE
SGSH	N-Sulfoglucosamine Sulfohydrolase	Protein Coding	P51688	60	GC17M098179	4.59278583526611	https://www.genecards.org/cgi-bin/carddisp.pl?gene=SGSH
TMEM30A	Transmembrane Protein 30A	Protein Coding	Q9NV96	50	GC06M075252	4.59179162979126	https://www.genecards.org/cgi-bin/carddisp.pl?gene=TMEM30A
SULT2A1	Sulfotransferase Family 2A Member 1	Protein Coding	Q06520	54	GC19M047870	4.59071063995361	https://www.genecards.org/cgi-bin/carddisp.pl?gene=SULT2A1
HACD2	3-Hydroxyacyl-CoA Dehydratase 2	Protein Coding	Q6Y1H2	42	GC03M123490	4.59029197692871	https://www.genecards.org/cgi-bin/carddisp.pl?gene=HACD2
OGA	O-GlcNAcase	Protein Coding	O60502	53	GC10M101785	4.58811140060425	https://www.genecards.org/cgi-bin/carddisp.pl?gene=OGA
HLA-DRA	Major Histocompatibility Complex, Class II, DR Alpha	Protein Coding	P01903	58	GC06P032439	4.58773994445801	https://www.genecards.org/cgi-bin/carddisp.pl?gene=HLA-DRA
ACER1	Alkaline Ceramidase 1	Protein Coding	Q8TDN7	44	GC19M006306	4.58518934249878	https://www.genecards.org/cgi-bin/carddisp.pl?gene=ACER1
TMEM43	Transmembrane Protein 43	Protein Coding	Q9BTV4	55	GC03P027096	4.58408069610596	https://www.genecards.org/cgi-bin/carddisp.pl?gene=TMEM43
ATG7	Autophagy Related 7	Protein Coding	O95352	55	GC03P027034	4.58152437210083	https://www.genecards.org/cgi-bin/carddisp.pl?gene=ATG7
C18orf32	Chromosome 18 Open Reading Frame 32	Protein Coding	Q8TCD1	42	GC18M049477	4.57996511459351	https://www.genecards.org/cgi-bin/carddisp.pl?gene=C18orf32
PTGS1	Prostaglandin-Endoperoxide Synthase 1	Protein Coding	P23219	60	GC09P122370	4.57963085174561	https://www.genecards.org/cgi-bin/carddisp.pl?gene=PTGS1
KLF14	KLF Transcription Factor 14	Protein Coding	Q8TD94	43	GC07M130731	4.5767297744751	https://www.genecards.org/cgi-bin/carddisp.pl?gene=KLF14
KCTD10	Potassium Channel Tetramerization Domain Containing 10	Protein Coding	Q9H3F6	44	GC12M109448	4.57662296295166	https://www.genecards.org/cgi-bin/carddisp.pl?gene=KCTD10
VMA22	Vacuolar ATPase Assembly Factor VMA22	Protein Coding	Q96NT0	47	GC02M138316	4.57569313049316	https://www.genecards.org/cgi-bin/carddisp.pl?gene=VMA22
NAT2	N-Acetyltransferase 2	Protein Coding	P11245	57	GC08P018391	4.57491827011108	https://www.genecards.org/cgi-bin/carddisp.pl?gene=NAT2
VAPB	VAMP Associated Protein B And C	Protein Coding	O95292	57	GC20P058389	4.57395267486572	https://www.genecards.org/cgi-bin/carddisp.pl?gene=VAPB
VMA21	Vacuolar ATPase Assembly Factor VMA21	Protein Coding	Q3ZAQ7	47	GC0XP151396	4.57319831848145	https://www.genecards.org/cgi-bin/carddisp.pl?gene=VMA21
KCNJ2	Potassium Inwardly Rectifying Channel Subfamily J Member 2	Protein Coding	P63252	61	GC17P070168	4.56535053253174	https://www.genecards.org/cgi-bin/carddisp.pl?gene=KCNJ2
XAB2	XPA Binding Protein 2	Protein Coding	Q9HCS7	48	GC19M007619	4.56468200683594	https://www.genecards.org/cgi-bin/carddisp.pl?gene=XAB2
COL6A1	Collagen Type VI Alpha 1 Chain	Protein Coding	P12109	58	GC21P045981	4.56394195556641	https://www.genecards.org/cgi-bin/carddisp.pl?gene=COL6A1
TECR	Trans-2,3-Enoyl-CoA Reductase	Protein Coding	Q9NZ01	55	GC19P014517	4.56275463104248	https://www.genecards.org/cgi-bin/carddisp.pl?gene=TECR
JAK3	Janus Kinase 3	Protein Coding	P52333	65	GC19M017824	4.56154489517212	https://www.genecards.org/cgi-bin/carddisp.pl?gene=JAK3
ATG14	Autophagy Related 14	Protein Coding	Q6ZNE5	49	GC14M055366	4.56042671203613	https://www.genecards.org/cgi-bin/carddisp.pl?gene=ATG14
MTRR	5-Methyltetrahydrofolate-Homocysteine Methyltransferase Reductase	Protein Coding	Q9UBK8	57	GC05P007851	4.55674171447754	https://www.genecards.org/cgi-bin/carddisp.pl?gene=MTRR
FGF4	Fibroblast Growth Factor 4	Protein Coding	P08620	57	GC11M139942	4.55612659454346	https://www.genecards.org/cgi-bin/carddisp.pl?gene=FGF4
CLOCK	Clock Circadian Regulator	Protein Coding	O15516	57	GC04M055427	4.55295085906982	https://www.genecards.org/cgi-bin/carddisp.pl?gene=CLOCK
INPP5E	Inositol Polyphosphate-5-Phosphatase E	Protein Coding	Q9NRR6	52	GC09M136428	4.55190992355347	https://www.genecards.org/cgi-bin/carddisp.pl?gene=INPP5E
GFAP	Glial Fibrillary Acidic Protein	Protein Coding	P14136	61	GC17M097317	4.55183744430542	https://www.genecards.org/cgi-bin/carddisp.pl?gene=GFAP
PLCB1	Phospholipase C Beta 1	Protein Coding	Q9NQ66	61	GC20P008077	4.55107069015503	https://www.genecards.org/cgi-bin/carddisp.pl?gene=PLCB1
PLPPR2	Phospholipid Phosphatase Related 2	Protein Coding	Q96GM1	45	GC19P151837	4.55071258544922	https://www.genecards.org/cgi-bin/carddisp.pl?gene=PLPPR2
CILP2	Cartilage Intermediate Layer Protein 2	Protein Coding	Q8IUL8	45	GC19P019538	4.5489673614502	https://www.genecards.org/cgi-bin/carddisp.pl?gene=CILP2
PEBP4	Phosphatidylethanolamine Binding Protein 4	Protein Coding	Q96S96	43	GC08M022713	4.54705142974854	https://www.genecards.org/cgi-bin/carddisp.pl?gene=PEBP4
PAPSS2	3'-Phosphoadenosine 5'-Phosphosulfate Synthase 2	Protein Coding	O95340	54	GC10P087659	4.54660987854004	https://www.genecards.org/cgi-bin/carddisp.pl?gene=PAPSS2
MITF	Melanocyte Inducing Transcription Factor	Protein Coding	O75030	61	GC03P069740	4.54479789733887	https://www.genecards.org/cgi-bin/carddisp.pl?gene=MITF
ARV1	ARV1 Homolog, Fatty Acid Homeostasis Modulator	Protein Coding	Q9H2C2	47	GC01P230978	4.54122018814087	https://www.genecards.org/cgi-bin/carddisp.pl?gene=ARV1
RAB32	RAB32, Member RAS Oncogene Family	Protein Coding	Q13637	49	GC06P146543	4.53923082351685	https://www.genecards.org/cgi-bin/carddisp.pl?gene=RAB32
ABHD10	Abhydrolase Domain Containing 10, Depalmitoylase	Protein Coding	Q9NUJ1	46	GC03P111997	4.53910732269287	https://www.genecards.org/cgi-bin/carddisp.pl?gene=ABHD10
LAMTOR1	Late Endosomal/Lysosomal Adaptor, MAPK And MTOR Activator 1	Protein Coding	Q6IAA8	44	GC11M072085	4.53736591339111	https://www.genecards.org/cgi-bin/carddisp.pl?gene=LAMTOR1
MBTPS2	Membrane Bound Transcription Factor Peptidase, Site 2	Protein Coding	O43462	52	GC0XP021839	4.53646659851074	https://www.genecards.org/cgi-bin/carddisp.pl?gene=MBTPS2
MANF	Mesencephalic Astrocyte Derived Neurotrophic Factor	Protein Coding	P55145	54	GC03P051385	4.53184604644775	https://www.genecards.org/cgi-bin/carddisp.pl?gene=MANF
ALG5	ALG5 Dolichyl-Phosphate Beta-Glucosyltransferase	Protein Coding	Q9Y673	51	GC13M036949	4.5315523147583	https://www.genecards.org/cgi-bin/carddisp.pl?gene=ALG5
NGLY1	N-Glycanase 1	Protein Coding	Q96IV0	55	GC03M025718	4.52960205078125	https://www.genecards.org/cgi-bin/carddisp.pl?gene=NGLY1
ATP4A	ATPase H+/K+ Transporting Subunit Alpha	Protein Coding	P20648	54	GC19M109447	4.52697563171387	https://www.genecards.org/cgi-bin/carddisp.pl?gene=ATP4A
GALNS	Galactosamine (N-Acetyl)-6-Sulfatase	Protein Coding	P34059	61	GC16M088813	4.52631044387817	https://www.genecards.org/cgi-bin/carddisp.pl?gene=GALNS
S100B	S100 Calcium Binding Protein B	Protein Coding	P04271	58	GC21M054960	4.52531623840332	https://www.genecards.org/cgi-bin/carddisp.pl?gene=S100B
GALT	Galactose-1-Phosphate Uridylyltransferase	Protein Coding	P07902	59	GC09P074560	4.52522659301758	https://www.genecards.org/cgi-bin/carddisp.pl?gene=GALT
RHOG	Ras Homolog Family Member G	Protein Coding	P84095	54	GC11M015186	4.52318286895752	https://www.genecards.org/cgi-bin/carddisp.pl?gene=RHOG
HCCS	Holocytochrome C Synthase	Protein Coding	P53701	55	GC0XP011111	4.52263927459717	https://www.genecards.org/cgi-bin/carddisp.pl?gene=HCCS
SLC12A1	Solute Carrier Family 12 Member 1	Protein Coding	Q13621	61	GC15P193041	4.51073265075684	https://www.genecards.org/cgi-bin/carddisp.pl?gene=SLC12A1
TNFAIP8L3	TNF Alpha Induced Protein 8 Like 3	Protein Coding	Q5GJ75	41	GC15M051056	4.51070070266724	https://www.genecards.org/cgi-bin/carddisp.pl?gene=TNFAIP8L3
SDHB	Succinate Dehydrogenase Complex Iron Sulfur Subunit B	Protein Coding	P21912	61	GC01M022674	4.50524187088013	https://www.genecards.org/cgi-bin/carddisp.pl?gene=SDHB
ANPEP	Alanyl Aminopeptidase, Membrane	Protein Coding	P15144	62	GC15M089784	4.50362777709961	https://www.genecards.org/cgi-bin/carddisp.pl?gene=ANPEP
NCF2	Neutrophil Cytosolic Factor 2	Protein Coding	P19878	61	GC01M186893	4.50191831588745	https://www.genecards.org/cgi-bin/carddisp.pl?gene=NCF2
APOL4	Apolipoprotein L4	Protein Coding	Q9BPW4	44	GC22M086096	4.50100946426392	https://www.genecards.org/cgi-bin/carddisp.pl?gene=APOL4
CERS5	Ceramide Synthase 5	Protein Coding	Q8N5B7	48	GC12M050129	4.50071907043457	https://www.genecards.org/cgi-bin/carddisp.pl?gene=CERS5
PFKM	Phosphofructokinase, Muscle	Protein Coding	P08237	61	GC12P048105	4.49769735336304	https://www.genecards.org/cgi-bin/carddisp.pl?gene=PFKM
RS1	Retinoschisin 1	Protein Coding	O15537	52	GC0XM018639	4.49504852294922	https://www.genecards.org/cgi-bin/carddisp.pl?gene=RS1
BBS9	Bardet-Biedl Syndrome 9	Protein Coding	Q3SYG4	52	GC07P034291	4.49448442459106	https://www.genecards.org/cgi-bin/carddisp.pl?gene=BBS9
MAL	Mal, T Cell Differentiation Protein	Protein Coding	P21145	48	GC02P095025	4.49341440200806	https://www.genecards.org/cgi-bin/carddisp.pl?gene=MAL
PRDX5	Peroxiredoxin 5	Protein Coding	P30044	57	GC11P107691	4.49007034301758	https://www.genecards.org/cgi-bin/carddisp.pl?gene=PRDX5
HAVCR1	Hepatitis A Virus Cellular Receptor 1	Protein Coding	Q96D42	55	GC05M157028	4.48838567733765	https://www.genecards.org/cgi-bin/carddisp.pl?gene=HAVCR1
PRKCG	Protein Kinase C Gamma	Protein Coding	P05129	64	GC19P053879	4.48514461517334	https://www.genecards.org/cgi-bin/carddisp.pl?gene=PRKCG
ATG9B	Autophagy Related 9B	Protein Coding	Q674R7	49	GC07M151012	4.48082828521729	https://www.genecards.org/cgi-bin/carddisp.pl?gene=ATG9B
ARL6	ARF Like GTPase 6	Protein Coding	Q9H0F7	52	GC03P097764	4.47896099090576	https://www.genecards.org/cgi-bin/carddisp.pl?gene=ARL6
ITGB2	Integrin Subunit Beta 2	Protein Coding	P05107	63	GC21M044885	4.47781610488892	https://www.genecards.org/cgi-bin/carddisp.pl?gene=ITGB2
ATP10A	ATPase Phospholipid Transporting 10A (Putative)	Protein Coding	O60312	54	GC15M047499	4.47700595855713	https://www.genecards.org/cgi-bin/carddisp.pl?gene=ATP10A
ACO2	Aconitase 2	Protein Coding	Q99798	59	GC22P092273	4.47614622116089	https://www.genecards.org/cgi-bin/carddisp.pl?gene=ACO2
MTMR4	Myotubularin Related Protein 4	Protein Coding	Q9NYA4	52	GC17M058489	4.4740743637085	https://www.genecards.org/cgi-bin/carddisp.pl?gene=MTMR4
SFTPD	Surfactant Protein D	Protein Coding	P35247	57	GC10M079937	4.47372436523438	https://www.genecards.org/cgi-bin/carddisp.pl?gene=SFTPD
CD247	CD247 Molecule	Protein Coding	P20963	62	GC01M167425	4.46980953216553	https://www.genecards.org/cgi-bin/carddisp.pl?gene=CD247
PSMB10	Proteasome 20S Subunit Beta 10	Protein Coding	P40306	57	GC16M067937	4.46891593933105	https://www.genecards.org/cgi-bin/carddisp.pl?gene=PSMB10
MAF	MAF BZIP Transcription Factor	Protein Coding	O75444	58	GC16M079204	4.46876239776611	https://www.genecards.org/cgi-bin/carddisp.pl?gene=MAF
PCDH15	Protocadherin Related 15	Protein Coding	Q96QU1	54	GC10M053802	4.4650411605835	https://www.genecards.org/cgi-bin/carddisp.pl?gene=PCDH15
DOK7	Docking Protein 7	Protein Coding	Q18PE1	51	GC04P029596	4.46494913101196	https://www.genecards.org/cgi-bin/carddisp.pl?gene=DOK7
MADD	MAP Kinase Activating Death Domain	Protein Coding	Q8WXG6	57	GC11P049095	4.46265268325806	https://www.genecards.org/cgi-bin/carddisp.pl?gene=MADD
ESRRA	Estrogen Related Receptor Alpha	Protein Coding	P11474	59	GC11P064305	4.46171855926514	https://www.genecards.org/cgi-bin/carddisp.pl?gene=ESRRA
KCNJ5	Potassium Inwardly Rectifying Channel Subfamily J Member 5	Protein Coding	P48544	61	GC11P128891	4.46152114868164	https://www.genecards.org/cgi-bin/carddisp.pl?gene=KCNJ5
MACO1	Macoilin 1	Protein Coding	Q8N5G2	38	GC01P025430	4.46039819717407	https://www.genecards.org/cgi-bin/carddisp.pl?gene=MACO1
ST3GAL3	ST3 Beta-Galactoside Alpha-2,3-Sialyltransferase 3	Protein Coding	Q11203	58	GC01P043705	4.45609045028687	https://www.genecards.org/cgi-bin/carddisp.pl?gene=ST3GAL3
NARS2	Asparaginyl-TRNA Synthetase 2, Mitochondrial	Protein Coding	Q96I59	56	GC11M078435	4.45591354370117	https://www.genecards.org/cgi-bin/carddisp.pl?gene=NARS2
HCK	HCK Proto-Oncogene, Src Family Tyrosine Kinase	Protein Coding	P08631	62	GC20P032052	4.45534610748291	https://www.genecards.org/cgi-bin/carddisp.pl?gene=HCK
PLCB4	Phospholipase C Beta 4	Protein Coding	Q15147	58	GC20P009067	4.45392036437988	https://www.genecards.org/cgi-bin/carddisp.pl?gene=PLCB4
TRPC3	Transient Receptor Potential Cation Channel Subfamily C Member 3	Protein Coding	Q13507	58	GC04M121879	4.453209400177	https://www.genecards.org/cgi-bin/carddisp.pl?gene=TRPC3
RAB11B	RAB11B, Member RAS Oncogene Family	Protein Coding	Q15907	54	GC19P151694	4.45132827758789	https://www.genecards.org/cgi-bin/carddisp.pl?gene=RAB11B
RAB40C	RAB40C, Member RAS Oncogene Family	Protein Coding	Q96S21	40	GC16P120108	4.45097541809082	https://www.genecards.org/cgi-bin/carddisp.pl?gene=RAB40C
SH3GLB1	SH3 Domain Containing GRB2 Like, Endophilin B1	Protein Coding	Q9Y371	48	GC01P086704	4.45073127746582	https://www.genecards.org/cgi-bin/carddisp.pl?gene=SH3GLB1
ANKRD55	Ankyrin Repeat Domain 55	Protein Coding	Q3KP44	42	GC05M056099	4.44905376434326	https://www.genecards.org/cgi-bin/carddisp.pl?gene=ANKRD55
SDCCAG8	SHH Signaling And Ciliogenesis Regulator SDCCAG8	Protein Coding	Q86SQ7	53	GC01P243255	4.44414663314819	https://www.genecards.org/cgi-bin/carddisp.pl?gene=SDCCAG8
TLR1	Toll Like Receptor 1	Protein Coding	Q15399	61	GC04M038793	4.44341850280762	https://www.genecards.org/cgi-bin/carddisp.pl?gene=TLR1
TRIP10	Thyroid Hormone Receptor Interactor 10	Protein Coding	Q15642	50	GC19P006737	4.44156646728516	https://www.genecards.org/cgi-bin/carddisp.pl?gene=TRIP10
TLR6	Toll Like Receptor 6	Protein Coding	Q9Y2C9	57	GC04M038828	4.43818378448486	https://www.genecards.org/cgi-bin/carddisp.pl?gene=TLR6
PGM1	Phosphoglucomutase 1	Protein Coding	P36871	60	GC01P063593	4.43512630462646	https://www.genecards.org/cgi-bin/carddisp.pl?gene=PGM1
NFE2L1	NFE2 Like BZIP Transcription Factor 1	Protein Coding	Q14494	52	GC17P155056	4.43283081054688	https://www.genecards.org/cgi-bin/carddisp.pl?gene=NFE2L1
SCO2	Synthesis Of Cytochrome C Oxidase 2	Protein Coding	O43819	58	GC22M050523	4.43088388442993	https://www.genecards.org/cgi-bin/carddisp.pl?gene=SCO2
AMY2B	Amylase Alpha 2B	Protein Coding	P19961	52	GC01P103554	4.42935371398926	https://www.genecards.org/cgi-bin/carddisp.pl?gene=AMY2B
TUG1	Taurine Up-Regulated 1	Protein Coding	A0A6I8PU40	34	GC22P030969	4.4276762008667	https://www.genecards.org/cgi-bin/carddisp.pl?gene=TUG1
SQSTM1	Sequestosome 1	Protein Coding	Q13501	62	GC05P179806	4.42259740829468	https://www.genecards.org/cgi-bin/carddisp.pl?gene=SQSTM1
EP300	E1A Binding Protein P300	Protein Coding	Q09472	65	GC22P092249	4.42228984832764	https://www.genecards.org/cgi-bin/carddisp.pl?gene=EP300
DGKH	Diacylglycerol Kinase Eta	Protein Coding	Q86XP1	49	GC13P042040	4.41949987411499	https://www.genecards.org/cgi-bin/carddisp.pl?gene=DGKH
PGR	Progesterone Receptor	Protein Coding	P06401	62	GC11M140371	4.41884326934814	https://www.genecards.org/cgi-bin/carddisp.pl?gene=PGR
MGAT2	Alpha-1,6-Mannosyl-Glycoprotein 2-Beta-N-Acetylglucosaminyltransferase	Protein Coding	Q10469	56	GC14P049620	4.41711902618408	https://www.genecards.org/cgi-bin/carddisp.pl?gene=MGAT2
SUGCT	Succinyl-CoA:Glutarate-CoA Transferase	Protein Coding	Q9HAC7	50	GC07P041374	4.41631603240967	https://www.genecards.org/cgi-bin/carddisp.pl?gene=SUGCT
CLCN1	Chloride Voltage-Gated Channel 1	Protein Coding	P35523	56	GC07P143316	4.41517972946167	https://www.genecards.org/cgi-bin/carddisp.pl?gene=CLCN1
CD38	CD38 Molecule	Protein Coding	P28907	59	GC04P030063	4.41423654556274	https://www.genecards.org/cgi-bin/carddisp.pl?gene=CD38
INPP5D	Inositol Polyphosphate-5-Phosphatase D	Protein Coding	Q92835	60	GC02P233059	4.4139347076416	https://www.genecards.org/cgi-bin/carddisp.pl?gene=INPP5D
MOGS	Mannosyl-Oligosaccharide Glucosidase	Protein Coding	Q13724	57	GC02M074461	4.4124059677124	https://www.genecards.org/cgi-bin/carddisp.pl?gene=MOGS
STING1	Stimulator Of Interferon Response CGAMP Interactor 1	Protein Coding	Q86WV6	55	GC05M139501	4.41132545471191	https://www.genecards.org/cgi-bin/carddisp.pl?gene=STING1
NAGA	Alpha-N-Acetylgalactosaminidase	Protein Coding	P17050	58	GC22M042058	4.40923929214478	https://www.genecards.org/cgi-bin/carddisp.pl?gene=NAGA
LCT	Lactase	Protein Coding	P09848	57	GC02M135787	4.40501737594604	https://www.genecards.org/cgi-bin/carddisp.pl?gene=LCT
PGK1	Phosphoglycerate Kinase 1	Protein Coding	P00558	62	GC0XP078258	4.40469360351563	https://www.genecards.org/cgi-bin/carddisp.pl?gene=PGK1
PLB1	Phospholipase B1	Protein Coding	Q6P1J6	48	GC02P029769	4.40413761138916	https://www.genecards.org/cgi-bin/carddisp.pl?gene=PLB1
RAB5C	RAB5C, Member RAS Oncogene Family	Protein Coding	P51148	52	GC17M042124	4.40140533447266	https://www.genecards.org/cgi-bin/carddisp.pl?gene=RAB5C
PANK2	Pantothenate Kinase 2	Protein Coding	Q9BZ23	58	GC20P010991	4.39909076690674	https://www.genecards.org/cgi-bin/carddisp.pl?gene=PANK2
PRMT7	Protein Arginine Methyltransferase 7	Protein Coding	Q9NVM4	55	GC16P121926	4.39866304397583	https://www.genecards.org/cgi-bin/carddisp.pl?gene=PRMT7
CAMK2G	Calcium/Calmodulin Dependent Protein Kinase II Gamma	Protein Coding	Q13555	62	GC10M073812	4.39863967895508	https://www.genecards.org/cgi-bin/carddisp.pl?gene=CAMK2G
PDP1	Pyruvate Dehydrogenase Phosphatase Catalytic Subunit 1	Protein Coding	Q9P0J1	60	GC08P093857	4.39729309082031	https://www.genecards.org/cgi-bin/carddisp.pl?gene=PDP1
ALPL	Alkaline Phosphatase, Biomineralization Associated	Protein Coding	P05186	63	GC01P021508	4.39591217041016	https://www.genecards.org/cgi-bin/carddisp.pl?gene=ALPL
COX5A	Cytochrome C Oxidase Subunit 5A	Protein Coding	P20674	57	GC15M074919	4.39506101608276	https://www.genecards.org/cgi-bin/carddisp.pl?gene=COX5A
NTRK1	Neurotrophic Receptor Tyrosine Kinase 1	Protein Coding	P04629	62	GC01P156815	4.39400959014893	https://www.genecards.org/cgi-bin/carddisp.pl?gene=NTRK1
PHGDH	Phosphoglycerate Dehydrogenase	Protein Coding	O43175	62	GC01P119724	4.39183139801025	https://www.genecards.org/cgi-bin/carddisp.pl?gene=PHGDH
PRKAR1B	Protein Kinase CAMP-Dependent Type I Regulatory Subunit Beta	Protein Coding	P31321	60	GC07M000549	4.38965702056885	https://www.genecards.org/cgi-bin/carddisp.pl?gene=PRKAR1B
MASTL	Microtubule Associated Serine/Threonine Kinase Like	Protein Coding	Q96GX5	54	GC10P027154	4.38947010040283	https://www.genecards.org/cgi-bin/carddisp.pl?gene=MASTL
TFRC	Transferrin Receptor	Protein Coding	P02786	64	GC03M196703	4.38507175445557	https://www.genecards.org/cgi-bin/carddisp.pl?gene=TFRC
PLEKHA1	Pleckstrin Homology Domain Containing A1	Protein Coding	Q9HB21	51	GC10P122374	4.38465976715088	https://www.genecards.org/cgi-bin/carddisp.pl?gene=PLEKHA1
PDHB	Pyruvate Dehydrogenase E1 Subunit Beta	Protein Coding	P11177	60	GC03M058499	4.38169860839844	https://www.genecards.org/cgi-bin/carddisp.pl?gene=PDHB
TRPS1	Transcriptional Repressor GATA Binding 1	Protein Coding	Q9UHF7	57	GC08M115408	4.37918663024902	https://www.genecards.org/cgi-bin/carddisp.pl?gene=TRPS1
GSTT1	Glutathione S-Transferase Theta 1	Protein Coding	P30711	44	GC22Mi00270	4.37804269790649	https://www.genecards.org/cgi-bin/carddisp.pl?gene=GSTT1
TIMM8A	Translocase Of Inner Mitochondrial Membrane 8A	Protein Coding	O60220	54	GC0XM101345	4.37801742553711	https://www.genecards.org/cgi-bin/carddisp.pl?gene=TIMM8A
EPAS1	Endothelial PAS Domain Protein 1	Protein Coding	Q99814	64	GC02P046293	4.37624931335449	https://www.genecards.org/cgi-bin/carddisp.pl?gene=EPAS1
DIO2	Iodothyronine Deiodinase 2	Protein Coding	Q92813	52	GC14M080197	4.37557458877563	https://www.genecards.org/cgi-bin/carddisp.pl?gene=DIO2
AMPD1	Adenosine Monophosphate Deaminase 1	Protein Coding	P23109	58	GC01M114673	4.37455797195435	https://www.genecards.org/cgi-bin/carddisp.pl?gene=AMPD1
AADAC	Arylacetamide Deacetylase	Protein Coding	P22760	54	GC03P151813	4.37442588806152	https://www.genecards.org/cgi-bin/carddisp.pl?gene=AADAC
AQP1	Aquaporin 1 (Colton Blood Group)	Protein Coding	P29972	60	GC07P030911	4.37286281585693	https://www.genecards.org/cgi-bin/carddisp.pl?gene=AQP1
CYP51A1	Cytochrome P450 Family 51 Subfamily A Member 1	Protein Coding	Q16850	55	GC07M092112	4.37275409698486	https://www.genecards.org/cgi-bin/carddisp.pl?gene=CYP51A1
MTLN	Mitoregulin	Protein Coding	Q8NCU8	31	GC02M114000	4.3719801902771	https://www.genecards.org/cgi-bin/carddisp.pl?gene=MTLN
PDX1	Pancreatic And Duodenal Homeobox 1	Protein Coding	P52945	59	GC13P028977	4.36902904510498	https://www.genecards.org/cgi-bin/carddisp.pl?gene=PDX1
AMH	Anti-Mullerian Hormone	Protein Coding	P03971	57	GC19P151440	4.36892890930176	https://www.genecards.org/cgi-bin/carddisp.pl?gene=AMH
PON3	Paraoxonase 3	Protein Coding	Q15166	57	GC07M095359	4.36621332168579	https://www.genecards.org/cgi-bin/carddisp.pl?gene=PON3
ASS1	Argininosuccinate Synthase 1	Protein Coding	P00966	62	GC09P130444	4.3657398223877	https://www.genecards.org/cgi-bin/carddisp.pl?gene=ASS1
NDUFA1	NADH:Ubiquinone Oxidoreductase Subunit A1	Protein Coding	O15239	55	GC0XP119871	4.36355829238892	https://www.genecards.org/cgi-bin/carddisp.pl?gene=NDUFA1
ATP5MC2	ATP Synthase Membrane Subunit C Locus 2	Protein Coding	Q06055	50	GC12M053904	4.36298847198486	https://www.genecards.org/cgi-bin/carddisp.pl?gene=ATP5MC2
CSK	C-Terminal Src Kinase	Protein Coding	P41240	59	GC15P074782	4.36292743682861	https://www.genecards.org/cgi-bin/carddisp.pl?gene=CSK
DDX3X	DEAD-Box Helicase 3 X-Linked	Protein Coding	O00571	62	GC0XP041333	4.36229038238525	https://www.genecards.org/cgi-bin/carddisp.pl?gene=DDX3X
PLA2G4B	Phospholipase A2 Group IVB	Protein Coding	P0C869	43	GC15P041837	4.36211395263672	https://www.genecards.org/cgi-bin/carddisp.pl?gene=PLA2G4B
RELB	RELB Proto-Oncogene, NF-KB Subunit	Protein Coding	Q01201	59	GC19P152702	4.35992431640625	https://www.genecards.org/cgi-bin/carddisp.pl?gene=RELB
MMAA	Metabolism Of Cobalamin Associated A	Protein Coding	Q8IVH4	51	GC04P145658	4.35984373092651	https://www.genecards.org/cgi-bin/carddisp.pl?gene=MMAA
SYK	Spleen Associated Tyrosine Kinase	Protein Coding	P43405	64	GC09P106847	4.35974884033203	https://www.genecards.org/cgi-bin/carddisp.pl?gene=SYK
VDAC2	Voltage Dependent Anion Channel 2	Protein Coding	P45880	56	GC10P075210	4.35920858383179	https://www.genecards.org/cgi-bin/carddisp.pl?gene=VDAC2
CD79A	CD79a Molecule	Protein Coding	P11912	61	GC19P041877	4.35894393920898	https://www.genecards.org/cgi-bin/carddisp.pl?gene=CD79A
ALDOB	Aldolase, Fructose-Bisphosphate B	Protein Coding	P05062	59	GC09M101420	4.35603618621826	https://www.genecards.org/cgi-bin/carddisp.pl?gene=ALDOB
ABCB7	ATP Binding Cassette Subfamily B Member 7	Protein Coding	O75027	57	GC0XM075053	4.35581064224243	https://www.genecards.org/cgi-bin/carddisp.pl?gene=ABCB7
ALDH1A1	Aldehyde Dehydrogenase 1 Family Member A1	Protein Coding	P00352	60	GC09M072900	4.35322523117065	https://www.genecards.org/cgi-bin/carddisp.pl?gene=ALDH1A1
KCNK2	Potassium Two Pore Domain Channel Subfamily K Member 2	Protein Coding	O95069	52	GC01P215005	4.35188388824463	https://www.genecards.org/cgi-bin/carddisp.pl?gene=KCNK2
PCSK6	Proprotein Convertase Subtilisin/Kexin Type 6	Protein Coding	P29122	54	GC15M163349	4.35119915008545	https://www.genecards.org/cgi-bin/carddisp.pl?gene=PCSK6
GPC1	Glypican 1	Protein Coding	P35052	55	GC02P240435	4.35075855255127	https://www.genecards.org/cgi-bin/carddisp.pl?gene=GPC1
EIF2B5	Eukaryotic Translation Initiation Factor 2B Subunit Epsilon	Protein Coding	Q13144	55	GC03P184135	4.350172996521	https://www.genecards.org/cgi-bin/carddisp.pl?gene=EIF2B5
LRP6	LDL Receptor Related Protein 6	Protein Coding	O75581	60	GC12M035824	4.34940433502197	https://www.genecards.org/cgi-bin/carddisp.pl?gene=LRP6
ACP5	Acid Phosphatase 5, Tartrate Resistant	Protein Coding	P13686	59	GC19M011574	4.34644889831543	https://www.genecards.org/cgi-bin/carddisp.pl?gene=ACP5
PDHX	Pyruvate Dehydrogenase Complex Component X	Protein Coding	O00330	59	GC11P034894	4.34445667266846	https://www.genecards.org/cgi-bin/carddisp.pl?gene=PDHX
PCYT1B	Phosphate Cytidylyltransferase 1B, Choline	Protein Coding	Q9Y5K3	53	GC0XM024558	4.34420013427734	https://www.genecards.org/cgi-bin/carddisp.pl?gene=PCYT1B
HSD17B3	Hydroxysteroid 17-Beta Dehydrogenase 3	Protein Coding	P37058	58	GC09M122026	4.34308433532715	https://www.genecards.org/cgi-bin/carddisp.pl?gene=HSD17B3
NGF	Nerve Growth Factor	Protein Coding	P01138	64	GC01M115285	4.34210157394409	https://www.genecards.org/cgi-bin/carddisp.pl?gene=NGF
ATP10D	ATPase Phospholipid Transporting 10D (Putative)	Protein Coding	Q9P241	48	GC04P047549	4.33997058868408	https://www.genecards.org/cgi-bin/carddisp.pl?gene=ATP10D
B3GLCT	Beta 3-Glucosyltransferase	Protein Coding	Q6Y288	51	GC13P031275	4.33701610565186	https://www.genecards.org/cgi-bin/carddisp.pl?gene=B3GLCT
DOCK8	Dedicator Of Cytokinesis 8	Protein Coding	Q8NF50	58	GC09P000341	4.33403968811035	https://www.genecards.org/cgi-bin/carddisp.pl?gene=DOCK8
CACNA1C	Calcium Voltage-Gated Channel Subunit Alpha1 C	Protein Coding	Q13936	62	GC12P001970	4.33130121231079	https://www.genecards.org/cgi-bin/carddisp.pl?gene=CACNA1C
MAP2K7	Mitogen-Activated Protein Kinase Kinase 7	Protein Coding	O14733	58	GC19P007903	4.33125925064087	https://www.genecards.org/cgi-bin/carddisp.pl?gene=MAP2K7
GPS2	G Protein Pathway Suppressor 2	Protein Coding	Q13227	45	GC17M007311	4.33006477355957	https://www.genecards.org/cgi-bin/carddisp.pl?gene=GPS2
PDXDC1	Pyridoxal Dependent Decarboxylase Domain Containing 1	Protein Coding	Q6P996	48	GC16P014974	4.32956504821777	https://www.genecards.org/cgi-bin/carddisp.pl?gene=PDXDC1
RNASEH2C	Ribonuclease H2 Subunit C	Protein Coding	Q8TDP1	51	GC11M065714	4.32925271987915	https://www.genecards.org/cgi-bin/carddisp.pl?gene=RNASEH2C
THAP11	THAP Domain Containing 11	Protein Coding	Q96EK4	48	GC16P121898	4.32925271987915	https://www.genecards.org/cgi-bin/carddisp.pl?gene=THAP11
CROT	Carnitine O-Octanoyltransferase	Protein Coding	Q9UKG9	51	GC07P095601	4.32858657836914	https://www.genecards.org/cgi-bin/carddisp.pl?gene=CROT
CDKN1A	Cyclin Dependent Kinase Inhibitor 1A	Protein Coding	P38936	63	GC06P182020	4.32650566101074	https://www.genecards.org/cgi-bin/carddisp.pl?gene=CDKN1A
TRPV4	Transient Receptor Potential Cation Channel Subfamily V Member 4	Protein Coding	Q9HBA0	61	GC12M109783	4.32637310028076	https://www.genecards.org/cgi-bin/carddisp.pl?gene=TRPV4
OTOF	Otoferlin	Protein Coding	Q9HC10	52	GC02M026709	4.32630491256714	https://www.genecards.org/cgi-bin/carddisp.pl?gene=OTOF
STX11	Syntaxin 11	Protein Coding	O75558	54	GC06P183460	4.32600784301758	https://www.genecards.org/cgi-bin/carddisp.pl?gene=STX11
DPM3	Dolichyl-Phosphate Mannosyltransferase Subunit 3, Regulatory	Protein Coding	Q9P2X0	52	GC01M155139	4.32547760009766	https://www.genecards.org/cgi-bin/carddisp.pl?gene=DPM3
PNLIPRP1	Pancreatic Lipase Related Protein 1	Protein Coding	P54315	46	GC10P116590	4.325364112854	https://www.genecards.org/cgi-bin/carddisp.pl?gene=PNLIPRP1
ALDH9A1	Aldehyde Dehydrogenase 9 Family Member A1	Protein Coding	P49189	55	GC01M167734	4.32444095611572	https://www.genecards.org/cgi-bin/carddisp.pl?gene=ALDH9A1
EPHX4	Epoxide Hydrolase 4	Protein Coding	Q8IUS5	44	GC01P092029	4.32436084747314	https://www.genecards.org/cgi-bin/carddisp.pl?gene=EPHX4
KDSR	3-Ketodihydrosphingosine Reductase	Protein Coding	Q06136	53	GC18M063327	4.32244729995728	https://www.genecards.org/cgi-bin/carddisp.pl?gene=KDSR
IRAK1	Interleukin 1 Receptor Associated Kinase 1	Protein Coding	P51617	61	GC0XM154010	4.32112407684326	https://www.genecards.org/cgi-bin/carddisp.pl?gene=IRAK1
ARID1A	AT-Rich Interaction Domain 1A	Protein Coding	O14497	58	GC01P026693	4.32068347930908	https://www.genecards.org/cgi-bin/carddisp.pl?gene=ARID1A
PIGO	Phosphatidylinositol Glycan Anchor Biosynthesis Class O	Protein Coding	Q8TEQ8	53	GC09M035734	4.32006168365479	https://www.genecards.org/cgi-bin/carddisp.pl?gene=PIGO
KLHL25	Kelch Like Family Member 25	Protein Coding	Q9H0H3	41	GC15M163161	4.32006072998047	https://www.genecards.org/cgi-bin/carddisp.pl?gene=KLHL25
KDR	Kinase Insert Domain Receptor	Protein Coding	P35968	67	GC04M055078	4.31923961639404	https://www.genecards.org/cgi-bin/carddisp.pl?gene=KDR
DUSP19	Dual Specificity Phosphatase 19	Protein Coding	Q8WTR2	49	GC02P183078	4.31576108932495	https://www.genecards.org/cgi-bin/carddisp.pl?gene=DUSP19
C9	Complement C9	Protein Coding	P02748	57	GC05M039320	4.31555366516113	https://www.genecards.org/cgi-bin/carddisp.pl?gene=C9
DMGDH	Dimethylglycine Dehydrogenase	Protein Coding	Q9UI17	52	GC05M078997	4.31493282318115	https://www.genecards.org/cgi-bin/carddisp.pl?gene=DMGDH
PRKG1	Protein Kinase CGMP-Dependent 1	Protein Coding	Q13976	63	GC10P052996	4.31468486785889	https://www.genecards.org/cgi-bin/carddisp.pl?gene=PRKG1
WRN	WRN RecQ Like Helicase	Protein Coding	Q14191	60	GC08P031033	4.31312942504883	https://www.genecards.org/cgi-bin/carddisp.pl?gene=WRN
CRPPA	CDP-L-Ribitol Pyrophosphorylase A	Protein Coding	A4D126	49	GC07M016088	4.31177568435669	https://www.genecards.org/cgi-bin/carddisp.pl?gene=CRPPA
DHRS3	Dehydrogenase/Reductase 3	Protein Coding	O75911	52	GC01M012567	4.31018877029419	https://www.genecards.org/cgi-bin/carddisp.pl?gene=DHRS3
SLC12A4	Solute Carrier Family 12 Member 4	Protein Coding	Q9UP95	57	GC16M074991	4.30714225769043	https://www.genecards.org/cgi-bin/carddisp.pl?gene=SLC12A4
JAZF1	JAZF Zinc Finger 1	Protein Coding	Q86VZ6	49	GC07M027830	4.30596208572388	https://www.genecards.org/cgi-bin/carddisp.pl?gene=JAZF1
ITIH4	Inter-Alpha-Trypsin Inhibitor Heavy Chain 4	Protein Coding	Q14624	55	GC03M052812	4.3037691116333	https://www.genecards.org/cgi-bin/carddisp.pl?gene=ITIH4
ILF3	Interleukin Enhancer Binding Factor 3	Protein Coding	Q12906	49	GC19P151801	4.30256843566895	https://www.genecards.org/cgi-bin/carddisp.pl?gene=ILF3
GFM1	G Elongation Factor Mitochondrial 1	Protein Coding	Q96RP9	57	GC03P158644	4.30241870880127	https://www.genecards.org/cgi-bin/carddisp.pl?gene=GFM1
C9orf72	C9orf72-SMCR8 Complex Subunit	Protein Coding	Q96LT7	54	GC09M030157	4.29808568954468	https://www.genecards.org/cgi-bin/carddisp.pl?gene=C9orf72
ABCA5	ATP Binding Cassette Subfamily A Member 5	Protein Coding	Q8WWZ7	55	GC17M069244	4.29635572433472	https://www.genecards.org/cgi-bin/carddisp.pl?gene=ABCA5
HPS3	HPS3 Biogenesis Of Lysosomal Organelles Complex 2 Subunit 1	Protein Coding	Q969F9	51	GC03P149129	4.29533672332764	https://www.genecards.org/cgi-bin/carddisp.pl?gene=HPS3
HPS4	HPS4 Biogenesis Of Lysosomal Organelles Complex 3 Subunit 2	Protein Coding	Q9NQG7	51	GC22M026443	4.29533672332764	https://www.genecards.org/cgi-bin/carddisp.pl?gene=HPS4
HPS5	HPS5 Biogenesis Of Lysosomal Organelles Complex 2 Subunit 2	Protein Coding	Q9UPZ3	51	GC11M018278	4.29533672332764	https://www.genecards.org/cgi-bin/carddisp.pl?gene=HPS5
CYP2A6	Cytochrome P450 Family 2 Subfamily A Member 6	Protein Coding	P11509	58	GC19M040843	4.29515075683594	https://www.genecards.org/cgi-bin/carddisp.pl?gene=CYP2A6
ITGB1	Integrin Subunit Beta 1	Protein Coding	P05556	62	GC10M037195	4.29457092285156	https://www.genecards.org/cgi-bin/carddisp.pl?gene=ITGB1
PABPC4	Poly(A) Binding Protein Cytoplasmic 4	Protein Coding	Q13310	53	GC01M039560	4.29117488861084	https://www.genecards.org/cgi-bin/carddisp.pl?gene=PABPC4
GP1BB	Glycoprotein Ib Platelet Subunit Beta	Protein Coding	P13224	55	GC22P091525	4.29092311859131	https://www.genecards.org/cgi-bin/carddisp.pl?gene=GP1BB
CTLA4	Cytotoxic T-Lymphocyte Associated Protein 4	Protein Coding	P16410	61	GC02P204860	4.28979444503784	https://www.genecards.org/cgi-bin/carddisp.pl?gene=CTLA4
ABHD11	Abhydrolase Domain Containing 11	Protein Coding	Q8NFV4	46	GC07M073736	4.28852558135986	https://www.genecards.org/cgi-bin/carddisp.pl?gene=ABHD11
PKP2	Plakophilin 2	Protein Coding	Q99959	56	GC12M032790	4.28821992874146	https://www.genecards.org/cgi-bin/carddisp.pl?gene=PKP2
AGRP	Agouti Related Neuropeptide	Protein Coding	O00253	53	GC16M067482	4.28816509246826	https://www.genecards.org/cgi-bin/carddisp.pl?gene=AGRP
BCS1L	BCS1 Homolog, Ubiquinol-Cytochrome C Reductase Complex Chaperone	Protein Coding	Q9Y276	57	GC02P218658	4.28668117523193	https://www.genecards.org/cgi-bin/carddisp.pl?gene=BCS1L
NDUFAF5	NADH:Ubiquinone Oxidoreductase Complex Assembly Factor 5	Protein Coding	Q5TEU4	48	GC20P014067	4.28491687774658	https://www.genecards.org/cgi-bin/carddisp.pl?gene=NDUFAF5
TGFBR1	Transforming Growth Factor Beta Receptor 1	Protein Coding	P36897	67	GC09P107186	4.28386735916138	https://www.genecards.org/cgi-bin/carddisp.pl?gene=TGFBR1
LPAR2	Lysophosphatidic Acid Receptor 2	Protein Coding	Q9HBW0	54	GC19M108446	4.28370952606201	https://www.genecards.org/cgi-bin/carddisp.pl?gene=LPAR2
PRDX1	Peroxiredoxin 1	Protein Coding	Q06830	62	GC01M045906	4.28343200683594	https://www.genecards.org/cgi-bin/carddisp.pl?gene=PRDX1
LIPJ	Lipase Family Member J	Protein Coding	Q5W064	41	GC10P124084	4.28328943252563	https://www.genecards.org/cgi-bin/carddisp.pl?gene=LIPJ
CFHR4	Complement Factor H Related 4	Protein Coding	Q92496	48	GC01P196888	4.28255081176758	https://www.genecards.org/cgi-bin/carddisp.pl?gene=CFHR4
CD81	CD81 Molecule	Protein Coding	P60033	59	GC11P020330	4.28183841705322	https://www.genecards.org/cgi-bin/carddisp.pl?gene=CD81
CASP8	Caspase 8	Protein Coding	Q14790	65	GC02P201233	4.28110265731812	https://www.genecards.org/cgi-bin/carddisp.pl?gene=CASP8
ACTC1	Actin Alpha Cardiac Muscle 1	Protein Coding	P68032	58	GC15M034790	4.2798924446106	https://www.genecards.org/cgi-bin/carddisp.pl?gene=ACTC1
EDF1	Endothelial Differentiation Related Factor 1	Protein Coding	O60869	47	GC09M136862	4.27851819992065	https://www.genecards.org/cgi-bin/carddisp.pl?gene=EDF1
MECP2	Methyl-CpG Binding Protein 2	Protein Coding	P51608	60	GC0XM154021	4.27657079696655	https://www.genecards.org/cgi-bin/carddisp.pl?gene=MECP2
DES	Desmin	Protein Coding	P17661	61	GC02P219418	4.2746467590332	https://www.genecards.org/cgi-bin/carddisp.pl?gene=DES
KCNJ1	Potassium Inwardly Rectifying Channel Subfamily J Member 1	Protein Coding	P48048	60	GC11M140815	4.27414989471436	https://www.genecards.org/cgi-bin/carddisp.pl?gene=KCNJ1
NCAN	Neurocan	Protein Coding	O14594	55	GC19P152113	4.27198219299316	https://www.genecards.org/cgi-bin/carddisp.pl?gene=NCAN
SEC63	SEC63 Homolog, Protein Translocation Regulator	Protein Coding	Q9UGP8	55	GC06M107867	4.27153825759888	https://www.genecards.org/cgi-bin/carddisp.pl?gene=SEC63
ACSL6	Acyl-CoA Synthetase Long Chain Family Member 6	Protein Coding	Q9UKU0	52	GC05M131949	4.26794815063477	https://www.genecards.org/cgi-bin/carddisp.pl?gene=ACSL6
MED1	Mediator Complex Subunit 1	Protein Coding	Q15648	55	GC17M039404	4.26411628723145	https://www.genecards.org/cgi-bin/carddisp.pl?gene=MED1
SMN1	Survival Of Motor Neuron 1, Telomeric	Protein Coding	Q16637	54	GC05P070924	4.26410007476807	https://www.genecards.org/cgi-bin/carddisp.pl?gene=SMN1
TRAF6	TNF Receptor Associated Factor 6	Protein Coding	Q9Y4K3	59	GC11M036467	4.26030158996582	https://www.genecards.org/cgi-bin/carddisp.pl?gene=TRAF6
ITGAX	Integrin Subunit Alpha X	Protein Coding	P20702	59	GC16P121102	4.25979471206665	https://www.genecards.org/cgi-bin/carddisp.pl?gene=ITGAX
PLA2G2F	Phospholipase A2 Group IIF	Protein Coding	Q9BZM2	44	GC01P020139	4.25840377807617	https://www.genecards.org/cgi-bin/carddisp.pl?gene=PLA2G2F
ACAD11	Acyl-CoA Dehydrogenase Family Member 11	Protein Coding	Q709F0	46	GC03M132560	4.25769519805908	https://www.genecards.org/cgi-bin/carddisp.pl?gene=ACAD11
GRIA3	Glutamate Ionotropic Receptor AMPA Type Subunit 3	Protein Coding	P42263	63	GC0XP123184	4.2566442489624	https://www.genecards.org/cgi-bin/carddisp.pl?gene=GRIA3
RNF139	Ring Finger Protein 139	Protein Coding	Q8WU17	48	GC08P124474	4.2547025680542	https://www.genecards.org/cgi-bin/carddisp.pl?gene=RNF139
TAT	Tyrosine Aminotransferase	Protein Coding	P17735	58	GC16M071565	4.25405550003052	https://www.genecards.org/cgi-bin/carddisp.pl?gene=TAT
SMPD4	Sphingomyelin Phosphodiesterase 4	Protein Coding	Q9NXE4	52	GC02M130151	4.25385093688965	https://www.genecards.org/cgi-bin/carddisp.pl?gene=SMPD4
ADH5	Alcohol Dehydrogenase 5 (Class III), Chi Polypeptide	Protein Coding	P11766	58	GC04M099070	4.25072050094604	https://www.genecards.org/cgi-bin/carddisp.pl?gene=ADH5
B3GALNT2	Beta-1,3-N-Acetylgalactosaminyltransferase 2	Protein Coding	Q8NCR0	51	GC01M235440	4.24718379974365	https://www.genecards.org/cgi-bin/carddisp.pl?gene=B3GALNT2
ELANE	Elastase, Neutrophil Expressed	Protein Coding	P08246	64	GC19P151362	4.24530172348022	https://www.genecards.org/cgi-bin/carddisp.pl?gene=ELANE
MYH6	Myosin Heavy Chain 6	Protein Coding	P13533	59	GC14M023381	4.24360847473145	https://www.genecards.org/cgi-bin/carddisp.pl?gene=MYH6
PLCD1	Phospholipase C Delta 1	Protein Coding	P51178	61	GC03M038008	4.24254751205444	https://www.genecards.org/cgi-bin/carddisp.pl?gene=PLCD1
YARS1	Tyrosyl-TRNA Synthetase 1	Protein Coding	P54577	55	GC01M035650	4.24249267578125	https://www.genecards.org/cgi-bin/carddisp.pl?gene=YARS1
PCBD1	Pterin-4 Alpha-Carbinolamine Dehydratase 1	Protein Coding	P61457	57	GC10M070882	4.24006080627441	https://www.genecards.org/cgi-bin/carddisp.pl?gene=PCBD1
CLN5	CLN5 Intracellular Trafficking Protein	Protein Coding	O75503	53	GC13P076990	4.23647212982178	https://www.genecards.org/cgi-bin/carddisp.pl?gene=CLN5
CYP4B1	Cytochrome P450 Family 4 Subfamily B Member 1	Protein Coding	P13584	52	GC01P046757	4.2360143661499	https://www.genecards.org/cgi-bin/carddisp.pl?gene=CYP4B1
CXCL16	C-X-C Motif Chemokine Ligand 16	Protein Coding	Q9H2A7	50	GC17M004733	4.23575687408447	https://www.genecards.org/cgi-bin/carddisp.pl?gene=CXCL16
CSNK2B	Casein Kinase 2 Beta	Protein Coding	P67870	61	GC06P181896	4.23570775985718	https://www.genecards.org/cgi-bin/carddisp.pl?gene=CSNK2B
ASL	Argininosuccinate Lyase	Protein Coding	P04424	58	GC07P066075	4.23487234115601	https://www.genecards.org/cgi-bin/carddisp.pl?gene=ASL
SLC18A1	Solute Carrier Family 18 Member A1	Protein Coding	P54219	55	GC08M020144	4.23439741134644	https://www.genecards.org/cgi-bin/carddisp.pl?gene=SLC18A1
FDPS	Farnesyl Diphosphate Synthase	Protein Coding	P14324	58	GC01P155308	4.23222684860229	https://www.genecards.org/cgi-bin/carddisp.pl?gene=FDPS
NDUFAF2	NADH:Ubiquinone Oxidoreductase Complex Assembly Factor 2	Protein Coding	Q8N183	54	GC05P060945	4.23128318786621	https://www.genecards.org/cgi-bin/carddisp.pl?gene=NDUFAF2
SLC10A1	Solute Carrier Family 10 Member 1	Protein Coding	Q14973	55	GC14M069775	4.23075866699219	https://www.genecards.org/cgi-bin/carddisp.pl?gene=SLC10A1
RBM8A	RNA Binding Motif Protein 8A	Protein Coding	Q9Y5S9	54	GC01M145921	4.22995662689209	https://www.genecards.org/cgi-bin/carddisp.pl?gene=RBM8A
PRPF19	Pre-MRNA Processing Factor 19	Protein Coding	Q9UMS4	48	GC11M060890	4.22959518432617	https://www.genecards.org/cgi-bin/carddisp.pl?gene=PRPF19
CYP4F3	Cytochrome P450 Family 4 Subfamily F Member 3	Protein Coding	Q08477	51	GC19P015640	4.22753763198853	https://www.genecards.org/cgi-bin/carddisp.pl?gene=CYP4F3
ABHD8	Abhydrolase Domain Containing 8	Protein Coding	Q96I13	42	GC19M017292	4.22723817825317	https://www.genecards.org/cgi-bin/carddisp.pl?gene=ABHD8
PRKCSH	PRKCSH Beta Subunit Of Glucosidase II	Protein Coding	P14314	57	GC19P011435	4.2268533706665	https://www.genecards.org/cgi-bin/carddisp.pl?gene=PRKCSH
MTMR12	Myotubularin Related Protein 12	Protein Coding	Q9C0I1	48	GC05M032227	4.22360515594482	https://www.genecards.org/cgi-bin/carddisp.pl?gene=MTMR12
SNAP25	Synaptosome Associated Protein 25	Protein Coding	P60880	62	GC20P011116	4.22230291366577	https://www.genecards.org/cgi-bin/carddisp.pl?gene=SNAP25
MARS1	Methionyl-TRNA Synthetase 1	Protein Coding	P56192	58	GC12P075486	4.22113180160522	https://www.genecards.org/cgi-bin/carddisp.pl?gene=MARS1
POLR1C	RNA Polymerase I And III Subunit C	Protein Coding	O15160	55	GC06P182073	4.22040128707886	https://www.genecards.org/cgi-bin/carddisp.pl?gene=POLR1C
COL3A1	Collagen Type III Alpha 1 Chain	Protein Coding	P02461	61	GC02P188974	4.21661376953125	https://www.genecards.org/cgi-bin/carddisp.pl?gene=COL3A1
OAT	Ornithine Aminotransferase	Protein Coding	P04181	61	GC10M124397	4.21249723434448	https://www.genecards.org/cgi-bin/carddisp.pl?gene=OAT
TPM3	Tropomyosin 3	Protein Coding	P06753	60	GC01M154155	4.21098899841309	https://www.genecards.org/cgi-bin/carddisp.pl?gene=TPM3
MSTO1	Misato Mitochondrial Distribution And Morphology Regulator 1	Protein Coding	Q9BUK6	51	GC01P176767	4.2095947265625	https://www.genecards.org/cgi-bin/carddisp.pl?gene=MSTO1
TNFRSF10B	TNF Receptor Superfamily Member 10b	Protein Coding	O14763	62	GC08M023006	4.20905780792236	https://www.genecards.org/cgi-bin/carddisp.pl?gene=TNFRSF10B
HAO2	Hydroxyacid Oxidase 2	Protein Coding	Q9NYQ3	48	GC01P119368	4.20852661132813	https://www.genecards.org/cgi-bin/carddisp.pl?gene=HAO2
CPTP	Ceramide-1-Phosphate Transfer Protein	Protein Coding	Q5TA50	44	GC01P074925	4.2070140838623	https://www.genecards.org/cgi-bin/carddisp.pl?gene=CPTP
CERKL	CERK Like Autophagy Regulator	Protein Coding	Q49MI3	51	GC02M181536	4.20666122436523	https://www.genecards.org/cgi-bin/carddisp.pl?gene=CERKL
MYL3	Myosin Light Chain 3	Protein Coding	P08590	59	GC03M046836	4.20519351959229	https://www.genecards.org/cgi-bin/carddisp.pl?gene=MYL3
RLBP1	Retinaldehyde Binding Protein 1	Protein Coding	P12271	57	GC15M089209	4.20434474945068	https://www.genecards.org/cgi-bin/carddisp.pl?gene=RLBP1
RAB3GAP2	RAB3 GTPase Activating Non-Catalytic Protein Subunit 2	Protein Coding	Q9H2M9	52	GC01M220271	4.20304393768311	https://www.genecards.org/cgi-bin/carddisp.pl?gene=RAB3GAP2
RPN1	Ribophorin I	Protein Coding	P04843	55	GC03M128619	4.20299434661865	https://www.genecards.org/cgi-bin/carddisp.pl?gene=RPN1
IL1R1	Interleukin 1 Receptor Type 1	Protein Coding	P14778	60	GC02P102136	4.20292568206787	https://www.genecards.org/cgi-bin/carddisp.pl?gene=IL1R1
CYP2W1	Cytochrome P450 Family 2 Subfamily W Member 1	Protein Coding	Q8TAV3	47	GC07P000983	4.2022123336792	https://www.genecards.org/cgi-bin/carddisp.pl?gene=CYP2W1
ARG1	Arginase 1	Protein Coding	P05089	62	GC06P183096	4.20192718505859	https://www.genecards.org/cgi-bin/carddisp.pl?gene=ARG1
CD5L	CD5 Molecule Like	Protein Coding	O43866	50	GC01M167549	4.20057392120361	https://www.genecards.org/cgi-bin/carddisp.pl?gene=CD5L
OGG1	8-Oxoguanine DNA Glycosylase	Protein Coding	O15527	60	GC03P026979	4.20056819915771	https://www.genecards.org/cgi-bin/carddisp.pl?gene=OGG1
NCOR1	Nuclear Receptor Corepressor 1	Protein Coding	O75376	57	GC17M016029	4.20033931732178	https://www.genecards.org/cgi-bin/carddisp.pl?gene=NCOR1
IVL	Involucrin	Protein Coding	P07476	51	GC01P176624	4.19986057281494	https://www.genecards.org/cgi-bin/carddisp.pl?gene=IVL
GSDMD	Gasdermin D	Protein Coding	P57764	52	GC08P143553	4.19943428039551	https://www.genecards.org/cgi-bin/carddisp.pl?gene=GSDMD
PDZD8	PDZ Domain Containing 8	Protein Coding	Q8NEN9	47	GC10M117277	4.19916534423828	https://www.genecards.org/cgi-bin/carddisp.pl?gene=PDZD8
SLC7A7	Solute Carrier Family 7 Member 7	Protein Coding	Q9UM01	57	GC14M022773	4.1986198425293	https://www.genecards.org/cgi-bin/carddisp.pl?gene=SLC7A7
MTR	5-Methyltetrahydrofolate-Homocysteine Methyltransferase	Protein Coding	Q99707	61	GC01P236795	4.19749164581299	https://www.genecards.org/cgi-bin/carddisp.pl?gene=MTR
AMY1B	Amylase Alpha 1B	Protein Coding	P0DTE7	40	GC01M103687	4.19577503204346	https://www.genecards.org/cgi-bin/carddisp.pl?gene=AMY1B
FCGR2A	Fc Gamma Receptor IIa	Protein Coding	P12318	61	GC01P161505	4.19510984420776	https://www.genecards.org/cgi-bin/carddisp.pl?gene=FCGR2A
NPY5R	Neuropeptide Y Receptor Y5	Protein Coding	Q15761	55	GC04P163343	4.19250583648682	https://www.genecards.org/cgi-bin/carddisp.pl?gene=NPY5R
DNAH11	Dynein Axonemal Heavy Chain 11	Protein Coding	Q96DT5	55	GC07P021543	4.19097232818604	https://www.genecards.org/cgi-bin/carddisp.pl?gene=DNAH11
SMARCAL1	SNF2 Related Chromatin Remodeling Annealing Helicase 1	Protein Coding	Q9NZC9	58	GC02P216412	4.18871164321899	https://www.genecards.org/cgi-bin/carddisp.pl?gene=SMARCAL1
PTS	6-Pyruvoyltetrahydropterin Synthase	Protein Coding	Q03393	58	GC11P112226	4.18863868713379	https://www.genecards.org/cgi-bin/carddisp.pl?gene=PTS
HSD17B11	Hydroxysteroid 17-Beta Dehydrogenase 11	Protein Coding	Q8NBQ5	48	GC04M087336	4.18720531463623	https://www.genecards.org/cgi-bin/carddisp.pl?gene=HSD17B11
MEFV	MEFV Innate Immunity Regulator, Pyrin	Protein Coding	O15553	57	GC16M049968	4.18406772613525	https://www.genecards.org/cgi-bin/carddisp.pl?gene=MEFV
GRAMD1C	GRAM Domain Containing 1C	Protein Coding	Q8IYS0	38	GC03P113828	4.18374156951904	https://www.genecards.org/cgi-bin/carddisp.pl?gene=GRAMD1C
HNF1B	HNF1 Homeobox B	Protein Coding	P35680	55	GC17M037686	4.18096446990967	https://www.genecards.org/cgi-bin/carddisp.pl?gene=HNF1B
ABCB6	ATP Binding Cassette Subfamily B Member 6 (LAN Blood Group)	Protein Coding	Q9NP58	57	GC02M219209	4.18005657196045	https://www.genecards.org/cgi-bin/carddisp.pl?gene=ABCB6
BLM	BLM RecQ Like Helicase	Protein Coding	P54132	62	GC15P090717	4.17835378646851	https://www.genecards.org/cgi-bin/carddisp.pl?gene=BLM
BBS4	Bardet-Biedl Syndrome 4	Protein Coding	Q96RK4	53	GC15P072686	4.17708015441895	https://www.genecards.org/cgi-bin/carddisp.pl?gene=BBS4
MMADHC	Metabolism Of Cobalamin Associated D	Protein Coding	Q9H3L0	55	GC02M149569	4.17273283004761	https://www.genecards.org/cgi-bin/carddisp.pl?gene=MMADHC
GGPS1	Geranylgeranyl Diphosphate Synthase 1	Protein Coding	O95749	56	GC01P235327	4.17244815826416	https://www.genecards.org/cgi-bin/carddisp.pl?gene=GGPS1
CXCR4	C-X-C Motif Chemokine Receptor 4	Protein Coding	P61073	65	GC02M136114	4.16934204101563	https://www.genecards.org/cgi-bin/carddisp.pl?gene=CXCR4
PLCD3	Phospholipase C Delta 3	Protein Coding	Q8N3E9	53	GC17M045108	4.16707372665405	https://www.genecards.org/cgi-bin/carddisp.pl?gene=PLCD3
FUT2	Fucosyltransferase 2 (H Blood Group)	Protein Coding	Q10981	58	GC19P048695	4.165855884552	https://www.genecards.org/cgi-bin/carddisp.pl?gene=FUT2
SYNE2	Spectrin Repeat Containing Nuclear Envelope Protein 2	Protein Coding	Q8WXH0	52	GC14P063761	4.16551303863525	https://www.genecards.org/cgi-bin/carddisp.pl?gene=SYNE2
ACBD6	Acyl-CoA Binding Domain Containing 6	Protein Coding	Q9BR61	50	GC01M186864	4.1631031036377	https://www.genecards.org/cgi-bin/carddisp.pl?gene=ACBD6
ELP1	Elongator Acetyltransferase Complex Subunit 1	Protein Coding	O95163	56	GC09M122249	4.16291618347168	https://www.genecards.org/cgi-bin/carddisp.pl?gene=ELP1
DISP3	Dispatched RND Transporter Family Member 3	Protein Coding	Q9P2K9	40	GC01P011479	4.1614875793457	https://www.genecards.org/cgi-bin/carddisp.pl?gene=DISP3
DBT	Dihydrolipoamide Branched Chain Transacylase E2	Protein Coding	P11182	55	GC01M100186	4.15377616882324	https://www.genecards.org/cgi-bin/carddisp.pl?gene=DBT
MAT1A	Methionine Adenosyltransferase 1A	Protein Coding	Q00266	60	GC10M080271	4.15254020690918	https://www.genecards.org/cgi-bin/carddisp.pl?gene=MAT1A
ZNF180	Zinc Finger Protein 180	Protein Coding	Q9UJW8	42	GC19M108860	4.15133190155029	https://www.genecards.org/cgi-bin/carddisp.pl?gene=ZNF180
CHAT	Choline O-Acetyltransferase	Protein Coding	P28329	61	GC10P049609	4.15042972564697	https://www.genecards.org/cgi-bin/carddisp.pl?gene=CHAT
LRP5	LDL Receptor Related Protein 5	Protein Coding	O75197	62	GC11P068298	4.1493616104126	https://www.genecards.org/cgi-bin/carddisp.pl?gene=LRP5
TARDBP	TAR DNA Binding Protein	Protein Coding	Q13148	60	GC01P075344	4.14743518829346	https://www.genecards.org/cgi-bin/carddisp.pl?gene=TARDBP
UBIAD1	UbiA Prenyltransferase Domain Containing 1	Protein Coding	Q9Y5Z9	52	GC01P011273	4.1469202041626	https://www.genecards.org/cgi-bin/carddisp.pl?gene=UBIAD1
ERCC2	ERCC Excision Repair 2, TFIIH Core Complex Helicase Subunit	Protein Coding	P18074	61	GC19M045349	4.14664125442505	https://www.genecards.org/cgi-bin/carddisp.pl?gene=ERCC2
GPER1	G Protein-Coupled Estrogen Receptor 1	Protein Coding	Q99527	53	GC07P018825	4.14531660079956	https://www.genecards.org/cgi-bin/carddisp.pl?gene=GPER1
NDUFV1	NADH:Ubiquinone Oxidoreductase Core Subunit V1	Protein Coding	P49821	58	GC11P107995	4.14170551300049	https://www.genecards.org/cgi-bin/carddisp.pl?gene=NDUFV1
SLC22A2	Solute Carrier Family 22 Member 2	Protein Coding	O15244	56	GC06M160232	4.14102554321289	https://www.genecards.org/cgi-bin/carddisp.pl?gene=SLC22A2
MSBP1	Minisatellite Binding Protein 1	Protein Coding		10	GC00U990213	4.14062404632568	https://www.genecards.org/cgi-bin/carddisp.pl?gene=MSBP1
CYSLTR2	Cysteinyl Leukotriene Receptor 2	Protein Coding	Q9NS75	58	GC13P048653	4.13963556289673	https://www.genecards.org/cgi-bin/carddisp.pl?gene=CYSLTR2
PIGU	Phosphatidylinositol Glycan Anchor Biosynthesis Class U	Protein Coding	Q9H490	50	GC20M034560	4.13838911056519	https://www.genecards.org/cgi-bin/carddisp.pl?gene=PIGU
GORASP2	Golgi Reassembly Stacking Protein 2	Protein Coding	Q9H8Y8	48	GC02P170928	4.13736867904663	https://www.genecards.org/cgi-bin/carddisp.pl?gene=GORASP2
EARS2	Glutamyl-TRNA Synthetase 2, Mitochondrial	Protein Coding	Q5JPH6	55	GC16M050689	4.13634967803955	https://www.genecards.org/cgi-bin/carddisp.pl?gene=EARS2
NCOA1	Nuclear Receptor Coactivator 1	Protein Coding	Q15788	58	GC02P024540	4.13622236251831	https://www.genecards.org/cgi-bin/carddisp.pl?gene=NCOA1
MED17	Mediator Complex Subunit 17	Protein Coding	Q9NVC6	51	GC11P093784	4.1356897354126	https://www.genecards.org/cgi-bin/carddisp.pl?gene=MED17
FLG	Filaggrin	Protein Coding	P20930	54	GC01M167330	4.13347816467285	https://www.genecards.org/cgi-bin/carddisp.pl?gene=FLG
TMEM70	Transmembrane Protein 70	Protein Coding	Q9BUB7	51	GC08P073972	4.13291549682617	https://www.genecards.org/cgi-bin/carddisp.pl?gene=TMEM70
FCGR2B	Fc Gamma Receptor IIb	Protein Coding	P31994	61	GC01P177026	4.13101530075073	https://www.genecards.org/cgi-bin/carddisp.pl?gene=FCGR2B
PDPK1	3-Phosphoinositide Dependent Protein Kinase 1	Protein Coding	O15530	61	GC16P002537	4.12949085235596	https://www.genecards.org/cgi-bin/carddisp.pl?gene=PDPK1
TRPV3	Transient Receptor Potential Cation Channel Subfamily V Member 3	Protein Coding	Q8NET8	55	GC17M096001	4.12806224822998	https://www.genecards.org/cgi-bin/carddisp.pl?gene=TRPV3
XIAP	X-Linked Inhibitor Of Apoptosis	Protein Coding	P98170	64	GC0XP123859	4.12537288665771	https://www.genecards.org/cgi-bin/carddisp.pl?gene=XIAP
NRBF2	Nuclear Receptor Binding Factor 2	Protein Coding	Q96F24	49	GC10P063133	4.12480163574219	https://www.genecards.org/cgi-bin/carddisp.pl?gene=NRBF2
IGF2R	Insulin Like Growth Factor 2 Receptor	Protein Coding	P11717	60	GC06P159969	4.12397766113281	https://www.genecards.org/cgi-bin/carddisp.pl?gene=IGF2R
GPR55	G Protein-Coupled Receptor 55	Protein Coding	Q9Y2T6	52	GC02M230907	4.12292861938477	https://www.genecards.org/cgi-bin/carddisp.pl?gene=GPR55
SKAP2	Src Kinase Associated Phosphoprotein 2	Protein Coding	O75563	49	GC07M026654	4.12278461456299	https://www.genecards.org/cgi-bin/carddisp.pl?gene=SKAP2
ABCC9	ATP Binding Cassette Subfamily C Member 9	Protein Coding	O60706	58	GC12M021797	4.12165546417236	https://www.genecards.org/cgi-bin/carddisp.pl?gene=ABCC9
OPCML	Opioid Binding Protein/Cell Adhesion Molecule Like	Protein Coding	Q14982	53	GC11M132414	4.12120151519775	https://www.genecards.org/cgi-bin/carddisp.pl?gene=OPCML
MFSD2B	MFSD2 Lysolipid Transporter B, Sphingolipid	Protein Coding	A6NFX1	41	GC02P024010	4.11467361450195	https://www.genecards.org/cgi-bin/carddisp.pl?gene=MFSD2B
DGAT2L6	Diacylglycerol O-Acyltransferase 2 Like 6	Protein Coding	Q6ZPD8	37	GC0XP070177	4.11264705657959	https://www.genecards.org/cgi-bin/carddisp.pl?gene=DGAT2L6
LZTR1	Leucine Zipper Like Post Translational Regulator 1	Protein Coding	Q8N653	55	GC22P091594	4.1119236946106	https://www.genecards.org/cgi-bin/carddisp.pl?gene=LZTR1
FHIT	Fragile Histidine Triad Diadenosine Triphosphatase	Protein Coding	P49789	55	GC03M059747	4.11178302764893	https://www.genecards.org/cgi-bin/carddisp.pl?gene=FHIT
SAR1A	Secretion Associated Ras Related GTPase 1A	Protein Coding	Q9NR31	51	GC10M070147	4.11167240142822	https://www.genecards.org/cgi-bin/carddisp.pl?gene=SAR1A
IRF2BP2	Interferon Regulatory Factor 2 Binding Protein 2	Protein Coding	Q7Z5L9	48	GC01M234604	4.10994720458984	https://www.genecards.org/cgi-bin/carddisp.pl?gene=IRF2BP2
PRKDC	Protein Kinase, DNA-Activated, Catalytic Subunit	Protein Coding	P78527	63	GC08M047773	4.10608291625977	https://www.genecards.org/cgi-bin/carddisp.pl?gene=PRKDC
MAG	Myelin Associated Glycoprotein	Protein Coding	P20916	60	GC19P035292	4.10492706298828	https://www.genecards.org/cgi-bin/carddisp.pl?gene=MAG
ELOVL1	ELOVL Fatty Acid Elongase 1	Protein Coding	Q9BW60	52	GC01M043363	4.10486316680908	https://www.genecards.org/cgi-bin/carddisp.pl?gene=ELOVL1
PIP4K2B	Phosphatidylinositol-5-Phosphate 4-Kinase Type 2 Beta	Protein Coding	P78356	48	GC17M038765	4.10081386566162	https://www.genecards.org/cgi-bin/carddisp.pl?gene=PIP4K2B
PTDSS1	Phosphatidylserine Synthase 1	Protein Coding	P48651	56	GC08P096261	4.10058784484863	https://www.genecards.org/cgi-bin/carddisp.pl?gene=PTDSS1
C4A	Complement C4A (Chido/Rodgers Blood Group)	Protein Coding	P0C0L4	57	GC06P181914	4.09970998764038	https://www.genecards.org/cgi-bin/carddisp.pl?gene=C4A
AGTR2	Angiotensin II Receptor Type 2	Protein Coding	P50052	57	GC0XP116170	4.0953803062439	https://www.genecards.org/cgi-bin/carddisp.pl?gene=AGTR2
BTN2A1	Butyrophilin Subfamily 2 Member A1	Protein Coding	Q7KYR7	49	GC06P026457	4.09534454345703	https://www.genecards.org/cgi-bin/carddisp.pl?gene=BTN2A1
FIS1	Fission, Mitochondrial 1	Protein Coding	Q9Y3D6	51	GC07M101239	4.09377288818359	https://www.genecards.org/cgi-bin/carddisp.pl?gene=FIS1
ENPP1	Ectonucleotide Pyrophosphatase/Phosphodiesterase 1	Protein Coding	P22413	62	GC06P131808	4.09346485137939	https://www.genecards.org/cgi-bin/carddisp.pl?gene=ENPP1
ATP6V1E1	ATPase H+ Transporting V1 Subunit E1	Protein Coding	P36543	58	GC22M017592	4.0917444229126	https://www.genecards.org/cgi-bin/carddisp.pl?gene=ATP6V1E1
TPM2	Tropomyosin 2	Protein Coding	P07951	59	GC09M035912	4.09145164489746	https://www.genecards.org/cgi-bin/carddisp.pl?gene=TPM2
BTD	Biotinidase	Protein Coding	P43251	58	GC03P027142	4.08933067321777	https://www.genecards.org/cgi-bin/carddisp.pl?gene=BTD
GPHN	Gephyrin	Protein Coding	Q9NQX3	61	GC14P066507	4.08893394470215	https://www.genecards.org/cgi-bin/carddisp.pl?gene=GPHN
HBA1	Hemoglobin Subunit Alpha 1	Protein Coding	P69905	56	GC16P120095	4.08743715286255	https://www.genecards.org/cgi-bin/carddisp.pl?gene=HBA1
PIGL	Phosphatidylinositol Glycan Anchor Biosynthesis Class L	Protein Coding	Q9Y2B2	51	GC17P016217	4.07865333557129	https://www.genecards.org/cgi-bin/carddisp.pl?gene=PIGL
FCSK	Fucose Kinase	Protein Coding	Q8N0W3	47	GC16P070454	4.07840919494629	https://www.genecards.org/cgi-bin/carddisp.pl?gene=FCSK
DPM2	Dolichyl-Phosphate Mannosyltransferase Subunit 2, Regulatory	Protein Coding	O94777	49	GC09M127935	4.07477998733521	https://www.genecards.org/cgi-bin/carddisp.pl?gene=DPM2
DDHD1	DDHD Domain Containing 1	Protein Coding	Q8NEL9	51	GC14M053036	4.0743293762207	https://www.genecards.org/cgi-bin/carddisp.pl?gene=DDHD1
XPR1	Xenotropic And Polytropic Retrovirus Receptor 1	Protein Coding	Q9UBH6	54	GC01P180632	4.07369518280029	https://www.genecards.org/cgi-bin/carddisp.pl?gene=XPR1
KAT14	Lysine Acetyltransferase 14	Protein Coding	Q9H8E8	47	GC20P019899	4.07359743118286	https://www.genecards.org/cgi-bin/carddisp.pl?gene=KAT14
SPC24	SPC24 Component Of NDC80 Kinetochore Complex	Protein Coding	Q8NBT2	41	GC19M011131	4.07339763641357	https://www.genecards.org/cgi-bin/carddisp.pl?gene=SPC24
ATP11C	ATPase Phospholipid Transporting 11C	Protein Coding	Q8NB49	50	GC0XM139726	4.07331562042236	https://www.genecards.org/cgi-bin/carddisp.pl?gene=ATP11C
TWNK	Twinkle MtDNA Helicase	Protein Coding	Q96RR1	55	GC10P124377	4.07165145874023	https://www.genecards.org/cgi-bin/carddisp.pl?gene=TWNK
RAB1B	RAB1B, Member RAS Oncogene Family	Protein Coding	Q9H0U4	50	GC11P107876	4.07134437561035	https://www.genecards.org/cgi-bin/carddisp.pl?gene=RAB1B
ATG4B	Autophagy Related 4B Cysteine Peptidase	Protein Coding	Q9Y4P1	54	GC02P241637	4.07124710083008	https://www.genecards.org/cgi-bin/carddisp.pl?gene=ATG4B
POU2AF1	POU Class 2 Homeobox Associating Factor 1	Protein Coding	Q16633	47	GC11M111352	4.07091045379639	https://www.genecards.org/cgi-bin/carddisp.pl?gene=POU2AF1
SCN5A	Sodium Voltage-Gated Channel Alpha Subunit 5	Protein Coding	Q14524	63	GC03M038850	4.07072353363037	https://www.genecards.org/cgi-bin/carddisp.pl?gene=SCN5A
GRAMD1B	GRAM Domain Containing 1B	Protein Coding	Q3KR37	43	GC11P123358	4.07003307342529	https://www.genecards.org/cgi-bin/carddisp.pl?gene=GRAMD1B
CYP39A1	Cytochrome P450 Family 39 Subfamily A Member 1	Protein Coding	Q9NYL5	48	GC06M046549	4.06894302368164	https://www.genecards.org/cgi-bin/carddisp.pl?gene=CYP39A1
RPS6KA1	Ribosomal Protein S6 Kinase A1	Protein Coding	Q15418	63	GC01P076421	4.06497478485107	https://www.genecards.org/cgi-bin/carddisp.pl?gene=RPS6KA1
MTHFD1	Methylenetetrahydrofolate Dehydrogenase, Cyclohydrolase And Formyltetrahydrofolate Synthetase 1	Protein Coding	P11586	59	GC14P064388	4.06467866897583	https://www.genecards.org/cgi-bin/carddisp.pl?gene=MTHFD1
ANXA7	Annexin A7	Protein Coding	P20073	54	GC10M073375	4.06363296508789	https://www.genecards.org/cgi-bin/carddisp.pl?gene=ANXA7
TXNRD1	Thioredoxin Reductase 1	Protein Coding	Q16881	57	GC12P104215	4.06165218353271	https://www.genecards.org/cgi-bin/carddisp.pl?gene=TXNRD1
TBCK	TBC1 Domain Containing Kinase	Protein Coding	Q8TEA7	52	GC04M106041	4.0612154006958	https://www.genecards.org/cgi-bin/carddisp.pl?gene=TBCK
CYTH1	Cytohesin 1	Protein Coding	Q15438	54	GC17M078674	4.05920553207397	https://www.genecards.org/cgi-bin/carddisp.pl?gene=CYTH1
SERAC1	Serine Active Site Containing 1	Protein Coding	Q96JX3	49	GC06M158109	4.05858850479126	https://www.genecards.org/cgi-bin/carddisp.pl?gene=SERAC1
SAA1	Serum Amyloid A1	Protein Coding	P0DJI8	51	GC11P021404	4.05803728103638	https://www.genecards.org/cgi-bin/carddisp.pl?gene=SAA1
TGFBR2	Transforming Growth Factor Beta Receptor 2	Protein Coding	P37173	65	GC03P030609	4.05745220184326	https://www.genecards.org/cgi-bin/carddisp.pl?gene=TGFBR2
KCNK10	Potassium Two Pore Domain Channel Subfamily K Member 10	Protein Coding	P57789	52	GC14M088180	4.05600929260254	https://www.genecards.org/cgi-bin/carddisp.pl?gene=KCNK10
CTF1	Cardiotrophin 1	Protein Coding	Q16619	51	GC16P121070	4.05336666107178	https://www.genecards.org/cgi-bin/carddisp.pl?gene=CTF1
FXN	Frataxin	Protein Coding	Q16595	60	GC09P069035	4.05249500274658	https://www.genecards.org/cgi-bin/carddisp.pl?gene=FXN
ACP3	Acid Phosphatase 3	Protein Coding	P15309	55	GC03P143221	4.05095624923706	https://www.genecards.org/cgi-bin/carddisp.pl?gene=ACP3
JUP	Junction Plakoglobin	Protein Coding	P14923	61	GC17M041754	4.04820251464844	https://www.genecards.org/cgi-bin/carddisp.pl?gene=JUP
SPRR2A	Small Proline Rich Protein 2A	Protein Coding	P35326	41	GC01M167341	4.04593372344971	https://www.genecards.org/cgi-bin/carddisp.pl?gene=SPRR2A
GFRA1	GDNF Family Receptor Alpha 1	Protein Coding	P56159	60	GC10M116056	4.0454249382019	https://www.genecards.org/cgi-bin/carddisp.pl?gene=GFRA1
GDNF	Glial Cell Derived Neurotrophic Factor	Protein Coding	P39905	62	GC05M037812	4.04485988616943	https://www.genecards.org/cgi-bin/carddisp.pl?gene=GDNF
MICU1	Mitochondrial Calcium Uptake 1	Protein Coding	Q9BPX6	55	GC10M072367	4.04440116882324	https://www.genecards.org/cgi-bin/carddisp.pl?gene=MICU1
SLC9A1	Solute Carrier Family 9 Member A1	Protein Coding	P19634	63	GC01M034801	4.04225444793701	https://www.genecards.org/cgi-bin/carddisp.pl?gene=SLC9A1
TTC7A	Tetratricopeptide Repeat Domain 7A	Protein Coding	Q9ULT0	51	GC02P046928	4.03972625732422	https://www.genecards.org/cgi-bin/carddisp.pl?gene=TTC7A
COG8	Component Of Oligomeric Golgi Complex 8	Protein Coding	Q96MW5	50	GC16M069320	4.03928279876709	https://www.genecards.org/cgi-bin/carddisp.pl?gene=COG8
RACK1	Receptor For Activated C Kinase 1	Protein Coding	P63244	55	GC05M183449	4.03724050521851	https://www.genecards.org/cgi-bin/carddisp.pl?gene=RACK1
FGFR1	Fibroblast Growth Factor Receptor 1	Protein Coding	P11362	68	GC08M038400	4.03693580627441	https://www.genecards.org/cgi-bin/carddisp.pl?gene=FGFR1
SLC35A2	Solute Carrier Family 35 Member A2	Protein Coding	P78381	52	GC0XM048903	4.03378391265869	https://www.genecards.org/cgi-bin/carddisp.pl?gene=SLC35A2
CSF3	Colony Stimulating Factor 3	Protein Coding	P09919	55	GC17P040015	4.03347635269165	https://www.genecards.org/cgi-bin/carddisp.pl?gene=CSF3
IL12RB1	Interleukin 12 Receptor Subunit Beta 1	Protein Coding	P42701	58	GC19M018058	4.03317165374756	https://www.genecards.org/cgi-bin/carddisp.pl?gene=IL12RB1
LTA	Lymphotoxin Alpha	Protein Coding	P01374	55	GC06P181891	4.03287601470947	https://www.genecards.org/cgi-bin/carddisp.pl?gene=LTA
STRIP1	Striatin Interacting Protein 1	Protein Coding	Q5VSL9	44	GC01P111960	4.03271627426147	https://www.genecards.org/cgi-bin/carddisp.pl?gene=STRIP1
ZNF664-RFLNA	ZNF664-RFLNA Readthrough	Protein Coding		11	GC12P138958	4.03190231323242	https://www.genecards.org/cgi-bin/carddisp.pl?gene=ZNF664-RFLNA
PDE3A	Phosphodiesterase 3A	Protein Coding	Q14432	60	GC12P074416	4.03116989135742	https://www.genecards.org/cgi-bin/carddisp.pl?gene=PDE3A
SRD5A1	Steroid 5 Alpha-Reductase 1	Protein Coding	P18405	56	GC05P006633	4.03106594085693	https://www.genecards.org/cgi-bin/carddisp.pl?gene=SRD5A1
TRPC1	Transient Receptor Potential Cation Channel Subfamily C Member 1	Protein Coding	P48995	52	GC03P142724	4.02840757369995	https://www.genecards.org/cgi-bin/carddisp.pl?gene=TRPC1
CYP4A22	Cytochrome P450 Family 4 Subfamily A Member 22	Protein Coding	Q5TCH4	44	GC01P078168	4.0282244682312	https://www.genecards.org/cgi-bin/carddisp.pl?gene=CYP4A22
NAA40	N-Alpha-Acetyltransferase 40, NatD Catalytic Subunit	Protein Coding	Q86UY6	43	GC11P063938	4.02814483642578	https://www.genecards.org/cgi-bin/carddisp.pl?gene=NAA40
PLA1A	Phospholipase A1 Member A	Protein Coding	Q53H76	52	GC03P119597	4.0259428024292	https://www.genecards.org/cgi-bin/carddisp.pl?gene=PLA1A
ASIP	Agouti Signaling Protein	Protein Coding	P42127	51	GC20P053193	4.0258617401123	https://www.genecards.org/cgi-bin/carddisp.pl?gene=ASIP
DNMT1	DNA Methyltransferase 1	Protein Coding	P26358	66	GC19M010133	4.02561855316162	https://www.genecards.org/cgi-bin/carddisp.pl?gene=DNMT1
HSP90B1	Heat Shock Protein 90 Beta Family Member 1	Protein Coding	P14625	60	GC12P103930	4.02519416809082	https://www.genecards.org/cgi-bin/carddisp.pl?gene=HSP90B1
ATP13A1	ATPase 13A1	Protein Coding	Q9HD20	51	GC19M019645	4.02497148513794	https://www.genecards.org/cgi-bin/carddisp.pl?gene=ATP13A1
NCS1	Neuronal Calcium Sensor 1	Protein Coding	P62166	55	GC09P130172	4.02082252502441	https://www.genecards.org/cgi-bin/carddisp.pl?gene=NCS1
CEBPB	CCAAT Enhancer Binding Protein Beta	Protein Coding	P17676	58	GC20P050190	4.01941394805908	https://www.genecards.org/cgi-bin/carddisp.pl?gene=CEBPB
RPGR	Retinitis Pigmentosa GTPase Regulator	Protein Coding	Q92834	54	GC0XM038269	4.01682186126709	https://www.genecards.org/cgi-bin/carddisp.pl?gene=RPGR
KCNQ2	Potassium Voltage-Gated Channel Subfamily Q Member 2	Protein Coding	O43526	61	GC20M063400	4.01572704315186	https://www.genecards.org/cgi-bin/carddisp.pl?gene=KCNQ2
IFIH1	Interferon Induced With Helicase C Domain 1	Protein Coding	Q9BYX4	61	GC02M162267	4.01314210891724	https://www.genecards.org/cgi-bin/carddisp.pl?gene=IFIH1
RNASEH2B	Ribonuclease H2 Subunit B	Protein Coding	Q5TBB1	48	GC13P050909	4.01213598251343	https://www.genecards.org/cgi-bin/carddisp.pl?gene=RNASEH2B
GC	GC Vitamin D Binding Protein	Protein Coding	P02774	58	GC04M071741	4.01081275939941	https://www.genecards.org/cgi-bin/carddisp.pl?gene=GC
STX5	Syntaxin 5	Protein Coding	Q13190	52	GC11M062806	4.01077079772949	https://www.genecards.org/cgi-bin/carddisp.pl?gene=STX5
CRABP2	Cellular Retinoic Acid Binding Protein 2	Protein Coding	P29373	55	GC01M167508	4.00892543792725	https://www.genecards.org/cgi-bin/carddisp.pl?gene=CRABP2
AGA	Aspartylglucosaminidase	Protein Coding	P20933	58	GC04M177430	4.00811862945557	https://www.genecards.org/cgi-bin/carddisp.pl?gene=AGA
FCGR3B	Fc Gamma Receptor IIIb	Protein Coding	O75015	55	GC01M161623	4.00764036178589	https://www.genecards.org/cgi-bin/carddisp.pl?gene=FCGR3B
EPHX1	Epoxide Hydrolase 1	Protein Coding	P07099	57	GC01P225810	4.00565719604492	https://www.genecards.org/cgi-bin/carddisp.pl?gene=EPHX1
ELOVL7	ELOVL Fatty Acid Elongase 7	Protein Coding	A1L3X0	48	GC05M060751	4.00556325912476	https://www.genecards.org/cgi-bin/carddisp.pl?gene=ELOVL7
HSP90AA1	Heat Shock Protein 90 Alpha Family Class A Member 1	Protein Coding	P07900	64	GC14M102080	4.00535154342651	https://www.genecards.org/cgi-bin/carddisp.pl?gene=HSP90AA1
SELL	Selectin L	Protein Coding	P14151	56	GC01M169690	4.00417232513428	https://www.genecards.org/cgi-bin/carddisp.pl?gene=SELL
DPYD	Dihydropyrimidine Dehydrogenase	Protein Coding	Q12882	64	GC01M097015	4.00399017333984	https://www.genecards.org/cgi-bin/carddisp.pl?gene=DPYD
GABARAP	GABA Type A Receptor-Associated Protein	Protein Coding	O95166	54	GC17M007240	4.00357532501221	https://www.genecards.org/cgi-bin/carddisp.pl?gene=GABARAP
BIN1	Bridging Integrator 1	Protein Coding	O00499	60	GC02M127048	4.0023832321167	https://www.genecards.org/cgi-bin/carddisp.pl?gene=BIN1
CFHR3	Complement Factor H Related 3	Protein Coding	Q02985	52	GC01P196774	4.00008869171143	https://www.genecards.org/cgi-bin/carddisp.pl?gene=CFHR3
CFAP418	Cilia And Flagella Associated Protein 418	Protein Coding	Q96NL8	44	GC08M095245	3.99930119514465	https://www.genecards.org/cgi-bin/carddisp.pl?gene=CFAP418
CELA2A	Chymotrypsin Like Elastase 2A	Protein Coding	P08217	55	GC01P015456	3.99828696250916	https://www.genecards.org/cgi-bin/carddisp.pl?gene=CELA2A
PLPP4	Phospholipid Phosphatase 4	Protein Coding	Q5VZY2	42	GC10P125946	3.995689868927	https://www.genecards.org/cgi-bin/carddisp.pl?gene=PLPP4
PLPP5	Phospholipid Phosphatase 5	Protein Coding	Q8NEB5	40	GC08M038840	3.995689868927	https://www.genecards.org/cgi-bin/carddisp.pl?gene=PLPP5
PTGDS	Prostaglandin D2 Synthase	Protein Coding	P41222	59	GC09P153331	3.9956169128418	https://www.genecards.org/cgi-bin/carddisp.pl?gene=PTGDS
PRKD2	Protein Kinase D2	Protein Coding	Q9BZL6	57	GC19M046674	3.99385833740234	https://www.genecards.org/cgi-bin/carddisp.pl?gene=PRKD2
SP110	SP110 Nuclear Body Protein	Protein Coding	Q9HB58	50	GC02M230167	3.99383449554443	https://www.genecards.org/cgi-bin/carddisp.pl?gene=SP110
SCGN	Secretagogin, EF-Hand Calcium Binding Protein	Protein Coding	O76038	50	GC06P025652	3.99245452880859	https://www.genecards.org/cgi-bin/carddisp.pl?gene=SCGN
GPR119	G Protein-Coupled Receptor 119	Protein Coding	Q8TDV5	48	GC0XM130384	3.99021029472351	https://www.genecards.org/cgi-bin/carddisp.pl?gene=GPR119
CES3	Carboxylesterase 3	Protein Coding	Q6UWW8	51	GC16P121824	3.98996782302856	https://www.genecards.org/cgi-bin/carddisp.pl?gene=CES3
MYOF	Myoferlin	Protein Coding	Q9NZM1	55	GC10M093306	3.98947644233704	https://www.genecards.org/cgi-bin/carddisp.pl?gene=MYOF
ARX	Aristaless Related Homeobox	Protein Coding	Q96QS3	55	GC0XM025003	3.98894786834717	https://www.genecards.org/cgi-bin/carddisp.pl?gene=ARX
SKIC2	SKI2 Subunit Of Superkiller Complex	Protein Coding	Q15477	54	GC06P190452	3.9885368347168	https://www.genecards.org/cgi-bin/carddisp.pl?gene=SKIC2
EXT1	Exostosin Glycosyltransferase 1	Protein Coding	Q16394	60	GC08M117798	3.98852562904358	https://www.genecards.org/cgi-bin/carddisp.pl?gene=EXT1
BPIFB4	BPI Fold Containing Family B Member 4	Protein Coding	P59827	39	GC20P033079	3.98713994026184	https://www.genecards.org/cgi-bin/carddisp.pl?gene=BPIFB4
LIFR	LIF Receptor Subunit Alpha	Protein Coding	P42702	60	GC05M038827	3.98256969451904	https://www.genecards.org/cgi-bin/carddisp.pl?gene=LIFR
EEA1	Early Endosome Antigen 1	Protein Coding	Q15075	55	GC12M092770	3.98232793807983	https://www.genecards.org/cgi-bin/carddisp.pl?gene=EEA1
OGT	O-Linked N-Acetylglucosamine (GlcNAc) Transferase	Protein Coding	O15294	60	GC0XP072033	3.98064756393433	https://www.genecards.org/cgi-bin/carddisp.pl?gene=OGT
ADM	Adrenomedullin	Protein Coding	P35318	57	GC11P021130	3.98029518127441	https://www.genecards.org/cgi-bin/carddisp.pl?gene=ADM
HLA-DOA	Major Histocompatibility Complex, Class II, DO Alpha	Protein Coding	P06340	47	GC06M033004	3.97832560539246	https://www.genecards.org/cgi-bin/carddisp.pl?gene=HLA-DOA
RELA	RELA Proto-Oncogene, NF-KB Subunit	Protein Coding	Q04206	64	GC11M065653	3.97725462913513	https://www.genecards.org/cgi-bin/carddisp.pl?gene=RELA
MGST3	Microsomal Glutathione S-Transferase 3	Protein Coding	O14880	51	GC01P177112	3.97647047042847	https://www.genecards.org/cgi-bin/carddisp.pl?gene=MGST3
PGS1	Phosphatidylglycerophosphate Synthase 1	Protein Coding	Q32NB8	48	GC17P078378	3.97555923461914	https://www.genecards.org/cgi-bin/carddisp.pl?gene=PGS1
MAOA	Monoamine Oxidase A	Protein Coding	P21397	62	GC0XP043654	3.97428369522095	https://www.genecards.org/cgi-bin/carddisp.pl?gene=MAOA
NOXO1	NADPH Oxidase Organizer 1	Protein Coding	Q8NFA2	46	GC16M049826	3.97426009178162	https://www.genecards.org/cgi-bin/carddisp.pl?gene=NOXO1
PACSIN2	Protein Kinase C And Casein Kinase Substrate In Neurons 2	Protein Coding	Q9UNF0	51	GC22M042835	3.97365283966064	https://www.genecards.org/cgi-bin/carddisp.pl?gene=PACSIN2
TRIB3	Tribbles Pseudokinase 3	Protein Coding	Q96RU7	54	GC20P000528	3.97359991073608	https://www.genecards.org/cgi-bin/carddisp.pl?gene=TRIB3
MYB	MYB Proto-Oncogene, Transcription Factor	Protein Coding	P10242	62	GC06P135181	3.97089052200317	https://www.genecards.org/cgi-bin/carddisp.pl?gene=MYB
TUSC3	Tumor Suppressor Candidate 3	Protein Coding	Q13454	54	GC08P015417	3.97010922431946	https://www.genecards.org/cgi-bin/carddisp.pl?gene=TUSC3
MYRF	Myelin Regulatory Factor	Protein Coding	Q9Y2G1	50	GC11P107450	3.97000432014465	https://www.genecards.org/cgi-bin/carddisp.pl?gene=MYRF
ATXN2	Ataxin 2	Protein Coding	Q99700	56	GC12M111443	3.96630692481995	https://www.genecards.org/cgi-bin/carddisp.pl?gene=ATXN2
DLD	Dihydrolipoamide Dehydrogenase	Protein Coding	P09622	62	GC07P110986	3.96232891082764	https://www.genecards.org/cgi-bin/carddisp.pl?gene=DLD
TMPO	Thymopoietin	Protein Coding	P42166	58	GC12P098515	3.96180105209351	https://www.genecards.org/cgi-bin/carddisp.pl?gene=TMPO
ADORA2A	Adenosine A2a Receptor	Protein Coding	P29274	59	GC22P024417	3.96019220352173	https://www.genecards.org/cgi-bin/carddisp.pl?gene=ADORA2A
CD28	CD28 Molecule	Protein Coding	P10747	61	GC02P203706	3.95953869819641	https://www.genecards.org/cgi-bin/carddisp.pl?gene=CD28
CKAP4	Cytoskeleton Associated Protein 4	Protein Coding	Q07065	49	GC12M106237	3.9594202041626	https://www.genecards.org/cgi-bin/carddisp.pl?gene=CKAP4
SLC26A2	Solute Carrier Family 26 Member 2	Protein Coding	P50443	55	GC05P159260	3.95889234542847	https://www.genecards.org/cgi-bin/carddisp.pl?gene=SLC26A2
RARB	Retinoic Acid Receptor Beta	Protein Coding	P10826	62	GC03P027315	3.95792436599731	https://www.genecards.org/cgi-bin/carddisp.pl?gene=RARB
FEN1	Flap Structure-Specific Endonuclease 1	Protein Coding	P39748	58	GC11P107454	3.95563912391663	https://www.genecards.org/cgi-bin/carddisp.pl?gene=FEN1
ACSBG1	Acyl-CoA Synthetase Bubblegum Family Member 1	Protein Coding	Q96GR2	51	GC15M078167	3.95493459701538	https://www.genecards.org/cgi-bin/carddisp.pl?gene=ACSBG1
C1QTNF2	C1q And TNF Related 2	Protein Coding	Q9BXJ5	42	GC05M160347	3.9537296295166	https://www.genecards.org/cgi-bin/carddisp.pl?gene=C1QTNF2
VAV1	Vav Guanine Nucleotide Exchange Factor 1	Protein Coding	P15498	58	GC19P006772	3.95265460014343	https://www.genecards.org/cgi-bin/carddisp.pl?gene=VAV1
PIK3R6	Phosphoinositide-3-Kinase Regulatory Subunit 6	Protein Coding	Q5UE93	39	GC17M008802	3.95248198509216	https://www.genecards.org/cgi-bin/carddisp.pl?gene=PIK3R6
PXDN	Peroxidasin	Protein Coding	Q92626	57	GC02M001635	3.95167183876038	https://www.genecards.org/cgi-bin/carddisp.pl?gene=PXDN
DGKK	Diacylglycerol Kinase Kappa	Protein Coding	Q5KSL6	46	GC0XM050365	3.95022439956665	https://www.genecards.org/cgi-bin/carddisp.pl?gene=DGKK
NR2F2	Nuclear Receptor Subfamily 2 Group F Member 2	Protein Coding	P24468	61	GC15P096325	3.94924926757813	https://www.genecards.org/cgi-bin/carddisp.pl?gene=NR2F2
ACKR1	Atypical Chemokine Receptor 1 (Duffy Blood Group)	Protein Coding	Q16570	55	GC01P176922	3.94867134094238	https://www.genecards.org/cgi-bin/carddisp.pl?gene=ACKR1
SHC1	SHC Adaptor Protein 1	Protein Coding	P29353	57	GC01M154962	3.94739532470703	https://www.genecards.org/cgi-bin/carddisp.pl?gene=SHC1
PTPRJ	Protein Tyrosine Phosphatase Receptor Type J	Protein Coding	Q12913	60	GC11P049139	3.94572806358337	https://www.genecards.org/cgi-bin/carddisp.pl?gene=PTPRJ
AAAS	Aladin WD Repeat Nucleoporin	Protein Coding	Q9NRG9	51	GC12M053307	3.94464468955994	https://www.genecards.org/cgi-bin/carddisp.pl?gene=AAAS
IHH	Indian Hedgehog Signaling Molecule	Protein Coding	Q14623	59	GC02M219054	3.94452714920044	https://www.genecards.org/cgi-bin/carddisp.pl?gene=IHH
MET	MET Proto-Oncogene, Receptor Tyrosine Kinase	Protein Coding	P08581	67	GC07P116672	3.94376373291016	https://www.genecards.org/cgi-bin/carddisp.pl?gene=MET
IL2RB	Interleukin 2 Receptor Subunit Beta	Protein Coding	P14784	62	GC22M086125	3.94181728363037	https://www.genecards.org/cgi-bin/carddisp.pl?gene=IL2RB
USP9X	Ubiquitin Specific Peptidase 9 X-Linked	Protein Coding	Q93008	61	GC0XP041085	3.94135022163391	https://www.genecards.org/cgi-bin/carddisp.pl?gene=USP9X
TSTD1	Thiosulfate Sulfurtransferase Like Domain Containing 1	Protein Coding	Q8NFU3	44	GC01M161037	3.94075608253479	https://www.genecards.org/cgi-bin/carddisp.pl?gene=TSTD1
LRPAP1	LDL Receptor Related Protein Associated Protein 1	Protein Coding	P30533	56	GC04M006361	3.93717312812805	https://www.genecards.org/cgi-bin/carddisp.pl?gene=LRPAP1
ULK1	Unc-51 Like Autophagy Activating Kinase 1	Protein Coding	O75385	57	GC12P131894	3.93478298187256	https://www.genecards.org/cgi-bin/carddisp.pl?gene=ULK1
S1PR1	Sphingosine-1-Phosphate Receptor 1	Protein Coding	P21453	59	GC01P101236	3.93462705612183	https://www.genecards.org/cgi-bin/carddisp.pl?gene=S1PR1
ADTRP	Androgen Dependent TFPI Regulating Protein	Protein Coding	Q96IZ2	37	GC06M011712	3.93350076675415	https://www.genecards.org/cgi-bin/carddisp.pl?gene=ADTRP
SGPP1	Sphingosine-1-Phosphate Phosphatase 1	Protein Coding	Q9BX95	45	GC14M063684	3.93307971954346	https://www.genecards.org/cgi-bin/carddisp.pl?gene=SGPP1
GBE1	1,4-Alpha-Glucan Branching Enzyme 1	Protein Coding	Q04446	57	GC03M081489	3.93303203582764	https://www.genecards.org/cgi-bin/carddisp.pl?gene=GBE1
ACOT4	Acyl-CoA Thioesterase 4	Protein Coding	Q8N9L9	46	GC14P073662	3.93280577659607	https://www.genecards.org/cgi-bin/carddisp.pl?gene=ACOT4
ADH1C	Alcohol Dehydrogenase 1C (Class I), Gamma Polypeptide	Protein Coding	P00326	54	GC04M099336	3.93008494377136	https://www.genecards.org/cgi-bin/carddisp.pl?gene=ADH1C
MIPEP	Mitochondrial Intermediate Peptidase	Protein Coding	Q99797	54	GC13M023730	3.92623615264893	https://www.genecards.org/cgi-bin/carddisp.pl?gene=MIPEP
TCN2	Transcobalamin 2	Protein Coding	P20062	55	GC22P091923	3.92202401161194	https://www.genecards.org/cgi-bin/carddisp.pl?gene=TCN2
GATA4	GATA Binding Protein 4	Protein Coding	P43694	62	GC08P011676	3.92190885543823	https://www.genecards.org/cgi-bin/carddisp.pl?gene=GATA4
PIK3R4	Phosphoinositide-3-Kinase Regulatory Subunit 4	Protein Coding	Q99570	58	GC03M130678	3.92047095298767	https://www.genecards.org/cgi-bin/carddisp.pl?gene=PIK3R4
NRF1	Nuclear Respiratory Factor 1	Protein Coding	Q16656	57	GC07P129611	3.91664409637451	https://www.genecards.org/cgi-bin/carddisp.pl?gene=NRF1
CWH43	Cell Wall Biogenesis 43 C-Terminal Homolog	Protein Coding	Q9H720	43	GC04P048990	3.91375923156738	https://www.genecards.org/cgi-bin/carddisp.pl?gene=CWH43
CERS4	Ceramide Synthase 4	Protein Coding	Q9HA82	50	GC19P008206	3.91359901428223	https://www.genecards.org/cgi-bin/carddisp.pl?gene=CERS4
WDR48	WD Repeat Domain 48	Protein Coding	Q8TAF3	51	GC03P039052	3.91351389884949	https://www.genecards.org/cgi-bin/carddisp.pl?gene=WDR48
GLTPD2	Glycolipid Transfer Protein Domain Containing 2	Protein Coding	A6NH11	39	GC17P153626	3.91330862045288	https://www.genecards.org/cgi-bin/carddisp.pl?gene=GLTPD2
ABCC4	ATP Binding Cassette Subfamily C Member 4 (PEL Blood Group)	Protein Coding	O15439	58	GC13M095019	3.91214847564697	https://www.genecards.org/cgi-bin/carddisp.pl?gene=ABCC4
CALCA	Calcitonin Related Polypeptide Alpha	Protein Coding	P06881	57	GC11M014966	3.91170716285706	https://www.genecards.org/cgi-bin/carddisp.pl?gene=CALCA
TH	Tyrosine Hydroxylase	Protein Coding	P07101	63	GC11M002163	3.90771698951721	https://www.genecards.org/cgi-bin/carddisp.pl?gene=TH
CYP4F11	Cytochrome P450 Family 4 Subfamily F Member 11	Protein Coding	Q9HBI6	44	GC19M015912	3.90742325782776	https://www.genecards.org/cgi-bin/carddisp.pl?gene=CYP4F11
APOO	Apolipoprotein O	Protein Coding	Q9BUR5	46	GC0XM023834	3.90593218803406	https://www.genecards.org/cgi-bin/carddisp.pl?gene=APOO
CHD7	Chromodomain Helicase DNA Binding Protein 7	Protein Coding	Q9P2D1	57	GC08P060678	3.90523076057434	https://www.genecards.org/cgi-bin/carddisp.pl?gene=CHD7
MMP14	Matrix Metallopeptidase 14	Protein Coding	P50281	64	GC14P057548	3.90365219116211	https://www.genecards.org/cgi-bin/carddisp.pl?gene=MMP14
BCKDK	Branched Chain Keto Acid Dehydrogenase Kinase	Protein Coding	O14874	57	GC16P121086	3.90335845947266	https://www.genecards.org/cgi-bin/carddisp.pl?gene=BCKDK
NCOA3	Nuclear Receptor Coactivator 3	Protein Coding	Q9Y6Q9	60	GC20P047501	3.90320587158203	https://www.genecards.org/cgi-bin/carddisp.pl?gene=NCOA3
HAVCR2	Hepatitis A Virus Cellular Receptor 2	Protein Coding	Q8TDQ0	58	GC05M157063	3.90143251419067	https://www.genecards.org/cgi-bin/carddisp.pl?gene=HAVCR2
PYCR1	Pyrroline-5-Carboxylate Reductase 1	Protein Coding	P32322	57	GC17M081932	3.89982795715332	https://www.genecards.org/cgi-bin/carddisp.pl?gene=PYCR1
MED15	Mediator Complex Subunit 15	Protein Coding	Q96RN5	52	GC22P091569	3.89908027648926	https://www.genecards.org/cgi-bin/carddisp.pl?gene=MED15
COX16	Cytochrome C Oxidase Assembly Factor COX16	Protein Coding	Q9P0S2	46	GC14M070326	3.89827179908752	https://www.genecards.org/cgi-bin/carddisp.pl?gene=COX16
PPP1CB	Protein Phosphatase 1 Catalytic Subunit Beta	Protein Coding	P62140	59	GC02P029784	3.89734530448914	https://www.genecards.org/cgi-bin/carddisp.pl?gene=PPP1CB
NHLRC2	NHL Repeat Containing 2	Protein Coding	Q8NBF2	47	GC10P113854	3.89721083641052	https://www.genecards.org/cgi-bin/carddisp.pl?gene=NHLRC2
B3GALT6	Beta-1,3-Galactosyltransferase 6	Protein Coding	Q96L58	52	GC01P001232	3.89400959014893	https://www.genecards.org/cgi-bin/carddisp.pl?gene=B3GALT6
COMT	Catechol-O-Methyltransferase	Protein Coding	P21964	64	GC22P019941	3.89304232597351	https://www.genecards.org/cgi-bin/carddisp.pl?gene=COMT
DEFA1	Defensin Alpha 1	Protein Coding	P59665	50	GC08M006977	3.89228963851929	https://www.genecards.org/cgi-bin/carddisp.pl?gene=DEFA1
SH3GL2	SH3 Domain Containing GRB2 Like 2, Endophilin A1	Protein Coding	Q99962	53	GC09P017569	3.89213252067566	https://www.genecards.org/cgi-bin/carddisp.pl?gene=SH3GL2
FBN2	Fibrillin 2	Protein Coding	P35556	55	GC05M128257	3.89206385612488	https://www.genecards.org/cgi-bin/carddisp.pl?gene=FBN2
FGF8	Fibroblast Growth Factor 8	Protein Coding	P55075	61	GC10M101770	3.88946318626404	https://www.genecards.org/cgi-bin/carddisp.pl?gene=FGF8
FGF6	Fibroblast Growth Factor 6	Protein Coding	P10767	52	GC12M035599	3.88946318626404	https://www.genecards.org/cgi-bin/carddisp.pl?gene=FGF6
NAA10	N-Alpha-Acetyltransferase 10, NatA Catalytic Subunit	Protein Coding	P41227	57	GC0XM153929	3.88826084136963	https://www.genecards.org/cgi-bin/carddisp.pl?gene=NAA10
CPNE1	Copine 1	Protein Coding	Q99829	50	GC20M035626	3.88683843612671	https://www.genecards.org/cgi-bin/carddisp.pl?gene=CPNE1
MIA3	MIA SH3 Domain ER Export Factor 3	Protein Coding	Q5JRA6	48	GC01P222618	3.88648080825806	https://www.genecards.org/cgi-bin/carddisp.pl?gene=MIA3
GPC3	Glypican 3	Protein Coding	P51654	59	GC0XM133535	3.88637518882751	https://www.genecards.org/cgi-bin/carddisp.pl?gene=GPC3
UBE2L3	Ubiquitin Conjugating Enzyme E2 L3	Protein Coding	P68036	58	GC22P021549	3.88632416725159	https://www.genecards.org/cgi-bin/carddisp.pl?gene=UBE2L3
NDUFA9	NADH:Ubiquinone Oxidoreductase Subunit A9	Protein Coding	Q16795	55	GC12P004649	3.88484072685242	https://www.genecards.org/cgi-bin/carddisp.pl?gene=NDUFA9
TRMT112	TRNA Methyltransferase Activator Subunit 11-2	Protein Coding	Q9UI30	45	GC11M064316	3.88449931144714	https://www.genecards.org/cgi-bin/carddisp.pl?gene=TRMT112
VKORC1	Vitamin K Epoxide Reductase Complex Subunit 1	Protein Coding	Q9BQB6	62	GC16M051194	3.88411784172058	https://www.genecards.org/cgi-bin/carddisp.pl?gene=VKORC1
GAMT	Guanidinoacetate N-Methyltransferase	Protein Coding	Q14353	60	GC19M001397	3.88410520553589	https://www.genecards.org/cgi-bin/carddisp.pl?gene=GAMT
TAP1	Transporter 1, ATP Binding Cassette Subfamily B Member	Protein Coding	Q03518	61	GC06M106547	3.88407945632935	https://www.genecards.org/cgi-bin/carddisp.pl?gene=TAP1
[truncated: 11,362 more rows]
